# Supplementary material for: De Novo Assembly and Transcriptome Analysis of Contrasting Sugarcane Varieties
Source: PLoS One. 2014 Feb 11;9(2):e88462. doi: 10.1371/journal.pone.0088462 (PMC3921171; doi:10.1371/journal.pone.0088462)
Supplement: Text S1 — Unigene sequences in FASTA format. (ZIP) [file pone.0088462.s002.zip]

Archive with 1 entries (1 files):
- S1_sugarcane_unigenes_sequences.fasta
