# Supplementary material for: De Novo Assembly and Transcriptome Analysis of Contrasting Sugarcane Varieties
Source: PLoS One. 2014 Feb 11;9(2):e88462. doi: 10.1371/journal.pone.0088462 (PMC3921171; doi:10.1371/journal.pone.0088462)
Supplement: Text S1 — Unigene sequences in FASTA format. (ZIP) [file pone.0088462.s002.zip › S1_sugarcane_unigenes_sequences.fasta]

>comp5_c0_seq1
CTAACATAAGGGGATAGTGAAGCCAGGTCAAGCATCTGTTGGGTTCTTTAATATATTTCTCTCTATTCACAGTACTCATAAGACACTTGACACCAACAGTCCAACACGTTACCAACATTTATTCATTTCCTCTTTGCTCATATCCAATCCAATTGTACAAACAAGGATATGAATGGAAGAGAAATGCTAGCCCCTTGAAACCCGAACCGAGGCAACAGGCTTTGTGTAATCAAAACCTCCATTAGCCAATATCCAACACAATTTTGATGGGTTCACTGCACACTTTATAAATAAGATATAAGGGAGATACTAATGGGTTCACAAACAAAGTTGTTACATAAGTGAATCAGGCACCACCTTTATCATTTCAAATTAACTGTTTCAAAAATAG
>comp18_c0_seq1
GTAACCTTTAGTAGTGACTACAGAGATGTAGTGAAAATCTCAAGAGCAGGTCAACATTTTAATTGTTCTTCTTTGTCTTCACTGTTAATTTCAACTATGCCTAGTGGTAATATTGAGAGGATTCAACTTTGGAGAATAAGAGTGTGTTTAGTTTGGAGAAAGTGGGATGGGACAGTCTCATCCTAGTTTTTATGGATGAGATGATCTCGTCTCATGTTTGGTTGAGAGGGATGGGACCGTCCCTATCTTGTGCTTGGTTTGGGGACACTAAAAAGTGGGATCATGCATCTGACGGTGGAAACCACCCGTTAGTTCCTCTTTCTTTGTTTTCTTCTTCCTGCAATTGCTCACGTCCGCACTCCACGGCTCCCACGGCTGGTGGCTG
>comp30_c0_seq1
GCTCAATCTCGTCATCGTCGATGACCGAGATATACTGTGCCAGATGGGACAACCCATTTTTCACATAATCCAGGAGAGATCCATAAGTGTTCTTATATTGTTCTTTCTGCTTGCGATTCTTCTTGGTTTTTTTCTTGGAAGCTTTTTTAGTGCCAATTCGGAACTCGAAGTTAAGGAGATCCTTAAGTGGACCACTGTCACCAATTGTTGAACGCCAGTCCACAATTGATGGATGAATAGTGAACAAGCTGTTGTATTCCGTCACATGTATAAGTCCAAGTCGCCTAGTCACCATCTGCATACTTGTGATAAAATATCGACGGGGCGTTGATGCATACAATGCAGGGTGGAAACGAAGGTACTGAATG
>comp44_c0_seq1
GATGGAAGCCGGAGTAAAAGGCAAGATGGTTCAGACAAGTCAATAGGGAAGAACAAAGAGGTTGGAGAATGCTCTAAATCTAACTCACAGAATGACTTCTCTACTCCAAAAGGAAGTAAGACTGTGATGAGTTTGTTCAGTATGATGGCGGAAGGAGAAAGAGAGGTATTCAGTTCTGAGTTTGATGAATCTGTGTGCCTCAACTTGCTAAAAGCTATGGAGTTGGAAGATTCTACTCATATCCAGGATGAGGAAACAGACATAGTTGAACAGATTGATGAAGAGATATCCTGCTTACCGCCCGAATGGACATACACATGTCCAGAGGAGAACTTGGAAAAAGATGCTGAGACACAGACAATGAACATGATTCCGGGAGATCAGTGCTTGGAGGATTCTGGTGCAGCTTTGATGGTGAACACAGAAGGAAATGTGACTCAGGAATCTGAGGATAACAAGGAGAACAAAGAGATTCAAGCTCCAGCGGTGAGGAAAAGGAATCTGAAATGGGGTCCAATTATTCTAGAAAGGAGGAGGAAGAGGAATCTCCAGGGGGGATGACTATGATGGAAAAAAGCACAGGCCCTGAAGGAGAAAAACAACTTGGAAATTCCCAAAGGCAAAAAACCAATCCCTACTTTTTCTGGGA
>comp57_c0_seq1
CGGCTGGCTGTCGAGCTGCACCCGCACATTTGCGCAGGCCTTGTCAACCAAATCGACAGCTTTGTCAGGCAGATGGCGACCCATGATATACCTCGACGAGAGCTGCGCGGCTGCGACGAGCGCACGGTCCTGAATCCTGACACCATGGTGTCCCTCATACTTCTCCTTGAGGCCTTACCTGGTGAGCAAAATTCTTGCTAGAACCGGAGAGCTAGGGTGTGCTTGGTACTTTTGCTAGGCACTGGTTTTATCTGGCTGAGCAGGAAATTGATCTGACCAAATTGTTTGGATATTACACTTTGCTTATCTCGATTTCCACGCTAGCGAGATTTTTGTGGCTACTCCAAGAGAGCCAAATTGGCTAGCTTGGCTAGGCAAGCGTCTCATGGCTTGTGCTATCCACTACAGGTGAGGCGAGGCAAACCTGGTGAAGGTTCCAAGCACGCCTCTAGTTCGG
>comp122_c0_seq1
GTTGCATTGACGAATACCCACAAAACCCTAGCTTCACTTTCTCTTCTTCCTCAGTCTTCCTTGCGTCGTGCAGCCGAGAGAGCGGAGCGGACGAGCAAATGGCGCTGATGTTGGAACATGCGGAGCCGAGCTGAGGGGTGCCATCGACAGGAGCGCGCATGGCAGGCTGACCCGCGCCGCTGCCAGGCCGCTTGCCGGAGCTCGCGTGCAGCGATGGCCACGCGCGGCTCCGTCGAGCCACCCTCCAGTGGCGCTCAGGCATCCACGCGGTCTCGAGCGGCGAGCTCCAGAGCCCCGGCAGCCACGTGGCCCGCGTCCCTGGTGACTGCACGCGCGGCTCCGTCGAGCCGCCCTGTAGTGGCGCTCAGGCATCCCGGCGATCACGAGCGGCG
>comp134_c0_seq1
GCCACTTCTATTATTACCGTTGCAAGTTCAGAGCCTGGTTGATGTGTGTGATTTTGCTCTAGAGTCAATAAAGATGTAGCCATGTTTGTCCCTTGATTTAGTGACAGACCTACTGCTGTCCATACCTGACTTGCATGAGGGCATGTGAAAAGCATATGTTCAACATTTTCTTCTGCATTGCAGCCATAAGGACAGAATACAAGCTTCCTCACAGAACGAAGCTATGAAGTGTTGGGAATTCCTATTACTTTGCTTCTTATGGGGATATAGATAATGCTGAATGATGTAAAAATCCACATAGTAATAGAATCAATTTT
>comp166_c0_seq1
GTGAATTCTGGAACCAGCAGGTAACTGTAGTGTATAAGCCACAAAACCAATCTTGGATAGGATCTTGTAGGGACCAAAATAACGAAAGGACAGTTTGTTTGATGAACGAAGAGCCACAGAAGACTGGACGTAAGGCTGTAACTTCAAATAAACGTGATCCCCAACAGCAAAGTTTCTGTCAGTACGATGTCGATCAGCTTGTTGTTTCATTTTCTTTTGAGATCTCAGTAAATGTTGCTGTAGAAGCTGTTGCATAAGTGATCTATCTTTGAGCCACTGGTCCAGATCTTCTATTTCACAGTTTTCAACATCAATACCGAGCTGTCTTGGTTCTTGACCATAGAGAAAAAAGAATGGTGTCTTGTTCAATGAAGAATGAAAAGACGTGTTGTACCAGAACT
>comp169_c0_seq1
ACATGCTCAGCATTGCTTATCTGGACCGTTCAAATGTGCTTTGAGATTCGTGCTGCTGCATTTAGACACCAAAAAACTGCTTTCGGCAGGCAGGCAGGAGAGAGGAGAGACTTTTTGTAGAGAGAGAGAAAGGCACGCAGGCAGCGACGGAGAGAGCTTCATCACTGAGCTCGAGCATCAGCTGCGTCTCCTTCAGTCTCTCTCTCCTGCTTCAGCTCCGCTGATAGCATGGCCATGGCATGAAGTACTACACAAGTACTGAAACTGCTAGTACTCGCACCCACATCAGCCTTGCAATGCATGCGTCGCCTGTCTTCTTCCTCCGGCCCTCTG
>comp185_c0_seq1
GGGGCAATGGTGGCCAATGATGAGAAAATTGATAGTGTCCTGTCGACAAAGCCTGGTCTAGACTGGTGTGTTGTGGTGTAGAATAAACAGCACTGTTTCCACGATCTATAGGCTGTCGTTGAACTTCACTCGTATACATCGCGGATTGGCTATTCATAGGTTGGGCCCATGTAGGATGACTATGAAGAGTAGATTGATATTGTACTGGGAAAGCCAGTTCTGCACTGGTAATACGTGGTTGTGCAGAATACATAGCATTGCTTCCATGACATGGAACTGGAAGCTGTGGCTGTTCTTCACTCGTATTCGCTGCGGCTTGGTTATTCATAGTTTCGGCCCGCATCTGACTACGAAGAGCAGCTTGACATTGTCCTGTCATAGTATGTT
>comp191_c0_seq1
GGTTAGCCCAAATCAATAGAGTCAAAACACTTTAGCATATAATTTTTTTCTTGCTGCAGTAGCAACAACAAGGCCAAATATCCAAATAGTTTATACATGGCAAAAAAACCATGACTTCGGTATCAATAGTAAACACAATTAGCTAAATAAAAGCTACTTCAGGTTCCAGGAATAATAAGAGGAAATTGCGATGTAACACACTAGCTTCATATTGAAGAAATCTTGGTAAAGGAGAAATCAAATTTAATCCTAGTTGACATTCCATAACTAGAAGGATCAGATGCAGAATGGCCAGATCACTTCGCACAACTAATCAGAGGTATGCAACCAAAAAAAGTATTTACTATGGAGAACTCAAACCTCAAAT
>comp206_c0_seq1
ACATCATTGTCAGTAGTTTCCTGCCATATGCACAATTTTCATTAAGTTTAACGAGAAGATGAAATCAGCAAATTATCAGTAGTTTTATTTGCAAAATTACCAAATTTTCAGCTCTAATTCTTGAAACAGAGTAATTAATATTGGCCTTATTGATGAATTATAAGAATAGAATGATAGAAAAGTTGCTCTTAACTCGTGTCTTCAGCTATTGAAGTTCTTAAGGATAGGAAAGCAATGGCTTCAGTGCAAGCAGGTTCAGGGTTTTGTGTCCAAAATTGTTTTGCGTTGAGTTCAGCTTGGCTACCTGATAAAGTCCGAGAGAAACTA
>comp218_c0_seq1
TCTGATCCTTGTAGACCCAGTACAGATGCCCATTGGCTTGCATGCCACCCACATCTTGAATCCATTCATCATCACCTGAACTCGCCGGAACGTCTACCCAGGGATAAACTGACCATTCCCAAGTGTCCGAAGACAAGACCACAGCCCTTACCCTGCACTTGTCATAAACAAGAAGCACCACGCGGAATGACGTAGGGTCCTCGGCAGAGATGAGCAAGCGAGGGATAGCATTGCCGCACTGACCACGGTGGTCGTCAAACATATCGTCAGAGCCCACATCAAAGACATCCTCACTCTGCCGCACCAAAGG
>comp227_c0_seq1
GGCTGCACTTGTCTGCATGCAACGGTAAGGGCAGTGGAATGTTTGGTTTCTTGCTTGCTGTGTCTACTAGTGATTCGTGTCCAGTGTGTGCTGTTGCCGTGTGTTCAATTTGGTATATATAGGCGCTTCCTTTGGGGCTTCTCTGACTTGTTTTTTTGGGTCCTCTGTGCGTGCACCATTTGCTCATAGCCTCTATCTTTGTTTATTGTGCTTGGATCATTGGCACGGTTGACCACTTCGTTTTGCGACGATCTTGTTCATGTTTGGGGGCATGATAAAATTTGGGCAGCAGTGACTAGATTTTTC
>comp259_c0_seq1
GGGAGATTTCTTGAGTTCTTTCACTTAGTACTTTTATTCTGATGGTCGTTAATAATGGTTGGCTGGAACCATGGGGCATTTTATTTGAGCAACTCCCTGCTGCAGAAATTTCATGATTGTAGTATGGGGAATTAAATTAATTTGTCCAGTGGCCCCTGCTACCATCTATCCTGGACCTTTATTGTTGTCCTTGAATGATCACAAGCATTTCTTTTGACTGCCTCACCCTCAGGTATACTGTAGGTGCCCTCTGCATGGTAGAAAGAGGTCATTTGCACCCAGATGGCATCTTCTAGAGTTCTAGTTGCTGATCCATTTCTGAGAAGAGCAGCACCAGAGATTCAAGTTGACATTTGACAGGAGCATGCCTCTTTTCATCAATTAATTGTGCCACAGGATATATTTGGTGTTTATCACTATTGTTTTGCTGTCTCATTATTTA
>comp298_c0_seq1
GTTAGAACAGAGCATGACAAATATACATATACTTCAGCAGATTAGAGTTTGTATAAGCCACTGCTTTGGTGAAGTAACAGCAACGCATGCATTGCTTTGGTGAAGCAAAAGTGGTTTGGTAGTTTGGCTTCTTCAATCAAAACCATTGACCATATCACCATACAGAAAACTCATCATCAGTTTTGATTGACATTCTTCTACGCATAAACGAGTTGAAGCAACAATTTTGACCGAAAAAAACAAAAAAAAAATACAGGATCCTAGTCACGTTCGGAACTGCACAGAATGCAATTTTTTACTTTTTTTAGGGAAAATGCAATTTTTTACTTGGCATGCATGGACT
>comp306_c0_seq1
CCCCTTCAAAGAAATCAATCCCAAACTATCGGAGGATGATTGGCTCATTCTCACCAACATGCCCAATTCGTCGTAACAAAAACGGAATGGTAGCAATACACATCACGTCAAAACGTCAACTCTGCTCAGAAATCCCTGTGTTTCAAATCCAAAACGATCGACGCACACTGGATTAAGCTACCAAGCCGAGATCTCCCGCACACAAAATGTTCCAAATCCGCCATAGCTCCGTCACAGCCACCCAGACTCCGACAACGGATCGAATCCTTCCATTCGATTCGACGCACCCAAATCAACCCAAATCCAACTGACGACGTAGACCGACCGAGATTCCAGGAAACACGAAACAATGCCTCCAAGGGGCAGGATCAGGAAGCCCTCGTGAGGAGAGGAGCGAGGAGCGAGGGGCGAGG
>comp309_c0_seq1
TAGAGAGCAACACTAACAAGCAACTACCACCAAGCAATTTATATGAAAGTAGAGCGCGAGTGTAGAGTTTGCAAACCACTGGGGCAAGTGAGAGATAAAGATTTATCTCCGAGGTTCAATTGCTTACTGGCAACCAACGTTTTTGTTGAGGCGAGTCCGGCACTAACAAGCCACTCAAGCTTCACTGTCAACTTGGGTGCCGCAAGAATTCAATCAACAAAGAACAGTCCAACTAGTCTCGACCAATCCACTAGAGTAATCCTTTACAATCTCCGTGAGGTGGGCTAAAAATCTCTCACAATCTCGATCAGAGCCCCTACACAATCACCATGCTGTGCTTGATGGTCCCAATCAA
>comp319_c0_seq1
GAAATGTTTCACAGAGAACTTGGAACCCTGCTGCCAAGCAGGCCCTAAGTTCAAGTTGATATTTTTGTGAACTCACTTCAGGTTCACCTTTCTGATTATGCATTAATGCATATTACTATTGGAATCCCATGTTGGTTTGCATTTCTGTTGCACATATGGTTCATGATACTACGACTATGCTTGTGACTCCAACCGTGTGCTCATAAATAACCAATTTGCCCGCGTTTGTTGGCCTAGTGTTATGACATTTTTTTTCTATGTGAAGTTTTTTTCTTTTACCAAAATGCTTTCTGCGGTCGCAACCTACACTGCTTCTATACTACTGTAGGTTTTTTTCTTCTGTTGTTGATTCATGCTGCATTTGCATGTGTGTTATTAATAATGGTTATA
>comp346_c0_seq1
ATATCCCTTGGTGTATGGGAAGTAGCACATATAGAGACACTCATTGTACAAAAATACATTATTCAGTTTTTCTGCTCACAGAAAGAAAGGTAATAACTAATCATGTAAGGCTAAATATAACTTAGTCATAGTTTAGTCGTCAGACCCAATAGTACCTCTTCACATAGCTCACTGAGATACTAGGACTGGGCGACTGGCAAGAGCCAATCAGCTCCTCTAGCTTATGGGCTTCATCATCTGGCTAATTACCTGCATCACATATGAATTCACTTCTGCACAGCCTCTCTCTTGCAATATCACTTTTCTA
>comp373_c0_seq1
GCAGACTTAAACTAGGACAAAAGGCAGAGCCATGTTGTGGGTATTGTAACATTCTATTTGCAGTAGCAAGGCCATGAGAAGGTGCAGCATAGTAATGCATGTGGGCTTAGAGGAAACAAGTAAAATAAGATAATTAGACAAAGCTGTACCATGACGAGGGTGCCAGGTGTCAAGGTCCTACAGAGTACCCCACTTTTCTATTTTCGCACAAGACTACCCATTAGAGGAAGAGGGACATGGAAACAGAAAAGGCCATCGATGTGCACAAATTGTGAAAGTATCACCAAGTCTAATCAAACTTTGTGTTCCCATAACACATCACCACTTTTTGGTTATTGTATCAACAACCCAAGCTCCAATGGAT
>comp381_c0_seq1
AGATCATATCAGGAAAGAGGAACCTGGAGCACACAGATTCAAGAATGGAAACATTTTTCCCTGTATTGGTTGCGAGGAAGCTTCTTGAAGGAGAAGTACAGACGCTGTTGGGCAAAGAGTTGATGAATGGTGTGCCTGAAAGAGAGCTCGAAAGAGCATGCAAGGTTGCCTGCTGGTGTGTGCAAGATAACGATAGTTCCAGACCGACGATGGGAGAAATCGTCAAAGTTCTGGAAGGGGTGATAGATGTTGAAATGCCACCAATTCCAAGGTATCTGGAAGCCATTGCTGAATGTTCAGAGAGTTATATTCTTTTTCCCCATGATCTAGAAAAGTGAATGGGTTACAG
>comp388_c0_seq1
GGAGAATCGCAGGCGGTGGGGAAGTTGTTCTCGAAGAAGGTGGGGAATGCAGATGGTATTGCGTAACATCTGGTGTCCATGGCGTGGAATCCGGTTGGGGGACAATTTGTTCCCCTTTACATTCCTTAAATCGGCTGGTAAACATCGGGCAATTGAGGATGGGCCCTGGGATTTTGGAGGTGATTTACTGGTAGTTTGTGATTTGATGACTGAGTTTTGCCGGAGGAAATGGAGTTCCATTCACCCCTATATGGGTACGTGTGTTCAGCTTACCGCTGGGTCTAATGACCAATGTTTTTAAATCG
>comp392_c0_seq1
GTCAACTTGGGAAGACATTGGTGGCCCTAAAGTTAAACCACCTGTGTATGAAAAAAAAGCCAGGAAGGCCAGCTAAGGCTAGAAGGAAATCAGCACATGAAGTTGGTGGACCAAATGGGCCAAGACTAACCAAACATGGATTTGCCATGCATTGTAGTCACTGTGGAGAACCTGGGCACAACTCAGCCACTTGTGCTAGGAAGAAAGCAGGAGAACCACCAGTGAAGAAGTCAAAGAAAGCTACTCCTACCACAGTAGAAGTAGAACCAGCAGGAAAACCAAGTGAACAACCTGCCATTGTCCAGGAGCTCAACCAGCAAGGAAGTGAAACAGTCCCACTTATGTCAACTTTGGAGAATCCAATGGTGTCACAGTTGTTTGATGAGGCTGCCCAAACTGTTAAGCAACATGCAGTGAGACAACCTATTCCAGATTCTGCCTACATCAGCTCCAACCTCCCACCAGCAAGACACCAGCCACTTACAACAACATCCAAGATTGTGAGGACCAGTAGGGTACCTACAGAGAAGAAGAAGAAGGCACCCAAGTCCAAGAAGACAGCCAAGTCCAAGACTGGGAC
>comp392_c1_seq1
GGTCTGTCCAAAGATCAGGAAGAAGCTGGCAAGGCATGCAGAGATGGCCAACACTTGCTATGCAATACCAAGTGGAAGTGGTATATTTGAGGTTCATGACAGGGAGTGGGAATTTGTTGTAAACATTGAAGCAAGGCACTGTACATGCAACAGGTGGAACTTGACAGGCATACCTTGTAGTCATGCAGTTTCTTGTCTGAGGCATGAGAGGATTCCAGAAGATTCAGTGCTGCCCTGGTGTTACTCCATTGAAGCTTTTAACAGTGCATATGGTTGGAACATTATGCCCTGCAATGACAAGTCAACTTGGGAAGACATTGGT
>comp393_c0_seq1
GTTTTGCTTGTTATCGAGTTGCCATTCCCATATATTACTTCCTTTGGATTCAGCTTAACAAGACAAATATTTGAAACATAAATTTCATGTTGCTACGTGATGGAACAAAGTATGTGCATGCTGAATTCAAAAAATGCCAAGTGTATATGTTACTTCCTTTTGGGCTTATCACAATCTCTAATCTCTATAGGACGAAATGAGGGCAAGCTCAGGCCTCCTATTGGACCACGTCGCTCTTTTTTCCTCAGCCGTTAGGTTTTGATCGGGCGGTTGAAAAGCAGGCAAAGCAGCCGGTGTTTCCAGCATTTCGTCTCTAGCCCGTGGCTCTAGGAACGTCGCGAATCCTCAAGAAGGCGAGGACCTCGATCCCGACATTTCCT
>comp395_c0_seq1
GTTCAGCGAGGGAGTTTTCTTTGAAAATCTTGGTGCTGAGGGCACCAAAAAAGTCCCGTGCTGCTGTATGAGAAGAGCACCAGACAATAGGCTACACCAATGACTATTTTAGTGTTTAAATCTAGTCGATGAACTAGTCATTGGGAAACCTTTGGTGGTCTTCTCTAGTGGTCACCAAAGTTTTTCGGTGACCATGAACTCTATTTAGAAAGTGAGTAACGACTAGTTTTGTGTGTGAGGTTATAAATAGGTGATGTGCTTAGTCATTTCACCTCTCTTGGTCTCCTTGGCTGATATTCACACACCTTTGAGCTCAATTTAAGACTCCAATCACATTTGCTTATTAGGTGAGATTGCATTTGGGTGAGATTGGAGAGGATCAAGTGCATTTACATTGAGAGTTTGCATCTAATGGCACTACTTCATTGTCTTGGCTACAAGATGTGGCAGAACCGTCTAATTTAATGTCATCCCAAGAG
>comp404_c0_seq1
TGTCCCTTCAGGCATTAAATGGTTCAAGCAACACCTTGCTGGGGGCTACGGTGATGCAGTGAAATGTGGTAGAGCACCTGAACTAGTCAGCCGTGAGATGGCAGTTTACTTGGGCAAAAGGTCAAGGACTCCGGTAATTGTGGACAGTACGGTGGAGAATGTGGAGGCAGAGACAGAAGAAGAAGAAACTCAAGATGGAGGTGGTGCTTCTGCTGTTGCTGAAACTGGGACAAATCCAAAGACAGTTCCAAGTTCTGGGACAAAGTCAAAGCAAGCGAAAAAGATAGCTCAAGCATCAATCACGAACTTTGTGGTTTCTGCTCCACCAAAACCTCAAACACAGAAGTATTCCAAGTCAGTGAGTGCTTTGCTGTGCAAGAGTCCAGAAG
>comp431_c0_seq1
GCTCATCTCCTGAAGAGGTCGATCGATCAGGTGAACTTTCAGCCTCTGTTAGCAACGCAAGTGACCAAGAGAGGGAATGGGTAGAAGAGGACGAACCTGGTGTGTATATTACTATTCGAGCTTTGCCTGGTGGCATCAGAGAACTACGTCGCGTCAGATTCAGCCGGGAGAGATTCAGTGAGATGCATGCCAGGTTGTGGTGGGAAGAAAACCGAGCGAGGATACATGAGCAATATCTCTGAGAGAAGACGTGTCAATTACATTTTACCATTCGCTGCTTCTACCATCAATCCATCATAGAAACATCTCTGTACATCGGGCACTAACATCGTGTCATCAGGTTTGCTCCTTGCAGGCGCAACAATGACCCTGGGC
>comp439_c0_seq1
GCTATAATAATCGCCATGACTTGGCTTCTGAGATAATACATATAAGCAAGTTGAGAAAGGCCTATAAGCTTTGTCACATGTTGGGCAACCAGTTCACGATGGCATTTATGGTAAAATGTATGCCGGCAACTTCAACGTTTGCTGAAGAATTTGAGAACATGACCTCCTTACTTCTGTGTGGATGTTTACTGGACAAAAAGAATAAAATTCCACACAGCGTGGCATGCTTAGCTTAACGACCAATATTCTACTCTAATCTATGTTTATCTATTTGTTCCTTCAGGTCACTGTTCAAACTTTGGA
>comp466_c0_seq1
GGGAATATCAAGCAATCTGGGAAAAAGAAAGTCATGTATGTCAGTTAATTGTACATTGTTCTTCAGATGAAAATTAATCAGAAAAGTACCATCTCAATGCAAAGCACTGGAACGGTGGACTATATTATTCAAAATAAATGTCTGAATGCATGTTTTCTTGCAAATGTTATCTCAAGTCAAGCATAAAGAGTGATTCTTTCACATTAAAGCTAAAGGCCTAATGCTAAAAGGAGAAAAGAGGAAATGTAACAACAAAAGTCTATGGTCTTGAGGTGTAAAGGTGAAAGATATATAAACAGCGAACAGTGAACAGGATGCAGACCTTATCTCGTATGGCTCCCCATCA
>comp467_c0_seq1
ACCACGTTCCCGGTGACTATGATGCTGATACACAACTGTAGTCTTAAGATGTTAGCATGCAAATAATCTAAATAGTTAATTTTAGTAAGTGACAGGCTGACCTAGACCAAACAAGAAATGCATTATTCCAACCCAAAAACGTGAGGGCATCTTTGAGAGGAATTCTGAATTGGTATGTAGGAGTATTATGATTTAAATAGTATTTAAAGACCATATACCATTTAGATATTTTGTGACATTGATTGCATCTAGTGCACTATGAGGAAAAAAAAAACAGGATGCAGTATTTTTATTGATTCTCA
>comp496_c0_seq1
GGGACTCAGCTTGGCTTTCACCAGAGAGTGCCAGGTCTTGATGAACATCAGAGTCTTGCGTTTGATCGCCGTCGGGAATGACATCATCTTCTTGTTGAGCACCACGTCATTTCGGGTCTTCCAAATGGTCCATAATGCACCTTTTAAGGATTCAGCCTTTTTAGCCATTGTCTTCGAGAGAACAGTTGTGCCATCATCTTGTATCCTAGAGCTTTGTCTGCTCACTTGCAGCTTGTTGATCTGCCTGGCTTCATTTGTGATTGTCATCTTTGCTTCCTCAATGCTTGGCTTAAGCACAGCCTCTTCTTCACCAATGATAGCTTTCTCTGTCTGGATATTAGCATTTGATAGTTCTTGACAGGTACCTTCACCCTTCTTCCCAGCTTCCTTGGTCTTCAGGATATCAGTACTGTCAGCATTTTGGCTTCTGGAACCCTGAGTATCGAGTGTGCTCATACTGGTGCGGATCACTTCTTTCTCAGTTAACAACTCTACAGCATTGGGTGACTTATGTGAGACCTCTACTTCAGTGTTGATAACCATCTGATATGAGATAGGAATAGCTGGTTTGTCCACACAATGAGGATATGCAGATTCCATACCCTTCTATTGTAC
>comp498_c0_seq1
GAGCCTAACAGAGCACCAGATTAGTAATGGTCCAACTAGCCAGACGCAGGTATGTACAGTCAACCACAGCAACATTTTTTTTTAGATAATGAGTCAACCACAACAGCAACATGGACACATGATTACGAACCATAAAGGAGCACGACATTCCAACCCGAGTACTGAAAACAGCAGAGCAACCATCCAGATGCAGCGGGCAATAATTCCAACTTGGTAAGTCAACTAAATACTAAAACTGAACTACCAGTACCAAATCAAACAATAGCAGAAATATAAACCTCGTTGTTCCGTGGTACTAGAAT
>comp514_c0_seq1
TGTAACTGAGCTAGCTAGGAATGAACAAGGGCAGACACAACAGACAATTGCTCAGGATGGTCGCGTCTAGACAGAGCATCAGCAGCTTGGTTTTCAGTTCCTTTACGATAGACTATCTTATAACGCAAGCCGAGCAGCTTGGTGAAGACTTTTTGTTGCCAGGGGGTATGAAGTTGCTGCTCATTTAAGTGGATCAAACTCCTGTGGTCAGTGTGTATCACAAACTCAGAGTGAAGGAGATAGTGGCGCCACTGTTCGACTGCTAGGAGAATAGCAAGGTACTCCTTCTCATACACAGACAGCCCCTAATTGCGAGTTCCCAATGCTTTGCTGATGAATGCAAGGGGATGGCTGTTTTGAAGCAACACAGCACCTATACCCG
>comp515_c0_seq1
AGAACTTCAGCGATCCACACACTAACCACTGGTGTTTCCTGTCCTAATTAAGCGAATCACTTTGGGACTTTGTCAGGCTAATCCTAACCAAGTGCCACGGCAGGTAAAGTTAGCTCTGCGATTCCTCACTGGCATAGTTTCTTCTTCCACTGCAGTCGCTGTCTTCTACCAAGAACCACATGTTTTCAGACTTGGTTTTGAGATTTTCATTGAATTCTAAATTCGGGCACTTATGACTCTTTTCACTTTGCACCTGAAAGCTACTTTTGTCTTCAATTTTGTCGATAGTTCTGCAATGTTAGTACAGGGGGCACAACAGATAATGGGGCGATGCCTCGCACGTTGGAAAGATGAGGTACAAA
>comp534_c1_seq1
ATCTGAGCCCTTAATTTCTCTGTTGATCCTTGTCTATAGTTGTTTATGTCCTTTTTCATGGGTAGAGCTGTTAGACCACCTCTGAGGTATGAAAGAATACTGACCATCTGCCTCGTGAGGATATTGTTATCGTTGAGAGTCCAGATAAGTCCTTTCTCCATATCGGTCATATACTTATGACCAGATAATAGATTATCCCTGTCTTCAGGTCTTAGCTCATGATTATGGTCCAAATCAAGTGTTTTGACCTTCCATTTAGGCCCTTCTTCTTTCACCATCATAACACATGGGCAACCTGACTTCTCTTGGACGCTTCTCTTCCTTTTCCTTACTGGTTTCTTTCCAACATCCTTGTCTGCG
>comp549_c0_seq1
CAGGGGACGACGGGCAGCAGCCCTCTCCTGCAGCGGTGGCCGCTGGAGCCCGAATCTCTGTCGACGCAGAGCTCCGGGTGCTACAGCGACATGTACTGCGGCTTCGGCGACCAGGAGGAAGGCAGCTACACGAGATGAATTCGCGCGCATCAAACAGCTGCAGGCTGCAGCTAGCGCCAAGAGAGACGACTACCGCGAGAGAAATTAAACAATCGAGGGCCTCATGCATGCTTTCGTGTTGATTTGCAGTGCCTTTTGTTTAGTTCAGCTTGGATTTGGGGATTGGAGCCTTTTGATGCTTTGGTGCGAGACTGTACTTTCTTGCCTGTTTCAGCTGTAAATCAAAGGTGCAGCTCATGATCATGTGGTTAATATAAACGGAAG
>comp557_c0_seq1
TACATTGACTATCCTGAGGGCCCTCTGCATCCAGTTAGTCCAGGTTATCACTCTGTATCTGCTGAAGATCTCCAACATGAACAATGGATTGACACTGTCTATTTGAGGGGTAGGCATCCTATGGGAAATCTTCGACATGCTGATACATTTGAATACAGATGGGAAGCACCTACACCTTTCAGGAGATATCGATCTGTTACACCACCAAATCATGCTATAACTGCATATGGGCCAGAAGCATCATCACCTATGGAAGCATATCTATCAGCTCCTATAGAATTACATTCACACCACAACCTTCTAAATGGTTGGCATTCATCTCCAGTTAATTCAACAGATTCTGTTGAAAGAATACACTCCCTTATATCTGTGTATGGACAACAAGCACGGCTGCAG
>comp559_c0_seq1
GAAAAGAGTCGAAGCTGTACAGATTTAGTGGATTTGCTGAACTGTTTGCACAGCCTGAAGTCAACCCAGTCTGAAGACATATGGTTAAGCTGCTCAGTTGGGCTAGCTTTAACTGAGATTGGCATGTGATAACCTCTCAACAAGTTAACATGCTCAGTTTGGTTATGAGTCTATAACTGTCTATATATATAAAGTATGAGATAATTCTAAATCGTCAGAATTTATATGCTTCAATAAATGGCATTGAAGCATATGCGGATCGGCCACCTTTCCTCAACAGCTTTTACTATAAGCAATATTTAG
>comp566_c0_seq1
GCGGTCTTGGGTTGCATTTGCACCCCCTACTCTCAAAGCAGCTTCGCCCCTCTCTGTTTGCAATTTTTCAAAATAATAATGTTGTCTTGACAAATGTCAAAGAGATGTAGTATTATTTGAAGACTATAAAATCTACATGAACTGAATGATGCACTCTTGGCCTCAGTACTAGACTTTGTCTCTTTTTGGTTGCCCCTTGTGGCATTGTCAATATGGTTTCAGTGTGTTTTTTCCTCCGCTTTAGTTAATATGGTTATTGTGCACTGTTTCCTTTACTAATGCTTGGCGTTGCATATACTATGCTACATTGACTTTGTTCAGTTTTACTGGTCTG
>comp568_c0_seq1
GTCGTTCCTATTACTGCATTGAAATTGGTTTCTAATTTGATTGGTATACTAGACAGTGTGCTATATAGTTAATTTGCTTGAATTGTGCATACAGTTGAATTCAAGGTTCCTCATCCCTGAAAGTATAGGCCTATGTGCTTCTATCTCTAGTTGTCTTTAGTTTGTTAGACCTGATCTCAGCTTCTTATCTTCTAAGCACTTTAGTGGTTGAATTTGCACTTTATTTGTTATGCTTTTCTGTAACCAAGTACAGCTCTTCTATATATGGAACAACAAGCAGCTGTCTAAGTGCTGCCATCTGAAACCTACTCTCCAG
>comp572_c0_seq1
CACCAGATTCAGCGCACATGCTGCCTGCCAGCCACGGCACGCGCATCCGGCAGGTTGTGAACAGGATCAGAGGCGCCCTCAGCTTCAGATTAGTGTATGCACCAACTGAGAATAACTATAATATGTGCTGTCCATCCTGATAGTTGTTTTCATCTACCCTGATAATAGTAAGTTTGCAAAGGAAATGATGGAGTAGCCATCACTTGTACCCACGGAATACTCCAAGATCAGCGGAGTCAAGAGTTAACCAGAGACCAGGACAGGGCTAATCACACGCGCATTGGGAAACCACGAATGGGCACATTGCACGCTCAGAAGGTGATAAGAGCCACGAGATCTAAGCTAGGCACAGGCATCGCAAGTTGAAGCAGCAGCCTTGCAGGCACTCGATTCCACAACTTGAGCCAGTAATTGGACCCGCTGCTTCCTCGTTTTGAGCCAGCAGCCCCACAGGTGCCAAATTTTAGCTGGTGTCAGACTAAATTGGCTACAAAAATCAATAGTGG
>comp572_c1_seq1
GGCAAATGAGTGAATTCAGAACATTCATAACGAATATAAACAGCATAGGAGACAAAGGGTGCAGCTTCCCAATAAGCTCTTCCCTGGGAAGCTGCACAAATGGAGGAAAAGTGTGGTTAGGAAAAGTAGGTTTGACCTAGCTTATGTGTTTTAGTACTAATGGGGGCAGTGGGGAGAAGCGTTACCAGGAGAAGCTGTAGAAATGTACACCTTTTGGCTTATAGTTTCAGGATACTTTGGTCATAACTCATAAGCACCTTATAAGCTGTACCTACCAGGCCCTTTGTTTCCCAGCGACACCATCCCAAATCAGAGGGCTGCCACTATTGATT
>comp585_c0_seq1
TTAACATTGTATTATGATTATTTATACCTTTCCTATACAAGGCTCTACTATAGAGCTAAAAGAATAGAGTTCACCTGCATGTTCGAGAAAAAAATAGAGCTAAAAGAATATCAGTCATGGAAATTTTAATTTTATATGCTAGAAAAAACACCAGTACATCACTACTGTTTAGTCAGCTGAAATAGACATGATACAACATATCCTGTTTCAGTTAAATCTACCTGTACTAGGTTCACAAAGGGCTTTTGACATATGTGGAATGTTAATTAAGATAATGGGTTTTGTTGGAGTATGTGTGTGTGTG
>comp608_c0_seq1
CCTTCTGAAATTGATTGTTGTTTTTTTTTTGTAATTTTTCCTAATCTTTTAGTTTTATACCAATGAAAAGAACCAGTTAATTGGTAATGCTAATATATTAGTATGTTACAACTTATTGTCGTGATTGCTATTGTTTAGTGTTGCTGTTTATTTAGTAGCCATATAAAAACATCACTGGAATAGATGGAGCAGGCACAATATATTGACAATCCTTCTCTTCTTTGCCACTAGCAGTGTACTGTTACTCCTATGGCCACCTCATGTATGAGGAAATGTGTTAGTGTTATGCTTGACATTGTTTTTGGGACCTTTGTTTCTGAACTTTCGTTGCCTCATGGACACTTCGTACCAAAGTTTACTGTTCTTAACTGGGAGGCTATTCTAGTTTTA
>comp617_c0_seq1
GAGCCCTTAGTTTCGGTTGTCGGCAATGAGCCCTTAGTTTATGGTTGGGGAGCGCCTGGTGTCCATGACGCCAGCAACAGTAGGCGTCGTCCTGTCAGAGATGAGATGGGCACTTGGGCAGAGAAAATAAATTGGTTCAGTGGCGGTGGATTCCATGTGTCAGTGGATGTGAAGGGGATAAGATTTTCTCAATCCCTTTAACTAGATGTAGGAGATTATTTTTTTTCTCAATCTCATGTGGTTACAAATTTCTCGCGAGTTGCTTGCAGGCTTTACCCGAAGCCTGAGTTGTTTGATAGAGGCCGGTGTGCACGCGTTGTTAGCACAGTCAGAGGGGTCAAAAATAAGAATATCAGTGTTTGTAACAATGAGGGTCAAACTACTGACCATTGAAAGATCATTCTATCTATCAATATATGTATACT
>comp624_c0_seq1
GAAGGGCTCTGCAGACGTTGTTGCTGCTCTAGCGGGATGTTTGTTTTTTTCAAGGCTGGTGGAAGGCTGCCAAGGAGCCAAAGCCAGGAGTGACACGTGCCCCAGCGTCGGTATCCGGCCAAGCATATAGTACCAGCTATGAACATGGTGACAAGAAGACCATGGATATGCCGAGAATGATGGATGCCGATTTTTGGTGGAGTCAAAGGAAAAAGGCCAATGCTACAAGATAGCGTATAGTGCTTCTTAGAGGAACAAGCTGGGGTTTTCTTACATGTAGGCTGTTGGTTACAGCAGAGGTTTTG
>comp625_c0_seq1
TCGGCGTCCCCGGTCCTCTTCAGCATCGGCGCCGGCTGCTGCCTCTGTCCAGCAGGCTCCCATGCCTGCCCAGCAGCCTCCTGCACCCGTACAGCAGGCTCCTGCCCCTGTCCAGCGGCCAGAGGCGCCTACAGCTCCACCAGCACCTCCTGTCCAGCAGGAACGCCGTGTCACACGGACCCAGTCCGGGGCCATACCGGTTGTGCGGTATGTGGGCCTCTCTGCGGCGACCACTCCTTCTCCGCTCCCTGCCAACTACCGCAGCGGTTTGGCTGATCCAAACTGGCGTGCAGCTATGGCTGAGGAGCACAAAGCGCTCCTCGACAACAAGACATGGCGCCTCGTGCCCCGGCCACCCGGCGCCAATGTGGTCACGGGCAAG
>comp644_c0_seq1
GACTTCGGGCTTCTGGGTTCGCTTGGCGTTGATCTGGTCCATGCTCAGTCCAGCAACTCCTCGCTGGTGCTTTACGGTTCTCCTGGAGCGCTTCTTTGCGGTCTCCTCGCTGACTCCCTTTCGGTTCACTCGGCGGTAGATCTGGGTCCATGCGAGCTTTCGGGGGTTCTTCCTCTGCAAGAAGAGGGACTCCTCCTTGCTGCAGCCGAAGCGGAAGATCTTGCTGTCCATGCGGACGTAAAGACGACCCCGACCGGGGTAGATCTTGTAGCCAGAGAATGCGTCCTGCTCCACTTTCAT
>comp686_c0_seq1
GGCGTAGGCGGTGATGGTGTCCGGGCCACCGAGGTGAAGCAGGAGGAAGGGAGCCCAGAATGGCATGATCTGGTGGCTGCCTGACCTGCTGCTGATGGACATATGGCCAAGGGCATAGATGGCGATGTAGTCAGCCATTAGGTATGCCAGCCAGAGGAGGGTCCTTAACAAAGCCGAGCTTTCATGCCGGCGAATCCCTGCAGACAAGAGGAGGATGACTTGCATGGTGAAGCTCAGGACCACCAGAATTTGGATGTCCCATTTTTCCCAAAACAAAGCTAGCCCTCCAGCCATTGTTCCCCTGCCTCGAGTTCTCGGGTGGCGGAGAAGTTGGGGGCAGTGGCTACTGCTAGATGGAGCAGCG
>comp696_c0_seq1
GAACCTGAATCTCGTTGACTAGTCCATCAAAATCGGTTAAACCTAACATGGATTCACTTCAAAAACAGTGGGGAAAACAATACCTTACCCCAACAGCGAGTAAGATGAAGACACACAACGTTTGATCTACCGATTCCCTCTTCTTCCTTGGGATGATCTCCGCCGTTACACGTCTCATCGACTTGATCCACTCCGCACACATCATCACATCAAGAACAGCGAGAGGAAACATGGAATTGAGGGGAAAACAACAAAAGAAGATGAACAACCAGTTTTAGAACGCATACGGCCGCGAACAAAGGTGAAGCCCTAATTTCTCTCCCTCTCCTCTCCTCTCTATTCT
>comp725_c0_seq1
CTGAATCCACATTGCCGCCATCACCGGCGTCCACCGCCCTGCCGCTGCAATCCAAGAGATGCCCCTGCTACTCTTGTTGGAGCGCCGCCTCCTGGACCCTGCCGAGGCCAGTCGCCCGGGGTGACATATGCGGCCAATCCTCCTAGACCAAGTGGCAAATTTGCGCTGCCACTCCTTGCACACAGCTGGTCCATGGAGGCAACTCTTCTTAGCAGAAACCGGAGATGTCTATATTTGAGATACTGGTGCCCTTAGTCAGGCTGGACTAGACGGGACAAACTTCAGGCTATGGGCATAGGTGGCGAGGATCAGTCTCAGCGCCCTTGGTCTTGGGAGCACATCACCTGTGAGAGCCCCTGTTCCACCTCCCCGGCCATCGGCTACAGGCTACTGTTACCAAGGTGATCACTCAGATGCTGCCAATAAGGCCTTCGAGGCCTATCAAAGTTCTCTCGATGCCTACAAGCAATGGGACACCAACAACGCCAGTGCCATGCAGGCCAACACCATCCACCTGCTGCTGCAGAGTGCCAAGCAGACGTGGGAACA
>comp729_c0_seq1
GGGGTATAGTCGAACGAACAGATGGGACAGGGGTATAGTCGAGCAAGGGTCTGACGAAGACATCGACGAGCACGGCGTGGACAAGCGGGAGCCAGCCAAATTAGAACGACCAGGCGGGCGACGCGGATGGGAAAGGGCTGGGCTAGGTGGCGTGGTTGCTAAAGGAAGAAAGATAAGGTCGAGCGAAAGGAAGAAGGGAACTGACAAGTGATATTCACATAACGGTGGCAAATGGACTAAAAGCGATATTAATGCAATCCCTTCTCGTCCCTCTTACCAAACACATATCAGGGACATCTTCTTCCCTCAACCAAACAGTAACATGTATTCATCCCATAATAGAACGAATCCATCCCTCTCTTTTTGTCTT
>comp732_c0_seq1
GTGACAATGAGGTCCAGCGCACGATGCTCGAGATCGTGAACCAGCTCGATGGGTTTGACGCTAGGGGCAACATCAAGGTGCTCATGGCCACCAACAGGCCGGATACGCTGGACCCTGCTCTGCTGCGCCCAGGGAGGCTGGATAGGAAGGTTGAGTTCGGCTTGCCAGACCTCGAGGGCCGCACCCAGATCTTCAAGATCCACACCCGCGCCATGAATTGCGAGCGGGACATCCGCTTCGAGCTTCTTGCTCGCCTCTGCCCCAACTCCACTGGTGCTGACATCAGGAGTGTGTGCACGGAGGCCGGCATGTACGCCATCCGCGCGCGCAGGAAGACGGTGACGGAGAAGGATTTCCTGGATGCCGTGAACAAGGGCCTCGTTTAGTTCGGTGAA
>comp735_c1_seq1
GTTAAATTTGAACCGGCTTGTAATTATTATTCCATGTTTATGGGCATCATGCCATCATCATTACATGCATGAGCCAGTAAAGTTTTTTGAATTGTGATACTGATTAAGATCTAGTCCAATGCATTTTATTATATAATTGAGAAATATAAAATTGGTTTGTCACCTCTGCGAGTCATTTGTCTGATTTGAAGTGAATTGCATTGCCACTTTCTTTTCCTGTTGGGAAAATTATGAAGTAGCACTACTCAACTTGTTTTTTTCCTTGTTGTCAATCTTGCAATGATTTGATAATTCCAATTACTTCTCGCAATGGGCTACCAGATTTAGTAAAGAGAACATATGTGTGTAGTTCAATAATCATTCCAGATCATGACCTTTATATTAGTATCAGTAATGTGCCAACTGAATACTAGGTATTTGTTTTAAACCTGGGTACTCTTGTATTAGGTTGACAGTTTTTGTTGGTAACTATTGGGAACAAATGAACTTGTATTGTTAGATTAGTATTGAAGGTGTCATACTATGAAGAGAACTTCATTTATCTTTAAACAATCTCCTCTTTATGTTGTTCATTTTGATTTTTAAGTTAAGTATTCACTTCCATCTCTTTGGAACCA
>comp747_c1_seq1
TGTGCTCTTCCGATCTGTACTGGAACATGTGCATATCAACATCTTGTGTTGCACCAACCACAGTTCCAGTACCCAAAAAGCTAGGTGGTGGCTTGCCTGAAATATGGATCCAGATGACCAAGTGCGATCAAAATAGTTTTAGGGTGGAGAAATCGATTGGGACTGATACCTGATCTATCTATTTTTTTCCCTTTTGTGTGCACACACATCTTAGCTAGCAATGCATGTATTTTATAGAACTTCTGTTGCTCCTTTAATATCAGGTTGGTCGTACCATCAAGTATGAAAAGAATCATTCTTGCCAGTCAAATCTACAGAAGACCTGATTCTTGGTGTTCCCCTGATAACTGTCAATCTGTTGGACTTGCACTTAAGTCTCATGTATACACATATAACAGTG
>comp752_c0_seq1
TTTGAAGGCTGTCTTCATTTCATCACCTTTCATTACCCTGATCTGATGATAGCCTGACCTACAGTCCAGTTTGGAGAAATAGCAGGCTCCAGCAAGTTCATCCAATAACTCATTCACTATAGGCATTGGATGTTTATTTTTTACTGTGATTGCATTCAGTTGTTTGTAGTCTACACAGAATCTCCATGATCCATCCTTTTTCTTTACGAGCAACACAGGTGAGGCAAAGGGACTAACACTGTGTTGGATTATGCCAGATTGAAGCATTTCCTATACTTGTCTCTCAATCTCATCTTTCTGTTGAGGAGCATATCTGTAAGGTCTGACATTAACTGGATGAGCACCAGGAACCAATGGTATGGAGTGATCATAACTTCTCTCCG
>comp753_c0_seq1
GGTGTTGAGATGCAAAAGAATTTAATGGAGCACAGGTCTGTTGATGAAGATTACAGCTATTGTCTTGTTGCTGTTATTGTACATCGTGGCCCAAAATTGTATGAAGGACACAACTTTTCCTATGTGAGAGCAAGCAGCATGAGGCAGCAGAAAGGTTTGGGTCCCTCATGGTTTTGTGCAAGCGACTTGAATGTTACGGAAGTCTCTATAGATGAAGTGCTAAACTGTCAGGCCTACATTCTTTTCTACGAAAGGGTTGAACAATCGGAAGACAATACAGATCCAGAAACAGAGTCGCCGACCAATCATCG
>comp764_c0_seq1
CTGAGACTAACTGCACAACTTCAAAAGCTCCCCTTTGGCAAAACAAAAGCTAATAGGGACAAACATTGGCTTATATAAAGTAGTAAAATATACAACCGACACTCGATTCCAGAGAAAATCTTGGACTCCTTGGCAGGGTCATCACGCCGTGGCTGCACACATCACAACTCATCACCAGGTGCAACAAACAGGAAACAACATCACAGCCAACCAGGCAACAAACTCGGAGCACAGTCATCTTCACCCAGCGACTGCTAGCACTTACCTGAACCAACCATTCGGACACAACAACCACATGCAGCAAGGAACGACCTACTTGCATCCACACATTGCCAATTCAGGTATGACCTCTATACTTGCAGGTAACACCACCAACCCAACCAGAGGCACCACGCTCCACCGTCACAATGACGATCCAGTCATGGCCACCACTCGAGTCAAGT
>comp766_c0_seq1
GGCTGCCGTAATTTCTGCTACAGTTTTTTTTATGCCTAATCGCTGCAGCAGCCACAGCCAGCAAAACAACAGCTGAACAGATCCATGTGTTATTCATGCATGTGTTCCCTCTGTGATTAGATGCATGGATAGGTTGCTTTTGATTCTGGTGGTGTTTCGTAACTCAAACTGAGACTTTCTGTAATTTCATTGCTTTGGTAATGAAATTCGGGTTTTTGTGGAAAAATGTGTTGAAATTTGAAAATCACTTATGCATGGCAAACAAGGTATGTCTGTATCTAGTGGCACATCACTTTTGAAATACTGTAGGCTGATTTACCCACAGTTACTGCCTTGACGGGAATGCATCAGCACAGAGAAAAAAAAACTCAATGTCATGCATTTTCAAGTTGAAATGAAT
>comp769_c0_seq1
GAAACAAATATTCATATTCTTCGTTCAGTCATTTTCCTTCTCAAGGATGGTTGTGCTAGGTAGGGAAAGGCGTTCTTGGGTAGATGCGAGGGCGCCGTCAATAAGCCAGATGGGATTCAGATCCAGCTGCTGCCTCCCGTCTCCTCACCAACTTGATTGATCTGAAGTTGATGATTGAGGGCAGTGAGTGCCCTGCGAGAATGCCCCTATCTTGAGAGGAACATGGCAGAGCAGACAGGATGGAGACCTCGGCGAAGTGCTCCGCCCAAGATCCATGGAAGCACCTATGATGTCTTCGTACTCTAGGCGTCAGGTTCAGGGAACGAGGAGCACCGGGGAACGTGGTGTCGGGACAGGGAATTCG
>comp794_c0_seq1
GGTGTCAAGTACCTAGAACAGGTTACAGAGATGACAAACCCTACTACAATGATCTCTACTTTCACTAGATTAACTACACAACTAGTTATCCTTGGCTAACAACAATTGTCCTTGATGAATGCTTCAGCTGAGATCTCGTTCATCGGCGATAGGAGGAGGAAGGCAGCGACAATCTTCCTGTAGGTGGCAATCTGGTTCTGAAAAAATAGTAGCCATGAAATAAAATGATGGCAAATGTGAATGAGTGAAATGAAAAAGGAAAATGGGCATTGAAAAACACAATCCGTCGCAAATTTGATATCCATCTTCTTCCCATTCTAGAATTCCATATAGAGCATAACATAAAGGCC
>comp807_c0_seq1
GGCCCCCGCAGCCCCAAGGCAGAGAGGTGTGGGAGCAGGTTAAGGAAAGGAGGAGAAGAGAGAAGGAGGGAGAAGGAAGAAGAAGAAGGGAGAAGAGAGAAGGAGAAGGGAGAAGGAAGAAGGAGAAGGAGAAGGGAGAAGGAAGAAGGAGAAGGAGAAGGGAGAAGGAAGAAGGAGAAGAAGAGTAAGGAGGAAGAGAGAAGGGGAGAAGGTGAGGAGGTGCCTCGACCGTATTCTTGGCGTGTACGTCCCACTGACACCTCCACCGTCGTCGAACTGGCTACAAGAGCAAGGATCACCTGTG
>comp823_c0_seq1
GTGATTTTAGTTCTCGCAGGTTCTGCTTCCCAACGTCTAGTCACAGCAAGACAGTTTGCCCAGTTCTGCTGCTTAGTGTTTTGGCATTTCAGTGCTGTGAGTTCTCTGTGCAGTGGGTGTGTAGTCCCACCCTACAGTTGTTGTTTGGACCTTGGTATCAGCCTGTGCTATGAGAATTTCAGGTTCAGCTTTTTGTCTCGTCCGTGGTTTACGCGTTTGAGCTCTGATTCGATTTTCGCTTGTTACGTTGGCTTTGTGGTGTCTCGCTTTGTTCCGAGGGAACATTCATCTACTCTTTTGAGTCGTGGACATCACGGTATTTTGTTTTGCGTGTTTGGC
>comp855_c0_seq1
CAACCCCTCGTCCAACGAACGGATCACGTCCAGAATACCCTTTACAGTTCGTGCTCCAACATGAGGTTTCCAGGCTTTTCTCTCCTTGCACATTTTCTTGAGAGAATTTACAGCATCAACACTGACCTTCAGAAAGCATGCGTTTACTCCGTGATAGTACCCATGAAGTCGTCTGTACTGAGCTTCCATGCATGTAACGGCCGCACAGATAACACAGCTCCCGTCTCTATTGATGACTGTACAGCAGCCCATGATCCGAAACCAGTCACATGTCAAGGAATCGCCAGTTCGCGTGAAGTTTGGAGTTCGATGGCTTCGTCCCTCTGGCACTGTCACCGCCTCACACGCCCGGGCAATG
>comp872_c0_seq1
GTCGGAATCGCCTAGGGTAGGGGGCCGCCCGGATCTACGCCCTGAACACCTAGGGTCCAAAGTGATCCAAGGCAGCGCCTTCACCCCTTTGCTCGGGAGTGTGGGACTACACATGAGCGTGGCGCCTGGCCTCGATGGTGTCGCGGATGTTATGATCTTCACCAATCCAGCGGCGTGCGAGGGAACATCGAGGGGAAGGCTCGCACCTTTGCTCCTACCGAGGCTTGGTGCCCCTAGTTCGCGAGTGGTCGGAGCTACTGCTAGAAGAGTCACCATTGCTTCCGGCCACCGGTGAGGCGTGTGCGTCGGAGCGATCCCCGTTGGCGATGGTCGTTGGCAG
>comp886_c0_seq1
AGTACTTTTCTCCTTTTCATCTTGGAGCACGCAATGATTATTAGAAGTGTAAGTTGGGATAGAGAAATTCTGAAAATTAATTAGAGTAGACCTAGAGAAGGGGGGCTATAGATTATCTGAGTGCCGGAGTTGGTCTGAAAGCAAATTATAAGACCACCACTTTCTTTTTTCTAAGACCAAGATCATTTCATATTTACGCTGCTGCAACTCCAGACCAGAGAGTTGACATCGCTGGTACATCATTTTATATTTACACTTGCTTATGAATACTCAGTAATAGTCAGTTTAATTTCGGGACCTGCAG
>comp940_c0_seq1
GCTGTTTGGAGATGGGACAGCACAATGAACAGCAGACGTATGAAATCATCGCCCTTACTTTGGGTATCCATGATGAACCATGACCCGGCTACAGAATTGTTGGGGCTGAGAACAACCTATAGGATCACGGGTATCTTAGAAAACTCGGGACCAGTAAGATAATCGACAAGCTATATATGCTGGCAGCCAGAAAGAGAAGTATTAATCCTAGCAGTAGATGGCTATGCTTGCGAAACTCCGTATACTGCACTCAACATTAGATCTTCTGAACAGGTAGGATCCTGAAGGTTTCATTCTCAAAAATCTGAACAGCTAAATAAGTCAGTGCTGACTACTAGTAGATAAGTATAATTAAAGAAAATATACTGG
>comp942_c0_seq1
GTCAAAGTCAAATCATTTAAAATTAAATTAAATATATGCAAAACAGTATCAATAATGGTTGTTCCCAATAAGTACTCTAGAAAAATATATTCCGTGGTGAATCTAATGACACCCACTTTATATCATAAATATTGCTATTTTCGCGTAACATTTAGGATGTGCACTATTTTTAGGATAGAGAGAGTACAGACAAATAGTAAAAACCCTTGCTAATCGAAAGTAAGTACTCCCTCCACTCTAAAATACTTGACGTTGTAGGATTAAAAAACTATCCTAAAAAACTTGATGGTTTAGCTCTTGAAAAATATAGATTGGTCCCGTACCGTCTTGTCCGCATGCCTCTATGCATGCATTTCAATTTAATTAGGAGCTTATTTCTTAATTAGCATGTCAAT
>comp998_c0_seq1
AGAGACCAGCTCCTAAACTCTACAGAGCCATAACTCACAATTTTGACCATTACTTGCTCTGAGTCCACAATAGTAGGAATTACCAAATTGTAATGACATTGCAGTTGCAGTACTTTTGAGTTCGATGTCATTCATCTTTATGCGATAAGAAAAATGATTCCACGCATAATAACGATTGGACTTTCCATGGCACACATTTTCGGATGACATCTATTTTAGACCGGAGGTAATAACTGATTCACGCATAGAACGTTGCATAGAGCCATAGACGAGTGGCGGAGTACCTCCTCCTTGAGTTTGCCGAGGA
>comp1010_c0_seq1
ATCTGTCTGCTTGCCCTTTTTCTGATCAGGCTGTGGAAACAATTCAGCACATCCTTATCTCTTGTGTGTTTGCCCGGCAAGTATGGACGCTGATTTTTCAGAAGCTAAACCTTTCTGCTGTTGCTCCTTTGATCAAGGCAACCCATTTCTCTAGCTGGTGGGTTAGCACCATCAGGAATGTCCCCAAGGAGATACGGAAGGGCTCAATTTCCTAATCATCCTTGTGGCTTGGGAAGTTTGGAAGCATTGGAATGCTTGTGTTTTAGAGGGAGTGTTGCAAACATTCAAGTTCTCCTTCAAACGTTAGTGGATGGGTGTGGTTTGTGTAGCATGGCGAGG
>comp1023_c0_seq1
AAAGACGGCACGGTTGATGCAAGCCTGAGTACCACCTTGGTATCTGTAGTATCCTTCTCTTGATCGAGGTGCATCCCAATCCCAGAATACCTCGACGCCGTGCTCCTGCTTTGCGACCTTGACAGCTTTCGCATGAGATACGTGAGCTGTCTTGGCGAGGTATTCGTCAATCTTCTTCTGAGAGACTCCCTTCTTCTTCATGGCTGCACTGATCACATCGCCGAACAGGGCCAAACCGGCTTTCGAGATCCAGTCGTCCTCGATGGCTTGCAGCTCTTCTCCATTCTTGCCATGTCGCTCTGCCTTGTTCATCACTTCAACTAGAGGATCGAG
>comp1027_c0_seq1
TCAACTTCAGCAACCCCTTGGATGGTATGGCTGCGATCTCCTCGTAGGGCTTCCTTTCTATCTTGTTGATGATTCAGGGTGGGAGGATTCGTCGACATGTGGGCGTTGTTGGATTGGGGCCTGATCAGATTGGGCTAGGTTTGGGTTTCCTATGACACGATAGTTCTGATGGCATCTGTAAACTGCACGTTACAAGTGATCCCCTCAGTTGGTACTTGGTCGGTGGTGGATTGATTGTGTTTGTTAATTTTGGTTAATGTTGAATGGCTCATTCTATCAGAAGTGGATGTCTTGCCTGGTGCAATGTCCCTGGG
>comp1041_c0_seq1
AACCAATCCATTCCAAGGATTACGTCATAAGATTGTAAGGGCAAAATCTTCAGTGAATGAGTAAAAACTTGGGAGGCCATAGACCAACTGCAATCCACAGCAATTTCAGAACAGTGCATAATACCTCCATTTGCAATTTGAACCTTGTGGCTGCTTGGCTGCAATGACAGAGAATGCAACTGATCTGCAATGCGTTTACTGAGAAATGAAGTGGTGCTGCCTGAGTCAACTAACACAAGCACAGGTACATCTTGAATGAGACCCTGAAACTGCATAGTGCGAGGACCAATAGAGCCTGATACAGCATCTTGTGAAATGGCCAAATTCAGCTGTTCTTCAGTATTAGCTGCAGTGTCAGAATTGTCAGTGTCATCAGAGATTGAAAGTACGTCCAGTACCTCCTGCATGGCATGTAGACGAATGTTGGCAGCACATTTATGATCGCGAGACCACTTCTTGGCACAATGATCACAAAGGCCACGAGCTCGGTGATAATTGCGTAATGCGCGCCATTTTTCGTCGGTAGTCTTGGCTAGTACTGGATCAGCAGGCTTGGCATTGCGATCGGCTCCAAGTACGGGCTGCTGAGGAAGTGCATTCCTATACTGGGGCCGATGGTATGGAGCGGAATCACGCCTGA
>comp1044_c0_seq1
AGCATAGGTCTTTTTATAGGTGATTAACTGATATTTGCACAAGAAATTTCTCCTTCATATTGTGTCCTTTAACAACAACATTTTACAAACCTGTAGCCTACCAAGTTCCAACTCATTCTAAGCTATTTTAATGTAGAGATCCTTTAATGAAATGGTCACATACATGGAAGGGCCACATATATTGCCCAATGTTTACAATCCATGTGAGAGGTTCATCTGCGTACTAACTTTCTCCATTCTCAGTGCTGCCTAATTTTTCCTTTTCTTTCCGAATTGCCAATGGTTTATCTTCTTTAGATGTATGTACATAAAGTATCTACCATCATGTGTGTCCTTTCTATTTTAAAAAATCTGCAGTACGTCCGTTGCTGTTGCTTAGTTGCCTTTGGAATAGAATGATCGAACCACACGTTGGGTGCGGCAACTGATAAACAACATATCTATATGCAGCTGATAAACAACCATATCCTT
>comp1049_c0_seq1
CTCGTAGCTCCCCCAGCATCTATGTGGTTGGTTGGTCGCATCTTATTGTTCGGGGTTCGTAGGAAGTGTTCAAGCCTGCAACATTGAAATGCTTTGTCCATGGAATATGGATAGGTCGAGATGATTATTTATTAATTTGGAAATCTATTTAGTGCTGCTCAGTTTGGTGTGCTTTAGGTTCTTGCTCTTCTTGGTATCTTTGTATGTTTGGCTTGGTCGGTAAAGAGATCGTGTTCATTGTTGTATTGTCCATGGTCTACTTTACTGTGATTCGTGGGAATTGGACTAATTGTTTCTTGC
>comp1051_c0_seq1
GATCTTGTTAGAATCAGATACCAGCCTGAAGGTATTGGATTCTGACAATAGAGTATCCTTGTGATTGCCACATTCCGGAATATCAGCACAACCTTAATATGGAAATCATATGTTCAGAGTCATGCATTGCAATAGCAAGCAACTATACACATAATTATGCAAACTAACCACAAGTACATAGCCGCTGATGATCATTGAAAGTATTTATAAACTGGGTATGTTGACCCCGCAGCCGCCACAAGTTTGTCGTGTATGCTCTCAATGCACGTGCATACGAGATCAGTTGTAGATGGAATTGATGTTGCAACCAGAATTTGGAAAAG
>comp1076_c0_seq1
TGCAGTGGAGTTGGAGACAGTCTTCCGCGAAATTAGACTCGTACTAATCAAATCACAAATATGAACCTGACTTGCTTAGTTGCTTCCAGAAGTAATTGGTTCTGCTCATCATCAGACTAGTATCACACGGTTTGAGTTTATGCATAGAAACTCTGAAGGATTTCTCTTGCTTTTGCTGATGAAAAAGATGGTTCAGAGAATTCATGGACGGAGGAAGTCCAGTTGCTTAATTTCCATCATTCCATGTTAACCGCCGTCTGCAAGGCTGAGAGTCTGAGAGCTCAAGTGATGCAAAGCATGCCGTGCAGTTTATGGCATGTCACTGTCCACG
>comp1078_c0_seq1
GCAACGTTCTAACCAGCTGATTCTGAGGTGTAGAGGAGGCATGGAGTCTGCGGTTTCTTCTGTACGCCGATGTCACGACGGATGCTGGTATACGCGGAGCTCCAGGCGGACCAGACGGAGCCTGCACGAGCTTAGGTCAGGGATCTCCAGGAGGGAAAATATATCCATCAGGATATCCTGAGGCAGCTCCCGCGCCAATTTTCCTGATGCAATCTCCATCTGTGGTGCACGAACAGGAGCACAGACAGGTCGATGAGTCCGGCGAGGAAGAGAGCGCTGCAGCCGTTCGCTAGCTCGCTATCCCAAGGGCGCGGGGACAAAGCTCG
>comp1142_c0_seq1
GTAGAGTGAGGACAGGAGCCTGTGTCATAGCTACCTTGAGGTTATCAAAAGCAGTCTGGGCCTCTGCTGTCCATTGAAAAGTTTTGTGCCTTAGAACGTTGGTCAGGGGTTTAGCAATGATCCCATATCTGTGCACAAACTTCCTGTAATAACCGGTCAGTCCCAAAAAAGCTCTGACATCAGTGAGTGTTGTTGGTGTGGGCCAGTGGAGCATGGCTGAGATTTTACCCTGATCTGTTGCCACCCCTTTGGAAGAGATGATGTGACCTAAATACTCCAACTGACTCTGTGCAAAAGAACACTTGGAGGATTTGAGATATAACTGATTTTCCCGTAGTGTGTGAAGAACCAGCTTGAGGTGCTGAGTGTGGTCCTCCAGTGTGGTACTATAGACGAGAATATCATCCAGAAATACTAATACAAACTTTCTCAAGTATGGTTGCAGAACTTGATTCATAATGCATTGAAATGTAGCAGGTGCATTAGTAAGGCCAAAAGGCATCACCTTGAATTGGTAATGACCATGATGTGTCTTGAAGGCAGTCTTATATTCATCCGCGG
>comp1146_c0_seq1
TTAGCTTAATAAGTTCTGCCCTCCTGCAGGTCGACAACAAAGACCTATTCACAGTACAAAAACAAAGTTAAGGGTAATCTTCAGCCATGTGCTAGGCCGAAGAAGAAACTAACAAACATAGTGCATTAAGTCCACAAATAAAACCAAGCTCCTTCATAAATAATAAGCTTAACTTAAACTTACACTATGAGTAGTCAGAGTCACTTAGTGGTTCTACTGCAGAAACAGAATGGAGAAAGCCTGCACATTGCATAGCTGCTAATAAGCATAAGTTGCAGTCCCACCGTCTGCCAAGTGCCTACAACACAAAATGAGATGCTAAACTTAAACTCTAGAGGGCACAATACCAGCA
>comp1160_c0_seq1
TTTGAAACCCACTGCATTAGTGTTCAGATTTGCTCACAATATAGTGTAGCATAGCACTTGACCATTTTTCAGTCTTGGCCATCAAACATAGAAAAGAGGGCCATGTAACAATTTTGGCCATGAAACTTACAGACCTAGGCCATTACATAGTTTTTGGCCGAAATAATTACATCCACAGCACATAGCATAGCACAAAAGGGGCCATTTAACAGTTTTTTGCCCAAACATGTAGAAGACAGCACAAAAGTCCATTGTTTTCATCATGTCTTCAGCTACGATGTGTTTTATTCACCTTGGAGGCCAATTGCTTCTTTCTTGGTGTCATCTTGGCAGCAGGCTGTTGTGCAACTTGGTG
>comp1226_c0_seq1
GGATACTTAAATCTGTCCACTCGACCACAAAGTCAGCCAGTGTCTGAGATTTGATTGTATCGTGACGCGCAAACTCCAGGTCGAAAGGACATAACTCCATTGCTCATTTGGCGTTGCGCCCGTTTGCATCTTTATTGCGTAGAATAGTACCCAGAGGAAACTCAGTTTTGATCACCACATGAAACCCGTCAAAGTAATGTTTCAGCTTTCGGGTTGTAATGAGTATGACGTGGATCAATTTTTGAATCTGAGTGTACCTAGTTTTGGACTCATTGAGCACCTCACTAATGAAATAGATTGGGCACTGAACACCA
>comp1251_c0_seq1
CTCGGAATCGGTCGCGCCGGCCATCTCTCCTGCTCCGATTCGCAGAGGCATGGCGCTCACCACGTGTTTGATGAATTGCCTCTGAGGTGATGAAGTTACCCGTGCAAAGAAGAGATAACTCTATCCAAGTCAAACCAGCAACCAAACACAACTAGATGCTAGCCAGGCTTAGATGGTGTCGGCAACCAAACAAGTCCACCTTAGCTTATCGGAGGCAGGCTTAGACTAGCCTATTTCCTAGCCAGGCTAGAAATAAGCCATGTAACGAAACACACCCTATAGGCAGATCGACACATCGCAGTTAACAACCACGTGC
>comp1268_c0_seq1
ATCTAATCTACCCTTGTATGCCATTCCGAGAGAACAACCCAGAGCTCGAGCAACCGGAACAGCAACAGCATTGCCAACCTGCATATATTTCTGCTTTATTGGGCCAAACAGCCTGTAATAATCAGGAAAACCTTGCAGCCTTGCATTTTCCCGGATGGTCAAAACTCGAGCTTGACTGGGATGCAAAATAATCTGATTGTGAGGCTCAGCTCTGGTAACAACAGTGGGAACTATTTCATCCCACCACAGACGTCCAAACGGTTTTGCTGACTTCCCTTTGATGAAGGTCATAGCATAGTCAGGCACCAAAGGCTTCCCAGATGACAGAAATACACGGGGAACGTCTGGATCCCACTGTTGTTACCAG
>comp1306_c0_seq1
GAGTTCTGTTTTCAGTTTGTAAATAGTTCAGCGTTTTCACCGTTTCGCTTATTACATAGCCGGCCGACGCTGCGGCAAAGGCTCCGGGCCCTGACATCCGGGTCCCACACATCATACGTCATATTCAAATACGCTAACAAGAAACGATTATGCCTTCCTTCACTGAAGACGCCTGGAGCATCACTCTGTCGATGCCGTGGTCTTGACATCTCCCCCCGCTGAACTTTCTGCTTGTCCCCAAGCAGTAGCTGCTGGAAAACGCGCACGTACGACGTTGTAATCTTCCCAGGTGGCCGATGCTTCAGGTAGACGTGAC
>comp1345_c0_seq1
GCGCACTCAAGTTTACGTAATTAAGATACCAGGATTTGATCCATGTAGGGCAGTGTCATGCATACACAACTTCAGCATTGCACCAAACATGCTTTCCTAAATATTGCATATTAATATGGGGGCATTCTGTTATAAACATTGGCTGCAGTCAAATAAAGAGTGCCAAGTTTGATGCAGTCATGTAATGGCAACAATTGATTCGGCGAACATAAACTAAAAAAATAAAGTCAACCAATAAGCATTTCACTGTTTGCAAATACTCTCCATCCCAGAAAATGATAATCCTATTTCGTAAAAGGAAAAGTCAAATTTTACAAATTTTACCAACAATTATTCAAAATTACATATAAT
>comp1383_c0_seq1
ATTTATTGAAACTTGTTTGGCCAAGAGACGTGATACTATTCCTCCCACGTAGGTGCATTGAGTTGAATCATGTGTCATCTATACCATAATTTGAACTCTTGACAAGATGTTTGCTCATTCAGCACTCATGTTTTAATCTTGCATACATTTGTATGTCTGTAACTGAAGATTGCAGGATCTATAAGATTCTAAAAAAAAGTCTTTGTACTGTTTGGAACTATGAAATGCAGTGAGTAGATTGTAGTTCTTTTTTTTTTTGTTTCTGTTGCTTTTCTCTTCTGGAAATAATTATTGATTAACCATTATTGCCTGTTGAACAAATA
>comp1386_c0_seq1
GCTTAAGCATAAGAGTTTAACAGATTGCACAGGGGAATGTCCACAGATAAGGAGACATAAGAGCTTTGCAGATTGTATGGAGAAAATCCAGGGACATAAGAGTTTAACAGATTTACACAGGATCGGCTTTTCTGCATTCTTGTTTTCAACAGCATAATTTTCGCTGGATAGTAGTCAGCATTTCAAACTCTTCTGGCATGAAGTACAATAGCATAATAAAAAATATGTAGCTGCCGTGTGGCAAAAGCATGGTTTTGCCATAACTAGTTTATTTAGCATGTACAGATGCAATAGTACTCCTGACTTTAAAAATGCCATAAGCCTTTTATTACATGAATATATGAATATAACTACGTTTATACCCCCACTCATCTTGTCTGCATGACAG
>comp1404_c0_seq1
AACTTCAATCATTATAAAAACTGCCTTGCAAACTGAAAGATGAAAAATGGAAATCCTAGTCCTAAGTCTGACCTAGGAAAACCTTCTTGCTTATGGTTGAAACATTATGAATATGATTTGAAATTTAATCTATCTGAGACTGAGTTGGGATGTTTTTCTGATGATTTATTCATTTTGTGTTTTCAGTCTAAACAGGCAGGACCTGTTTATTAATTAATATGGGTTCCCTGCTGTGTTTCTTTCTACATAAATTCCAACTTTTTATCTATTTACTTCTTCGTTTGATCCTTTATTTACACTCTACAGGCAGGAAAGATTGGTTCCGTTGAA
>comp1419_c0_seq1
GGCAGCGGCTGCAGCCCCTTGGCCTTGCTGGCCAACTCCCTTCCCACTCTTCATCTCTTCCTATCCTTTCCCTCCGCAACTCTCTTTTAAGGATGTTGTGGCCAGGCAACCGAGACACCCAGGCGTAATCACTAAATCACTAACCGAGATTCAAGAGGGAAGATTAGTATCTAGTATAAAAAATTTCCTTCTTAAGAAAGATGAAAAAAATACTGCATTTAAACCTCAGGACTGGCATTGTGACGTTGCTGATTTGCAATACTTGCAGGACAGGCATGCGTACTACACAATTTAACTCTAGTTTTATCTGGCCTTTTCTCATCTTTTGTTCTACTTTTTAGGTGAAAAGTTTTCAGAAATTGT
>comp1443_c0_seq1
GCCGTGTAGGGAGGGGTCACGGCCAGATGGTGGGCGAGGGGCCACCGGCGTCGCCGTCGATGAGAGCAAGAGGGCATCACACCAGCAGGTATCACCACCGGGGGAGATACCTGGATGCTGCCGGCCGCCGCCACAGCCGTTGTGGTGCAGGGGCCGCCATCAAGTTGTGCAGGACGATGACCTACCGCTGTTGCTTGGGTGCAGGGGCCGCCGGATTCGAGGAAGGTGACGGCGCTGACCCCAGTGGACCGGACCCGACACCAACCAACTGGATCTGCCACTAGTCGACCGAATCGACCACGTCGCCGATCCCGTCG
>comp1538_c0_seq1
AGGAAAGGATACAATTAACAAGATCTGGTCCTTTGCAAAAGATGACCAACTTAAGGTGGTGGTGCTATTGTGGAGGTGGTGGACTGGTGGTCAGCAAGAAATAAAGCCAATGACTACGGAAAAATAGTAAATGCGGCTGAAATACAAAGTTCAACTCTATTTTATCTTTTAGAATTTAAGAAACTGAATACAACAAGCAAACATGTGGCTACGGATGTTAAAAGCTCTTGGAAGACACCTCCTGATGATACATACATCTGGAGCTGGAAATATCTCCTTCGCAGTATCAGCTGTTCATACTGAAGCAATTGCCGCTTACAAGGGTCTCCAACATGCAGCACAATTGGG
>comp1538_c1_seq1
ATTGTATCCTTTCCTGTTGGACAACCCTCTAATTGAGATCTGATCCCTTCCATACTCATAAGGCGCCAGCATTGCTTCACTTTCTTACATTTGAAGAAAATATGTCCACAATCTTCATCTAATCTTTTGCAAACTGGACACAATGTATCAAGTTTGATCCCTCGACGAGCAAGATTTCTTCTCACTAGGAGACTATATGAGCAAACCTCCATAGAAACATCTGAACTTTATTAGGAACTTTAAATTGCCATATCTTATTCCACTGAAACTCAGTCCTATCCGATGTGGAAGCATCCCTCCCAGCAAGAGCCTCCCTTCTAGCCACTGCAATTTTATATGCAGATTTCACAGTGAAAATGCCTTTTGCATCAAAATGCCAAGCAGCCAGTCATCCATGTCGACTTCAATAGGAATTCTAAGTATCTCTTCTGCATCACATGGCCAAAAGGTATCCTGTACCAATTTTACATCCCAG
>comp1561_c0_seq1
GTATTTGCACTTCTCCACAAACTAGACACAGTAACGACCCAACTAAAGAAAACTAAGATATAGCATAACTAAAGACAACCACACCTACGCCTCCTAGATCTTCAGCGACACCTGCCGCGTGGAACTGTCTTGAGCATATCCTCCTTGAAGCCAAACGGTAACATCTTCATAGGGCCAGCAGCCTGCTCATCTGTCTTCACCCAGAAGGAAGCCACCAGGTCATCTTTGCTTGTGTCCTGAGCTCGGAGATCATTTGACAAGCATATGGGCACATATGTTAATGGCTGCAAAAAACTTTAAAGTTCACATGTTAATTATAATTTTAGACAGCTGTGGTAGAACATTTAACATTTTAGATAGCTGCAAAGTAACTTAATTTTCAACTACGTATGTACCAGACCCATCACATGTCTATGGC
>comp1592_c0_seq1
TGACAATTTATTACGAGCATGATAACAAATGTTGTTTGATAATACATTGTAATAGTAATTTCCTTGTGCAATGGCGTTAGAAATGCCGAGTTGAGAATAGATATATGAATTAAAAATAGTTTTTTTTGGCAGTATCGCTAGAAAAAAAGAGAGGCGATTTTCAATGCATGATTTTCGGAAACCAAGTAATATAAGGCGAGGCATCCAGATATGACAAGCATTCAATTCAACCAAGCCATGAACACGAGGTATAGTTAGATTTGCACTCAAGAAGGAAACAACGAGGGAAATGAGAACGAAAGAGGAAGCGGCGGCGGAAAAAGCAACCACCTTTTTCATG
>comp1619_c0_seq1
GGGAAGCCTCCGCAGTACACCGTCGAGGAGGACGGCAGCGGGAGCGACGAGACCTGCATGGTCAGATTCCACACCGGGTGGCCGTATGAGGACGTCGCGTTCAGGATGGTGAATAGGGAGTGGGAGCGCTCCCGGAAGGCGGGGTTCAGGAGCACCTTCGACAGGGGCGTCCTGCGTCTCAGCTTCCACTTGAAGCACGTCTTCTACCGGAGATGATGGCGATTGGCGGTTGATCTCACAGTGCCGCCGTCTGTAATTAGATGAGTCAAGACTCAAGACACGATTGGATCCTTCGTTTGCTCAATTGCTCATCTGGAACTGGC
>comp1666_c0_seq1
GTCGTTTCGCCGCTCATATCACCTCTCTTGGTTTTGTTGAGGCTAAGTCTGACACTTCACTGTTCATTTACAGTCGAGGCTCTGGCATGGCTTTTTTGGTTCTCTATGTTGATGATATTGTTCTGACTGCCTCCTCCATGAGTTTTCTTCAGCGGATCATCAAAGCTCTCCGCTAAGAATTCTCTATGACAGATATGGGGTCAATTCATCATTTCCTCGGAGTCAGTGTGCAGCGCCAGAGTGACAGCTTGTTTCTCTCGCAGCGGCAATATATGTTGGATATTCTGGAACGTGCCGGTATGCTTAACTGCAAGC
>comp1695_c0_seq1
CATGCATATATATTTGTCAAGGAGCTTGAGATCAGCCATGTATGCAGTTTGGATTATATATGTCAATGAGCTTTTGGAGGTACACATTCGAATAATTGAACTTTAATCCCTTGTATTAAGGCAGTGTGGGCTAGCTAGTTTGGATTAAATGTGCACGTACGTTTATGGAGTTACACTAGTAATTAAACCTTGATGTGTGTTGTTTTTGTGTAATGTGATATATATGGTGCCGATGTGTATTGTATCATTTGCTGACGCCGGCGTGATGACGGAGCTGTGCAGCTTGATACTGTAGATGTACGTAGGAC
>comp1717_c0_seq1
GCCTATATTTTTATTTGTGGAAACAACAAGTTCATGACCTTCTTAATATTCAGATTTCCAATTTTGTAGGATGTATAATATGTTTCTAACTTAAATACTTAATTCAATTCCTTCTACCAGACTAGAAGGTATGGAAATTTGCTCATTTGGCATTTTGTATCTTGGCAATATTGTGCAGACTTATTATTGCTGCTCTCTATCCTTATTTTTTATCATGCCAAGCTATCAAACCCAAAACCATTGTGATAGTGTGCTTGCTAGTTGAGTATCTGTCTGCTAGTCCTATGGTCTAGTAACATTGTTGATGGGGGTAATAATTTTTCATGTTTAAAT
>comp1744_c0_seq1
AGAAGGAAGGTTTTCCAGTGGTGCCACCATTGTGCGGCTCAAGCCCGTTGTGGTTGCTCCATAGTAGTCAATCCCTCCGCTCATAAACCCATTGTACAGTGCCAAAGCTCTTCCATGACCATTGTTTCATATGCTTAGCCACAGACCACCAAATCATTCACTGTTATGACCCCTGGAAGTACGTGCATCCCATGTTTCCTCTCTAGTCACAAAGCAAGCTCTTGCCCATCTAAAAGACATGCAGCTTCCATTGCAACACACAAACTCCACAGTTGTCTCTCCTTCCCAGCACCATTGATGTCGCTGCCACCTCCAAGCATCCATAGCCGCATGTCATTCCCTGAGCTACCTTTGCTGGCCACTACCAACGTGTTCCTAGACCCATCCAACG
>comp1774_c0_seq1
GATCAATTCTACGTACGATATTATGTTGGACATTCAGGTCGACACGGGCATGAATTCTTAGAGTTTGAATTCTCCAATGGAAGACTGCGTTATGCAAACAATTCAAACTATCGTAACGATTCCCTTATTCGCAAAGAACTTTGGTTATCACCTTTAGCTGTATCTGAACTCAAGCGCATCATCTCAGAATCAGAAATCACAAAAGAAGACGATTCAACTTGGCCGAAAAAGAACATAGTGGGGAAGCAGGAGCTGGAAGTAAGGATCGGTAATACGCACATCTCCTTCGAGACGGCGAAAATTGGGTCTTTGGTAGATGTACAGTCTTCGGAAGATCCAGAAGGGC
>comp1775_c0_seq1
CTAAGGCTCTTCTAAACCCACCGGACATGGAGAAGAAGTGGGGTGGGGCCGAATTAGGAGAGAGATCGAATCGAGTGTTGAGAGCTTGAGAAACACTCGAGTGCTATAGAGCTTTCCCGTAAAAAATAAGAAGCTTCTCATGGCGCTCTCGTTCTTGCTTGCGGGCCAACCTCAAAATACCCTCGTCCTTTGCGCTTGGGTGTGGTGTGGTGGCAAAACGGGCCGTGCTCACGCCAAGGGGAATGGAGGCCGGGGCTTTGGGTCTTCGGAGCACGAGGTGCTCAAGCGTCGAGGGCTTGACGGACGCGCCAGAGCACGAGGGG
>comp1826_c0_seq1
GCAGAGTGCAATGTCTTCTATCTGCAGGTGAAACATATTATGTCAAGCAACAACGTTGAAATGTTTTCCATAATAAAAACAACATTGAAACGTTTTCCCTAATAAAAACAACATTGAAACGTCACACTGTACAACTGGTGAAGATTATTGCAAACACATCTATGTCAAACGCATAAACCTCTTGCTCATGCTGCTGCAGGTCAATGTGAAACGACTTCATGGTTGTGTTTTCCCACATTGCATGATATGTATCCATGTGTGGTGGATGTTACAAATTTTTTTTGTAAAAAAAGGAAATCTGTAGGACCATAGTATTAGCAATATGCTCCATAGAGAACATGATGCTATTGCCTACTGCTACCAAGGTATATATTG
>comp1829_c0_seq1
TGCGTGCCCGGCCCTCTCCTTCCTCTTCCCTCCTCCTGCTTGTCGATCCTTCGGCAGCGATGGCGATTCGGCGTGGTGGTGGCGCGCCGGCGATGGAAGGTGTGGAGGTCGGCGGCAGATCCGTGCCCTGTATGGCCGGATCTGGCCCCTCCCTCCCCTGATCTGATTCGCGAGCAGTGTGTTCTTCGTCAACGGTGGTAAAGGGGCCCTGGGCCTTGGGCACGGTCGTCTGAGAAGCTGATGGTGACCTTCCGGTGAAGGCGGCCTTCCAAGTTGGCCGGGCGCAGAATCGACGGTGGTGGTGGCGGTTTGGGTGAAAACCTTGCCTGGCGTGTTACGCCGGGCCGGCGACGATGGTACTAACAGTGCCATGCACCTTGTTGAAGGCGTCGCTGAA
>comp1832_c0_seq1
AAAAATGACGAGGTCGTCAGCATACAAGCTGGCCCTTGCCGTGACAAGGCCGGGTACCTCTGAAAGAAAACCTCGGTCCTCAGCCCAGCGCAGCATGTGGTTGAGCACCTCCATGATCAGCACGAAGAGCATCGGTGACAGCGGATCGCCCTGCCTCAATCCTCTAGCATGGCAAATTCTCCTCCCCGGCCTACCGTTGAGGAGAATTTTAGTGCTGGACGTCGCAAGGACGGCTGACACCCAATTCCTCCAACGAAGCCCAAAGCCCATGTGGGTTAGAACATCGAGCAGATAAACCCAGGAGACCGAATCAAATGCCTTAGCAATGTCAATTTTAAGTAAAATACATGGCGACCTTTGCTTGTGGATCTCTTTGCACGCCA
>comp1833_c0_seq1
GCGCTAATGAGCTACTTAGATCAGTTAGAGCGGCAAGAAGCAAACAAAATTGAGGAGATTAATATCAAACTTGAAAGCATTCACTGAACTCTATAAACTTGAGAAATGCAATGCTGAGCAAAACTGGAAATCTTTCATTGAATGAATCATCTCAGGTTCAGCAGTTTAAGATCATGAGATGCTTATTACTCTCTGTAAATAAGCTGAAAAACAAAACAAAAAAGACTAGTAAAAAGAAGAACTTAGAAAATGTAGGTGAAATCTTGATGAACCCATGAAGACTAGCAATCATGGTTCATTTCACCCAAGCAAGATCACTTGTGACTTGAAGCTCCAAAGAGTTAATTGAATCTGAATCTGTAGCTCCAAAGAGGATCGGGTTACCTGTGGAG
>comp1840_c0_seq1
GGGCGTTCCTTTCTGGCTCACTCCAACAACTACTGTCGCAAATCTCTGGTCCATCGACCCTACTACTGGTGATCTGACTTGCACGTATCAAGATTCTATCCTGCAGTGGGGAATCAACGACAACACTACTCCTTACACTGGTTCGGACTACTCTGGCAACGGCGATACTGATGCATGGCCTGCTTCTGGAAAGCTGGACAGCACACATCAAGCTGCAGTACTTCGACTAGTCAGATCTTCCTGAGGAAGAGTAGCAAAGTGTTGTACAAATGATAGTGTCAATTGTTTATAGGTTTCAGATCGTTAGAGTAAGGACTTCGCTGGCCGAGGATCTCGCATATTATTGTACGGACTCTGCTTGATGCTCTGCTAGACTGGGAGGAATTAATGCATATGC
>comp1843_c0_seq1
GGAAGAGGCTTGTCGGGTAGACCGCAGGTCACAAACGATCCATGGACGTTCAGGATCGAAAGGAAATCTCCGATGGGGAAGCCCTCAGCAACATCTCGGGTAGAGATGATGATGTCAAAGTCCTCTCCAGCCTTCTCCATCCACTTCTCATCAGAAGTGATGACAAAGTTCTTTGCTCCCATCTTCATGGCGTCTTCCTTCTTGCTGTCGGAGTGCGAGAAGACGGTAACCTCGGCTCCCATACCCTGGGAAGCGAACATAACGGCAAAGTGGCCGAGACCACCTAGACCGATGACTCCGACCTTCTTGCCAGCTGCACAGCCGTG
>comp1846_c1_seq1
TCGTCAAGATCTGTATATGTATACTTGCCGATGCGAAGCTGTTTGCCCAAAGCGAAATCGTTGGGCTTATCGAGTTCGAGCACATCCAGATGCTGATAGACACCGTCAGCCACTTTCCACGTGCAAGCTAGGTGATCGGGTCCTCTAGAAGAAGGCCTGATGACGCATTCTCCGCGATGTTGACCGAACAGGTAATGTTCAGCTTGCCCAGCACTGAAATTGTGGAAATTAGGATGTTGAATCAGTCTGCGCGCTCGCCCAGTAGCTTTCTTCTTCTTGGCATCCGCGACATCACGATCGATAGAAGCCTGAATTGCGTCAAAGTAAGGATCTGGCTTTTGGACTTTAGAATTTCTGGCTCTGTCGTCATCGGCCTTTTCAATCTGCTTTGGCCGACAATCCACACGAGCACTTG
>comp1859_c0_seq1
AGATCAAGCACTGATCTGATGGATCAAATGCTTTCACTACTCGATCAAGGGCTTCCCAAAAGGCCTATTTACTAACTTCTCTTCGTTCCGCATGAGAAAAAGTTATAAAGACAGATTTCAAAATCGTTTTTTTAGTCATGTTAGCACCACGCTTCGCTTTCCGATATCTGGTATTATGGCTTTGCGCAGACTGACCTCTACACTTGATTAGCTACTGTGCACTTCACCAGAACATGGTCTATGTCCTCCACTACCCCTTCACAAACATAAAAAAAACACTGATACAATGGGAGCAAATTCCTTGAGACAAGAAGTTCGTTCTCCGCACGGATGTCTATTCCAATAAATATTCCACCAAAAAAACGGAATGCAGGGAATGACCTTAAGCTTCCATACGCAAGAGAAATGAAGACCACCTTCCTCATTAAATGGCTGGCGGACCTCCCAGTATACTTCCTTCATCCTAATCGTCAGAGTGAACAGAAG
>comp1865_c0_seq1
GGTTGTGCGGCATAAGGTTTCCTCCTATCTTGTATAGGAAGTAGATGCTGATTTCTGTCATGGGTTCATAAACCACGTCTAGTGATTAGTGGTCAATGTGTGGGGCTTTGGTGATTAGCACTCAAGAAAAGAGGGTTTATCTTAGTTCGAGTGTCGAGCCCTACGTATAGCAGAGTGTTAGAATGCCAAAGAGAGTTTACAATCAGGGGTATGAGAGTGAAGGGTTCTAATGATCTAGGTTTTGATGGGGTCCTCCGCCAACCTCCCCGCTAATTCGTTAGCTTCCCAAGCAGTCGTCACCTGCTAATCCAGTGCTCCCATTGTGGAGCAAGCAGCTGGCACCTCGGAG
>comp1873_c0_seq1
ATGAACGACAAGGGTTGTGGAATGAACGATGGCATGTACACTAGCTGAAACCGCATCACCTGGAGATGGGAGGAGGTACTGACCTGATGGGAAGAGGAGATGCCCGCCTTGGGAGGAGAAGATGCCTGCCTTGGTGGAGATGATGGCCAGGTGGGGTAGATGAACGTCGAGGAGGAGTGTCACGGCGCAAGGAAGAAAGTCGCGAAGAGGAACCGCGGCGGCGGCGCCCTCACGCGAGGAGGAGGAACGTCGCGTGGCGTGAGAAGGAGGACCGTCGCGAGCGTCTGTTGGATACTACGTG
>comp1886_c0_seq1
GGAAACTTGGAGGTGTTCTTCGACACTAGTTGGTATGTAGTGTTTATCACGCCATTCAACCTCAGCATGGTAGAATTTGGTAGTGTCAATCACCTTTGCATGGCCGCGGTGAAGGTAGTGCTCCTCATTGTGGTGCTATAGTTGTCATAAAGGTCATCAAGCAAGGATGCAAATACGATGAACTTTGTCATCATTATCCTTGAATATGAATAATAGGGCTCGTAAACCACTTCGAGCATCCAAAAATGTAGCTCCACCATTCTGTCCCGCGCAAAGCTCAGATCTGTTTGTGATTGGAAATCCTTCCACCATA
>comp1931_c0_seq1
GTGCAGTTCAAACTGCAATAGAGGTATTAACCTTACATTTTTCTCAGGTTGCTTTATGATATGAGGTATAGGTAGTTAATCTAATTTTATGCACGCCCTGTTCTCATGTCAGTTTCTTTTTAATGACTGTTGGGTCATTCCATAAGGTTCGTGTCACTAGTGAGTTTACCTGGAGTAAACAAATTTGTATCGCTTAAGTGGTGTTCCAGTAGATAAGTTAGGTGGTATATTGTATATTCATGGGTTTAGATTCTGTAAGTCATTAATCAATTTTTGGCAGAAAACAAAAAAGAACAGAGTTTTTCTTCGTGCTACTTAACTTTT
>comp1935_c0_seq1
GTGCAATATCCTGGCTTTGGCGAATGCTGAATGGGAGGACATGGACATGGACAATCAGCGTTGTATGTAGTGCATATGTAAGTAAAATGGTGGTGTCGAGAAATCGGGACCTCAGTGCCTTGTCGTTTTGTTGTAGGGTAAAGACAAGGAAAACAAAATCAAAACAGTGGAGTAAAGTAACATCTGAAAAGGGCCATCGATGATGATGTTAATGTGTTGACAGCGAGATTCTATCTCTCTCCCTATTGAAAAGAACTTGCGGTTTCTCAATTATCAGAGTGATACCAACCAACTAAAGTTAGAATGAATAGTCATTTCCAACAAAGTTACAAAATCAAATAACTTCTCTTCAAGAAACAAACGCATCAACTACAGTGTGTTGGCCCAGGCACAGATGATCCAGAAAGTACAGCTCTTCGACTATTACAACCTACCT
>comp1951_c0_seq1
TGGTGGATTAAAGCAGCACCATGCTTCGGGGTTTAATGTGCATGATGCTAGCAATGGTAGGTAGGTTAGCTAATGATATCTATAACATCTTTGATATAACAAAAATCCATGATATGAAATTCCATGCATATATATGAATAACATCTAAAGTTCCACTAGTCTACTCACAAGGCTTTGAACTTTGGGTTTGGACTTGCTAAATGCTAATTCAGCATTGTGGTTGGTAACTAGTAACTTTTTGTGTGTGTGCGCACGCTTGCTTTTGTAAAGCTATGTTTTACATTAGTTGTCATGTGTCACTGTACAAGGGTAGCCTAGTGGAAAGAAATGGAACAACTTTTTTTATAGATAAGTATATTTTAGGTATAGTATATACACAAAATCAAGCTAAGAACACTGAATACGAAATAAATTTATTGATTGGTAGTAAACTCTTAATTTAATTATAGGAAGATAGGATA
>comp1959_c0_seq1
GCCCAGCTTGCGCCTGGAGCGGGGGTCTAGGGACTGCACCGTCCTGTGTAGCAGGTGCAGCCAGACCCAATCCCCGATGGCGAACTCAACATTGCGGTGGTTGGCGTCGTAGAACCGCTTGGAGAGCTATTACGCTTACAAAAGCCGCTGACGAACCTCGGCGACGATCTCGTCCCGGCTGTGTAGAAGAGCGTCCACCGTGTCCGTCCGTGCCGTCCCCAGAGTGTATGGCAAGAGGGGTTGCGGTGGACGACCGTAGACCACCTCGAACAGAGTGGCGCGAAGGGCGGTGTGGTAGGAGGTGTTGTAGCAGTACTCCG
>comp1972_c1_seq1
CAGTGCTTCTCTAATCTGCTGCTCATGCGACACCAACCGTGATTATATGAGGCTGTTACAACAATTACCAGTTTACCACAATGCATGAACCATTTAATTAAATGGGCAAGGATTGAAACAGCAATTAGTGATTCGAGGGAGTACTCTTTGATGGGAAGATCATCACACAGGGCACCATCATTAACCAGATCCTTCTGATCCAACCAGAAGGGTGCGACACGATGGATCTAGCATAAGACACAAATGCGACACGATGGATCTAGCATACTGTAAGACACAAAGCTTTGGGGTGATCAGATCGGACCTGTGTATTTGCAG
>comp1977_c0_seq1
GCTTGCTGTAACTATCATGATGTATGTTCGTGTATGAGTTGGACAAAGAGACACAATGAAGCCAGCTTGAACGTCTGCAGCCTTGCTGGAAATTGAATTGGTTCTGAGTAAAGAAGCAGCTACCAAATACTTACCAAATACAAGGACTGAGATTAAGGTGCAGTCCCAGCAGGTGTTCATAGAATTATATGTGACTGTAAAAGCAGTTTGCCCAGCCATGAGTGAAGCACGAGATGACTGAAGCCAGTGAACTGTCTCCCTGCAATTGAGTTCATCCTGCGCTGCACTTTAAAGTAACTTAAGCCAACGTTTCCAACACAATAGCATAACTTCAGACTGTCGCCAGAATTGCAAATGTGCATGTCTGCTCATGTCTATAGAAAGTGGTGTATTTCTCACAAACTGAAACAAGTTGTCAGGTAGTATTCCAATAA
>comp2104_c0_seq1
GTACTGGGGCCTTTACCACTAATTTCCCATCCTCTGAACTGCTGGATTACATGGTGAACTGGGGTCCGATGGACACAAAGACAGTTAAAGGTAAAATTCGTTTTGAGAAAGGAGTTGAGAATGAGGTTTACAAATATGAAATTGATAAGGTTTGGGTTCAGTTCCGTGGTTTACCAAAAGAATTTCGGGAATTTCCTATTATTTGGGCAGTTGGCTCCATTTTAGGTGTTCCTCGAGCTGTTGACACAAAATTCACAAACAAGTTTGGTCGTGCAAGAATGAAGGTAGCTGTGCTAGATCCCAATCTCATCCCTGATCTTGTGGATGTCGTGATCGGGGATTATGTTTATGAGCTACAATTCCGC
>comp2119_c0_seq1
AGAAACTCTTACTGCTAGGAAGATCACATGGAATAAATTTCCACTATGCTCAAAAAAATATATTTCCACTACATAGATAACCTGAAGAAATAGTGGGCTTTCCTGTTTAGGCTAAAAAATTTAATCTGCAAGTTCCCTGGAGAACAAGCAGTGAACCATATATAGGAAGAATGGAAGATCACATTAAGCTTTTTGCCAAGCAAAAAGTTGAGATGTTTGAGGGTTGAAACTGACATAGTTGGCAATCCATTGACCAAAATATTACTGCCAGTTTCTCTGCAACTTTCGCACAGAATGTGCAAATATATTAATTGAGGACTGAACCATTGCTATTTGATGAGCAATTACATTACCATATAGATTTTAC
>comp2157_c0_seq1
ATTTTTTTTCTAACACGATGAGTAAATGAAGGTGTTAATCGAAAAAACTCAGTATCGAGGATGAGCAGATTAAGAGTAAACTCATATCACACTCCTTCCCTGTGACATGTTTAGATACAGTCATCATTGTTCACTACTTTACAGTCAATATGGGTCAAATTATCCACAACCACAAGTCACTACAGTGCCAACACATGCCCTTCTTAGTGATTGGCTGTGGCATATCTAATGCACATAACTTCAAACGGTCTAATAATTAGGGTTACCTACAATTGCCAAACCTTCTCTAGTCAATCGTGATGTGTGATGTAAGCTTCTGCTAACATTACCTAGCTATTTCACACATGCATGAT
>comp2191_c0_seq1
GATCGGTAAGCCATCTATCTTCCCAAAACGAAGTGGACTTGCCATCCCTGACAGTAACAGTGGTGATGCATCTGTAGGCAGGGAGGATGGAGGCAAGGGTGTCCCAATGCGACCCACCAAGACCTGTCATTGTTGCCAGATCGACTCTCTGTCTTGCCCAAGCTGCCCAGGAGGAAACACCTGGATGATGTAGCCTGTGGAGGAGTTTCAGTAAGAGACACGAGTTAACAGTGGCTAGGCTCTTCACTCCAAGACCACCTTCAGATCGCGGCTTCAGGGCTACGTCCCACGCGACTAGGCG
>comp2201_c0_seq1
TGGTCTTGCTGGCAATGAAGGAGTCGTCCTCCTGCAGGATGGTGCGGCGCTCGGAGTGACCAATGAGCGTCCATGTGATACCGCTGTCCTTCAGCTGCTCGGCAGAGATCTCACCGGTGAAAGCACCGTTGGGCTTGTCGTAGACGTTCTGGGCGGCGACCTCAATGCCCTTGCGAGCGTGCTCGCGGGTGAGGAGGAGGTAAAGGGCGGGAGGGGAGATGACGACCTCGGTGTTGGGGTCGACCTTGGCGTCGTTGAGCTTGTGGACGATGTCCTTGATCGACTCAATGGTGCCGTTCATCTTGAAGTTACCGCCGACGAAGAATTGACGAGGCATGATTGCG
>comp2207_c0_seq1
GCAAAACCATAAATTATGTGTTGAATCTGGACATCCTGTAAATAATGAGAGATATCAAAGACTTGTGGGGCGTCTCATTTATCTATGCCATACAAGACCTGATATTACATATGCTATGAGTGTAGTGAGTAGATACATGCATGATCCAAGGAGCGATCATATGGATGCAGTTTATAGAATCTTGAGATATTTAAAGAGGAATCCAAGTAAAGGGCTGCTATTCAAGAAAAATGGTCATCTGAATGTGGAAGGTTATTGTGATGCAGACTGGGGAAGCTGTGTTGATGCCGGAGAATATCATTTG
>comp2212_c0_seq1
TGGAATTGAGCCATTAAACGAGTTGTAGGACATGTTTAGGTAAGTCAACATTGTAAGCCGTTCAAAAGAATCTGGGACGCTGCCAGACAAACGGTTTGCAGAGAGATCTATTGTGTCGATTTGTTTCATATGGCCAAGATCAGATGGTAACTCACCGATCAGAGAGTTGTGGGACAGATTAAGGTTGACGAGGTTATCCAGAAGAAACAAGCTTGCTGGCAAACCTGAAGATAGCTGGTTATGAGACAAGGAAATGTACTCTAACATGGTGAGATTACCGAGACCATCTGGTATTGGACCGGAGAAATTGTTGTCGTAGAGACGGAGTTGAACCAATCTCCTGAGCATACCGATCTGAGCCGGGATGGGACCAACGAAACTATTCCCTGAGATGTCGATCCTCTCAAGATTCTCCATGGTCATGATGGATGGTGGG
>comp2234_c0_seq1
CAGAGGTAAGGTCTCCCGTGTCGGATGGCGAGGACTAGCCCGATCAGCTCGTGTTCATATGCTGCCAGAGATTGGTGCCAGGGTGTTGCTGGGTGGCTGAAGAAGGCCACAGGATGCTGGCCTTGGAGCATCACAGCCCCGAAACCATGTGTCGACACGTCGCACTCAACCATGAAGGGCTGGGTGAAATCAAGCAGGGCCAGCACCGGTGCTGATGTTAGTGCTATCTTGAGGGCAGTGAAGGCTGCGCTGGTTGCCTCGGACCAGATGAAGCCCTTTTTCTTCAACAGCCCCGTCAGGGGAGCAGCAATGGCCCCGAAGTCCTTGACGAACTTGCGGTAGTAGCCCGTAAGCCCAAGGAAGCCCTGAACTACGCATGCCGAGTGGG
>comp2276_c0_seq1
TTGATATCCTGTATTCCAAAGAGGCTCGCTTTGGGATGTTTCTAGATCTCTGGCGATGTTGGAATTTGGTTTCTTGCAACTGTCCGAATCCAAGGGGATTTGTCTGTAGTTCTAAGCCATTCAAGCGAATTCATTTCTTAAATATCAGAGAATCATGCTAAACTTGGTTGTAAGTTGTATATGGATTCTACTGTATGCGCTATGTCACTGGATTAGACTATTCTTGCATTCGTAATTAGCAGGTCAATGCTTCTAGACATGTGTTGTATATCCCATGTTCCCCAGATTTTGACATGATACTTTTGATCTACCAGAAACTTTGTTCAACAAGGATTTG
>comp2317_c0_seq1
GGCGATGGAGGAGGAGGGCGAGGGCGAGGCGGCGCCGCGGGCGGTCCTGGAGGCCATGACGCGGCACGAGAGCGCGCGGTGCCAGGAGCACGCGACGTACCTGGCCATGGTGCTCGCGCACGGAAGCCGCGCGCTGCGGCGCAGGATGCGCCAGCTCGGCGTCGTGCAGGCGCTCCTGGAGGTCTCGCTGCTCGGCAGCCCGCTCGCGCAAAGGCGGGCGGCCAAGATCCTGCAGTTGTTCAAGGAGGAAGGGCCGCAGCAGAGCAGGCTCAGGGCGCACTCGGGGCCTCGCGTGGAGGGAGACGGCGGCACGTCGTGCCCCGACG
>comp2331_c0_seq1
GCCGAATATCCAGCTCTCGATCCGCGCTGCTTTCCTTGGCTTGCTTCGTTTGCGTCGTTGCTTGTTTCGTTTGATTTTGGTTTGGTTTGGTTTGCCTAACATTGCAATTGTCCGGCGCTGCATCCGGTGCGGCGGGCAATCTATCCTTAGGCGAGAATGAACCCAAGGGGAGGGCACTTTCCTAGCTCTTCCCGCCTGCTTTTTAAGCTCCGGCCGTCCTGCCTTTTCCCAGGGTTCGCCGGTGACAAAGCAGGCAAATTTCTTCTGTTTTTTTGTTTGATGTTTGATTTAATTGGTCTTCTATATGTGGCGTGGCTTGCGA
>comp2374_c0_seq1
GTAGGAGACAACGGTGGCACATATAATCTGCAGGGCGTCTAGGGCAGCAAGAGTTTGCTATTTATAGATGGGCACGTACGACATGGTGGACCTGGTGCCGTTGCATGCAGATTACGCCCAATCCCGAAGAGATCAGAACTCTCCGTGGCGCTTTCCAACAAGAAAGGAAGTGTCCGCATCGGACTCAAGGTGGGAGACGAGGTGGTCACTGACCTGCGGAACCTGATGAGATTTAATCGATTGGCTTAAAGGTTCTCCCGGTTTGGAGAAAGATCAATGGTTGTTATTTATAGATAGATGATCATCTCATTCCTGTCATGATGAAGTCCTTGACATGCACGACGTACAGATTAGTTTTGTGCTTGGAAAAAGGAGAGGACTAGCTGTTTGCTTGCACGTATACACA
>comp2381_c0_seq1
GTGACCGCAGCCACGGGGGCTCTGGGGCCTGTCGTAGCGAAGCTGAGCGCTTTGGTTCGCCGCCGCGGTGAGTACCAGCTTCGGTGGCGGACTCGGAAGGACGTGAAGCTCATGAGATCCAAGCTCAAGTCCGTCCACTCAATCCTTTTGGTGATATGGGAGAGGGAGGATCTTGATGCGGCAGGCAAGGAGCTGAGGATGGAAGCGTGGCGTCTCGCCGACGACATGAGCGATGCCATCGACGACTTCATCCTCACTATGGAGCGCAGCAACGACGGCAAGCGTTTCATGCAAACCGAGAACCAGC
>comp2392_c0_seq1
GAACATACTTAGGATTCCTAGCATGAGTTCATATGCATGTGAATGAGGGCTGGTGGCTTGATGTGGTTGTGATTGTGGTCAAAGGGCCATGGCAGAATGCATTATCAATGGAGTTGTGATTGTGGTCGTTGGGCCACGGGCGGATGCGGGATGCTGAGGTAGCAGAGGGTGGCGCTATTCCTGATGCAGTCGGAGGGCTGCACTGCTCCTGATAAGATAGTAGAAATTTCCTACAATCGGGAACATAATGCTTTTATTCTTGCTGGGAGTGCTTATGCTGCTAATATTTACATAATTCTTCAGCTTTGCTGTGTAGCTGGTGTCTTATCT
>comp2407_c0_seq1
GTCTATCTGAACTGAAATCAGTTGGTTATGCTAGCTGTGCGTGTATTGAATCATTTGAATGTCTGAATGCTGTTGGGGTCCGCTGCGGTGCTGTCCCAATATTGAACCAGTAAACATCTAGAGAAATGAAAAGGAATGCCAACAGCTGAACAATGAGGAATGGAGACTGTTATAAAAAAAAAAAGAGGAATGGAGACGGTTATTCCTTTGCGTTGTTTTTGCATATATTATAAAGTTAAGAGATATCTAGAGATTGTTTATCAGGGAATTGGCATGTCTTATCATACAGATGCAATAAACTAAAGAAGCATATTTTTCCTGATTCCTGTATTGTATTGAATTGTTGCAGAATCAACCAACCAACATCTGGAAA
>comp2429_c0_seq1
ATCAAATATATGCATGTTAATTATTATGAGACGCACTAGGAAAAAATAAATCCTGAAAATTCTTACAAACATAACGAACATGCATATATTTGATAGACTTTAATCAACCAATAATAGCCATTATATTTGTTGTTTTATAAAATTCTCCAAATCCACCATATAAATAGTGTAAATTAACAACATAAATGTTTGACCTAAATTACCACCACCACTGTAATTATGTAAAATAATCTGAAGCAACCCTCTAATCTTAATCTATATATATGGTAATAACTTAAAGTAATCAATAAATCTATAGGCAAAGTTTGCTCTGGGACACGGAACAAATGTGAAATTTTCCGCTTCGCACTGCAAACATCAAATTTTGCTAGGTACTATAATGAAATTGATCATTTGTCATA
>comp2436_c0_seq1
GCCGAGTGAAAAAACAGGAGATTAAGTGCTGGACTGGATCGTCTCCTCTTCCTAGTCACAGAAGGGGCAGGCATCCTGGTGCGACAGCGGTTCTTGAAGGCCAAGCAAATGAAAAACTTGCAGCAAAGAGGAGCCCGCCTCTTCCAAATTTTCTTCCAAGGAGAGAATTTAATTGAACCCGTGAAGAAAGCAACATAGGATGATTTGCTTCTATAAGAACTTGACTGGGTAAGCTTCAAACAGTGCCTATCCACATCTTGTTGGGAATAAGGCCATCAACTCGATCCCATAACAGCAAATACTCAGTGAGGACCTGCATTGTCAAGGCCCCATTGATGTCG
>comp2438_c0_seq1
TTTATACAGCCCATAATAGCAATACTGTGCTGTCATTATCACATAAGCCATAGATAGTATTACACTATCGACATGAGATCAAAATTGATTTTATATGTATGATATAGCAGATTCCCCATAAGGCCCTAAAGTTTAAGTCACACGATTATACCAATGTAGTGAACAGACAATAGGGATTCTTGGCGAATAATGATTTTCAACATATACTGCTCCATAGCTAATGGAATCATGAATTACTCAGCAGAGACTGCATGGCTGCAAGTCCTTAGAGCTAACGAAAACAAAGAGATCACAGTTCAGAGGATCAATG
>comp2446_c0_seq1
GAGCACGAGCATGACCAAGACATGTAAGTAAAAGCGTCGTCAGTTTCTTGTACGGATACAAAGTTCAATCCATGTGTTTTTTTCCTGGCTTATGGTCTTGCTATTTGAAGTTCTACCTAAAAAAATATACATTTACTATTTTATTTTATTTAAAAAATAGCAAAAAAAAAAGATCTTGCAAAGATGTTAGGAGGGTTCAGGCCATCCTCTGTCCGTGCAGGTTGCCAGATTCTGGCAGCTCCCAGATTGATTTGTTGTTCTAATCATATGCGTTTGTTATTTGCTCATTTTGTGCCCCCAGTTACTTCAAGACAGTTG
>comp2450_c0_seq1
AGGCCCGAGCTAAAACAAACAGTTAGCTTTCGATCTAAGCTGCCTTAAAGCAGCCTTCAGACAACAACCCAGCCCCACCAAGAATCCGGGTAGGGCATGTTTGTTTCAGCTTTTGGATCCTCAGCTTCACAATCCAACTTTTCACAAAATGTTCCAACTTTTCACAAAATGTCTGTTTTTCAGCTAGCTAAAACAAACAGGACATTAGGATATCTTATTGACTTGACTAAGAAGGCCAATTAAAAATCAGTAACATGGGCACAGAGACTGATACAAATGCCATTTTCATACAACACAGAAGTTGGTTTTCCAAGAATATTCAGAATTCAAGGTTCAATCACACATGTACCTTTTGT
>comp2453_c1_seq1
GGCGCCAGAGCGGAGGAGAAGCACTTCGCCGCGTTTCGTTGCCGACCCAGTCAACCTCGGCGCGGACCTATGGGAAACGCGTGTTCCTCAACCCGAAGGGAAGAACAGCAACCCAGCCGTCGGGGATTGCGACCGCGATCAAGGCAAGAAACGCGAATTGGGAAAAGAAATTTAGGGTTCCCCAACCAAGGCTCCGGATACCAATTGTTACAATCCTCAATTGCACACTCACAATCACAAGAACAGGTAACTGGATTTCTTAGGAAGTTCAAGATACAGGGTTCAGAGAACCAGAGGAAGAAGGGAGACAGG
>comp2483_c0_seq1
CGGGCCAGGTATATGACAGCGTTGAAGTTGAAAATGAAAATGCTCCAATTTATGTTTAGGGGACATATTACAGAACCATCTTAAGGGATTGGCTTTATTATAGTTTCCCTTTTTTTTAGAGCAAATGATTGACCTTATAGACAAGAAGTTTTGGTAATATATGCTCTAAGAAGACTCTTTAGCCAAAGAGTTCTATCCTGAATTTACACTGCTTATTATTAGAGCTTTATCTTAACTTTTGCACTATGTGTCTTCCTCTGTTATTTTGGAAAATCCACTGTCTAGGTAGGAGCCTTGCCTTGTTGATTTTCATCCAAACTTGCACATTTTGTAATTTTAAACAAACGCTCTGGTTTCTAATCAAAACAGAATATGTGCCCATAGCTCAGCATTTCCATCATCACGATGTATGTCTACTTCCAGATCCTCTTTCCCTGACATTCTCATCCTGTCATTCTGTAGTTCATCTCTGACTGATAAGTTATGAAAAACTTATGGTCCTATCTCAGATTCGGACTCATATTAACATCACTTTCGTTCTTGTAGTTACTGATCTGTCACTG
>comp2489_c0_seq1
GCTGTTTTTATTGCGCTTGTTGGTATTGGCAAAGTAGCGAGTATCAGTGCCATTTGAGATCACAAACAGCTGTAGGTATTTATATAAGGAGTTATCGGAGTTAAAGCTCTCTTTGCTATAACGATGTACTTGATTAAATGCTTCACGAATGGCGATACCACGTTTTTTAAGCTCAATTTGCACAAGCGGCAAGCCATTGACCAAGATAGTCACATCATAGCGATTGGCTTGTGTTCCCTTTTGGGCAAACTGTTTAATGACCTGTACTTTGTTACGTGGGATGTTTTTTTTCCAGCAGGGCAATGTTCTGCAGGTGCCCATCATCAAAG
>comp2491_c1_seq1
GCGATAGTTGGAGGTCCTAAAGTTGACTTAACCCTTCTCCAATTGGTAACTTCACTTGTCTATAAAATTCCTTTGCAAATCAGCTAGATGGACCTTCCAGACGGAATACTTAATAACACCTTATTTGATTCACTGAATGTAGAGGTATAAAGAGAGGATAGCAATAGGATGATTCAGTCTCACGCTCCCAATGAAAATCGCACATTCCGTGCAAAACGAACAGCACAATCTTGCAGAATCACATTAGCAAACTTCTAGGAGGGGGATCTCCTAAGCATTTTACATATTGACAACCAGAAA
>comp2529_c0_seq1
CCACTACCAAGGGCGTTGCTCCATTTCATCTACACCGACTCCTTGCCGGCCATGAGCCATCTGCGCATGGACGAGATGAGAGCTGGTCCAGCATTTGCTAGCGGCCGCGAATCGATATGCCACTGACAGGCTCAAGGTGATGTGCGAGCACATCCTTGCCAGGACACTCCATGTGGAAAACGCGGCTACGACCTTGGTTCTAGCCGATCGGCATGGCTGCGACAGGCTTAAACATGCTTTCATCCATTTCATGTCATCGTCTTCAGATAAAAGTAAAATGGGTGAGGATGTGGCTACAGG
>comp2563_c0_seq1
GATGAGATGACTGAAAGTACTAGACGGCGGTGAACATATGCATGGCCGGCGCAGCTACTTCTGGACTGCTTGGAGAACAATTAGCAAGGCGGCGCCCTTGTTCAGTACGTAAAGAGACTTATTAGCTTATTGTGTCAATAGGCAAGGAGCGGATGTGATCTACCGGAAAGTGGAAGTCAGTGGATGAAGATGTCGATCTCGTCGGGACGGCCTGTGGCTTGACGACGCTCGAAGTCGTGGCACCGCACGTGCTTTGACGACGAACCGTGATGGCAGCGGCGTGTCTTCTCGGCCAGCAATGAGTAGATGATCGATATGGCGTACAGCTCGACGGCGGCAACGGCT
>comp2568_c0_seq1
GCCCAACTAGTAAATGTATGTAAGATCGCTTGAGCAAAACATAATCTTAGCAGAGTTCGAATCTGTGTGATTGGACACAGTAAGTTAACTTACAAATAGGCGTCTTTGCCATGGTGAAAACCAATAATTTCGAAGAGGCTCTCACAGCATTATTAAATGTGGTACACTGCATAGATTTCTTGAAAAGGGGGGTATATATTTTATGGCTCCATCCGGAAAAACCCTCATCAGGACATGATTTGATCCCATCCCATGGTTGTCACTACAGAGCCAACCTTACTAAATTGTAACTAAACTGCGGCCACCATTAATTAATAGGTTGATTTGTGTAAACAGTGGTTGCTATCTCGTGGATTACCTAACATGTACATTAACAATAAATTGAGCAGCCCACATATAAACCACAAAACTAACATTAGCCTAGCTTTCACATTATCGTGTAAAATAGACTGACAGTACAGTGGAGA
>comp2584_c0_seq1
TATATGTTTCTCTAGTCGCTTGTAGCAAGTTTGAGCAACTGTCAACTCTGGCATTAGTCGCTCTGCTCTGCTGCCATTTTTCGGCAGTGGCGGCGGCAGCTGTGGCTGTATGCTTTTCTCTCTCCGGTCACTGTAGTTATTGAAGACTTTGCTGCTGCAGCAGCACAAACAACATTGCAACAAGCGCAGCCGATCGGGAATCACGTGATCAAAGAAGAAACAAGCCACGAAACTGAACTTTAGGGCAGTTCAGGAAAGCAGAACATGCTTGGTGTCAAGAAATGTCATTAAAGTTTAATCTGAAATTTTGAAGCCATTGAATGGGTAAACGCACCTCAGCAGAGAAAGTCTTAAGA
>comp2622_c0_seq1
ACAGGCCAACCATGCGGCAAATACTTCAATCTTGCAGGGCATTCAAGATGCCAGTGTAGCCCCAGACTGGTGTTTCTAAAACAACTTCTGGAGGGAGAATTCATTAACTCATAATCCTGCAAATTAGCTATACCATTCATAGTAAAACTACATTACAATGTTTCAAAGTTCAAGCTGGGTGAGTACAGACTACAGAGCAAGGCTCAGCAATCATTATGCTCGATTGCTCATCTACCGCAGTGTAATTAACTACAAACTTCTATTATTTGACTTTAAAAATTTTGCCTTGATAGAAATTATAATCCTA
>comp2640_c0_seq1
CATATCTATCAAAAAGAAATTTATTCTTTTTCTATAAGTTAGTGATAGTAAAGCCACAACCTCTTGTTTACGAAAGACCCCTTATCCAATTAACTTGTAGTATCCATTTTTAGTTTGCAAGGTTATGAACCATTATCTTGTATAGATTAAAGAACTATTTAGTTCTTTTATGAATGTTTTTCATTAATGGCAAAATATTTGGCTCTTATGTGTTTTGTACACCAAATGTGAAGTCGTTGACTAAAGGTTAGTGGGCCTGGTATGAGTTGCTTAGGTGCTTAGATAGTGGCCGCTGTGGTTGTAGAGAACCAAGAG
>comp2664_c0_seq1
AAAGCTAGCATTATTCTTGAGGAGATCAAAGAAGCGTACGGCAAGCCAGACTACGTCTACCAGAGCATCAACATCGGCCAGAACATCCAGAAAGAGCCGTGGTTCACGGAGAAGGGTCCGAATGGCAGAATCCCCGTTTTGGTAGATCACGATGCCGGCGGACTTGGAATCCAGGAGGGAGCGGCGATTCTCGCCTATGTGACCCGTCACTTCGACCCAGAGCACAAGTTTTCTTTCACACAGGACCCCGAGCTTTCACTCTGTGAACAATGGGTGGCATGGCAACATGGTGGATTGGGTCCGATGCAGGGACAGGCAAACCACTTCTACCGCCTCGCAAAGGAACGCATCCCGTACCCG
>comp2666_c0_seq1
GCAACATCTTGGTAGGATGAAGGATGAGGCACCAGAAGGTTGCTATACTGGTAGAGGAAGTCGTCGGTAGCTACATGGTAATGAGGTTTGAAAGAGGCTGCACTTGCAGGAGATAAGTATGGAACACTAGCAATCTCAGCAGGGTACATGTTCACTCCAGCTATGAAATGGATGGAAGGGTGGCTTGTGAAAGAAAACGAGAGGGTACCGGGGTGGATTTATAGTGTGCAAGAATCATGGAAATGAATAGGACCCACAGCTGCAACGTGGAACTCGCCTTTTTGTGCTGTTTTGATATACAGAAGTCA
>comp2670_c0_seq1
TTGGACTTGCCGACAAGTACGAGGGTGTCACCGAGGTCGAGGGCGAGTACCAGCTCACCGAGCGAGATGGAGACGATGGACCACGACCATTCAAGTGCTTCCTCGACACCGGTCTCAAGCGCACTTCTACTGGATCCCGTGTGTTTGGTGTCTTGAAGGGTGCTTCCGACGGTGGTATCTTCATCCCCCACTCCGAGAACCGATTCCCTGGTTTCGACATGGAAGGAAAGGAGCTCGACAGCGAGGTCTTGAGGAAATACATTTTCGGAGGACACGTCGCCGAGTACATGGAGTCTCTAGAAGAGGAGGACGACGAGCGCTTCAAGAAGCAATTCGCCAAGTACCTCGCGGACGACATCGGCTCAGACGACATGGAGGAGATCTATGCCGAGGCACACAAGCAGATCCGAGAGTCACCCGAGGCACAACCCAAGGACCGCTCCGATGCCGACATGAAGGCGTACAAGGATGCTTCGAAGAAGTACTACAAGCCAAAACTCACCTACGACGAGAGGAAGCAGCGCGTACAGGAG
>comp2691_c0_seq1
GTCATAGGCGCATGTAACCTTCTTTGTGACCTTTGAAGAGTTTCAGATGCCTCTTGTTCTGAGAATTGCTCCGGGTCAGTTCACGGCGTGTTCTCCATGCCGTCACATGAGAATATAATGAAGGAAATAAGAAACATAGCAACAGAAGTAACAAGATCACAACACATATTAGCATGACATTCATGAAGCCATCCCGGTTTTTAGGGTTCTTGTTCTGCTCGGTCCATGGCACGCCACCAACATTCATCCCGAAAACTCCAGTGACAATGGAAAGAGGAAGGAATATTATGGAGAGAAATGAAAGGTAGTACAAGCTTTTGTTTATCTGCTCTGATTGCCAACTGTCCGTCCCCTTCTGGCGTTTTTTAGCTACCAACGCGTCGAGCAGATTGGTTGTCACAGATACTCATCCG
>comp2713_c0_seq1
GGAGGACCCGATTGCTACTGACAACAAAGCTCAGGGCAACGGTGATGGTGCTGCGGTGGACAAGACCCAAGATCAGAACTCAGCTGAGGACAATTCCAAGTGGGAAAATCGTCATGAGCAGCATGCTGAGAAGCAGCAGCAGTGGGGCCCCAAAGGGAATCAATCTACTGATGATGTGGGTGGTAACCAAGATGGAGGTAATCACTCTCACAACACTGCTAGCTCCTCACTTAACGCTGCTCCTAATCAGAAGATTGCTTCTGAGTTATGTGATCTGTTCAATCACAACACTAAGGACTGTCGCAAGTT
>comp2714_c0_seq1
CGAGAAGCCGCATTGCGCCCACCAAGGATAAAATCACCCTTGAACTCAAGCTCGTTCAATCTCGGAAGGTTGTCAATGCCAGAAAGAGTTATTATCTTGGTGAAGGTCCAAACAAGCCTCTTGAGCTTCGGACAAGATCCAGCAGCGAAGCTGATCTCCATGATGTCGCACTCAACAATCAGAAGGTTGAGCTTTGGGAACTCATCTGTGTTGAAAGTAAGCTTGCTGTTGTCATAAGATTTGTCCAACAGAACTAAACAGCATATGGTTGGCTTCTTTGCAAGGATTTTTAGATCAGCTTCCTTCAGCATTGTACCACGAAGAGTCACCTTGGTTATTCCTTTAGCACTTTCAACAAATGAAAGGAACATGTTGGTCGTGTTGACAGTGG
>comp2720_c0_seq1
AATAACCGAACCCAAAAAATTTCACAAATTAAACAGGCTCTAAGAACCGGTCCTCATTCTTTTTCTTCTAGGGTTGACTATAAGACTGATCCAGTAGCATATGTAGTTGACTTTACAGAGCTTAATTACGATCCCCTGAATTCACACGAACCATCTCCATGGCAAGTCGGCAAGAAGCTCATTACGCAGCCATCCTCATACCCGAAGGCCTCCTCACTAGCTGCACCAAGCGTGCGTACTTCAATGATGACTTCAGGGCCTCCTCAGTGACGTCCAGCTAGCAGGTTCCTCAGTTAGTGAAGATG
>comp2739_c0_seq1
ACGTCAACATCTAGCTTGGGGGAAGGGTATTCCCCATGTATCCATATATTTGGTTCTTGAGGAACCCCGCTTGGTGCGAAGAACAATCATAGATGGAGATGAGATTTATACTGGTTCGGGCCCCCAGGAAGCAAGTAAAAGCCGTACGTCTAGTTGCTACTTGTTTGTATTGCTTGTATTCGGCGAGATTGCGATTACAATATGGCTAGGCCTATGAAAGAGTCAATGATTACAACAAGGGATATTGCTAGTTATTTATATCCGAGATCAGCTTGCCCTACAAGCTAAGGATTCGTGCCCTAGTCAGAG
>comp2741_c1_seq1
AATACAAAGTATCTAGATATATGCTGGGATGTGTATATTACGTTTGTTGAAGTTTGGAACAAACCGAGGAGGGTACATAGGTATACACTACATGTGGCACCACCTGCAAACAGGTTTATTTGCAGATGTATGCATGCTTCCTATTTGCAGAAGAAAGGCAAGTCAACCTCAATGACATACAAATCGCTGCTGAATTTTTGAAGCCTTCTTTTATCCTACTGTATGAGTAGTGATCATATCTCAAATTACGTCGATCATTCCACAGCATAAAAGAATTGCCCAATTTTGGAGCACTCTCGAATGTGTTTTGAGATGTATAGACTGAAAAGAGCATATGAAAGATAAATGTTAGGTAAATGTATGACCGCAGCAAAAAAGGCGGTCAAAAGAAAGAACCGAGTCCAAACAGCCATGACTG
>comp2797_c0_seq1
GACCCTGTTGAGATATTGGTGACACCTTGTACGTGTATTATCATAAGTTTAATTTGTACAGGACCAATTGTTTTCATATGCTTGCATGGCACATATGTGAATAACTAAAAGCTCTTAAACAAAAATGTAATTTGACTTGTAAGATTCTCATAGAATAGATTGGAAATATTGTTGATAAAACGCAAACACTCCCCAAGGCTTCTTCAAGATAAAAGAAACATGGAAACATCAAGACCTTATACTCTTACATTCCATGTTTTTGAGAAGTATCAAGTCAAACTTACAGCAAAAAATAAATTAGCCAGCAAAGTTGCACAGTAGGGACTGCCTA
>comp2800_c0_seq1
TGCCCCTTTCTCATTTAGGATATCTCCTCACACACCTTCCTCCTTTGTATACAGGCCACCTAAGCAAGGCCAATTAATAGGCACTGCCTACACCTTTACAACAGTACTTCTTAAGAAATTTAGGTTCATACTTCAGCATGGAATTTCCTCTGAAATTAAAATGAACAAGTCCTATGTTGAGGGTTGCAGTGGAGGGGTTCGATATAAGGTTGTAGCCTTCAACAGGATGACGAGACTTGTAACTTCGTCCCCCCAGCATGGAGTAGGGTGGTGCGAAGCACCAAGGAGAAGGAAGGGAAGGATAGGAGATAACTTCTGCTTTGCTTTATTCGTGGGCATCGCATCTTATATAGAGTAAGCCTCGTGCAACAAAACAACAAAAACAATCACTTAGCATAACAAACTGATCTTATCTAACTTATCTTGATTCTTAAGCAATAGTAAGCT
>comp2821_c0_seq1
TTACTAAGAGAAAAGTAGATAATCTTCGAGTGTGGTGTTTATGGATAACTTGAATAAATAAATTGTTCAGTTGACTACCTAATGTCCACTCACCTTTGAGGCACTGTGCAGAAAACATTGCCATGTAGAGATAATCTGCACAGAAGCCTTATGTTGACCTGTGCTCCCTAAGAGCATCTCCAACAGTACCCACTATTTCCCAAAAACATAGTATCTTCCAACTCAAAAAAAAGAGTAAATTGCACTGTAGGCACCTAAACTATTTAGTGTTTCACAGACGGGTACTCCAACTAAAAAAACTTAACTTCTG
>comp2830_c0_seq1
ATAATAGTCTCCCTATTTTGTGTCTATTTGTTCTCTGTTTTCATCTACTGTGTCGATCATGAGAGACAGAGAGGGAAATGTCCTCACCGTTGGCAACATGTTTTATGACAAATGCTACCGCTAGATGCCATAGTCCATGATTTAAAACTTTGGTCAGGACAAGGCTTTCCTCCTCTTTCGAGGCATATTTCCATGTAGGAGCTCTGTGTGAAACACTAAAACTTGTAGATGACATGGAATGATTTAGGGAATGCAAGAGGGAAAGCTACCTAATTTTAAGAATACCAAGAAGGCCCTGTTTGGGACTGCGGTGTGTGGCCACGCAATACG
>comp2833_c0_seq1
CTTTACTGAACTGTAATGGCCACCGAATAAATTAGTAGGTATTGGTCTGCTTACGGAACAATGAATAAGCGAATATGATGTGGATGCCAATGGGGTTTGTCGGACAGTAGCGGCAAAAGAAATACGACTTCTTTTTCAGCTCCGATCCCACTATCATCATAGGCCGGGCAGTCAGAAAAAAGTGGAGCTCAAAAGCAATCAAAACTCGAGCGTTTTAAGTTATTTTTTCCAAGAGCGAAAAAAGTTGTAGCATTCAAAGAATCAGAAATCAAACTGAAATACCTTTTCCAGAAATTGTATTCATATATTTGTGGGAGCCAGACCGCTGGGCCATAAATGTATTAGATTATCCAGTGTCGTAATCCAGCAGCATGTGCGGTGTGCTATTGGAGTTG
>comp2845_c0_seq1
GGAAACTGTTGGAATTTTTTATGCAGTTTTTAGTACATATTTGTTTCTTAACAAATGTTACTTTGCCCAAAAGTTTGATACATCATGCGGCTTGGCCTTCGAAAAATAGGTGGAAAAAACGTACTGTTCTACTTAGAGCAACAACCTTGAATTTAGAGAAATGCTATCTGTCAAGTGGTTAATTTAGGAGCTTGATTCAACTGATTTTTGGGCCATTGGATCTAGAGCAGACGCCAGTAGGGAGCACCACTGTGCAGGCTCCTGGACAGGGAAGGAGAGGCAGGGATGCCGCTGCACTGGGCCAAGAAGAAGCAGGGTCGCCACCGACGCGGGGAAGGAG
>comp2866_c0_seq1
TTAGTAATATGACTCATCTTACTCGTCTCGGGATCCAAGCAGCTGATAACGTGGAAATGGTGGATCTCAAAGCACTTCAGCCACCTCCATTGCTTCAGAAGCTTTTCTTGCTAGGGGCACTATCTAAGGAAACACTACCTGGTCTTCTCATCGCTTGGTAATCTAAAGAACATCACACTTCTAAAGCTTGTTGGTTCAAGACTTGACGAAAACACATTTTCTTGTCTGAAGGGGTTACAATGGTTAGTTAAGCTTCAGCTTTATGATGCATACAGTGGTGGTAAGATGTTCTTCTCCACAGAATCATTTCCAAACCTAAAGGTGCG
>comp2908_c0_seq1
AGCATGTCACTTTAGGATTCAAGATTCGTCCAATGAATCATGTCATTGTAGCTTATGGACAGCTAGTGGGATCACAAACATTAACTCAACCCCTCATGCATGTGTGTAATCTTCCTTTCTCATTGAATAGCTCACATGCATGCACAGTTAATTAGGGAAGGGAAGGCTGCATCTTTTCGCATTAATTAGTGCGGCAAACAATGCGCGATCACTAAAATAGTCAGGGGCACCTACATAAATTACCTTGAGCAGTAATCTGTCTTAAAATTGTTATAATGACATGTTTTCTGGGACAGAAGAAG
>comp2915_c0_seq1
GGTGCATAGTATCATAGTATGCACCAAAGAAATGTCTGACAAACAAACGAATCATTTCCTCCTGGTCATATATGCACCTGTGGCATAATCAGGATGCCCCATGCTGGGCTGGCTAGATTTAGCGCCATATCATGGTTTAAACAAATAATAAGATATTCACACAAACTTTGCATGGACTAAATACATGCACATCGTGGTCATGCCGGGGAATCAAGTATGTCTAATCATGCATTGGATGAACTTACTCCTTTAAAATTACAGCTAGATCATACAAATAAACTCAAATAAATTGATTTCATCATATCAAACTCTATTCCATGATCGCCCATGCTAATTAATTTGCTGCGGCGCCAGA
>comp2957_c0_seq1
ACCCGTTTTATGTGACTATGAGCCAGACATAAAAAAGTTTAAATCAATACACATAAACATCTTCTGCATGCTACAATGTGACTGTAGATGGAAGAAAAAACACTTCCAAAATACATATCACACCAACAATTAAACATTACACCTAAACGTATTACTTCTGCAAGCACCCAAGCAGTAAATCAAACACTATACATGCTGTCTGCCTGAGACCTACAAGCATTCGACTTTCATATGATCATATCAAATCGACAAATAAGGTGATTCTTACGCATAACCTTCTGTATCAATACGATGATGAGATAAATGTAGAATTGGCCACTGTTACAAAATCAAAA
>comp3025_c0_seq1
GCAAATTCAACTTGATCTACTTTGCATTCGCTCTACCTGATCAGAACTTCAACCTCTACTTTACTCAGGACGATTCCGTTCAGCTTCTGCAGGAACTAGTCCAAAGAGGTCATGCGGCTGGCGTGAAAGTGATCGTATCGGTTGGTGGATGGACTGGATCAAAGTACTTCTCTCCTGCAGCGGCCTCCTCATCTTCTCGCTCTACCTTTGCAAACAATATTGCTCAAATGGTGTCGGACTACAATTTAGATGGCATTGATCTAGACTGGGAATATCCCGGTGGACCTGGAAATCCAGGCAATATCTACAGTGACAATGATTCTGCCAACCTTTTGCTCCTTCTCCAGCAAATCCGCTCTCTCATCGGTCCTAACAAATTGATCACCATGGCTACAACTCAAAGTACTTTCAAGGGACCTGGTGGTGTACCGATGACTGACGTTTCAG
>comp3045_c0_seq1
AAATTTGACACCTTTAGAATGTCAAAACAATCAAATTATCTATGATGGAACCATAAAGGAGATTCAACTTGGACCATGGTATCAGGCAGGATTTTCAACAAGAGAAAGGAACACGGATAAACTACGTTTCCAAGAAAGGGGATTGTTTTGGCAAACAAAGAACATGTAACAGCATGGAAGGAACGCCTATGAAGACATAGGCACCAAGGATTAAACAGCATGGAAGGAACGCCTATGAACTTATGAAAGAATCACTCTGCAGAAAATCTCATTGATATTTCGAACTGAAACTAAGAGCAGGAGCTCGAATTGATTTCAGGAACATGAAGTCCAAAAG
>comp3051_c0_seq1
GGACGTCAACACCTGCACCCTGCTTATCGATCTTCCAAATCACCTCTCCATCCTCGATCTGCTAAATCACCACTTCATTCTGCATATAAATATGCTAAGTCACCGCTGCATCCCTCATATCAATCTGCTAAATCACCGCTGCATCCAGCTTATCAATCTAATTCTGTTAAGACTGAAGATTGTTTCAGTTCTGCACTCCAGTGTCTCCCAAATATATCTTTGGAAGTCCAGGGGCACCGTACTGAAAGGATTGAGTTTGAACCTCCTAGGGAATCTTATGGTCACAAAGCTGAAATGATGGACA
>comp3063_c0_seq1
TGCTGCTACTATAACTAACCAATTCAGGCATCTTTTGGATTCAAAGCTTTCCGCACACTTAACCTCCCATGCTTATCAATACTGGAGAGCAAACGAAACATCTTTTGACAATTCCTTCTACAGCCTTGGCTACTCTGGAGCAGCTCTGCGCAGTGTCCAGTACCTTCTGAAATTGCATGGTTTACAGGAGGCAACCGATCAGTTCTGCAATGCATCTACCCTCAAAGAACAGCAAATCATCTGGCAGAAGAAGCTCCGACCAGTCTTACTAGGTCCGCTGCTCAAGCTAGTCTGCAATAACCCTATCTTTTTATGGCAAGGCCTCGGGG
>comp3085_c0_seq1
CGGGATCTGTCTCGTCGACCAAGGTTGTCGAGGTATGGGATCTTCTGGAGGATGAAGTAGACCATAGCGATGACAATTGTGACACCGAGGGAGTAGAGCCAGACACGGACGACAGTGACGATATCGGTCCAGTGCTCGTGGTGAGGTCCACCATCGGGCCAGATGTCACCGGAACCTCTACCACCACCGCAGAGCCATCCGAAGAGGGTGAACATGGTGGCGAGGATATCGACGATAAGAATGGCAGCAGAGAGCTGGAATGATGGCCAGGTGAAGGTGTTCTGTACACGGGTGACGAAGATCAACCAGTTCTCGGTGAGGGCAACCTCCAAGAACAGGATACCTTGAGGGTTACCGAAGTTCTGGATGATACCACCATTGTTGAGGAAGAGTGTACCTCTCATGATCCATGTTCCGATAGCGAGCAAGACACCGCAGATGGAGGAGATGATCCAGATCTTGGCCAATTGCCATTCGACGGGTCGCTGAGCGTAGTGAGCAGTGTCATAAGCGATAGCGATGGTAG
>comp3090_c0_seq1
ATATATGATCTTTTGGTTATGAATTCTTCTTTATTTGGTATTTTTCTACCATAATATGCTGTATTTTCAGAGGGAGTTGCCTTGTATAGTTAGTAAATTGATGCGTTGTACTTGTACACTCAAAGCATTCATTCATTAACTTTAACTTCACTCTAATGTACTGACCTGACTTGAACAGAACTATTGCAGTTAATTAGGATGGGGTCATCTTAGGATTCTCTCCTTTGAGTCTGATTTTTAAAAATCAAATATTGAAAAACTCAGTTGAACCATATATTCTTTTCTCTATCTTGTTCTTCCTGCACCTCTACTAGGTCCTTACTTCTATTTTCTGTAACTATAACTTTTAGCTGGA
>comp3107_c0_seq1
TCGAGTAATAATTGAGGGACCAAAATGGCTATTCTACCTTGATTATTTGTATGTTTGCTTGTATGTTCACAGAATGGATCAATATATTCTTGCAACATGAATTCATCTGTTTAAGAATGACAGACTGCAACATAACCTCCTCATGGGATGACATATGAAAATATTCAAGAGATTTTCTAATGGTGTGTTAAACAAAATAATGAACAATTGCTCTGATATTGAATTTTATGGTACCTGTCTAGCATAGAAGCCAGATGGCTGATCTGTTAGAAAATACACAGCAACAACAAAGCCTTTTAGT
>comp3132_c0_seq1
ATCAAAGTTGAATAATAACCCACACGTTGCCACGGGTCAACCAAAGGTAGTGATTGGTTGAATACATGATTTTGTTGTACGTATATGAAGACTTTAAAAACATATATGAAGACTTTAGGCGAAGTACCTATATATTATAAGTACATAAAGAAGAAAGGCTACACCTCAACTAGGTGCTAAAATAAATTGATCCCAGTATGGCACTATTTTAATCTAAAGGAAGGCTGAAACCACGAAGTGGCAAATTTGGACAATCCCATATGAGGATTCGAGCAAAGTATTCCTTTATGATGAGCTTCGACATAAGCGTTAGGGAT
>comp3165_c0_seq1
GAAGGAGAGAGAGGAGGTGGAGGACGCGTACTTACGTACCTTGGAGGAGAGGAATTAAGCCATGGCGGTGGTGCTCGATGCTTTGTTGCCCTACGTGCAACAGATGGCGAAGGACATGGTACAGGACGAGTTGCGCGTGCTGCTGGGCGTCACCGGCGGGATCAAGAAGCTTGAGGCTAGCACGGACTATTTTAAGCGCTTCGCGACCGACGCCGAGAAGCGGCGCATCGACGAGGACAGCGTGAAGGGGTGGGTACGCAAGCTCAAGGACGCCCTGTATGAGGCCACCGACATCCTGGAGCTGTACCAG
>comp3191_c0_seq1
TTTCGAAAAAAAAGCAATTACATACTTTTGCTTGGACACTGTCATGTGTTTAGGTTTCTTTTTGAGACTTTCACTGCATGCATGTTTCTCTTTATGCATACTATTATCTCTATGCAAAGTAAACATTCCGATTTTCTGATTCACCAATCTTTGCTTTTTTTTGCTGCACCAGTTCTTTATTAACTCTGCAAATCAGTCTCTTTAATTTACAGTATATTTATTCCTTTTCAAGATACTGCTCTGCAGTCCCATTATATTAACATTCTCATGCTTCGATTAAATTGAGTGTGGTTTCATGGAAAACACCATCCCTTCTATTACTCAAAGATCTATACTGTATATGCCAG
>comp3215_c0_seq1
TATTGCCAAATACTCTTTTTCATAAATAGAGAGTCCTTGATGTTTAGGCCCGAGTGCCTTACTGATGTAAGCCAAAGGATGACCATGTTGAAGAAGAACGGCTCCCACACCAATACCAGATGCATCAGTCTCAATATGGAATGGTTGATTGAAATCAGGCAAGGCAAGACAAGGTGCAGATGACAGAGTTGTCTTCAAGGTCTGGAATGCCAGTTCATGCTCCTGATTCCAGGAAAACAGCACATCCTTCCTCAGGAGATTGTGTAGAGGCTTTGCAATAATGCCAAAATTTTTGACGAACTTTCGATAATAGCCGG
>comp3216_c0_seq1
CGTCTGCAACCTTTACAGGCGCTTTACATTAGACCGCTGTGGGAGTTTTCGCACGGTATACGATTTACCGGGGCCTTTACATGCTCCCGCTGCGGAAGGTCTTAGGTGCTAGTCACTTAAATTTTTTTGGTGAAAGCTAGCCACTTAAAATTGACCGTTCTATCGCGCCCATCACATATACCAAAATGACACATGACAATGACCCGGAAACATCCTATCCTACTAGTGTACTACCATGCATATCTAATCTGATTGTCTAGAAAGGCAACAACAAAAATCCAACATGCCACGGCACTAGAGCCAAAAG
>comp3226_c0_seq1
CCTGTTCAAATTTTTTCAATGGAGCTCGTGAATCATTTCATGGAGGATAACAACTCCTTCAAGGATGTTCCGTCCTGCCATGAAGGCTGACTGGGTTGGCAGTCGTTGTCGGTGGAATTCTCCTGCTCTCGTCCATCAAATCGAGCTAGAGGTCGTGTTTTCTTTGTCCCTATTGCTTCTATTCTTGTTCTTCTCTCATGTTCTTGGCGGTGTACACAATAGTGTTGATAACGTACTGTAAATCGAATGCTCAAATGTAAATGAGACAAGAGACTGAATCAGATTGCTTTATTGATTGATCGGTATATGTATTACATTTTTGTACATGGG
>comp3230_c0_seq1
CACGGGGCAAGCTCTAGTATTGGTTTGGCTGCCATTGTCATTGCGTAAATGCCAGAGTTCATGGCCAATTTCTTGAGGAAAGAAAAAAAATCTGCTCTTTTGCTTCATTACCATGAGGGCATTTGTTCCCAGTGTAAAATCTGCATCAGTAGTTGAATACATCCAGTTTTGAATAATTGTTTTGACCTGATCATCTGTTATTCTTTTGAGTTGTATGTTTACAAACGAGGCATACCTGCTCTCGTTTGTTGTCATGTGTTCGTGGATGATTAGGCAATAGACAATAGATCAAACTCTGTTTTTTTTACTTGCAAGCATATTTGTAAC
>comp3259_c0_seq1
GTCGCCGGCCTTTTCAGGTTGGGGATCCCTACATGCAAAACACATGGGTTTTTTTGGTGATGGAAGTGTCGTGGTTTTGTTCTCCAACATAAACACAACTTGTGACATGAGTGGCCTGCAACTCGGACTATCTTGAACACACAACAATCCTATATGGATGCATCTTGCAACTTCGTCGAGGGAGCAACTCTCCATAAGAGATGAGTCCACAAAGTTTTCTATGTTGCCATCTCTCCATAAATTCCATGCATATTCTATAAGGTTAGAAAAACCCTCGATGAGATGTGGTGAGCTGATCTT
>comp3286_c0_seq1
GATCATCTTCTATTTGTGCCCCAGTTCTACTTGTTTCTGTGCAGATTCTTTTATGTGCGACCTGAACCTCAGTGCACAACATTTCCTCGGATGACTGTGGTTGCCTGTCTGCAGTTGATGATGATCCTGTTTCCAGACATTTGCTTTCACACGCCCTTGTAATGTTGTGACGTGCCTTGTCACGCCTCCTGACACGGATATCAGGACAATCTTGCTCGAGTCCATCGGTATCCATCAACCCAGAAGTGATGCAGCCATCCCCTCTAGTGGTAGACGTAGAACTCTGGCCATTCTAACTGATGCATACCACAAAGAAATCTGCGACTCCTTGTCTACTGCATGTGGTGCCATCGCCAACTT
>comp3289_c0_seq1
GGCGCGGCCCGGCGCTCCGCTCCTGCTCCGGCACTGCTCGCCTCTATGGAGAGAGAAGTCAAGATGCAGTGGATGTGCTAACTCGTGAGGGAGGGTGAGGTAGAGATAAAGTTACGGGTATTCTAGTACATGGCGTCTGGATGAGACTAGGGTAGGGATAAGGAAAGGGATATCCCACTCTTTCAAAGGGTAATATTATATCATAGCCATCCATTCTTTATGTCCCATTTAATCCTAGTCATTCATTCATTTTCTTTTTCCTATCCCACTCTCTGTATCCCTGTATCCAAACGCCACTGAAGTTGTTAG
>comp3293_c0_seq1
GAGGTGGAGTGAGTCTGATCACCAACAACCTGCTGGTGCTGGAAGGCACCCTGAGAACGGTACTTGGAGGCGTGGTCCTCGGTGATATCCTCTCGGACATGACGCTCGACTTGGGGAGCGACGTGCTGGTGGTGAGTGTGGATCTCCTGGTTGTCGACGACGGGCTGGACTTTTTGGTGGATTTCGGTCTCCTCTCGTTGACGGTTGACGATCGGGGTAACCTCGTGGTGAGCATGCTGGAGGACATTCTCGTGGACCACGGCGTCCTTTACTTCCCGAGTGTGGGTTCCTCCAATCTTGTCGTCGACGGTTGACG
>comp3297_c0_seq1
GTGCTCTTCCGATCTCCAGCCTCCTTTGGATCAGTTGCTGCAGGTATACAGAACAGGTGTGAAAGAGTTGCCTTTGAAGCACACATTTGCATAAATAATGGAAGATACCCAACTAAATTCCTAATTGTCAAGGCTATAGGAATGTATTAAAGGAAGCAAACTGATAAGATGGCATCACAACAGTTTCATACTAAAGTGAATACTACAAAAACTATATATCACATTAATTTTGATTTGGTTCACTGGCAAGCATTACAAGATAGGTTGAAAATACTGTAAGTCACAAATTACATGGTGCATGAATAGATCCCAGAGTATTATCACA
>comp3389_c0_seq1
GAGTACGGCAACGGCACAGCAGTCTTCACGCGCTCTGGTGCGTGCGCTGGGAAGTTCCAGCGCGAGATCGAGGCCGGCCAGGTTGGTATCAACGTCCCGATTCCCGTGCCTCTGCCCATGTTCTCCTTCACGGGCAACAAGAAGTCGATTGCTGGCGGCGGCGCAAACACCTTCTACGGCAAGCCCGGGCTGCAGTTTTACACGCAGCAGAAGACCGTGACTAGTCTGTGGAGGAGCGAGGACGCGATTGCGACCAAGGCGGATGTTGCTATGCCTACACACTCGTAAATGCGCAGAGGTGACTGCTTGAGCGAACGTGGGTGGAATTGGG
>comp3394_c0_seq1
GCGGTTTATAAAGATCAAACATGTATAATGTAACTATGCAAAGACTCATGAGAACTTTAAATATATATGACTTTGTGTTCAGCAAATATAGTTGAAATCCACATTGGCATTTAACATACCTTACTAAATGAAGATTACCTAGCAAACTAGCATGTATCATATATACGGAGTATATAATACTACATATATTTGATATTTTCTACAGATTCTAGGTATGGCAGCTGCCAGGGCTTGCCAAATAGCTGGCTCCGCCCATGGGCAATGAACGAACATTGCACAGGATATATATCAGTAAAGTTATCTGTGGCT
>comp3420_c0_seq1
CGCAAGGGCGCGCGCATTCCACTAGTACTCCTATATTTCAGATCTACTAGTAGCTCCTCTGGACATGTCAAGAAGGGTATGGTTCCAGGATGTGCCAAGGAACGTTCCCATGGTCACCAGGACGTACGTACGTCCAGTAACCAAGAACTCCAACAAAACCGGAGATGGAAGAACAGAAGATCTTAAATACAAACCAACCACTACCCTTTCGTGCTAATAAATCTGGTGGTAAATCAAGCAGGTTGAGGCCATGTCCCAGCTTCAATTCGACAAAGATCTTGCGTTGCGCGGAGTCACTGGCGGCCATGCCCCCACCAACATCACAG
>comp3423_c1_seq1
CGGCTTATTTCATTTCCACATGTGTTCTTATGGCTAGTCGCAATTGGCAAATTCTGTGTTGGAATATCCGTGGGCTCAATGCTTCTGCTAAATGGGACGCGGTGAGAGAAAAAATTGAAGAAAGTGCATGCTCGGTTATTTGTCTGCAAGAAACAAAAAAAGAGCATGTTGACCCTAGTTTCATTCGTAATTTTGCCCCCAGGCGTTTTGACAGTTTTGAGTTTATACCCTCTCATGGTGCCTCAGGGGGCATCTTGATCATCTGGAATAGCTCTCATTTCTCTGGCACTGTTCTGGACCGGCAACAATTCG
>comp3495_c0_seq1
GGTCTCTCGAATGCCAGGAGAGTGATCAGCCTTGTTCAAAACTTTGTTTATTTCATTGCTTGATTCCCAAGGTCCCTTTATATATAGGGAGGACCAACTTGACACATAAGAAACTAAACCTTTACTACAACAGGATCCAGACTTATCTGTCTCTAATTTTCTAACAAATCTCATCACTTTCTTAACTAGATAATCTCTGTCAGAATGTTTGATTTGGGGATTGTTATCTCCCTAACAGGAATGAAGATGGAATGGTGTGGACACATCCTTCCCAAAATATTTGTCGTCCGTGACGTCATAATTTTATTGTCAAATTCTGGAAATTCCACATTATATAAGCCATAGTTTCTATCTGATTCGTTAACTTCACATCAGTTCATTTTGCAGCAGAAACACCTAGGCCTGAGTACCAATCTGTCAGATGTTCACTTGGGGGAAGAGAGCCCAGCGAGGACAAGGGGACAGTAATTGTCATGTGAACAGTAACCGTGGATGAACAGTGCACGTGAGGAGAGGAAAAGAGGCCGGAGCAGAGGTTGTTGGTGAGGAGGAGAAGGGGGAGGCCAGTCAGGGGCGGAGACA
>comp3510_c0_seq1
GCCTTGCCAACTGAACCCCTCTATTTGCAATCGGCAGGAGCCGCTGCGCTAAAGTTCTGTAAAGGATTAAACCATGAATGCTGTAATCAACAACCACAAAGCCATAAATACCCTGCAAAGCTATAAGCGACTGCAAGGATGCTGCCTCATAAGGCGTGGAATGGTGTAAACTGGGATTTGCCCAAAAGAAAAGTGTCTGTGAAGTTGACCAACGAGAACGCTGCGGCAGCTGGAGCTCAACACCATATATATGACTGCCATCATCTACTACCTGATGTATAACAGAGACATAGGGAAGGCCGCAGCGGCGTGCGACAGCATATAAAATTGCCAGGTACGACACTTGGACGAAGAACATGACGATTGTCACAGGGCCGGCCGACGTTTCTGCAAGCACCCCCAAAT
>comp3526_c0_seq1
TGAGTGGGAGAAAGTAAATGGACCAGAAGTTGGTTGTCCTAAGTATGAGAAGAAGGTTGGTAGGCCCGCAAAGGCAAGGAAGAAGGCACCTCATGAAGTACAAGGGAGAAATGGACCTAAGCTATCAAGACATGGGGTGGTCATGCATTGTAGTTGGTGCAACTCCACTGAACACAATGCTAGGACCTGTGAACTTAAGAAAGCTGGCATCAAGCCTATAGCAGGCAATAGCAGTCCACCAGCACCATATGTCATTCAAACTGAAGATCAGGCAGATGTAGAGATGGAGCTTGAACTGCCTATAACACAAGTTAATGATGATCTAG
>comp3536_c0_seq1
CAATTATCAACTGCGGCAACTGTCAATTGCATGTTGGGGGCAAACAATCATATGCATAACAGTTTACAGCTTGCTATCCAAAAAAAACCAATCACATGTATAATAGTGTACATTGCAAATCAAACACCAGCAAATTGCATAGCCTTGTTCAGATTAACAGTATGCTACATAAACATAACCCCTAATGCAATGCAATTGTAATGCAAGCAACCAATTGGACTCTATGCAGACTATATATGCTGCGAAAAGATGAGGATGTTGATTTTCAAGCTGGATACATAGCTAAATCCAAGGTTTCATCTAAAACACACCAGTTACACATGAAGATGCGATGCAAATGTGGAATATGAATG
>comp3543_c0_seq1
GTGAATTATTGACATGTAAGTTCATAAATAAATTTTCTTTAAAATGAACACCAAACCTTGAACATTTTAGCTGTTTTCGGACTTGGCAAATTGGAACTAAGTTTTACATCATCTCAAAACATTCAAATGTAAACATCACATAAAAATAGGATTTTCACAAAACTTTTATCTGAGATTTATTTAAGCTGGAACACATCATATAGATCAAATCATGTTGTTGCTGCGCTAGAGGAAAGGTTAGAATCTCAAGAAGAGGCCTGCTATTGCGGACAAGTTTGAGAAGCTTGCGCATGAAAACAAGCCTGCTTGGCTGCTGTGTGGTACAGAGCAAGTACAGGATATTCCTGAGTCCTCTGTAGTAACCTGGAACTTTGAATTGCAATGTGCGATAGCTTAAATCATCATGA
>comp3557_c0_seq1
GAAAGAATGACCAACAACTATAGAACTAGTCTCGGAAGAGGTGCCTTCAGAGAAGTATACGAAGGGGTTCTTGAGGATGGAAGCATGGTTGCAGTGAAAAGGTTGATAGGCAACCTGAAAGAACAGTTTGCTAAAGAGCTTATCATTCATCGTGAAATCAACCACAAGAATGTAGTGAGGCTCATTGGTCACTGTGTAGAGGAAAATGCCCTTGTGCTGGTCATGGAGTATATTGCTAATGGAAATCTGAATGATGTTCTTCACGATGACAACCGTCCCATCCCGTTGGATATAAGACTTAGAATCGC
>comp3622_c0_seq1
GGTTCAATTGTCGAGGATGTGACATGAGCAGCAAGCAGCAGATTTAGGCTTCGGTTTGCTGAATTGAACGAGGATGGGGATGCTTCCATGCCTCCTGTGTTTGCTATAAGGGTTAAGGTATGGTTTTGAAGAATACATGAAGGCCTAGGGAATTTGTTCTGTTGCACAAACCTGAACTCCCGACACTTGACGCACCCTCCCAAGACCATCTGGGGACTTTGTTGACTGGACTTCGTTGCCTATCATGCTAAAGTTGGCAGCAATTTTTGTTGTAGATCTCTTCTCGGAACATTCTAAATTTTCTACAGCACCATGTCATTGTTCGTAGACCATGGGAAAATTGTAATCGACACAGACAGGACTGAATCCTACATGATCAATTGTTAAC
>comp3630_c0_seq1
GCGACAATTAAGGACACAACTAACTAAAAGACTTTAATTAAACGGATATGTTTCTATTCCCCTGATGTTACCTTTCCAACAGAGATGCCAAGGAAAGTTTATACTTGTCAATTTAATTGATATTTTCTCCTGTCTAGCTGACGCAGTTTGACTAATTGAAGTTCATGGAACTAGCATTGACTTCTAAAATCGGGAGCCAGTGTTAGGCTTTAACTTCACTGATAGGATGCACAAAAGTGTAATGTCTGTTTTTGTTCAGAAAGAATTGGACAATTACTCTGTACAATTCAGTAGCAATATAGTTTTAAGATGCTATATGCTCGAATCTTCTTGCTGTACGCTTTTTCATGTCACTATAAATTTGTATGGACAAATCCTGACATAAGCTATTA
>comp3642_c0_seq1
GGAACTCAAACTAAGACTCAACTCACAAGTTGAAACACAACAGACTTAGAACAAACTCAACAAACTAAGCAGCATCTAGCAAAACAAATAACACCAGACTTCAATCTAGCAACAAACTCGACAAACTAAGAAGCATCTAACAAAACAACATACCACCAGACTTCGGTCTAGCAAGACGCCGAAGGACCGCTCGCCACTCAGCAGCTAACCCCAACTTCACTTCCAAGATTTCATTGCTTGTACTTGGGATAGAAGAATTGATGTCCTGGACTCCTAGTGCCGGCAAAATCAGACACCACTAAGACACCACATCGCCGAGCCTTGCTAAGTCATCCTCAATCTCTTGTTG
>comp3712_c1_seq1
GGTGGCGGGCTGCGTGCGCATGCCGCTGCACGAGATGCGCACGACCAGACACCAACCGGAGGACTTCATGATCGTTTTCGACCTGCCTCACCAGCGGACCCTGGCACTCTGCGTTGGGGCTGTGCGGGTGAAGGGGGTGACTTTCAACGTCGTCCCCTGGTACGAGCAGACCCACGGCGGGGAGGTCACTTGGTGGTACCACATCAGGATGGCCATCGAGAACCTCCCGTCGCACGCCTGGAACCTGGAGGCACTCAAGGACGTACTGGAGGAGGCCTGCCTCGTTGACAAGATTGACCGGGTCACCTATCGCCAGCAGTCCTCGGACATCATTTAC
>comp3739_c0_seq1
AGGGTCATGAGTCTTCAGAGCTGAAAAAAACTGAAAATCTTTCCTGGGGATATGTACCCTGTAGCCCCTGAGCCTATATTCGGGTTCTTTTATACAGAAAGAACTCGGACAGAGGATCCATTTGTCGTATTCTCAGGTAGTTTGTCAGAGGTAGGTGGTAGTTGGTCATTGTGAGTGCTTCTGATGCCGTCAACACGTCTTTAGTCGTGGTGTCGGCTTCTTCGCCGTCTCCTTCCTTGGCGGCCCATGTTGCCCGATCTGTAGATGATCGGCATCTGGCGGAGGAGGCTGTGAGGGATCTTGATGCCACACATCGGGTAGCCAAGCTATCTGCTGCATGGGCAGACTTGATGA
>comp3748_c0_seq1
GGGCAGTAGGAGCAGCAGAGGGTGGCGCCATGTTCAGTTCAGCAAGACGGAGGTCGGCGCGAACGTCGGCGAAGGAGGGGAAGGGCCGCTGGCGAGTGATGATATGAGTCATGAATAGGAACCGCTCGTTGAGGCCCCATAGAACGTTGAGCACGAGGGTCCGGTCATTGACAGGTTCACCGAGGTCGGCGAGGGCGTCAGCCATGCCCTTCAGCTTGCGACAGTAGTCGTCGACGGTGAGGTCTCCCTGGGACAAATTGCGGAACTCAGCATCAAGGAGCAGAGCTCGGGACTCACGGTTCCCAAGGAATTGCTCCACAATTCCGAGCCAGGCAGCCCGGGCAGAGACGCCATCGTGCGCGTGGATGATGTCCAGGAGCTCGGGGGAGATGCTGTTGAAGATCCACGACACGACCACACAATCCATGCGCTGCCAGTGCGAGTCAGTGGGACGGGAAACGTCGCTGAGGACATGGTCCTTGAGCGCGTACCGGCCGAGGGCAAGTAGAAGATAGCCCCGCCACT
>comp3751_c0_seq1
CGCTGGTGCCTCACATGAGCTTTGCTTCGTCATTGGTATCGGCATCTTCATGCTCACTAAGGGCGTGATTGGTAGCCCGCATGTGGGCATACCTGGCCCGTCTGGTGCAGATTCCAGGCGTTTGGTGTCCTGGTCTTGGCTTTGGGCCTGTCCCGCCAGATGCAAAAGGAGTGCCCCAGCCAGGCTCGGTAGGAACACGGGCAAGGTTCGTTTCCTGTGGGCCTGGCTCGCTCGGCGCAACTCATGCGCTCGTCGCTCTCTAGCACGTGCACGAGGCAGCAGAAAACCAGCGCAATGTTTTCAAGGCGGTAAGGTG
>comp3752_c0_seq1
GTTATTCTTCATTTGCCATCGCTCTGGGATTGGACCACTTCAGTTTATCCTTCATTTGCCATCGCACTGGGGTTGGACGTTATCCTTCATTTGCCATGAGCTGAGCATGATTTTCCTTCCCAGGTGTGGTTCCTTCATTTGCCATCGCTCTAGGGTTGGACCACTTTAGTTATCCTTCATTGCCATCGCAGGGTTGGACCACTTTAGTTATTCTTCATTGCCATCGCTCTGTTTCTTCCGAGCACATACCCTCCACAAACAACCTACCTTGCATATCACATAGTACCTCAAGTCCTTATCAGAATGAGTACCAGTGTCCAGCCTATCACTACTACAGATTGAGCCATCACCGTCG
>comp3754_c0_seq1
AGGAAGGAGTGACTGGAATCTAATCTTTAGAAGAAGATTGGGAACAATGCAGAGATGAATTGACTGAGCTCATGGAGTTGGACAATGTAGACTTAACTGATTTAGAGGACAGGGTAATACGGAAGCTCATCAGGAAAGTTCACAACTAGGTCTCTATACATTGCACTTGCACAACTAGGACTACTGTGGGCAAATACAGTAGGGGGGCCTACTGTGCATTTTATTTTATTAAAAAGCTACTGTGCATTTTATTTTATTAAAAAAAGAATGAAGAGAAAAAGAGGTGCAGGAAAAGAAGACAACCTGTATAGTAGAAAGAAGCAGCATGCAACAGGCAGACAAGAAAGAGTGAAAATAAGCACACAAACTAGTTAATCGAGCTTAGCCATAAACAAATTGAAGACAATAGGTTGTGGTTGACCCTGTGAAGCTGAA
>comp3755_c0_seq1
TCTTGCTCGAATCCTTAACTAGCAGCTTGGAAATGAGATCCTTAGCCTCTGAAGATACATAAGGAGTTGAAGGGAATGCCAAATCCACCTTAACTATCCTTCTCAAGGTATCATCCTGTTCATCAGCTTCGAAAGGAGGTGAACCATATAAGAACTCATAGCACAGGATTCCTAGTGTCCAGTTGTCCACAGCATGGTCATGAGCTTTTTTCTCTACCATCTCTGGTGCCAGATAATCGATTGTGCCACAAAGTGTGTGTCGTTTAGCATTTGAACGAGCTGCCCATCCAAAATCTGCAATTTTAAGCCGGCCCTCGATGTCTAGTAGCAAATTCTCAGG
>comp3759_c1_seq1
GTGTCGACTGATCTCAGAGGTGGAGGAGGCTTTGAGCTCATACCGTTTGGCGGAGGACGGCGGATCTGCCCGGGGATGCCTCTAGCGATTAGGATGGTGCACCTGGTTCTTGCGTCGCTTTTGAGTCAGTTTAGATGGAGACTCCCGGATGATGTTGAGAGGAATGGAGTTGATATGACTGAGAAGTTTGGAGTGGCACTGACAAAGGCCGTGCCTCTTTGTGCCATTGGTACACCCGTTTGAGTCAGCCACCAAACCATACGGACTCGGTATAAATAAAACTGCAGTGATTTATCGTGCTTTT
>comp3771_c0_seq1
TGGGAGGTATAAATACGAGCATGATCAATTCTAAGGTACAAGGTGAAACGAAATTCTAGATGCATTGCGGCGGCATCCCCTTGTGTCCACATGCATACAGTTAGTTAGTCAAGTGAAGCGAATAAATCAGATAGATCTCAAGAATCTAGCTAGTCGCACTACTTGGAACAACAACAAAAAAAAAATCAAAGGAGAATCTTAATGAACAATTGGTCAAAAGAGAACGCATTATATGGTGATAACTTAATCTATACAGATAACAAACCTATGGTGGCCTTGGAATGAAGAATTTTTTATGATACCCCTCGTTAACTGCGACCTACTAGTATATAGTTCTCTTCTTTTAAAAGATGGAGACATTGTCTATGTGCACATGATATTCTAGACT
>comp3772_c0_seq1
CCTTAATCTATATGGTGGCTGTAGTGGTTGAAAATCTTGTTAATTCCAGATGAATTGCTTACTGAGTAGATTTGTTAAGGAGAAGTATTCTTACACTGTTGATATGTCACTTTGACTTTCAAGAACTTGGGTGTTCAAACCCGAAAGCATAGTCAGCTGGATGTTCTACTGGTCTCACTTTCCTCCTCTTTTGTTTATATTCTGCCAACTCTAGTTGACACTAGGCAGTATAGGTATCCATTATGTCTATGCAAAGGCTCTCTTCTCCAAGGAAATAAGGTTTCTCACATAAAAAAACCATTGTAGGTAGCATGCTGGG
>comp3773_c0_seq1
GCAGGGTGCCGGGTGGAAGGGGCCGGGGCCAGGGGGCTGCTAGCCGCCAGTGGTCAGGACCGGCGAGCCAGTGGCCAAATCCTAGGCCGACGGCGGCAAGATCTGATCCGGACTCTAGGCTCCAGTAATATTGCTATTGGTTTGCAAAATAAGGAACAAATTGGTTGATTGGAGGACCTCGTGGATTGGAATTTTTGTGACATGAAAGTAGGACCTAACTTTCAAATCCTGGCTCCGCCACTGAAACAGGGCAGAGTAGACGTACAGGACAAAACTACGAAGGCCAGACTGTGATATGGAGCTATCGGCATGCACCTTGCGAGCTATCGTG
>comp3775_c0_seq1
AAATACCAGCTGATCCCTCTGGAGCCAATGGTGATCTTCACGATGTTCATGTGTGCAATCTTCCTTGTGTTTCGCACCATGAAGCAGATGTGATCGAGAGCGCATCGAGCCGTTCATGCCTCGCACCGTCGTCCAGAATGGATAGTATCGCGTCGTCCAAAGTGCATGATGAACCAGACTGTGTGTGTAATAATAACTCCAGGATATATGATTGGACTTGATGCCCAGTCCCAGAGCACCTGGCTCTTCAATTCTGTGCATGGTTGTTTATTTGCTTGTAAACTTCCTACACAGGCAGTTTATTG
>comp3782_c0_seq1
AATTCCCCAGCTTCACGGTGAGCGTTGTTGGGTTAATTGTTAGCATTGAATAGTAGTTACAAAATCACAAAGGAAACATGGTAGACACAACATATCCTAGGATAGGCATATATTTATATTTTGCTATGTTTCTTTTTTCGATCAAGGTTTGCAGTGTCTGTAAGAATTTAGATTTACAGCGTGCCAACAGATTATTGGTAGCGTTGTCAGTAATATGCAACATAGAATATGTTTGAGTGCAATATTTTCCTATTTGAGCAATATAATTTTCTATTGGTGTCCCAGTTCATTTTTCTGCAGCTATATGTTATGTTTGATTTAATTTGGCATGGAAATGTA
>comp3806_c0_seq1
ATGTTTGGTGCGCTGATGTTGCACCGGATTGGTCGAGAGATAAACGGCGCTAACGTTGTCACAAAAAACCACTGAGGAACGCTGGGGACAGAAATGGAGCTCCTGAAGTAATTGCCGAAGCCATGAGATTTCAGCTACAGCATTAGCAACGGCTCGATATTCAGCCTCAGCACTGGAACGAGAAACCGTGTGTTGGCGCTTCAAAGACCATGAGACCAAATTGTCGCCCAAAAAGACAGCATGACCCGAGGTGGAGCGACGAGTATCCGGACAACCGGCCCAGTCAGCATCTGAGTATGCAA
>comp3817_c0_seq1
ATATCAAGAACTACCTGTCCTTTAATTTGAGGAAGGAGGGAGTGCACGTTGAAGTCTTAGAATGGATTGGGGACATACCAGAATATGGTGAGCTTCAAGAAGTGTGGGTTCAGATCTTGGGTATCCCTCCAAGATGGTGTCACTAGAAAGTTTTTGCATAGTAGCATCAGGATTTGGATTGATGACAGAGGTAGATTGGGCTACTATGTTTAAAACCTTTTATGAGGTGGTCAGGGTGAAGGTGGTAGTTAAGGATGCTAGCAAGATACCTCATGAGAGACTGTACGAGATGAATTTGAAGTTGTTTCTGATATCATTCATTGTTGAAGGGAAAGAAGCTTCAGCAGAAGGAAAAAAGGATGAAGGAGGGGATGATGGTGATAGTGATGGCAAAGGTGAAGTCAAGACAAATGATGACCTAAATAGTAACTGAAAGGACACTGATGGAGCAAGCAAAGAACCTGGAAATACAACTGAGACTCCCAACATTCAGCAGTCAAAACAGAACTCTGGGTACAAGATAGTTAGTGGTCTGGATATGTTATCTGAAATGATGGATTTCTTGAATCAAGAGGAACAACTCATGAGGGTTATGGAAGAAGCACCACCACAGTTGCTATCAACTCAGGGGGTGTTTCATGTGGGTGAATGTTCTAGGGCAAAATATACAGCTGGCTGTATAAATTTGTCCTCGATGCTAGAGGAAAGTATGACTTCAGTGGAAGGCACAGTAAAGGAGTTGACTCCTGGAACATTTATGAAAACAACAGAGGTTAATGTAGCATTGGCTGCTACATTA
>comp3826_c0_seq1
GGGAGGCTCTGCCCTGCACCTATAGCCTGTAGCTCGCCGATCCGGCCGTGAATGGCGCATCGGTCTGGACGTCCCAGCATCCAACCTACCTCTCCGCTAGTGCTGCATTATGCATGCAAGTTGGGATCGAAGACATCTTGAGCAAATTCCGCACTGTCTCTCAACTTGCAGTCTGAACTCTGAAGAGGCCAAGTGTCCAAGTTTGGTAGACAACAGAGCTTCAAATTCAGTGTGTTTTACTCTAAAAATTCAGGTTCAGTGATCTTGAGAGTCAGCGTTGGTCAGCTGATATTGCTCTTACTTATATGTCCATTTGATTTTGTATTATAGTGAGATCCATCCGGAAAGCAATCACTGAAAATGCTAGCAGAGCAGAACTTTTTACTTATTATTAG
>comp3831_c0_seq1
AGAGGCAGTCGGTGCCGGCAGCGTACGAGAAGGCGAGAAGCACTTTCTGGCAGCAGCGCACCTTGCGCTTGCGGTGGTTACCGCTGTGCACTCTTCTTCCGCACACGGAGCCGCGGCACCACGAGCTTTCATCTGATGCAAGAGAATCAACTCGCCGTGCCTCCACCGGATCGAATGGATCTATCTTCACCAGGCTGAACGGGAAACGCCACCGCCGGAGCTCGAGGAGATGACTGAAGGGAAGGGACAAGCCTGGAGAGGAACCGTGATGGCGGAAGACAAGCGGATTAGGCGAGAGCGGAGGGAAGAAGGCAGGACCGAAGGCATGGAGCGCGCCCACAAAAAGCCACAACAGATCAGAAGCGATGAAACGAGATGCCTCACTGGGCGTTTCATGCGCTTTCCAATGCCGGAGGGAAAAG
>comp3839_c0_seq1
GCGCGACGCACCACAACCACAGCTGCCAGCCCGCCACCGTTTCTCAGCTTCGTGCCTCTATGCATAACCACGATGTGTTGAGCACCTGCTGCCGGCAGCCATGCACGCGACGATAGTGGCATCTAGAAAGGGAAGAAAAATGGAGAAAGGAGATCTCAGCGGAAGGGAACGGCGTTCCGTGCTGAACTGCTGGATACGAATGGGAAGACGAATGAGTGGATGAGAGACCATCTACGCGTGATGGGCTGATGGCGTGACTTCGTGAGGTATATTGTGTCTGATTTTTTTTTCATTTTTTTGACAGGGGCGGAAAGGTTTTCCCTTTTACAAGATATATGGAAGATATTTTTGAAAACAGAACTTCTGGTGGGTCACCCCACTGATACCCGATTTGTTATAGGAGTATCTATTTATGTGTGCGCTTGTTTTTTTTCAAAAATTTAAACTACGGTCTCCAAA
>comp3855_c0_seq1
GAAGTTGTGAGGTCGAGCATGACTATGTTATAATTTGTTTTTATAAGCTAGCAATTTAGGCAATTCAATTGTAGTAATGTTTTGGCTACATTAATGGTACTGTTTGCGTTATTAAAGCATCTTTATTGGAATCTATGTGAAAATGTTCATTTGTGCCTTGTTGGGAAACAGACATGTCATCAGCTACTTCATATTATGATTTGTGAATGCTCAGTCCGGGATGTTGCTGCATTTGCTTGTGTATTTTTTTCCCAAATAGTGAAATACATGTGTTCTGTGGATTATGTTTATGTTCTGGTTCTATCAATTAGGTAATGGTGTAGATGTCATTGCCTGCTTGTATGTGTACTATTAAATTACCATGCACAAACAGAGAGGTTTCAATTTGTAATACAATATGTCTAATTTTTTTTTTATTGCATAGGTATTGCATACTGGGGCTGGAA
>comp3858_c0_seq1
GAGTGGTCGGGACGGCGCCGACGGGGCTGCGGGACGCGGGGGCGGAGATGGCGCGGGCCAAGGAGTCCGCGGCGGAGGCGGAGAGGAAGGTGGAGGAGCTGCTGCGCGCGCTCGGCGTGGCGGACGAGCTGGAGAGGGCCAAGGAGAGCAGCGAGTCCAGCTCCGACCTGTTCGAGCTCGAGGGCTTGCCGGCGTTTCAAGACAGAGACACCGAGATGCCGCGTTCCAGAACCGCTCAGTGGCGGACCTAGCCCGAAAATAGAGGTACGGCGAACTTAAACTACAAAACTTTGGTTAAAAATTGACAACATATATATCAG
>comp3862_c0_seq1
CAAAGCACGTACGCACACGCCGCCATCCTCCTCGCCAACCTGCGCGCCCGCGTCGGCCACCCCGCCCTCGCTGGGCCGCGTCGTGCCTCTGCACCGACGCCGTCGGCCATGGCGGTGCTAGTGCGGCCATCCGCGAGCAGCGTCGGAGCCTTGTCCGTGGCAACGCGCTCTGCCTTGTCCCCGCCTTGATGTGCCACGCACCTGAGCAGCGCGCCATCTCGACGTCGTACCGGCCTCACTACCGCGTCCACGCCGGTAGCCGTTCCCCGTCGAGCACCAGGCCCGCTCTCGACTTCACCGTTCACCGTCGAGGGCCACGAGTTGGAGCAACGTCCAGCCACGACGACGCCCTCGGCTGCACGCAGCCGATGCAAGTCGCCGGCTG
>comp3878_c0_seq1
GAAGTGGGAGTGAAGAAGGAAAGGGGCAAGCACATGCGATGGTGGACCATAGGAGGAAGTGAGGAGGGACGAGAGTGTGCGATGACTGGCTACCACCAGTGGCGACGGGCGAAGACATAGGGTTAGCTGGTGAGGCTCGATCGGTTGGGGCCAAGAGAGAGACATTGTGGAGAGGATTACAGTGAGAAAAATAATAACCATAATTTAGCAAATAACTATATTCAAGAATGGTTATTTGTTTGTTGTGGGTTGATTCAAGTTGGAAGTTTAGGGTGTTGTACTTTGGTCTTGCTGGTGTCCCTATATCATATGTATTGTTCTTAGGCCAGGTTTTTTGCTTTGTAAATTGAACCGACTCTTTTTCTACCTACGGTTAACAACTTGATACTACTAGAGA
>comp3880_c0_seq1
CGGAGGGCCAGACCACGGTGCCGCCCTTGGACATGGAGGAGGAAGCGGCGCTCGTCACCGCCCGGAAGCACCATCTCATCCTCATCCCAACACCGCGCCTCAACCCGCTGCCGCTGCCGCTGCCGGCACCAGCTACCTAGCAGCTCCTACCTCCGTACAGCACCTCACCAGATCCTCGGAATACACCTTTTTTTTTGGGAATAAAAGCATGAAAGTGCAGAAACTATGGGCTAGGAATACACTTTATTTTAATTTTAGCCTTGTACTAGTATATACTATCTCTCTTCCTGAAAAGATTGTAACTATGAATTGCGTGTCACGAAAAATGATTAATGTTTGACCAAATTTTAATGAATAATATTTACAGTTATG
>comp3890_c0_seq1
AATGGCTGAAGGAAAATGAGTTCCTAAAGAACAATGTCACCTTGGTCTCATCATTCAAAATGTAGCGATGGAGCTTGATTGATTTACTGATATGTGTCGCAGAGGCACCATAAAGCATGAGCGACATGAATGGGTGGGGTTTATCAAGGGTGATATGTGTAATTTAAGATGTGACGAGAAGCTGGGTCTCCTCAAGACAAGAGCAATTGGAGTTCACACAATTTTTGGCTGCCTCAAGTTCGAGGACCTCATGGGTATGAGAATGCTAGTACCTTTGTGTTTTTTTGTTGCTCCCCGGTTGTAGAGAATTGACAAGGGGTTCATTCAACATTTATCCAAACAACATTTTACAAAGAGCTAATTTACAATTGTATTTTTTGAGACTAGAATTTTCATCCACATGCAACTTGTTGGTGTAAAAGATCACAAATCATCCAAACATAACCTTAGGTTGTTTGGTGGAATTTCGTTGAAGGGGA
>comp3900_c0_seq1
AGTGTCCTGACCTGTAGGGCCATAAAATCAGAAATGCAATATTAAGTGCTTAGTAAATGGTCAAGAATACAGAGGAAGGAGAAAAGACACTACAAAGAATATAGAAATGATGCCAAGAAAGCATAAACCACCATGTATCAAGGTATACATCATATCTACTTTGTACTGAATAGCATATAACAAAATAAAACTCGACTAGGGGGAAGAGATGTCCACCCTAGCATTTTATAGGTAGAAGGTGAGAATCAAACCCTGGTGGGCTGGGTGACGTCCACCCTCACTTTTTTTTGAACGTAAAATACAG
>comp3926_c0_seq1
GGGGACTCGGCGTGAAGGACCTCGAGCTTCAGAACCGCTGCCTGCTCATGCGGTTTATCAACAAACTCTTCGTTGACGATCACCCAAGCTGGAAATCATGGATTCTCCGGGATATGACTCCCTTCGACTCTACCTCTCCTGGATCCTACAGCTACATTTGGAGGATCATATCTAACGAGGTCGACACCTATCGCTCCATCACCTATGTTAATATCAACAACGGTGCTTCCACTTCCTTTTGGCTGGACCATTGGCTGCCTGATGGTCCTCTTCGCTCTACTCATGAAGCCTTGTTTTCCCACACCCTTAGGCCCAATGTTTCGGTGCA
>comp3929_c0_seq1
GAATGACCTGATTACAATATACGGTGACAAAAACCGCTACAAACACTACCGCCCCAGTGGCAAAAGCCATGGTCGCTCGGTCAGGACTCCTGACAAAGCTTCCACGGCACATAGATAAGCAAAGTGAAGGCCAGGCCTACATCCTGCCCCATCGATGCCCGGGAATGCACCGAGGTCAGGAGACACCTCCACGCTCGCCGACCTTCACTCAGAGCCGACGTACCCTGGCCGAACTCGCCGGCACGAAGACCCAATGAGTCCTCGACCGCTAGCTCTTCCACTGATAAAACAAAAGGACCCTGGCAATCCACGTCGCTGGGATCCTCCCATCTTCCAGGGAAGGACAGCAGGACAGGGACTCAGAGAGCCTCGGTGCAAGGAAAGTGTCAGCGCTGGCAACACATGATGGGG
>comp3931_c0_seq1
TTCCAACGTTGGGCGCCGACGCTCGTTGGACCACGTGTAGAGACGGCCGTGCAAGTGAACGTCAGCTAGCAGGAGGTCATCAATCACCCTCCGAAATCGTCTCATCCAAGAGCGATGAAGGTTGCCCTGGTTCTTGTCTTGGTCGCGGTATATCAAGTTGAAGTCTCCACAATAGAGCGCCGGTCCCGGGCAGGAGAGCTTGGTACCGCGCAGCTCGTCGAGGAATGCGGCTTTCTCGGCCAGAAGGGTCGGCCCGTAGACCGCCGTGAGCCACCATCCCTCCGTGCTCCCATTGAGCGGCGTGATGAAGACAGACGCCGTAAAACGACGGGTGATAGCCAAAGTGCCAGCCCAAGCGTCACGACGCCAGGCAGTAAGAATCCCACCCGCGGTGTTCACAGCAGGCAAATACAAGTAGTCAAAGTCGGTTCCCATTACGTCGTATATCCAGGCAACCGGGAAGTTGTGGACCTTAGTCTCCTGGAGACAAAGGAGCGACATCCGTTCATTAAGTACGACATTACGAACGACCGAGCGGCG
>comp3939_c0_seq1
GTCCTCCACCGCGGCCTCGTCAACCGGGAGGCCGTGCGCATCTCCTGGGTCGTCTTCGCCGAGCCGCCACCGGACGCCGTGGTGCTGCGCCCGCTGCCGGAGCTCGTCACGGCAGACCAGCCCGCGAGGTTCACGCCCCGCACGTTCAAGCAGCACCTGGATAGCAAGCTTTTCAAGAAGAAACCGCAGGAGCAGCAGAAAGCAAAGGAGGAGGAGGATGGCAATGGTGTCCACCACCACGACGAGCCGCCGCCTCAGACTCAGACCAATTGACAACTCCCTCGTCGATCCATCAATAATACGACAATCTATCTATGCATCCGCCCACGCATATCTTCGCTCGCTAGTAACTAATAAGGAATTATCCTGCATTTTCATATATTTTTGTGTGGATCATATCGATCAAATTGTGCTACCCTCAGCCAGCATTCATTCTGTCCG
>comp3941_c0_seq1
AGTAACCTTCATCTCAGAGTAGCTTAAATCCCTCAGAATAATATGCCTGGTCAGTGTAGGCGCAGGCTTGTTGGGTAGATGGACCGTGTATGTGTCTGACACCTCCACCAGCACTCCAATGGTATCAATGAAATTCCTGGTGTCTCCAGCATGCGAGGCTAGCTCATTTATGGGAGTTATCCTATAAGCATACATCGGGAAGCCAGGCATGGGTGTCCTCAGAGCAGAAATGGTTGTGTGTAGAGTGAACTCAACCATGTACTGGGAGTCCACAGGCCTGTAGCCTGATTTCGCATTTGAAACCCTGAAACGGCTGATGACATAAAGACCGTTTTCCTCTATTAGCGGACTCTTGGCCTCCACATCTTGCTCGGGGATCTCAGCGTACAAGCTATTGCCCTTCTCATCGAGCAAGACGAGGTCAACGTGCTGGATTGGTCCATCGTCAGTTCCTCCACGGTACTCCCACTTGCGGCAGACACG
>comp3951_c0_seq1
AATCAGTTAAAGTTTAGTTGAACAAGACATGATGGTTCGAGGAAGTAGCTTTTAATCTGAATCTTCAGATAATCTAAACATGCTCACTTTTAGAATCGACCTTTTAACGATCTCTCTTTCTCTCTCATTTTGGCGATTCCACAATTCATCTTCCACTATATAGGATCAAAGAGGCCGACTATAGAGATGGTCTTAAGTTTCTATCAAGACTTAATTAACAAAAGTGTAGAATCAAAACAATCGTTAAAACACAATTAAACCCCAAAAAACAAGCACGAACATCATGTATCTAAGTCAATGTTTGCACTTCTAGGGAGATATGCTAGCAATTATAGTTCTAGAAAAGTGAAAGGTTTGAGTATATTGAACAAAGTAAATGAGCTTAGGTGGACAAACCAGAATGGAG
>comp3954_c0_seq1
GCTGGAGAGGCTGCGTGATGCGATCCGCAAGGCTGCAAGTGCAACAACTGCGTTGGCACACGGCTCGTTTGTTTCCAGTTCAAGATTTCCCCAAGTCAATAAGGGACAGACATACCACACACAGAATAATGCAATTTACAGCAGCAGCTTACCGTCCTAGAGTCTTGGTGTATTGTTAGGGTGAAGAAAGAAGGAATGGGAGCTGCCAGCATAAAGTGAAAACAGCACTCACCATGTGCCTCAGAGCCTCAATCATCACACATAGATACAACTACCATCAACAACTTTATGCAGAAATGTTAGGTCGAATTTGGAGACCAGATTTATTCAATATGAATTCCTCCATGTGTATCGCTCCTCAGCAGATGACATCTGAAGCTTCTGTCCAGCTTTGCTTTGCGCCTTGCGCTTCACCTGGAGCCTTCCT
>comp3954_c1_seq1
GTGATGGTCCATAGATTGGCAGAATTCTTCAGTGAGAATAGCATACCAGCTGAGATGATTTTTGTCCATCGGACTGCGTGCTCTGGATGTCAGGGAAGGAAGGCTCCCGGTGAAGCGCAAGGCGCAAAGTGAAGCTGAAAAGAGATAAGCAAAGAAGATGAATGCAGGAAACTTAGGAAACCCCACATGATGAAGTTTTCTTTGATGTCAAAACTGTAATTGGTGTTGGGAAGTACAATATGAGTTGGGGCAGCTTTGTAGCTGTCAGTGAGTTGCATAGTTTAGATTGTATTCTGAACACAAAAGGTAGCTGTACTCGCTAGGTATTAATCCTTTGGTTCACAGGTTCATTAACTTCTCAGTATAGGTTTGACTGTACATGTGTTCCTGGGTTGTATGGAAAAGGTTGACTGAAAACTCAGAATGTTTAGAGACCTGG
>comp3955_c0_seq1
ATGGATGTTTGGTTTGACTCTGGTACATTGTTTTCATTATTCCTCTACTGAAATGTATAGCTCAGTGATATGTTTTTCCAATGGATAGAATTAATTTTGTCGGGGAATTATGATGATACGGTAATGCTGTAGAAGTATTTTTAGTGGCCATTTAGTACTATAGTTTTCATATGTCCAGTTTTGGTTGTGATAACATATTGAATATTGTTGGTCAAATTATGTAAATTTTGGTTTCATATAAATTTGGAAACATGAAATAGAAAAGATTGGAGGGAATTTTTTTCTTTGACTTGAATCTATCTTTTTTACTATATCCTGAAAATTGAGCTCAAGTGAAGCGATTGCTG
>comp3964_c0_seq1
TTTGCGTCGGTGGAGAGAGAAGACGCAAATTTGCCTGCTGGTTCGCGGGGTACGCAAAATAGGGGCCGGGTTTGCGTCTTCCGTTGGAGACTGCTTTTTCGAGCCACACGATGCATTTTGCGTATGCGTCGCGTGTTGCGTCTCCGGTTGGAGACAGTCTTAGCGGGCTGCATTTGAATTTGGCTGGCAAACGTTTTTCTGGAGGGTTGGGAGTGGGGAAAGAGAGGTCTAGAAAAGCTGTGACGACTGTTGCTTTCTTTATGTGTTTGGGCCCTTTTCGTCCTGGGATTTGATCAGTTTAATCCAACCTCGGAGGGGTTTCGATGGAGGGGGAATGGTTCAAAAATTGGAGCAACTTTTTTTTTAGATTCCTTTTTGCGGGTGATGTAGAAAAACTCTTTTCTAAAAAAAACGCAAAAAGAGTTTGATAAATATCAGGAGTTGATAAATAAGTTTTGTAGGTGTTGCAGTTG
>comp3966_c0_seq1
TCAAAATGGGAGATAGGATGGCACTAGCTGCGGAATAGTTCATGTTAGGCACTATCGACGACCCAGACCCAGGGGTTGACAAATGACAACTCCAGAGGACCGAAACGTTTTGGTTTTCTTTTTGCTCATTTCGAAGTCTTCTGTTCTAGTATCTAATATTTGTTTTTCCTCTGTTAGTGGTTGAATAACGCTCCTGAAGCTTCCTTTTCCTTTTCTTTTGGACAGATTCTCAGCATACGCTGGTCTGATTTGGTACTGTGCTAGTATACTAGCCACAAGATTTGTCAATCTTTGCCAGAAATCTTACTGTTCCTAACTGATTTAGAGTTTGGTTTCAGGGGCATTGTTTTTCCCTCGATGTGTTCCATCACATCTTAAGCTGTGGTTTATATAATTGTTAAGTATAAATTGAGAGCGACCAAGGCTATGTATGTGTACAGTCACTCCACTGCACTATGTCTTGGGGTCTGTTTGGTTTGCCCTGTTAAACTTTAACAGGTG
>comp3972_c0_seq1
CATCGCTCACAAACGGTTCTTGCTCTACTCATAGCAAGCACCACGCATAGACAAACATACAAGCAACAAATTAAAGCAACTAAGAACATTACACCAATCAAAGCAAAAGAGATGACTCATTGCTATGGTCACGAGAACGCAAAAATCGCCGAAAACGGAGCTACTGTACAAAAAAACAATTACCGAAAAATTTATATAATAAAAGAAACAACTATAAGCTCGATTCATGTTAGTTAAGAAAAACTACGTGAGTAGTATTTATTCAGATTAACCAAAACATATTTAATTTCAAAAGTAGAGTTAAAGCTAATCATGTTTT
>comp3975_c0_seq1
GTGTGTGTGTGTGTGTGTGTATAGCGCCGATCTGTCTATCTACATCATATAAATTGCACAATATATACTTAATTTACTACCATCGTTCGTTATCGCCGCACCGAACAGCAGACAGAGTAATACGTGATCCGTGCAATCCGGCTTCGAACGGGAACGAATCATCAATCAAACATAAGATTCACTTCAACGACTGCTACACGTTCGTCATATAAACAAATTATAATCTTATTATCCACACACACTGACACACATGCATGATGAGTTTTTTTTTTGAGCAAACACATGCACGATGACTCGATGAGTATGTAGGTACTCTCGTAGTTGATCGACGAACGCCGAGCGCGGCAGGTCCACAGACTCGATCATCGGGGCCCAAGGGATGTTGAAG
>comp3982_c0_seq1
CCCATGCCTTCATTTCCTCCAAATCTTCTTCCAAGACAATCCCTTGTTCTTCATCTTCACGTATAACCAAATGTTTCAGCAAATTATCCAACTCACACTCACTCTTCCCTCCAGATTGTAATCCTGGGTTGGATTTATCCATCTCCCTAATTGAACAGATGAACACTGTATCACAGACAAATCCCCCAAAATCGCAACCAAGGCCGAGAAACAAACCCAATGTTTGCCCTTTAACCAGCCCGAATTGCGTTGGAAATTAGAGCAGTAAGGAGCTGATTAGTTTGGGGAGAGATTGGGGAGATCTCACACTGAAGATTCAGTGGAGCACAG
>comp3983_c0_seq1
CGTCGCGCCGCTCGCCTAGAATCTCGCTGCATCCTGTCATGCCTCACAGCCGAGGAGCTCGCCAGGGAGCCCGCCTCGGCGACGGGACGGCACACCAGCGCCGGCGGCCCCCAGAGTCATGCCTCACGCTCAGGGCCTAGACACGAGCGGCCACCGCTCCCGTTCCTTGGCTTGAGATAACCGACGAGGCCGCCTCAGAGTCGCTCATTCTTCACCTTAGCCGGAGGTCATGCCCACGCTGAGCTTTGGTCTCCTTCAAATTAGCAGCACACGCTGATTCATTTTATCGGAGTGGATTGGCTTAGCAAGTGTAGAACCTACTCGAAGGAATTAAATCTCCTAAAGAGCATCTTATGTCCCACCTACCCTTTCAAAGTGCACAGAGTACTATATGCATTTCTATTACAAGGAATGCAACTACCAGCTGCACATCTGTGTATCATGGAGATTGCCAAACAACATGCTGTTGTGTTCTGCATGAAAATGTTTACTCATGCCAAATATTCTCTTCCTATAATATTAGTTTCAG
>comp3989_c0_seq1
AGAGGTAGCGCGCCCCGCACCAGTGCCTTGGTGAACGTGAATGGCTCCAGCCGACAAACGTCACGCCGCTGAGACAGATCCACCAATTCCTCCTGTAACAGAGCGAGCACACAAGCAGTATCCAAGGTAGTGGGTCACTGTAAATGTACTGCAGCACGAATATCAGAGCGCAACTCATCCACAAAGCGCATTGTATAATATAATGGATCAGTATTTTTGCCATAAGCAAACCAATTGCTCTACTAACCCAGTATATTTGTCTATGTAATCCTGAACAGAATGAGTTTGATGGATGTGAAAAAGTTGGCGAATGAGAAGAGCATGTTGGCCCTTGCCAAAACGCTCCATGGTCATGTGGCAAAACTGATCCCAGCTCCCCGCCCGAACACTCTCCTCAACGGACTGCAACCAGCGAGCGGCGGCTGCAGTCATGTGCATAGTGGCAACCTTAACTCAACGGCGTCGAGGAACAGAGTACATATCAAAATAATCAAGACAGCGACCTAGCCATAACTTGGG
>comp3992_c0_seq1
CCAAAATCTTGTTCATTCCATTCATTTTGCAATAGTTACTTCACTACAAGGTTGCGTTCCAGACGAAGCAGAGCTAAGGCGCGTACAACGGTACAAGGCGCGACATTGCAACAGAACCCGAGAGAGCGAGACCTTCCAGGGTCTACCTGCCTCTCCATAGGAGGCCGAGGCAGCCTCCACCGCTGTTAAGACAAAAGACTTCCGCGACACGGATTCTGCATGTCAGCAATCGGACTATCGCATCTGGTTCTCCTTCTCGGTGGCTGCGTTTTTTCTCAGCTGAGACGGTGGCCTCGTGGCGGCAGTTCCGGTGCTATCCTTGTTGCCGGTGCTCACGGATTGGTCTGGCTTGGCAGCATTGCG
>comp3993_c0_seq1
TAAACAAGGCCTTATTTGTGATTTGTGAGTCTGTGACATTGTGTACAGCTACCATGTCGCGATCCGTCGTACAAATCATTTTGTCCAGGCCGGGGCCGGCCATCTTTGTCTCGTCTTGTTGTGAAAATGGTGTTCCATGGCATATGATAGTGCTCCATGTTATTCTATGGTTGCTTTTCCGTTCATATCCTGTAACTAATTTGCATATGATTTTAAAACTCCATCTCAATGCATTTTTTTCTTTAGTTCCATGGCATTCTAATTCTTGCAACAATATCTGTACTAGAAAAATATCTACACCAATCATCTAGAGTTTATTTAAACTCCCCCTAGCAATGCGCAGGGAATCACCTAGTATATAGGCGTGTGCCCTGATGGCTAGCAGTGGCG
>comp3995_c0_seq1
CTTTACATTCGATATGAAACCATAGCAGTATAAAAAGGGTGGAAGCTTAAATTATATAAGAGCAGAATCTTGAGCTTTTTTGTCATAAAAAAGAATATAAATTAGGTACTAAAGAAAAATGGAGATTTCTTTTTTTCCACTCAACAGAAATAAGTTCCGCATGTTTAGTATGAACCAGCATTAGAATTTGACAACAAAAAAACCATAAGACCCAACACATGTTTAATTGGCTAAGTGTTCTGGTCTTCGGACTCTTTGTTTTGACGCTTTCAGTGGAGAGAGGTCCTGATCTTTGAGGTTGGTATTGCAGAAACT
>comp4001_c0_seq1
ATTTTGACTCATTAGATAGGGAAATTTTTTTATCACATTATAGTGCCTTTATTTATTTTAGGGCAGCTCCAGAGCAAATTTTGACTCATTAGATAGTTTTGACTCTGATTTTACATCGTCTTATCTAGTTAACATCACTAAAGGTCATAACTCTTGTGGTCTTAGGTTTACATAGGCCCTGTTTAACTTCTTGCTACGTTGAGAGGAAGAGCCCTAGGGGACATTCTGCACAGTTGATAAGACGACGGAGGCGGGTTTGGCATTTGCCGTACGCGTGCGGCGACCTCGAGCTCGATCGCAGTGTGGGCTTGATCGGGAGTACCTTGCTCGGCTATTCCAGCAACGGTTGTGCTTGCCCCAAGGCCCAAGAAAATAAACAGACGGCAGCTTGCGACTATCCCATGTATACAGGTGACAGGCTGCATACGTATGATTGATTAAGGTTGCATACAACACAAGCACTTGAACTTTGTGAAGTAGGGCCAGCGGAGTATACAACTTGTGATTTTAGATCACTTGAGGCACTTACAAAAGCTCGATCCATTAGTAAATCATGGAAATGTATAGGTAATAATATATATACTCCCAAGGATTAGTAAGGTTTAGCACTCCGATTCCGTCG
>comp4016_c0_seq1
ACTCACTCCCACGCCGACTCCTCGGAGGAGGACGGGGCGTGGACCGAAGCGGATTTCTCCGGACTTCACGACCCTGAAGCCATGCACCGCTTCCAGGCCGTGAGTGACTTGCTTTGGCTACTCCGACTCTGACGACGAAGGTACTTACGATCCCACTCGTGAGTGCTTCCACGTCGGACTTGGGATGCCAAGCACGGGCGATGAGGACGAGGGGACAGTTAACCGTACTCAGCACCACTCTCGACATCAAATAGGAAGCCGTGCTCGTCGACTTTCTCCGCGCTAATGTCGATATGTTCGCGTGGAGTCCCTCGGACATGCCGAGCATACCGAGGGAGGTCACCAAGCACGCCTTGGACATCCGGGCCGGCTCCAGGCCGGTGAAGCAG
>comp4052_c0_seq1
AGGACCTCCAACCCCTTGTCATCATCCTCGTCATCAACCTCCTCATCGTCATCGGGCAAACGGAACCTGGAGCGACGCAACCGTAGGTGCAAGTTAGGAGGGACGGCTACCGAGAACGCCTCTGGGGTACTGACGATGCGGACAGACACAATGGATGAGATCAGGCCCACTACCTGGAGCATCAGCTCATTGGCGTCCAGCTCATCCACCATCTTGTGGGTCGAATATCCGGCATCCGCATACTGGTACAGTGGATGCGTGTGTGCTTTTAGCAGCTGGATGTGCCGCTCAACCATGGTCCAAAGGACCTTGACTCCAGTAAGGCCCAACATGACCCGGCTGCGGAGAATCTCGAGGGTCTCTTCTACCCAGCCGACTCTATCTTGCAAGCATCCCCAATGCTAGGGCTCCCGACACACCGGCGAACCACCGGTAAAGGCAAGAAGCGGAGCCGCGACATCATCATGGATGTAGAACTAGTTGGAGTGCCAACCTGAGTTCGAATCCTTAAGCGGCAGATGAGGATATCGGCTGACAAATGTACCTTGAATCTGGATTGTCAGCCCGTCTAAAGGGGCGAGCTCAGCATCATCAGCATCCACCTTCCGCCTGCGGATCTTGAAGACACGCCGGAACAACTTTG
>comp4070_c0_seq1
AAAATTTATCCACTTTACGCATAACTTTCGGATGCAGGAGCAACATTACCCATTGAAACTAAGCATTAGAAACTATAAAACGGATCAACACTTCACATCAGATTGCTAACAGCTAATACTGGTAGCAATGCAAAAACTAAAGTCAATTACAAATAAAGTGACAACATGATGTTGCAAGTCACATGTTAATGTAAGGAATAACTCGAATATATGGGCATACTAGAGATGAATAAAATCCACTGTAATTGGACCAAGCGGAAACTGGATGACAGTAAAAGATCATATATTGGCTCTGTTAGTCACATGTTCCTAGGTTATAGCCACAAACACAGTATTAAGCTACTTTCTAAGCCCGCACACCTAAAGGTGCCCCGCCCCTCTAGTTCCCACAGTGG
>comp4076_c0_seq1
ACTCAAGCTATTTGGCTATTTGTACTCGGAAGTCGGATCTGATCCAATCACAAGTCTATAAATGCCTGCTAATTTGATTTTTTTTCTGAAGAAATATTCGGTGTGCACCATGACTTCCGCCTGCCGTCCCTAAATCTTGGCTGTCTAGAACCCAAGCAGGCCCGTTTTGTTGTTCCAGGAGTAGCCTGGTCAATGCCACCTGGTTCGTGGATGAATCCAGTGTCAGTTAACGCCGTCTGATTGATTCCTGGTTGCTTGATGCCGCCTGGTCCATGGATGAACCTAGTGTCACCTGGCAATTGATTCCTGGGATCCGGCTTCTGATTTTTCCCTGTGAGTTTTCAGGTCAACGGGGCCTGATTCATG
>comp4077_c0_seq1
GAAAGAATATGCATGTTTTCACATTTCTCTTTCTCCGTTATTACTCATTGCATCGTTTTGTCTTTAACCTTTTGGCCTGTTGCATGTCGCATCACCTAATCATTTTCTGCTTACAAATGAATTTATGGTTGGCAATCTTTTTCCTTATTTTCCAAAAATTGTAACACAGAACTAAACACTTGAATATATTCACTGATCAGCCCGAACACAGGGGGAATGCACTGTTACGTTTTTGTTCACAGAAATTACTATCATACTAACTCGAACTCGTCAATGTATATCTGCGGCTAAGGACAGAAAAAATAAATGTA
>comp4083_c0_seq1
GGGTTTGTTGTAAAAACAGAATTTTGATTGAATGCCAATGGCATACGACACCATACCCAATACGCCTAGTACATAGGTAATTAAACCGGTCACTTTGTAAATTGGCGGTGCAGGTGCACTGTCATTTGGATATAGTTACATATGAGATATACCACCACCAGCTTCAGTCACAAAAGGAAGTTTTTTTATCTCAACCTAGATGGGTCTTCCACTGTTTTTGCTTATCGTTGTCCACTAAAAAAAACCCTTCAAAACAGGAGGCAACCAAAGCAATTGGTGCAAATTATTCCTTGTTGATTCTTCCTTTTATTTTTCATGTACACTCAATCAATTAACACGAAGGAAACCATTCATCATGTGCATAAAAAGAA
>comp4101_c0_seq1
AGTTTCCTCACCGCCCAGGAAGTGGAAGTATTGGCACCAGGTGTTTGGTGAAGGCAAATCACTTCTTTGCTGAATTACCTGACAAGGATCTTCATCAGTATGATGTTTCAATCACCCCGGAAGTTACATCGCGAATTGTGAACCGCTCTGTCATGGAAGAGCTGGTGAAGCTACACAAGATGTCATACTTGGGAGGGCGTCTTCCAGCCTATGATGGTAGAAAAAGCCTATACACGGCTGGTCCACTGCCATTCACTTCAAAAGAATTTCACATCACTCTACTTGAGGAAGATGATGGTTCTGGAGTCGAGAGGCGTAAGAAAACATACAAGGTAGTGATTAAATTTGCTGCAAGGGCTGATCTCCGTCGTCTGG
>comp4126_c0_seq1
GTGCCATAAAAAAATTAAGGTTCAAATGTGAAATATGAACAGCTTGATGTCTCTTGGTATAAATGCAATGCAATCCAACATGAAAATGTTTGGGTGTTTACTTCCTGACTCTTTAAGCTACTGAAGATACAATAAACATGCATTGACGCAGAGTAACACTCTTGCATATCTAGATGAAAAACCATCATCTAAACATACTTGGAGAAGCGCTAAATGATTTCAAAGTATCTATTATCATTAAGTAACGGTATGAATTCACAATCTTGAGCAACAAATCAAACAAATCATATACCCCGCCAGAAAATGC
>comp4134_c0_seq1
GGAATGGCGCGCCCCTGCGCGCCCAGTGAAAAAAAATTACAGGCGTAAAATATTTGAATAATAGAAATGAAGTTGATTAGGTATCATATGACCAAATAAAAATCTACTTTTGCAGCAATGTAAGATAGCAGTGATGACAAGATTTTTTTCTGTCAGAATGTCACACACCAGCTGGTGTCATTCGACTAAATTGGTAGCAAATAAATGAGATAAAGAGGCAAAGGATGGCAATTAGATTGAGCTAAAGTACGTAGGAGGTGAAAAAGTAGTACCACAAAGTGGAAGTTGGGAAAGAAGTACAAAGAGTATAGTAGAGGTCGTGCAGAT
>comp4138_c0_seq1
TCTTATAATTTGGAACGGAGGGACTATTGTTATCTGTCCTAGTTTAGGTGGTTTAAACACTTAGATCTTGGCCCTAGGCTTGCGGATTCACCAGCTCCGTCACTGTCTCTAGTGAGTTCAATATGACGTCTATGGAGCACACTTCACATTGGGATGAAAGTGTTGGACCAATCCCCTGAAATAGATTGAAATTCCTACCATCTTGCCACATAAGCTCAAATTTCCCATGTTGAGCGAGGATTCTCCAACCTGAACTTCACTTTGTGCTTTATTTGGAGAGTGTCGTTACTATGAATGTGGTGACAGCAAGCAGTGACCTCTTTATTTTGCCTTCTACATTAGATGTTCCCTGTGCAGTTTGATTCCTGAGATGCAAATAGTAGGCTATTG
>comp4144_c0_seq1
GGATAATAAAAAGTCTACATGATAGTAACATAATAGTAGCTGACACTTACAAACAGAAAATTTAAGAACTTTTAAATAGATTTTAGATAGCATTTGCCGAACCTAAAATGCCATAAAGCTAGTACGACTATAGCCATAGGCTAGCATATGTATACATGCGTGCTGCTTCTATGCTCCAACCTTCAACTTCAGCTCATCAATAATCGATGGGAATTGTTGCGCCAGCTGAAAGAAACCATCTGTTAGCACAACCTTCTTGAAGTTCTTCTCCTCCACAATGAAGTCAATGCACTTCTTCTTCAGATGCGGGGAGTTATATGTTTCAGCGCAGATCAAAGTTTTAGCAACCGTGTCCACTGACATATTATCCCGCAGATCTGCAGCACACAAAATCTTCAGACAATCCAAGGCAAAGCGGTCCGCTGCAGCCAGCAAGTGCCGAA
>comp4147_c0_seq1
GGTGACCGCGGCGGCGCCCGCGGGGGTGATGTTGGGGGCGAGCGGTAGGTGGAAGAGTCCTGTCGAGTGTCGACCAACCACGAGTTTTTTCGAGGCCGGAGAAGGCCTCTGCGACTGTTCATGGCCCCAGTCTGCCGTAATGAATTCGGCCGCTCCCTGTTCCCCTCCTCTCCGTCCTCGGCCCCTCGTGCTCTCCGTCGTCAGCTCCTCCATCCCCGGAACTTCGCCCTCTGTCATCGTCTACTCCCTCGCCTCGCTCGATCCCATCCCACACCGCCCGTCCCTCGCCGTGCTCAGGCGGCGACGACGGAT
>comp4149_c0_seq1
CACTCCCTGAAGTCTTCAACTCCTCTCCTCTCCCCCACCTGCTGCTTGCTCGCTTGCTCTAATGGCAGTCGGAGAGCCTGAACCAAGCTGGATCCGCGACCTCCCAGCCCGGATCCGGTGCCTCCCCGCCTGGATCTGCTGGTCCATGCCCTCTCTCGCGTCCTCCTCGGCTCCTTCTCGCAGCAGCCATGGCGCTGGGCTCCATGCTTGGAAGGTCGGCGGCGACCTCGGGGCTCCAGATCCCGCGACCCCAGCCTTGGATCCGGCTCAAGGCGGGCGTCCACCTTGGCTCGGTCACAGGCCCTGGTTGCACGGGGTCACGGGCTTGTTCGCGTCGTACGGCGGCGACGACAACTTGCAC
>comp4152_c0_seq1
CAAATGCATATGTATTAGGACTCTCTTTGTTATATTTCTGATTTTCTTTTTGTTCTGCTATTATCATGATCTTTTTGTAGTCTAAGAATTAGATTAATTCGGTGAAGCCTAGAGACCTAAGGAAAATTAATTAATTTTGTTACCCTTTTTTGTATTATTTATTGTTTTTTGTTAAGTTTTTCAGCTTTCTTATGTATCATAAGACCAATGTTTATTTAATTGTTTGTCTCTATTTCTTCCATGCATGCATTCCCTTATGTATGATTGTTGTGGCCCCAGCCCTGCTTGTCGTGGACTCGTGGTAACCTACCCATGGTATGCAGCTGCAGGCTTGCCGTCGTCTTCGGGTTCTGCTTTTTGCTCCAAGCTTTCCAGCCAAGATTTCTACGTTTAGTCACTGTCGGCTTTGACTCCGGTTGGTCTTACGGATGAAAAATTCTGGCCCTTGTCTAATGCGTTCCAAGAGGTGTCTATATATCAATTAATTCTGGCAGTCTCCAAGATGTGATACTGCTTGTTGCCCTCTACTCCAAAGTCTTCAATGTCTTCCTGTGTGCATATTCATCGACACCAAGTGTGTG
>comp4153_c1_seq1
AAGTGTTGCATCACGTTTAAGAGAACGGCAACCATCTGAACCCCCTTTAAATTGGCAAACGAGGACAAGGATTGCATTAGGTTCTGCTCGCGGTCTATCCTATTTACATGACGAGTGTGTTCAAAGGATTATCCATCGAGACGTCAAAGCATCGAATATTTTATTAGATGAAGACTTTGAAGCAGTGGTGGGTGGCTTCAGTTTGGCCAAACCGATGGATCACATAGTTACCGATATAACTACTGTGGTTCGTGGAACAATCGGGCACATTGCACCTGAATATCTTTCAACAGGAAGATGCTCCGAGAAAACTGATGTGTACA
>comp4154_c0_seq1
GCTTTCTGCCATCTTGCCTTTGCATGAGAAAAACCGCCAAAGTTTTCATGTGCTTTACATACAAATCTGGAGCCAGACCGGGCTCACTACTCTTCATGCAGATTTGGTTACTCCATGACCAACAATCGCATGAACAGGACAGCATTGACACGTAAAACCACAACAATCGAGAAAACCAAAAAAAAAACATGTTGCCCCAATGCAAGAACAGATGGACTGAAAACATGGATGATCAAAGTTGACCGTGGGACGGCAGATCCTGCTCGACCGCGGCACCACCACTCTGGTCATGGACCATGCCAGCGCAGGCACAG
>comp4156_c0_seq1
ACTTGTGAGTGTATAGGCATGGACACTTTGATTTAATCTAACCCATTAGATCATAATAGAATCCAACTACATATGTTCTTTTCTTTTCGCCAGCTAACCTCATGATTCTATTAGGCATGACCTCTCTTTTGTTTAATCTTAGACGTTAGTTCATCATAAAATTTACTGGTATAGGTTCTTTTTCTGTTTTCTTTAACTAGGACCCACTTGGTGGAGCTCTCTAGCTTCTCCATACACTATAGCGAGAAACTATTTTATCTTTTCTATAAAATAAACTAAGAGCCGGGGAAACTTTCTTTTACTTTAGCGGCTACGGATCCTCTATGCATTTTTAGTAAGAAGCAAGTATTGTTTAAAGCCATGCTAAATGGGTTATTGTATTTTGAACCCTCTTAGATTCAGGCTCTATTTAGTTTCTTCAAAGTTCCAAAAATTTTACA
>comp4157_c0_seq1
AAAGAGAGTTCCAGACTGAGGTATCGCAATCTTTTTCGGGTGCAACATTTTTTTGGTTTTTGTTCTAAGCAACTTGTATAGGTTGATGTAATGAATTTGCTAGGACAGCTGAACTTTATTCAGAGAATTCTATAGATTATCCCTGACCTTAGGGAACAACTCTTCCTGGAATGGAGATTATGCTTCTGTCTGCATTTGCTGCCACTGCACTCTAGTCGCTCCTAGTATGGTGTGAAACGGTAGATGAGAAATGAGCACATTCACGTCAGTTAAAAAAAGGGACTTTTTTTTGAGAGAGAGAGAGAGG
>comp4166_c0_seq1
GACGTTTAGAAGAACTGTTGTCTCTATATTTTTATCTCTTCCTGTCAATATTCAGAATTTGCTGCTTAAAAATAGAAGACAAAACCCTTCATTTTCCTCTTAGAATATTCGGTTATGTGCCCAGAAGGTTGCTATGGATCTGATTGGTTAATCAATTAACACCTTTTCTTCATTGATTGAAATGTGGACCCATGTTGTTAAAAGTATAATGGACCCATTATTGTCTTTTGTTTGTTAATATAGGCTCTAAAATCTAAATGAATGTGTAGTACGCCAGTACTTGTAATAAGGTGTCCGGTTACTATATCACGGGCACTA
>comp4187_c0_seq1
GAATTGCATTCTTTTTTGGACCGAGGGAGTAATAAGTAACTTAGTTCAGATAAACAATAATAAAGGTAAAACTGTACCAGATTGATTTTCCTTTGAAACACAGCAGATAATTTACCTTACTTCTAATCGGCATATTTACTTCTGCGACATTAGCACAATTTACCACAACCAAGATAGGGGACCAGAAAATGCTATAGTAGAGCATGTGAATCATCATTGCCAAAGCAAATGCTAATGCCACAAACCTGTCCTGTTTTGGCATAGTCAGAATTCCGAATTAATGGATACAAACAGGACTATATCCTTGTCACTCTGAATTATAATCCAAATGAATGTGCTGGTGGTGCTCGTCGC
>comp4197_c0_seq1
GCGAGACCTTGCTAAGTCCAATGCACGGGACCTGGAGTACCAGAAGGGCGTCCTATCCGATCAGCTGGTGGCTGCGTCTGAACAGTTGTGTGGCAAGTCCAAGCAGCTGGCGGGTGCTTCCACGCAACTGGAGCAGAAGTTTGAGCAGCTCAGAAACATATCCGAGCAGAAAGCAGAGCAAGATGTAGAGCTCGGCCAGCTGCGCCAAGCCATCAAACAACTCTGAGAGGAGAAGACGAAGGAGACATGGCAAGTAGACAAACTGGCCGAGGAGCTGAACGGTAAGTACTTCCTAGTCGGAGTTACTGCTGAAGTAGTTTCCTTGCTTGATGGAACCTTGTAATGC
>comp4206_c0_seq1
GTCAGAGTGATCTTACATGTAAAGGGGTATTCTTCAAACAGTGGTTTGAAAAGATGGGTTGTTTTAGTGTCCTTAGAAGGTAGGTTGTTTATTAACTAAAAAAATATTCTATAGAAAATAATCTCTTTCCTTTCATCAAGCCGTGTATAAAAGGGTACTCTCTCCTTCATTTCTTCAAACGGGCATGTCAAGGGCGTAGGTAGTGAAGTCCTTAATCTTGAGTTGAAAATCTAACCAAAACCGACCATATATGTATGGATGCTTTCTTAACAGTTATTATCACACTGATGAAGAGTAAAGATGGGACAAAAGAGCCGGACATATATGGTCCCATTGATAGAAGGTTGAGTGAGTTCAAGTGTGGTAGTTGTTGGATCACAATAACTTGGGTTCATTATGGATTTGTAGAAGCCAATAGGTGACATATGACATGTGTATCATGGTTACTAGAAGTATACCCCGCGCGTTG
>comp4208_c0_seq1
TGGCTGCGGCGAGCTCGTCGTAGCAGAATCGCTGGGGCCCAAGCCCAATCACTAACTCCTCGAGGTCGTCGTCAACAGGTTTTCCGCGGAAAAGTCTTCCATCGTTCGGCGTTCGATGTTTGGATGCCTTCGTCATGACCTTGGCGTACCGGCGGCGTTTCTGCTGCTGGAGGAACCATGCTGAGAAGCCGATGACGAGCAAGATGACACCGACAGACACACCGGCGGCCACTGCCAGTAGCTTGCCGTGCTTCGGGAGACCATCATATTGGCACCCGTCGCCGGCGGCGAACCCATCGCCGAACATCCCATCCGGGCACCTGCAGCGGTG
>comp4214_c0_seq1
TTCTGTTCTTCTTGTTCAACGGCCACAATCGCTGGATACTGCTTGTACGTTGGCACTTTTGCAGGAAGAAGCAGGTGGCCATCGGGATGTGACCAAGTCAACTACATCTCATTATACCAAAGTCACCAAGAACGCTTGGCCTCTGCCCCCTCCACCTCAGTCAGAGAAGACACCTACTCATCTTGAGTCTACTTCTACTCCAGTTGACTCCAAATTGTCTGCAGTCAAGACTTACAGAAAAGCTATGGGGCTATGCTACAAGTGTGGTGTCAAATGGTCCAAGGATCATAAATGCTCCCCTGAGGTACTTCATGCCATACATGATATCTG
>comp4226_c0_seq1
TTTTTTATATTGTTGATGTGGTAGAGTTTGTTGACTATCTTACAGTTTGCATTATTGTGTTTTCGAATTTTTAGTGTGGTAGACAAGGTTTGTTTTTTTTACAAGATTTGATTGCTGTGGTCATCTACATTTGTATTTCCTATTTTTCATGTTTAGGTTATATGTTGTCCATAACCTTTGCGAGGTGGTCCATGTTTTTGGTGAGGAATTGTTGTTGTTTTGCTAGTTGAAATCAGCCATGGGGGCGCTGAGCCTGCTGGAGTGCCGGAAGCCGCTGGAATTGTTAGTGTGGCCCTGTGCGGGGACAGCACGAGGCGGCGGTGCTGGTGAGGTCTGTGCAGCGGAGGCTGGGGGGCACGAGATACCCCAGCGTGGGGGGTTTTCTGGACGTGGGTTGATGTGTTCTGACTCTGTGTGTGTGTGTGTGTGTG
>comp4229_c0_seq1
GCGGACGGCGTCCGCGACGGACACGAAGGCGGCGAGCTCGGCGATGAGGTGCGGGTTGGGGAGCGCGGTGAGGTACTCGGCGTCGGCGGAGGCGGAGGCGTCCGGGAGCAGGAGGAGGAGCTCGAGGAGCCGCGCGGAGAACCGGACCCACGACGCGGCGGCGAAGGAGGAGCGGCCGAGCGGGAACGAGGACAGCGCGAGCGGGTTGCGCCCGGAGGCCGGGTGCCGGACGAGCGCGGCGAGGAGCTGGTCGCGGAGGATGAACGCGCCCCGCGCGAGGAGGACCCTGAGCGCGACGAGGCACTTGAGGGCCACGGCGGCGTCGCCCTGCCCCGAAG
>comp4233_c0_seq1
AATTGCTACTTTTTTGAAAAAAAAAATGTAAGTGACCAGCTGTATATTCTGCTGTGTATGAATGCTCATTCTTCTGCTGGTTTCATCTTGCTAACCATTCAGTCAAATCAAAGTGCATAGTGTCTAGTAAAGATGCATAATGTGAGACTACTTTACAAGGGGACGGTAATGCATGACAATGCTTACATGTGTACTACAATGCCTTGGTCTGTACAGGTTGGAGAAAGAGATCAAATTGTTGTTTTTACATCTAGCGGTTGAGAAATTGACAAATATAGGTCCCTAAAATCTGTCAACAGATATGTA
>comp4235_c0_seq1
GGCATGATCCCTAGACTGGCACCATGATTGATCGTGGTCACCACAATTCAGTTCCAACTGCATGTAACCGAGAACTTAGCCACATCCTGTAATTAAACAGCTTCAAAGCAACTGAATAAAACAAAAAAAAATCTGGATAATGCATAAGACCTATCTGACAAAAACCACAAAAGAAAATATCATAGAACTAAGTCGGTGTTTACTTCATCAAGTTGCAGGCAGAAATCCATATGGAAGAGCAAAGAAGTTTCAAATGCATGATCTTCTGAGAGAGATATAACAATATCAAAGTTGAGAAGTTCTCTGTTCTTAACTTCTTATGGATGATCTTCG
>comp4243_c0_seq1
GTTTATGTTGCACAATTTATTTAGAAGTGAGTAGCACAGGCAGACCTGTTTCAGTTGAGATCTGAGATTGCAGTGATGAACCTTGTCATCTGGTTTCTCAAATGTTGGATTCTGGGGATTTGGTTTGCCCGTGGATTACTTCAGCAGAGAGTGGGTGCTATTCTACTTGAGTGTCCGACAATGTACATTAGATGCACATCTACTGAAGGATCATTTCTTAAGAAATCGTCTACTACTTCTATTTGCATTGAGTTGTAACTTTTGTATTTCTTTACAAGCAGCATAAAAGCGAATATATCTTGGTGCACAAAGTACCTTTGATTACTACTTCAAG
>comp4249_c0_seq1
GGGAGCCCCGGCAGCAGGAGCCCGGCGACCCTGGCGATCCGCATCAGCCACCCCTCTGCGTACTCTGGCCCGGCGACGTAGCCGATGAGGAAGCTCCGGATGAGCTCCCACGTCGCGTTCACTACCTTGGGCGCCACCGTCAGCACCGAGAAGTAGTTCTTGTTTGGCTCCTCTTGCATCACCTGCTTTCCATTCAACGGCACAACCGCACAAAAGCGTAGTCAGTTCAGTTGCCTTGCACCACTAGCATTCCTGGATTATCTACTCCCTATTCTATCTTCTCTCTACTACTACGACTAGGGTGGGGACTCTAGGTTTGGAGTCTGGCAGGAATCATGGATGTGTGGTGCCCACAAGGAGCTTCCCTTCTTTGCATTGCATGATAAACCTCTTGCTTCCAAGCTTCATTTTGCTTGCCTTGGAAGGACAATTCTGTTGCCCAATTGTATGGACTCTTTTTTTTTAGATGATTTTTCTCTATATGGATCGGATATACCTCTATATTTTCGAGAAATGAATTAATT
>comp4250_c0_seq1
GAGTTTTTCAATTAATTATTCAGGTGAGTTCTTGCCAAATCCCGTTCATCTGGTTACTATCTACTTGCTCGTGTACTCGTGTATGTGTATGTATACTTTGATCTTATTTTTGTTCTCGAGCAATTGTGTTTTGCGAATGTTCGCGTTAGCTCAGTGTTTGTTACTTTACTTCTTGCAAAAATAAAATCTTTTCTACCGTATTCGCTTCGCGGACAGATAAGATTCGATTCTGTTCTTTAGAGGAAATAGTTTGTGTTTTCGTCAGTACTTATGCATCAATTGCACAAGTATCTGTTCCGCCTGCTAGTTTAGTTGGCATGTCGTGATTCCAAAAGTAGGAAGGCGTTATCGT
>comp4262_c0_seq1
CGGGTGGCCAGCACTCCGAAGCTGCTCCTCCTCTTCTGTGATGGCGTGCCCAGGCCCGCGTGCTCGGCGTTCCCTGGTGGCGTGGTCTCCTCCGGCGGCGGTGTCATTGAATCGCGTTCTCAACAAGGACGGCATGGCTCCCCGGCGACCGGCAGTGGCCCTGCACGGCTGCACCACAACAGCGATGGCGGCGTCGTCCTGGTTCTCCCCCGGTAGCAAGATCTAGCGTCCTAGGTCTCTGGTGGCCAACGGAGGAGCATATTCTGTCTTTTCTTTTTGCGAATAGCATCTCCCATCCTGGATCTGAAGAGCATCGGCTCTCTCTCTTTCTCTGTCTCTCTCTCAACTGCTACTGATGTGCTTGATTTCAGAAAATTTCTTTTCACGATGAATCGGATTGGTTTTTGTGCAAATGTGATGAATCTGATTAGTATAATGATACACAACTCTGCTGTGTGCACGAGAAAAAAAG
>comp4268_c0_seq1
GTAGAAAGGAAAGGAAAGGAATGTGAATGTGGATAACAAGCATAAAAGATTTAAGTTTTCCGGTGGACATTTATATACTCTGCAACAAACAAGTAAACAGCTACAGGAAACCACAGAAGGTAAAGGAGGAGTAACTCATTTTATAATTTCGATCATCTAGATAGGACCAAAAAAGCTGAGCAATTCTAATGTACAATCGGATGCAATTTCATCAATTAACAGCTTATAAGAAGCATTACCACTTCTTAAGTTTAAATGTGAAACCTGGCATTTCCTTCGTTAAATATCACATTCACGATCATGCTAAAAAAACAAGTTTTCTCGTACCACCTGCTAAAGAATAATAGCAAATATACTTACAAGAATGGCCACTATAGTGAGGCCGATAGAGTTTGACCCATAGTTTACGAAGTTGGTGCATCAGCTCCAACAGAAACACAAGCAGCTTACACAGACAGTAAAATATAAATACGACTTTCTTAGGAGATTCCAGCATATTTTAATTGCCA
>comp4271_c0_seq1
CTTTTCGCGAAGTGAACACACCTTCACCAACCATCACTTATCACTTATATTATAATAATACTAGTACTCGCTAGTCGCTACGGCGTCTTCAACGGGAGGCTCCAAGCTAGCTGAGCTGATTTCCAATCCAATGTGGGGAAAAAAAAAAACCCTCATCGCTTGCGAGACATCACTCAGCTGTCTAGCCGATTTGTCCGGGGACCCGCTGACGCCAGCCTCCTTCTCCCCCTCTATCTTCTTCCCGTCACATGAGAAGCGCCTGGGGAAGCTTGCGCCGCACCGCTGTGGCAGGCAAGCGGGACCTCCGGCGTGG
>comp4275_c0_seq1
GGAGGAGGAGGCTGGGGTGAAGGGCGCTTGGAGGAAGGAGATGGGGAAGATTCCGCAAGCTGTGGGTAAGCTGTTTTCTCACTAACCGGGATACGGTGATGGCATTGCTTGTGTTCTTGGCGAGGTCTGGTGTCCTGAGAAAGGGATCAGATGCAAGGAGCTAGGGGAGAATTTGTTCTTGTTTTCCTTTCTGGAACCGGGCGGTAAGAAGAGGGCGATTTCAGACGGGCCCTGGGAGTTTGGGGGAGATTTGCTGGTTGTGGCTGATCTTGATACCTCCAAGAAATTGGATGAGCTGGAGTACAATTTTATTCCAGTATGGATTAGGGTGCTGGACCTACCGATCGGGTTGATGAATGTAGACACGGGTGGG
>comp4283_c0_seq1
TATTACATTCACGTTTGCAAACTGAAATATTACACATATAAAAATCATCACTAATAATATGCTTGAGCTCAGTAACTATTCCTCCAATCGATGCCAGTCTAGGCAAACACACTCGGTCTAGCATCGCTGGCTAGGACCATCGCCAGACAAAAATCGCGGATACGCTATCTGCGAGATGGGGACGCCAATATCAAATTCTTGCATCTACAGGCCTGTCACCGTAAGCGCAAGAGTTATATCCCAACGCTGTTGCATGAAGGGCGCACCTTCACTTCTGAGGAGGCCAAATCTGAGGCGGTGTTTGACTATTATAATAGTCTGCTTGGGACGCGGTTCCATCGCCTCCACCGTATTGATCTGCATCGCCTCAACTTGCCTAGGCTCGATCTGCAAGTGCTTGCCGCGCCTTTTACTGAAGCCGAGATCACGAAGATCGTACATGAATGCCCTCCAGACCGGGCGCCTGGGCCGGACGGATTCACCGCCAGGTTCTACCGCTCCGCATGACCTGTAATCAAAGATGATATATGTGTCACCTTCCAGGCCTTATGGCAGCAGGA
>comp4289_c0_seq1
TGCTGACAGAAACAGGCATATAAGAGACATAAGTTCCAAAGAACCATTAGCATGATACTAGGTTTCAAGTTGAACAAGGTGAAGAGAAAATTACAGCAGCAGCTAGACCCTACCTTAAGATAAGAGAGTTCTGTTAATAAACAAAGACAAATTAGACATCTTGGTGGCACTAGATAAATAAGCAAGTTTCAATGACTAAAAATTTCAGCCTTGTGGTTCTGCAGATAGCCAAAAATGCATAAAAGTATGGGTAGCAAAAAGAAATATTACAAAGAGGAACATACTAACATTCCTGTTTAGCAAAAAGAGGCCAAATATATCCACAT
>comp4297_c1_seq1
GCTGAATCCAGTGGTAGAACTGCCTAAAGTCTTGAGACCAAGGAAGGTTATTTATCAGGACCCAAAACCTAGTGAGAAGTTACCATTGTTTTATACTGATATGGATAAAGGAGTAGTTGGGCAGAGTGGAGGTCAGGGAACATCTGAATCAGCATCTGAAGATGAGGACTTCATATATAGTGATAATGAGGTTTTGGATGGTGATGAAGATTTATTTGAGGATTTAGTGTACAATGGTGCAGATCGGAAGAAAAGTAACAAAAAGGCAGCAGGTAGCCGGTTGAAGGGGGTGGACATAAGTGGGGCAGCTCTTCCTGATGATGAAGACACTGAAGAAGAGGAGTTAGACCTTCCTAGTTCAGATGGTGACGGAGAAGACAG
>comp4300_c0_seq1
GCATCAGCATCAGCCGCTTTTACGGCCAGCCGAATAGGGTAATTGTGTTTTGGTAGAGCTCTCACACGGTCTCACCTCAATTCAAAGCGTTGTTGTTCCATTGGGTCAAAAAAAAAAGTGTTATTATTCCATTCCAAACGTGATGCGTCAGCACGAAGAATGGTCGGTACAGATCTATACTAGTGGATGGCTTCAACCTGTCATATTGCAGAGATATGACTATACTCCCTCTGTCTCTAAATAACTATCGTTTTTATTTCATAAAAAACAAAATATTTATGAAACGTGGCTGCTGTAGAAAATATGCCGAACAGACCAACTTACACCAAGACACAGCAACCCCGGCCGGTGACAGTGGCAAGTTACTATAAGGAGTTTGGTTGTGTTAGCCTGG
>comp4304_c0_seq1
GTCTTGAGCAAGGATGCCTTCTTTGAGAGTGATGCAGACCTTGTCAGTGGAGTTGTCAAAGGAATTGGTGATTCTGATCGCTTATCTGCTTTTGCAGAAACAAATTGAAGGTTAAGCATGACTGATCTTGATATACAACTGTAGGGGCAGATCAGGAGCCTCGTTCTAATAATCTCCTGTAACTGCACAGCTGGAATGAACTGCACAGATGTTGATTATTCTACCTCTGTTGGTGGGTATAGCAGTCTTAGATGGTGCCATGGAATGTGCACGCTGTGCTGGTGATGCTGAACGTGCACGCTGTGAAGGTACTCGGGCAATTGATTGCACCTTTCTGAATGAAGGCTGCTTCTCTTTTGCTGTTTTGGTTGGGCTGCTAGTGCAACGCATTTCAGGTAGAATCGTAGGTCAAATGCCTCTCTTTGATAAGAAA
>comp4318_c0_seq1
GAAAGTTATTTCGAAAGAGATAGGAAAATAAGGCTATATCTTAAGTTTCCCTTAAACAGTTAAACTCATCAGAGCCAACAGTTTCCAGACTGATTTAATTATTATATTATGCTCGCTTTGTTTGCTAATACATGTCGTTACCCAACAGCCTAGTAGAAGAAATTAAGGACAATGTTTTTACTCTTTTGCCCCGTTTTCCATTCATGAAGCTAATCTCCCAGACGGTCACCTGTCCTAGCAGATAAACATCACCAGTGCAGCAATGCCAGTGTGGTCCCTCCTCCATCCATGCACTACCTAGCGTCGCTGCCGTGGTCTACAGCCATGATCCATTGGCTTCCTCCCTTCACACACTGCTTCCGTGTCCTACAAACATGATCTGTCGACTTCGACCACCCTCATACACACACCGCCAG
>comp4318_c1_seq1
GGGTTGATTCCCAAAACCAAACACTCCATAAAATTTCTCTGTAGTCTGTTTCTATATTACCTTTTACATTATAGTGATTTAGTCATCTGAAATAAATTCATTCAGTTAGGCATATGTGCAATTACATGTCTGACATAAATAAATGTGGTTTGATGGTTATTTGTTTACCAATATTTCTAGAATTCTAGATCATTTGATTCACACTAGGTTCGGTTCCTATATTATGTTAATATAGGGGAATTTATGCTAATGCTAAGAAACATCCACATAATCAGTGCATGTTGACTTATCTTGTCTGAAAGTTATTTGGAAAGAGATAGGAAAAT
>comp4322_c0_seq1
GAATGCCATGACACAAATATATACACCAAGTAGTTTTCCATGAACAGGTGATCAAAGTTAGGTTGTCTTTCATGTGGAACAGCATATTGATAGTTGAACTGTAGTTAAATGCAATTATGAATGTAACACTCCAGGAAGCAGTGAAGGTAAGACTAGAAACCTGTAGAAGGATGTAGTTTTATTACTCTATTTACACAAGCTAAGAGGAAACCATCTAACAGTTCAACTGCTGAACAAGAATGATAATTCTTTATGAAAAAAAATCAAGCAAAGTGTATATTCAGCAAGAAACAATGTGAAATGAGTTAAATGAGCAACCATAACATTTGTCAGAACGAAACATGTGAACACATATAGACACAATATAAATCTATCCGCTGAACATAATGCTATCTATGTATGGGAGGCTACTTAACTATTGTGGGCATCTAAATCATAGGGTTCTTTGCAGTTTAGAAACCTTCAAACTAGACACTCATTCAGAACTCATCATTGGCATGCTAATGTACACTACTGCACTTGCACAATGCAACAGCTCCACCACTCAGCAAATCCTAGAATGGATGGAAAAGGATGAATAGAAAGC
>comp4326_c0_seq1
ATGCATAGTGATAGGCTATTAGAATTGTTTAAAAAGAAAAAATGCATATTTATCCTCTGTAATCGATTGCTGATTACTGCCCACGCTACAGAAATTCCAAGCCCGTGTAGCATCTATAATGAACAAACCCTCAAGCTCAATCCCATGCTACCCTTTTTAAAAGCAGTGGCCATAGAAAAGTGAAAGGAAAAGCAATTTGGTAATAAAAGTAGCAGACCCAAACATTTATATTCTAGAATAGAAAAACGAGCAAAAATATATTTAACTAGATTGCTAGCACTTCCAAACGCTTACCAGGGCATGATTGACTGCACG
>comp4342_c0_seq1
GAAGCCGTTGGCATGGGGGTGATCCAGTCACTCCTTCAGTTGATATACCCCGACCTTCCGTACTCCTACAAGGCCAGGGAGGTTGCTCTTGCAGCCATCTGGTTCTTCTGCTTCTCTTCTGCGAACTCCTTGAATGATCTCATCAGCTCGGATGTTCTTAGCTGGCTGCTCTTCTACTTGAACAATGGCGACTACGCTGTCCTCGAATGCACCCTCAAGATTCTGAGGCATCTCTCTGAGGTTTCTGAGGAGTACAACCGGATGATGGGCAGAGCAGGGTATTTGAGCGCCCTGTCAAGCTTGCTTGGAGCAAAATCCTGTCGAGTCCGGGAAATGGCGGCTCAGGTTCTTTCCAGCTTGCTGATGCTTCACCCCAATCGCGTCATCTTCATTCAAGACGGCGACAATCTGAACAGGCTG
>comp4343_c0_seq1
CGGGCCTTGCCAACAGTCATCCCAGAAAAGACATGAAGCACCATCTTTAACCAAAACTGAGGCCATTCCCTTAAATTTGTCCAGAAGTTTAAGCATATCTCTCCACCAGAAAGATCCTTTCTTGACATGGCTGGGAAGTTTGTCGTTGTTATAATGCTTCTCCCAAATTAACTTGACCCAAGGAATATCTGCCTTGTTGAAAAATTTATGGAAATTTTTTAAGAGAAGGGCTTCGTTTTGGGTTTTCAAATCCAGGACACCCAAACCTCCTTCCTCTTTGGCTCTGGTTACCATGGGCCAAGCAGCTTTTGCATTAATTCTATTATTCTCATCAGAGCCCCTCCACAGACAATGTTTCCTATACTTATCCACCTGTTCTCTAACAGTGGAATGCAATTGAAAAGTGCTCATGAAGAAGGTAGGAAGCGAAGAAAAGACTGCGTTAGTCATCTGCAGTTTACCAGCCTGGGAGAGAAGCAAAGATGTGCTGACCAGCCTTCTTTCACATCTAGAAACCAATGGCAGAAAATCCTCAATTTTTGGTTTGGTGAGCCCAAGTGGAAGACCCAAATAAGTAAAAGGAAGTTGTCCAACTGCACATCCGAAGGTGGCAGAGAGATGATG
>comp4348_c0_seq1
GGAACACAACACGAGGTTTAGGACGCAGTCCTTTCATTTTTCCTGCCCAACTGTAGCAGACTGAGGTAGCAGGGTGTGGCTGCATACATGAGAAGTAGTTGTGGTTCTGACCCTAGACCAGCCGTAAGGATAAAGTGTTGTATCCTGAGTTGATTAGGTGATAAGTGCTGAAATCAGCTTTTATGAGTTAGTCATTTTATAGCATACTGATGTTGTTAGAAAGACTAAACTAATGCAAGTAGAAAGAGGGGCAGCTTGCCTGTTAGTTTTGCAAAAAAAAAAAAACATCTAATTCATTGCATGGTGATGTTTCTCTTCTAAAAGAAATGGAGTATACATAAACTTTTTGTAAAATGTACTTCCTATCATGCTGCTATTTCTATCGATAAAGAAAACACAAGGCACGCTAACCATTTTTCA
>comp4352_c0_seq1
CGTCAGTCATCACAAGTTTACTTTTGATAAGACTAGGTCTGTAATGGAAAAGATTGTAAAATCTCACCTTCCAAGTTACTTGGCCAGCTTGGATCAGAAAGACATGGTATGCCAGCTATTCAATATTTTTAGAAATCCATGCAGCTATCGATCTGGTTCTGTGAGGCTTGTCACACCCGTGTCACCACAACTTTTGTCTGCTATCAATCATGCGTTGGATGAGCTTGAAGGAATGCCCATGCAGGGTCTTGTTGCAATTGATAGAAAGATTAGAGGAAAACCGTGTACCCCAAAATTTGGATTAATTGATCGCTCTTCCACAAGAGCACATATAATCAAAATGGTAAGGAAAAGGTGCAACAAGATTTTAACAGAGCTTGAGGAAGGTAATTACCTGCCAAAAAAATTAGCAAAG
>comp4354_c0_seq1
ATGCCTTCATCTTTCTCAATTATTGGTATATAATATGGCATGTTAATCTAAATTACCAAGCAAAACATTGAAGCCTAAAACCCTAAACATGTGTATATGCTACCCATACATCAATACATAGAGGAAAGGGGCATTGAAATTGCATTGGCCATTTGCAAATCAGTAATCCACAAAACTGATCCTACGATATAGACCTTGCAATATTTAAGTAAATGATTGAGCGAAGACATTATAGAGGGAACAAGAACTTTCAGTGGCAATAGCCCATCCATGAAAATTCTGGGACCAGCACAGCTATTTTCTGTAGCATCAATGCTCCTTCATCAGCATATTCTGAATAAAATAGAACAAGCACAACGATTGAAGTAATATTTGAAGCTTAAGGAAGCAATGGTCCATAGTGCTAGAATAAACAAATTATGTGAGCACAGAGTACCATTGGCTAAGCATGCATG
>comp4375_c0_seq1
GGTTAGATAATATTTGTCAAATAATAATGAAAAGTGCTATAGAAAATTTTCACCCACTTTTCACCAGCTAAACACACGCCTAGTAGAGGTGACTGTGTGTATTTACTGTGTTTTGAAACAACAAAACAAATCAGCAGTGTGAAAGCGTGTACTTTCTACTTTGCGTAGATAAGAAAACAGTGCTCGCCAAGTCGCAACTCGCACGCAATAAACAGAGCAAGCCAGGCGACGTCGTGGTCGCGTTCTCTCGTCAAGCAGATCTTCGTCTTCCACCTCTTTCTGCGGTCTGCGGGCGTCATGGACGGCCCGAGGGGTCTCCCGCCGGGGCGCGGGCGTGGGCGTGGGCGTGCGCAAGGGCGGACGGTGCCGCCCGAATGGACC
>comp4376_c0_seq1
ATAGCACAGCTAACTTAAAATATTCTGCATGCCTCTACCATAATGCTATTGCAAAGAGAAAAACTCAAGTCCAAAATTTCATGTCCGTGAAAAGGTAGAATCAATCTATGTACTAGGCCCCCAATAAGCACTTTGCAAAATTGATGGACAACACAACCTAACTTAAATTGGAGACAGGCATAGCTAACCATCTTAAGCTAGTGTTCTTACAGTGTAGCACCACAAAAATGGCATCAATAGGAATGTACATGTTTGCATACCCAACACATACGATCTGCTCATAAAGCTCAGACCACCTCACTAGTATCATGGGCCTAACATATACTCCAA
>comp4405_c0_seq1
TAAGCAAAGATGCATATGGGCTAGGGTTATGTTATCCGTAGTTGTCAGATAGAGTAGTAGTTTAAGTCTGGGAAGGATGAGATCAGCAGTTACTAAAAAATATTTGAAGCTTGGAATTTTGAGCATGATTGGGTTTGATTAGCCTGCACGTTGCTTAGGAACTTGGAGCCACAAGGATTGGTGGGGTGAGGTTTTATCGGTTGTGTCTAATGGCAACTACCGTATCTGATACGAGCTAATGCCATCTTAGCTCTTTGCTCTTTATTTACTACTGGGAATATTGTCTAGATCTCATCTTTTCCCGACAAATTCTTGAGAACATATCTACGCAAAGGTCTTCGAGCCCACACTTTCTCTGCTGCTATTGATGATGATTGTGTTTTCCCCTCAAAAGATATCAGGCAAA
>comp4406_c0_seq1
GGTACCATGGTCCTTGTAGAGGCTGCGGGGGCCTCTATGGAGGATCTGTTCTTAGATGTGTTGAGCAGAGACTCGAGCCCTGATTCATTGAAGGTCTCCCCCCAAGGTGGTCAATCTCTGACTCTTGTTGTGGAGGTTCCTAGGCCAGGCACGCGTCGTATAGTGGCGTAGGTGCTAGAAGAAGAGGAGGATACGCCTGATGTTGCGCGGCTTGCCACGTCCGCGGCATTACCCCTTCACCTCAGTTCTGTGACTAGGAGTCTTGTGAGCGAAGAAGAGCTTGCCGCCGACTCGAGGATTGGATATGCTGGATTGGGTATGCTTGCACCTCCTCCTTCCGCGGTTGAACCTTCGCTGCAACTGACCGGGCTAAACTTGGAGGCTCCGACTTCAGCTATCACTGACGACGTTCTAGCCGA
>comp4415_c1_seq1
TGATCCTGGAAGAGACGGGAGAGGCCGGTACAACCTGAACATGGCGCCCGAGGTCGAGCTCGAACAATGGCGCAAGGGCTGGCAGTGGTTCGAAGCTGACAGGGACCTCGCTGTCGCGATCGTCAAGGACACGGTGTATTACCCAAAATTCAAGCAGTTCTGCAGGCCTGGATGCTATGCCGACGAGCACTACATCCAGACGATGCTCAAGATCGAAGCTCCGCATAAACTGGCCAACAGGACCTCCACCTGGGTGGATTGGTCGAGAGGGGGTCCAAACTCGGCACATCCAGCCACGTTTGGCAG
>comp4417_c0_seq1
GCACTGGCCCCCCGACGCCCCATAACAGAGAGGGGGCACTGGCCCCCCTCCGCCGCTGGTTGGATGGCTACATAAGTCACAATCTTACATGAATTATGTGCTTTGAGATTAGGGAGGGTTGTTGAGAAAACAAACTTGGTCATAACACGTTATGTATCAATGACGTAAAAAATCAGATGATTATACTGGATGGCCCATTTCCTTGTTATTGCGGTCATTGACAAGTTCAGCATGAAAGACCATTTTAAATGTATTATATTTTGTTTTTTCATTTCATTAAGAATTCTTCACATTTTGACTTAATAGTACTTGTACAATTACATTTTGCTTATAATTAA
>comp4424_c0_seq1
GGGAGAGCCATCCGTGCGGCGACGGGATGGGTCGGCATGGCGTCCTCGGGCAGCGCCGTCCGAGTGGCGACGAGACAGGTCGGCAGGGCTGCCATGCCTGAAGTAAGTGCTCCTCTGCGGCACAATAATGGCGGATTTGAGGGGCTGAGGTTGGTGCGTCACCTTTACTTCCGTCGCAGGCCGCTTGACGATGTCCGCATAGGAGGGCTTGGCCTGCTGTAGGAGGTCGGATTCCGGCGTGGCGGGGACCACCAGGTCATCATCTGGCTCCCGGCGTCAGGTGTGAACGGGCGGCGGCGGCGGAGGGGTCTCGGCGCGGGAGGCTGGTCGATCTGCTGCTGTGGAGGGGCTCCAGGGCTC
>comp4425_c1_seq1
TGAGGAACCAGAAAGGTAGGTCGATTGGAGCCACACTTTCATCAGCTAACGCCTTCACTAAGTCAAGACATCTGCTGTCTTGGTAATTATTGTCCATCGGACACGATGAATCAGAGCTGGAGCCAGATGATGCTCACTCTTCCAACTTCACTGTTTCAAATAAATGTTTGGATGTACATCTCGTCGAATTGAATTGACTCGTCTTCTTCCCTAGCTCGTAACGCTCCACACAGCTCCCATGGCTCGGGCAGCGGTGCACCTCGGTGGTGGCCGGACTCGACGAAGAAGTTGTACCTGCCGGACCTGGGGAAGAAGGAGAGGGAGGCGTCGGGGCGGCGACCTCGACTACCGGAGCTGGGGAAGAAGGAAAGATCCACCACCCGCCGGACCTGGGGAAAGAGAGGGAGGCGTCGGGCGACGAGAGGGCGG
>comp4426_c1_seq1
ACAACACATCCTCCCACTCTTCTTTGGGCAATACACCTTTTTATGTGCTTTATGGTCATCATCCCAGTGAACTAGGCCTTGACATCCCTGGATCCAGTGATCACTCTGATTTGGACTCCTGGCTTAAAGACCGAGATCTTATGCAGCAGTTAGCTCAACAGCATCTTCTTCGTGCTCAACGCAAAATGAAAATTCAAGCTGACAAGCACAGGTCCTTTCGCACTTTCCAAATTGGGGATTCTGTTTTTGTCAAAATTCAGCCTTATGTGCAAACTTCTCTGGCAACTCGATCCTCCAACAAGCTCTCATACCGATACTTCGGG
>comp4438_c0_seq1
CTCTGTAGCATTGCTGAAAGTCCCTCTGCGCAAATAATGAAGAGGTATGGGGATAAAGGATCTCCTTGCCGGAGACCCCGCTGTGGTGTAACCGTCTCCGTGTAATCCCCATTGACTTTGATACGGTAGTTCATCGAGGATACACACCTCATAACCAGGTCAGCCCACTGTCTTCTAAATCCCATCTTGATCATCATGCTGTGCAAAAATCCCCATTCCACACGGTCATAAGCCTTGCTCATATCCAACTTAATAGCCGCTGCCCCCTCAGCCCCGCTCCTCTTGTTTTTCAAGTAATGTGTTAGCTCATAAGCCAGTAGGACGTTG
>comp4447_c0_seq1
CGCGTCCGGTCAGCATAGGCCGGACGCGTTCGGTCGACTTTTTCCGGTTCTGGAACCTCCCTGTACTCAATCAGACGCCACATGGTGGAGAGTCTGGTCATTTCTAACAGCGCATCTGGTCGAACATACCACGTGCTGACTGGCTAAGTGACCGTTGAAATCCAACGAACGATATTTGAACAGGGACACATGGCAGCATCTGGGTGCTTGGACAGTAGTGACCGGACGCTGGGGCTACGTCCGGTCGATCTGACCGGCACATCTGGTCAGGTCGAGCAGTACCCCTTCGTTACTCCAACGACTCTTTTTGTTTTGGGGTCTATAAATATGTATTGG
>comp4450_c0_seq1
ATGTTGCAAAGGTGCTGAGCAATGCTTTCAGGACAAAGAGTTGTCTTGCACAACCTTCCATGATGATCAATGTGTCATCAGCATATTGGAGTATTGGAAAGTCACTAGTATATTGTAGAGGGATTGGCAATCTGATGAGCCCCATTTCTCTAGCTTTGTTGACAATTGATTGAAGAAGATCTGCTGCTAGGACAAAAAGAAGAGGGGAAAGAGGGTCACCCTGTCTTACTCCTCTTCTACAGTGGAAAACTTTCCCAGGAGTGCCATTAAGGAGGACTGCAGAGGTGCCAGAGTTAAAGATCAAACTCATCCAAGATATCCATTTGTCTCCAAAACCTTTCTTCTTCATAATTTCTATCATCGCCCCATGTTCTATTTTGTCAAAAGCCTTTTCAAAATCAAGTTTTAGA
>comp4453_c0_seq1
ATGGTTTGGAATTGGCCCAGGTATAATTATATGACTGTTGAACCCCACCTTCATAAAACAGAATATTTAAATTTGGGAAATCACGTTCAACTTTGAGTAAGCATTTTTGCTGAAATCGAGAAAGAAAGTGTGAGATAGCATTTTTGTGTATGTCACTGGAGCTAGTATCTTCCACTAGATAGATGCACCTTATAGTAAAATCGAACTTGTATACATAAGCAGGAATAGCTGAATCATCTTCAATAAATGAACTCCAACTACTTTAGTACTACTAATAATGAAGGTGCATTCTAACGTCTACCTGTCTTTTCTGATTCCATATCA
>comp4462_c1_seq1
CGGCGGCGTCCGACTCCGGCGGCGGCTTGAAGGGGATGGTCGGCCGTTTGGGGGTTTTCAGGTAGTCCAGGTCGATCAGGGCGTCCTTGTTATCCATGTTGCGGTAGGGGTCGAACAGCGGGTTTTCGGCCGTGGAGACCCCCTTGAAGACGGCAGGTATCCCCATGCCGGCCGGCGTGTCCCAGCTCCAGTACGGCAGCGCGAAGGTGTCGTCGCCGATGAGGTCGCCGAGGGCGCGCTCGTAGAAGTAGATGTACATGCGGTGCCACGGCGCGAAGATCCACGAGAAGTGGACGTCGAAGGGGCGGTTCTTCTCCGTCGGGTCCAGCCGGTAGTGCCCGTCGCAGTAGGACTCGTGGACGGCCGCCTGCGCCGCGAAGCTCAGCGGGTTCGACTTGTCCAGCGCCCGCATCTTCCCGACGGCTTCCTTGTACTTCGCCTGGTACTCCGGGTCCAGGAGGTGCGCCGGCCTGCGGATGCGCGTCACCGTGCGCTCCGGCGTGAAGTCGACGATGGGGATACGCGACGCCGGCGGGCACGGG
>comp4465_c0_seq1
AGATAAACAGTCACATCACTGATATCCCAAGAGTTGTGTGGAATGCTAATTGGGCTAGGAAGAGGATGGCCACATGTTCTCTGCTCATCTCACCTGACCATTTTAAGGTTTACCTTTCAGCTATTCGTTGACAGCAACGATTCAGTTACTTAAGCTATTGGACATGACAAGGAGTTAACATGTATGTAGCGGGTGTGCTTGCGCCACGAGTTCACCTCCGATTCATCAATTGTGGAAGTGCCATTTGGATTAGACTACTTCCTCTGATGCTAACCCAACCTGGATAAAGAAGTGGCCCTTTTATAAATTAGTGGGGATAGATAGGTTTGATTACCCTATGGCCTATACTAGTGAGGGATGTTGTTTTGTGTTTGTGCCCTGAGTGAGCCCATGATAGTGATGGATATCTTTACCTTAATCAAGCAAGCTTGAGTAGGCAAATGATCTGACACGTAGATTTGCATTGAGAGTTGACTTCTGTAGATCGAGTACATAGATGATTGTTTGTGTTGCTGATGATTCCATTTAATCATCAAGCAATGTACGTATCTGATTTTTTTTGGTAATATAAGACATAAGAGTAATATAATT
>comp4465_c1_seq1
AGTCCAAAAGAGAATCTATTCCTTCGCATATGGATCCACCACTCAAAAACTGCCTAGTGTTGAGGAATCCAACTAGTAAACATCACCTTACCAAAACTCTTCCTTTCTAAGTTTGGTGTCAGCGAGGTACGACTATGACAAGCTATAGCTTTTGTTTGATGAAATCAATTAAGGTTATTGTTGCCTTTTTAACATGGGATCGAGCTTACCACTATTATCCTGTATTAGTTCATAGTACAATATTATTAGCCACATACTATTATAGTGTCGTTTAAGGAATAAGGTGTGCAGCTTCGGTCTTCAGATGAGCTCCACG
>comp4470_c0_seq1
ATCTTGACACGTTCAGCGTCTGAGAGAGGCCTTGAGTGGATGTCGGTGTTTAAAAGCTGTGCAACAAAATCTATCACAGGTAATGGCTCAAAGAAAGCTGTTGCCGACATATCAATATTCAATGACAGGCCCATTTGAGTAGGCCGAATGCTCTGGTAAAACCCACGCCAGCATTCTATTCCCTCACCAAGGGATCGCCTCCTCCCCAGGTCAGGAGAGAAAAATGATCGGCCAAATGGTGCATATCTTGTTGTTGGCAGCTCCCGCAGAACAATATCAAGAACTTGCAAGGCTTCTTGAGGAGCCTCTGCCTGCCTTCCAGCTAAA
>comp4470_c1_seq1
AAAAGAGCTCTTATCTGACCCTGGTTTAATCTCTTAGAGTACCTCTGTCCCTCTACTATTTTGCAGACCTCCATTGGAAGGTAATTTGGGTGCTGCTGATTGCCAACTTGCAGACAGGGCAGGTAGGTGTGCTGGATGGCAAAGCCATAGGTCTCTTGAAAATATTGTACAACAGACTTCAATGTGCCGCCTTGATCAACAGGAAAAGTTAACTCCCGAGTTGCCAGAGATGTTAAACCAGCTATTCGATACTTCCGTCGCATGTTACCACGGTGGGTAACTTCCACCTTCACTCCTCTTAAGGCCTTCTTTATCTTGACACGTTCAG
>comp4471_c0_seq1
GGGGGGAAGGGTATGTATTTGGATTGCTATAAAATATGAGTGCGGATTGTCAGCAACATTAGAGTGGCGTACTTGAAAGACATTTCTTTTTTTATAATGAAACTAGGGCCATAACACCCATTGTACCACGACATTTAGTAGCTACAAGTGTATCCTAGAAATGAGAAGCAAATCACCTAAATTTTCTCTTGCGACACTGGAACTATGATGTTCACTTCTGACATAAAAAAGATACCACATAAATTCATGGTTATTATGGTGATAGACAAGTTTGGTATATGCAGAAATGAAGTGGTGGTAACCATCATCCATAAGACAAGCATAGAAGTTTCAAATACATTGACAAAGGCATGTAAAAGCATTTACCCGTCGAACAAGACCCAGGCA
>comp4484_c0_seq1
AGAAGTGCAATTCAATGCCTCTGCTACAAACACAAAACCTTATCCCAACTATCTTTTTCGCAGCCATGGAATCAATGAACTGCAAGCTGCAACGTCCGCTTCACACTAGAGCTATAATGACTAATGAACAATTCACATTCCAAATTAGCAAGATACAACAGGACACAAAAAGGTCTCGTGCATCCTAAAAAACCAGCTCTTGGCCCCAAAGCTCCGACCCCCCATGGCTCGCAGATCCACGCGGTACAAGAAACGCAAATTCGCGTTGGAACCCCGAGATCCAGCTACATGACAACCCGCGAGACCCCTAAAATCGAAAGCAATCTCTCAGCCACATCCTGGCGGCAGCTCCACGACACATTAATAAGCAACCAAACACCGCGAAATCACGCCCATTTTCTACGCGCAACGGCAGCAGTACAGAACCGAGAGGCGGAATGAAGAATCGGGTGTTCG
>comp4487_c0_seq1
TGCACTGGCATCCAAACTCTGACGAATGGGATTACTTCATCGAGGGTAATTTCAGGGCTGGATTATTCGCTGCAGGCCAGAACACTCGAACCTTTAATTTCCAAGCTGGCGATGTTGGTTATATTCCAAAAGACTACGGTCATTACATCGAATGCATAAGCTCAACGCCGTGTCACTACCTCGAGATCTTCAAAGCACCAACAGTGGAAGATATTTCGCTTCAACAATGGATGGCTCTGCTTCCAGGACATGTTGTTCAAGACACACTGCGAGTGACACCGGAAGTGTACAGCAAGATGGCACCGACGAAGAAGTTTGTTGTCGCAGGTAGTACTCAAGTGAGCTAGTAGCCGAAGGATGCACGGACACGAAATGTAAAATAGAAGCCTCGATGAGCAGAAAAGCCAGAACATAAAAGTACAAGATCTG
>comp4501_c0_seq1
GTCGGTCATGCCGTCGCCCATAATCGCTCGCAGCTCGTCAGGCTTGACCGTTAGCATCCTTAGGAATTCCTGAACAGTCACGATGTTGTTGTTCCTCAGCTTCTTGTGGAACGCGCCTTCCTTGCCGACCTTCTCCAGCCTCCACACTGGGTCACCAAAGTCCGGAGGATAGTGCTTCTCGTACCACTCAGCGCGGCGGTCAAAGACCACGAAGGCTTCGGTGATGGCCTCAACGATCCTGCCGCCGTCGTAGCTTGCTGGCACGACGCGCGCCCCGATGCGGAACATGCTGCAACGGACCCAGGACG
>comp4504_c0_seq1
AAAAAATATTAGACAGAATAGAGGCCATCAAAGTTTTTGAGCTTGGATGGGACCTGCCAACATATGAACCATCTCCACTTGGACTGATAGAAGCTGCTCATCCCTTATTTGTTTCTTGGTGGCAAGAATGGCACACTCACATTTTCAATACGCCAGTGCATCCTTTATGCCAAGATCTGCATCCTCAGTTTGCTTCAGACAGTGAGGACATTGACCCTATCCTCCCTCAAGAAGTACAATATTACCGAGCTAGACCTATTCCTGCTCTAGGATTCAATGCTCCAACCTTGGCAGCTTTCAACAAGATCCCTGTCATGGAGTATGCGCCTTTAAAGGAATACAAAAGGAAAAACCCTTGCCGGATCAAACAATGACACCACCACACCTAAGAAGTCAAGGTCCAATAAAGCCAAATCACCACTCAAGGTATGAATTCTTCAATTT
>comp4507_c0_seq1
CGGAATGGAATTTACAAGTTAGGTGGAGTGTCAATGCTTGAAGGATCCGTAGGTCTGCAGTATGGTCGAGATGAAGGTGATGAAGGCGACGAACTCGGCGACGACGGCCCATGGCACGGTGAAGTAGTTGCGCTGCACGTCCGCCCACATCATGAAGAGCGGGTGCTGGCTCCGCTCCCGCAGCTTGTGCCGCGTCTCGCCCAGGTAGCTCTTCTCCAGCTCCGCCGCCGCCTCGCTCGCCGCGCCCACGCGCTTGAAGAACCGCGCGATGTCCTCCTTGCTCTCGCTCCCGGACGACGTCACCACCTCCGCCGCCACCAGCACCCCCGCGTCCTCCGGCGACTGCACCAGCTTCGCCATGAGCCACACGTACGCCG
>comp4510_c0_seq1
AGGAAAAAGAATTCGAGCAGAAACGTTTGCTAGAACCTATGAAACAAGCATATACTTTGGATAGTGTACTCATTACTCATATATGACAAATGGGCGTTCATTTAATTGAAAGGCTTGGGACTTAACAATGTTTGAAGCTATTCAAATCACCATTTTACGCAAAAGCACCCAAAAATATTCAAACAGGAACATTTGCACAACAATACTGCACCCAATCTGCCATAGAGCAGCCAAAGTAGTCTCAATTTCAACACTGTTTGAAAGCTGAAACAATTGCGCCCACGACATAAGTAATTCACTACCAAAATGCCAAAAAAAAAACACCATTCCTCTTGGCCTTCTCCATTTACAAGGGCATGAAGTACCAACCACATGTTATTCCTCGACATCTCACCTAACTTGTTCTACCAACTTCGCACAAGTGCAGCATGAGAAACTCATGACACGCGATGCAAGAGATGTCGGGATTGGGAGACGAGAAATT
>comp4511_c0_seq1
CGTTTGCATAGCTTCTTCTGGCAGTTCTTGGACAATAACCTTTGTTTTCATTATCTGCTCTAATCTTCTGAGAGCAGGATACTCCTCTTCTATTTCTTCAGCTTGGTAGACCTCTTCTTGAGATGAGAGAAATTGTGAAATGATCTCATCTTCTTGCGGTGAGAATTCTATACCCACTACCTTTTGCTGTGAAGAGTACTCTGATAAATAGCGATCAATAAAATCTTGATCACTCTCCTCCAATTCTTTTGTAATAGCCATGTGAGCCTCCATCTGAATTTCATCATTTTCATCAAATTCTGGGTCATTCTCAGTTTCTCACATGGGCTATGGTGCCGCCGTGTATGGGTGGGCCAGGGTTCAAGGGTTTTGTTGACCTGTGGAGAAG
>comp4512_c0_seq1
GGAGATCCAAATTGGGAAAAGATTAAGCATATTCCTAATAAAATATTTGAAAACTAGGGTTTTGATGAAGAATTCCTTCCAAGAAGGGTAAGGACCTGTATAAGATGACTATCCATCAACAGTCCTCAAGTGATGACACCCCCTTGACGCAAGGCTATCCAAATTGGGAGAAGGTTCAGCATGTTCCTAATAAAGTCTGTAAGCTTTCTTTTCCAATCAACAGCCTTGGGTGGAGTGGATTGATTCCAAGGTGTACGTGAGCCATTTCATTCTGTGTTATATTTGCCTTTTGATTTGTTTGTATGTGAATTGAGAGTGAAAAGCTGTTGGAAGTACTC
>comp4521_c0_seq1
TGACTATTGATTTCGCAGAAGATAGACCAATGTAATCTAGCTTTTGCCCCTGTCTACACTCTCAAACTGGACATATCTGCTCTCAGCCTGGAATAAGTCAAAAGACCCTCAATCTTGCCTAGACCAGCAACAGCGATATCTCTGTCCCAAAGGTATTCTTTAGCAACCCGTTGGATATCTTGAGGAGTGACCGCATCGACCGCGGCTTCAATTTCATGGGGTGCCTGTCTTTTACCAGTGGTAACCAACTGTCTTCCGATATCTTCAGCCACAGCCGTCGTGCCGTCTAATCCGAGCAAAA
>comp4523_c1_seq1
TGAAGACAATCAGGAAACAAAACGCAAAAGATTCTGTCCGCAACAAACAGCGAAAAATTAAGATCCTAGCTATGTCAGCCAACTCCAAGTTAGTAAACCAACAGACATATGCCTCGTCTTTTGCCAAAGCAGTAGCTATTCAGTCAAAGGATGGATACCTGCTCTTTTGTTGTACATAACTTAGTAAGAATGCCTTCAAGTTAGTAACCCAACACCTAATCACCATAGGCCTTACAAAGTGACAGATCTTTTGATCTAAATACTTACTGTCACAAATCTACATGACCAGGACTATAAGACTAGCAATCTATGCTCACATGTATGCATGTGCATCGTTACTGCTTTGGATTCAGCTATCTATGGAGTATAGACTCATGTATACAGGTGTTTTGTGAAACTGTGCTAATCTGAA
>comp4543_c0_seq1
GGGCAGTTGACAATAAGAACTTTGAAACCACCATATGCAGATAGACAAAAAAGGGACATAAATTTGTAAACACTATTGGAATCATACGTAAGATTCAAAACCATCAAGCGTATCATTAATCCAACGAAATATTCAGATTTAACCATCACCAAATTCAATAGTGAAGTGCACTTTTATTTGTGATTTACACAACAGATGCTAGACTACATAAGTGCATACCTAGGCTCTACTAAGAAATACGAGAAGAGAATGGCCATATACAGATCATAAAAAATGGTTCAAAATAAAAATAACATGATCATCTAAAAGTAGTGCAGTCAGACCACCTTTTGCTCTAGGTCTGGATGACCAAATCG
>comp4547_c0_seq1
GTCACCTAGAGGGCGACAACATAGGGGTTCCCTAAAGCATTTTCTCTGTATTCATGTTTATTGCTGGTGGGATGTTGTGACATGCCTACTACACTCTACTAAGAGTGTTGGGAGTTCCACATGGGGCTAGGAAAGACAAAGCTTTAGAAGTGGCGGCATATCTGGTGGTGGGCTTTAGGAACTTGACAAATCTTCCTTATCTAGTTTGGACCCAATTAGGATCAAGGTATCTTACAAGGACCCTCAAGAAATTAGAGGATCACCCTTGGGTTTTTTCATCAACAAGGATAGCTCAGGGAGCAAAAAGGATGATGAAGAACAAAAGGAGGAGGATGGGAATCTGATTACTATAATCCTATTT
>comp4551_c0_seq1
ATGGCGTGCATGCATGTGAAACAGTCTAGTGTTAGCATCTCCATCTTTTAACCAGCCAATCCGAGACCGTAGTCTTGCCACTGTTCTCAATAGAGAGGCAAGGCCTAGAGCATGCTTCTTGAGGTTATTACGCAACCATAATTCGTTGGACTGGAGGGTTCGGCTGTCTTGGGCGATGTCCAGCTGGTGGATGATCTCCTTTGCAAGAGAGAGTTGCGAGGTGATATGTCCAATCCTTTTCTGGCTCCAGCTTTGAAGAGCTTTTGCTGTTGCTTTGAATTTCAGGGACAACATCTCCACTGGGCAAGGGCGTTGCAGAACAGAATTCCATGCCGCCCCGACGGTATCCAAATATCCATCCATACCCGGCCAGAAAGCTTCAAAATGGAAGCGTCTTTTA
>comp4567_c0_seq1
GAGGCTGCTGTAAAGGGATGGCGCAGAGGAATGAAGTGTGAAAACTTGGAGAACTTGTCAACCACAACCAAAATTGCATTGAAGGAACCTGATTGCGGCAACCCTTCGATGAAATCCATTGAGATCACATCCCAGGAAGCAGATGGCACTGGAAGCGGCTGCAAGAGACCTGGATAATGAGTGCGGTCCGGCTTGGCCTGCAAACATGTAGTACATGACTGAACATAAGCCCAAATGTCAGATTTCATTCCCGGCCAGAAGAACAATGCCTTTATCTTGCTGTACGTTGCCGGCGCGCCCGAGTGTCCAC
>comp4574_c0_seq1
TGATATTACAGGAAAGAGCCCTCATCCACTGGTGATTGAACATGGAAAAAGGTTTTTGAGGACGTGTGTCTGTGGCAACCACACGGTGGGCCCCAAGCAGAATTAACCATATCTATTTAACAAATCTGTTCCATGATTCTCTCCCCATCTCTATTTCTCCATTCGCTTTCTCACGCTTCCTCTCCTCTTAGATCCAGAGCAGCCTGCTGGAGCTCGTGCACAGCCTACAGTTCGCGTGGATGGCGAGCTACCATCAAAGGTCATGCGAGGCTGCATACATGGCAGGGTTATTGCACCAGCCATTGCGTGTGGGTGTGGTGAGGAGATCGCGGCGGCAAGCCAGCGCAATGGGGAGCGCATGTGGTAAATATCTTGCGCATTGTGGAGCTGATGAAGCGGACTCCTG
>comp4578_c0_seq1
TTTATTCTCCTGTTCAAAGTTCTGCAAAAAAAATCAGATTTACTCAGCTAAGTTAGCTGCAAACAACTATGGATTGTTTGGCAAAACAGTTGCAGTTTTAGAACAACTCAAAATGACAGACCCTACACTTTAACGAACATTGTATACTTTTCAAACTCACAGGTAGTTATTTTGATGCAGTAATCACTTGGCTAGATGTCTTTTCTTGTCAACGAGATTTTTTTTTTTTAGAGTTCAAGGGCAAACCGACCCGGCCTTTCAATTATTATCAAAAGACCATCAGTCACAGCATTCAGTTCAGATAAGCCAAGGTCCATCCTGGACGATAACAAACATCAACTACTACCTGAAAGACGAAACCTGACAAAACACTAGAAGACAGCCCTTAGCAGGCTAACTCCTACCCCCAAACTCTAACAGACGAAACTCTCACAGACCCCCAAACTGCCAGAATCTTGTCAACGAGATTTTGATGCAGTAATCACTTTCAGGGCTGGCTATAGAATGGTCGCAAAAAAAAAA
>comp4581_c0_seq1
GAGAGTCCAACAGCTATTGTATCTTGCTTTCTAAAATAGCAAGCCATCTATCCCAGAATTCTTGCATGGTAAATATAGCTTGCATATGCTGCTAGCCATCTGTCTCGCCGTACTAGAAAGACTGTTGGAGTTTTCTGTTTTTTTTGCTAGGATTTCTATTTTAGAGGTCGGCTAAATTATGAGTTTATTCATCTATTTTTACCAACTCTGTTGGAGTTGCTCTTAGCACATATATAATTAAACATATATGTAACCATAAGGGTTCATTGTCAAGTTTGCCCTAAGGCCTTTGAAAACATAGAACCGCCCCTGG
>comp4590_c0_seq1
GTTTAATCCATTGTGGCACATTTCAGTTGCTAAGTGAGATTTCTAATCATACAGAAACAATTGAAGCTGACGTGGTAAAAGCTTTGAGAAAGTCTATGATTCATTGATTCCAGGAGCCAATTACATCTGACTGTGTTGCTTGCTGCTGTTATGTTATCATATTGCCTGAAAGTGACACCTCCACAAATGATTAACCTGGATAACATAACAAAGCATGATCATGGTACTTCAAGTCAACTGGATAGGTTTGATTCTGTATTAAAAGCTGGGGATGACTATGCTAAGTACATAATACTTTGGGTCAATGCCTATAAACTTTGTCTAACCATTTTGGATATATGTGGGAGCCTGAGAGCGAATAGTTTTGACTTTGGCAAATATATTCTATCTTATCTTAGTACTTGCTGTAGGTAAAAATATCATTTTCTGTGTGATGTGCTCAAGGAACTTTGTTTTCTCTATAGCAGCAGAGACAAGATACCTGAAT
>comp4598_c0_seq1
GTTCCAAATTGTAAGTCGTTTTGTCTTTTTAGATAGGTAGTTTTTACTTTTTACTATGCGCCTAAATATATGCTCAGATAATATATGCTCCACAGCACTTAAGCTGGCAAAGCTTTTGCTGTTGTTGCTCATTAACAACGAACGAACAATGTGAAATGCACAAACATCAGATCCCACCATGGAAAGTTTGGCTCACTTCATTTTGCCTACAAAACTTCCCATGAACTGCACAATTACCATGTTCTCATCTACCAGAAGTTTATAGAATCTCGTAGTAATACAACAAGCAGAACCAGCTACATAGAAAATCGGGGGGCTACGGCGACGAACGACCGAAGGAGTAGCTGCAAAACAAGAGCATACACAAACCAGCTGCTCCCTGGAAAGTTTTACCAGTTACAATCGATATCTCATCATTGAAAACAAACTGTAAAAATCCAGCACCGCTTCTTCAACCAGCTCCTCCATTACTTCCCCCCCGAGCTCCTCAGTGATGTCAACTACCTGCGCCATCATCAGTTTCACCCACCCTCTTGCCTCCACCTCCTGCTTCACAATTCTGTCCAATATGATCCCAGCATTATCGCTCTTGCTCACCACAAACATCCGTGCCCTGTATATCCAGTCCTTCAGGATGCTCCAGACTTCTACACCCAGATCAGGAGATGAGGTGCCCCTCCATGTCCTGGAG
>comp4603_c0_seq1
CGAGGGCCTCGTCAGCCTGCGCGGCGACAAGTGGGCGCACCGCCGCAAGGTGCTCACGCCGGCGTTCCACATGGAGAACCTCAAGCTGCTGCTACCGTTCGTCGGGAAGACGGTGGTCGACATGGTGGACAAGTGGCACGACCTGGCCTCTGCGTCGTCCGGCGAGGTCGAGATCGACGTGTCTGAGTGGTTCCAGGTGGTGACGGAGGACGCCATCACCCGCACGGCCTTCGGCCGGAGCTACGAGGACGGCAAGGCCGTCTTCAAGCTCCAGACCCAGCTCATGGCCTTCGCCTCCGAGGCATTCCGCAAGGTCTTCATCCCTGGATACAGGTTCCTGCCGACCAAGAAGAACACGAGCTCGTGGAAGCTGGACAAGGAGATCAG
>comp4605_c0_seq1
GCACAACATACACCACAAAATAAGACATGCTTAAATTGGAAACAAAGCTGTCATTTTCAGACTCAATGAGTAGCCATTGCTCTAATTGAAGTAAATGCATTTATGCGTTTGTGATATATAATATAAACACCAATTTTTAGGTGCAAAACTCTTTAGTTGTTCACAGAAAGGCCATGAACAGGATTCTAGTATTTTAAAACTGGTTCCTGCCATCTTAGAGGCAATCCCTATAACTAATTTTTAACGAAAAATGTTAGATTACATCAATAACATGTATTATCTGATTGAGGTAAGATTAGACCAAGAAAAAAA
>comp4609_c0_seq1
CCCGATCCAAAGGCCCTGTTCGCTTGTGCTGCAACTGCAAATTACTGTTGCAAGCTATGTGGCCTGTAAAACCGCAAGCTACTGTTGCCGGATTAACTCAGCATCCGTGCGCAGCACTGTGCGTGTTTGTAGTGCCAATGAGAGTAACTGTTGAAATTTACAGGCTTCTAGATCTTAATTTGGCTTATGCTGATTTGTCGTGAGAGGAAACGTTGTTCAGCGTAGTTCAAAGCGGACAGGGTGTGGACTGTGCACGGATTTCAGTTGCTGTTCCTCTTCAGTACAGATTACAAATGTCCCGTTCAAATTTCACCTGAAAGACACGG
>comp4617_c0_seq1
GGCTCGTTGACTAGCCGCGTTGCTCGTCTCGTGTATAAAAACGGAGGTATGGAGGGGCAAAACCCTAGCCCCCTTCCCTTGTCCTTCCACTTCTCTTGCTAGCATCGTCGTCGCCTTCGCCCGCTCTCTTCCTCACCCTCTCGGATCTCGATCTCCCTCCTCGTCTCTGGCTCCTCTCATAGCCGCCGAATGTCAGCACGAGCGCATAACGCCCACGGTCCTCCCCTTGACCCTCCACTCACTCACATCACCATCACCTGTCGCTCTCCTCACCCTCTAGATTGCTGATCTCCCTCCTCATCTCCGGATACTCCCTAACAATGTTGTAATCTAAATGGACTAAAGAATGGGAATGGGTCCATTAACGCATAAAGAACTCATCCAAAAGCACAACCGTTCACCTACCAATCCCTCTTCTCTCACCACTAACATTTTTTTTATTTCTTATAGGTAGTC
>comp4626_c0_seq1
AAATTGAATTACCATTTAGAGGTTTGAGTTTCTTCCCTCTGTCCCTCTTAGTTCATACAGTATGTCAGTATACGAAATTAACATTTTTGAGTATGTTGAACAGACTAGACCCTTTTTCAATAGAATACAGTTCAGTGATGATTCACCTAGAGTCCTAGACGTCTTAGATTCTGGATGACATCTAAATGCTAGTCAAGGGTGTCATGTCTAGCGTCTAGGCAGCATGGATGCACAATTAGACCATCTAGATAATGGTTAATCAAGATTAATCTCTAGTCATGGGATAGCATCTGTTTTCTGCAACTGATATTTTATTTACAAGGTGCTGTGTTAGATAGGACTTTTTTTATCGATTCTCTTTTAATGTAAACACCGTGACTAGGGGCTCATGTTG
>comp4627_c0_seq1
GAGAAATCAACAAAGAAATCGTATCGATCGATCTGTACAAAAATGGCCACTGACAACTGCAGTAGCTTTCTTCTTCGAAAACAAGAGGGAGGGGGAAAAAGGCTACACCTACACTGGTTTCGCCGTGGCTTCCCGTACACCGCCGGTGCCCAAAGTCTTTTGGCTTCCCGTACACATGGGAGCAGAGCAACACACTTCCCGGCACCGGCGGCAAGAAGTGTTCTGTTCCATGGTCCCTGGACCATGTCCAAGGCGCGTCGGCTAGCTCCTGGGAGGCTGGGACCTGGCCACACCTGGGGTGCATCACCTGTCAATTCAATTTTCCATCGACTCGCAGTGCACGGCCCAGATCATCCGCCATGATCATGGACGCGTGGACCGGTTCCACGGGCTCAGCCACTGCACGCCGGCCGCCACAGCGAG
>comp4641_c0_seq1
GTCCAGGCGGTTCGACACTGGCGGCCGTACCTTTGGGGCCGCGCCTTCGTCGTGCGGACAGATCATTACGCACTCAAATACATGCTGGATCAACCCTCTCCACCATACCGCAACACCATTGGATTAGCAAACTATTTGGCTATGATTTCAGGGTCGAATTTCGCTCCGGCAAAACGAACGTGGTAGCTGACGCACTATCGCGTCGCGACGGGGACGCACCACTGTTGGCCGCTCTCGTCGCCACGGAGGCCTTGTTCACCTCCACGCTGTCCGCCCCCAGCTTCCGGCTCTTCGACGACCTGCGCCGGGAGCTGGCAGGCGATCCGGCGCTGCGCG
>comp4652_c0_seq1
CTGGTGAGGCGGAGCTGGTACTCAAGCTTGGCTTGTTGTGCTCGCACCCGCTGCCCGCCGCAAGGCCCGGCATGCGCCTTGTCATGCAGTACCTTGACGGGGATCTGCCTCTGCCAGAATTTTCACTAGATTATCTTTCTATTACAGATGTTGATCAAGTACTTGAGACGACCCCCTCGGTAGCAACTACAATTACATATCTTTCTGGAGGAAGGTGATCTCATCTTCAAAGGAATGCAACCAAGTGCCCTGAAATGCAAGTCAAATCTTAGAAAGGAGTTAACACTGCTTTGTAGCAGGGTTAAAAAAAAAGAATAGAACCAACCTTTGCTTTATGCCTAGAAAACTTTCTGTCTCAGCTCCTTTTATTA
>comp4657_c0_seq1
GGGGTAGGTAGAGCAAGCGGCCACTCCAAAGTCCAAGCTCAGCTGAAGAGCCTGGGGAAACCAGACTCCGATCTCCTCGACAGCGTGGCCAATCCAAGGTCCACACATCGCCCGGGCCCACACCTGTTTTATGATACTACTGTTATCCCAAACCAACCCCACTCCAATCTGCTCCGAGCACCATGGCGAGGATCAGGGGCCCGAGCCTCATCGTCCTGCTCGCTTTCGCCGTCCTCGCCGCCGTCGCCGCCGCCGAGGCGCGCGCGCAGTCCACATACATCATCCACCTCGCGCCAGGCCACCCGGCGCTGTCCGCCG
>comp4684_c0_seq1
GAGCACCGTCCACCGCCGTGTCGCGGGGTTGCACACGCAGAGCTCGGTGCTCCGTTCCATGTCGCAGAGGAGGAGGCCGCTGCAGTGGTCCAGGACCGACCATGAGTAGCTCCAGCTGTCGGCGTTGGGCAAGAAGCTGAGCATGCCGTCTACTCTGGGGGTCGTCGACGACGAGCATCCGAGCAGGGACGGGCGAAGTGATGCGGGCGGTGGTGGTCGATGTAGTTTATGAAGACCCCTCGCACGGATCGCGGAAGGAGATGCGGGAGCAGGAGCGCCCGGCCGTCGACGATGTCGCGCCACGCCTTGCAGACGCAGCGGACCACGGCCAGGCTCCGCAATGGCAAGGCACGGAAGACGCCGACGAGGGCGTCGTCCGGCAGCGCCGCCACTTCCGT
>comp4694_c0_seq1
TCACTAGGTCACAGCTTCGTCAATGGACAATGCTGGGTGGGCTACATTTGATACATCTCCAGAACAAAAGCAACCTGCACTCACTGGCCTTTCTTATGTTGCTGCCACAAGCATTGATAAACAGGCTCTGAATCATGATTTGTTTTCATTTGAATCAAATGATGAGCTAACATGGTTTCAGAGCTCTAAGGATGATACTTCAGTTACCAATAAGAATCAGTCTACTGCTACATCTCTTGATACAGGCAGTTCTCAGCCTTGGAGTACTTTCGATGCCTCCAGTGCTAGCACCCAGTACACTGAAAGATG
>comp4696_c0_seq1
GGACGGCGTGGCTTAGCGGCGGAAGGAGACCCCCGGTGTAGAGCTGCACCCGTTGATCCTCATCCAGACGCCCCGCGCGCGGTAGGAGGGCCTGGAACCGATCTGAATACTCCTCCACCGTGCCGGTGCGGCGGCACTCGGACAGCTCAAAGAGCGGCGCCGAACGCAGGGGCGGCCCAAAACGCAGATGAAGGAGATGCTTGAAGCGGCCCCAGGACGGCGTGCCTTCGTCCTCCAGGAGCTGATCGTACCACAGCTGGGCCACGCCATCCATGTTGAAGCCGGCCATCCACACCCGCTCCTCGGG
>comp4699_c0_seq1
GCAAGAAGTCGAGCATCAGGGGTTAAAGGGACTTATCCAGTTTCATTTACCAGTTCCTGTGAGCAATCAGGACTGCGAAATGCATTATGTGCCTCTAATCAGCCTGGTGAGTTTCAAGATACTGATGGCATGGAGCCTGCATACATGGAAGCCCTGAACTGTCGTGATTATGATGATCTGATTGACCTAATGGATAGAACTGGACCAGTTCTTGAGAAGTTGTCGTGTGAGACAGCAAGTGAGCTTTTGAGGGTTATAGCCAACCAGTTTCTCAATAAAAAGTTCTTCAACTTGGCACTGCCTTGGCTTCAACAGTTAGCAGATTTAAGCACAATTTATAAGCCAAGTCAGCTATTTGCATCTGTGAGAGCACAAAAGGAGTTCCTTTCTGCATTGGAGGAAGCTGTAACAGGTGTATCCATGGAACCAGCCTTGAGGATTGCAATTGCACAGCTCGCATTTAAACTGACCAAAGCTTTTG
>comp4709_c0_seq1
GGAACATGTTCAAGCAAAACATTCTATCTTTTGGTAGAACCTGAAAATAATACGTATATCCTCTGCACAATTCCAAAGAATGAAATAGCTTTACTGCATGATTTAGCCATATCACAAAGAGTAAGATTAAGACTGTGGCATGCACATGGCATATAAAAAGCTCTTGGATTTATTTCAAGCAAACGGCTTTGTACCCCCTTATGTTTTCCTTTCATATTAGAGCCATTGTCATAACCTTGACCTCTAATATCATCAACATTAAGACCAAATGATTTGATGGAGTCAACCAATACATTGAAAAGCCCCAATCCAGATGTGTCATCCACCTTCAAGAAACCAAGAAAGTACTCCCCAATTTTTATTTTCCCATCAGAC
>comp4711_c0_seq1
TTTTTTGCATAGTGCACTTCTCAATGGATCTAAACACTTATTCCCGGCCACCACCGAAGCTAGAAAGAAAAACGAATCAACGACCAATCAAGTCCTGGTTCACTGGGAGAAGTGATTATGTGACCAAAACCTCTTGCTTCTGATTCTCGCCTTATTGGAGACAAATGATTATGTGACCAAAAGTGATTATCTCATAGACTCTTAAGTTCAGTCGGGCTAGAATCGCTTCTATATAAACTTGTCGTTCGTCTCAAGTAATCGATGGCTTGCACTAATAAACCAAAAATACGCTTCAGTTATCAGATGCTCCCCCAACCCTCCATCCCCAAGTCCCAGCCTCCTGAACACCCATACACAGCGCCCGATGTGAAAGCGCCTACCAAATCTCAGCCGCAGGAACCGGAATACCG
>comp4718_c0_seq1
TGAGATCCTCCCTCTCCCTGATTCAAGAATTTGCTTTTCGGATTACTTCTTTGGTCCGTGTGGACTTGGCTATACTGTCGAATTTGGTCTCTGTCCGCATCTAGTACTGTTGGCTTCTAGTATAAATTCAATTGACTTTTACTGGCTCGTGTGTGATCAGTTTTTGAGTAATCTCTACATGTTAGTAGCTGGAACTTCTTATACTGAGGTTGGAACTTGGATGTCTGAATATTTGTTCTCTGCATAGAAATGGAGATGAAAGGGCAGGGTACATGTAGAAAGCCAACCCACATGAAGAATATTCAAATCGATCTATCATTTGGTCATGAATTATCATCTCTATATCTGTACAACTATCTGAGGGCAATGGAGA
>comp4727_c0_seq1
GCAGTTCACAAACTGGGTAAGCCAGTTTAGCAAGAAAAGCACAAAAGACCCTCCCAACAATTCAGGCCTATTACAAGACTAGATTTCAAAGACATCAGACATGAGGATCTCATTAGGCTAGAAATTCTTGAGCCAGCAAGCAATAGAGTGCTTGATCTGCATAATACGGCCCTTGTCCTTCTCCTTAAGCTTCACGCTCTATTTCTGCATCAGTGAAAGTGCAATGTACAGAACATCAGTTGGCGTCTTTGGAATCATCTTTTCAATAGCAATCTTATTCCTGGTAGTCCAGAGGGCCCAAGCAAAACCTGAAAACATAAAGATAATTAACCTAATCGAAACAGGCCCCTTGCCTCTTAGCCAAGTCCCACAAAATTCTTCCCATGAAGTAGGGTAAGACTGTAGATGGAAAATCTCAGCAATCATTTCCCACATAAGTTTAGCTAAATGACATTTGAAGAAAATATGGTCAATGTCTTCCAAGCATCCGCAAAGATGACACGAGGTGGACCCTTTCCAACCCCTCTTCGCAAGATTAACAACAGCTTGCAATTTGTTATTAAGAATTTGCCAAAGAAAAAAATT
>comp4728_c0_seq1
GCTATGTTGTTGTTGTTGTATCTTGATATTGTGAGTATTCTTTATTCTGCATTTAGACCAAGGAAGTGCAACATACTTACTGGAATGCTATATTTGTGCAGTGTTTAGATACTCTTTTTGAAAGCAAGTATTGTGGGGAAGATTAATAGATTGATTGTGGTTGTAGAGTACAGGTAAATTTTTAGACAAGGACGACCTAGGGTTGGTTTATACAAGTACGACCACCGTTGGATGTCCTTACCTATCAAACAAAGAAATCAATCTGTAAGAGGTGCACCAGCTAGAAGCCAGATTCATTCAACTTGGTAGTCA
>comp4739_c0_seq1
CGCGGCTGAAGTGGACGCGCCTCGTCGTCGGGTCGTAGACGCGGTAGGCCTTGGAGCCGGGTTCGTAGCTGACGAAGATCATGCGCCGGCTGCGGTCGTCAAGCTTCTTCTGGTTTGGTGCAGTCACCTTGATGTGGGCGACGCACCCGAACGTGCGGAGGTGATGAACGGTCGGCGCGCTCCTGGTCCACAGCTCGTACGGCGTCCTTCCCCCGATGGCCTTGCAGGACGTGCGGTTCAGGAGATACACGACCGTGGTGACTGCTTCTCCCCAGAATACGCCGGGAAGTGCCTTTGCCTTCAGCATGCCGCGCGCCGTGCCCACGACGGTTTGGTTGCGTCGCTCCACGACACCGTTTTGTTGAGGCGTGTACGGTGCCGTGAGCTCACGCCGGAGACCGAGGTGGGCGCAGTAGTCGACGAAGTCCGCCGCGGCGAACTCGCCCCCGCGATCGGTACGCAAGGCAAGTACCTTCTTCCCGGTCTTGCGTTCGGCTGCG
>comp4746_c0_seq1
GTCCGGGAGGTCGCGATACTCGCCGGCGCCGGCGCCATCGTTGAGCTCCACGGCGCTTCGCATGACGGAGAGCACGCTGAGGTTGCTGGGGAAGAAGATGTAACCCGGGACGCCGAGTTCGGAGGCGAGGGGCAGCGCCGCGGTGGCGAATAAGTCAGGCACCAGCGCGGCCAGCGGGGCGGCGGTGCTGCCAACGTCGTGGAGCAGAGCGCGAAGGTGCGGGATGGAGCGGCCGATCACCTCGAAGAGCACGGTCTCGATGCGGGCATCGGCGGGGAGGTCGTCGAGCGGGACTGCAGG
>comp4749_c0_seq1
GCCAAACTGGTGGTAATTAAGCCGATGTACATCTGGAAAAGGTTTTAACTACATGGCATGATAATAAACATTCCAAGATCTGTACTTACATTCTTGTTATATGTTAGGAGCTATCCTAGCGTCCGGACATCTGGACGGACGCCTGCACCTGCTTTGTGTTACACACCCCGCCCACTCCGATTCGCATCCTTTCGCGCACGCATGCAGGACCGCCCGCGCTGCCCGACTACACACGGGGACCACTGGCACCCCCTCTGCATCACATCTGCATGCACGCGGGGACCGTCTGCGCTCACTCGATCGGCG
>comp4750_c0_seq1
TGATCCTAAAATGGGAATATACGGATTTGCAGAACTTGGAACTCTCAAATGAATTATTGACATAATTTTAGTTAGTAGACATAGATTTAGAGGTATATTAGAGCAACAAATATGCCATCCAGGTTCTTGACCTGTCCAAAACTAAACTTTGCATTGAAATAGGCCCAGTAGAGCTTGCTAGCAACAAAACTTCCTTAAAATTGCAGAAAATATTTGAATGCAAACATGGATATAATTGAGAAAGACCACATTACTGTAACATAGCTGTTTTTCCTTTCTGTGAAAGATTGTAAAATATTTCCCTCTCCTTAATATAATGATATGCA
>comp4752_c0_seq1
CAATTATCAGAACTAACATGTACACTAAAATCTGATATGTTCAAAAAGGAAAAATCTGCAAATAACAGTAAGCTGCTTGAGGATGGTGCAGTACTGTGCATGATTTTTACTGCAAGAGTCACATGATCGACCGTGACCAGATAAAACCCGAAACAGTGATTTTGATGAAATATAATTGAGATAGAACTGTGCTTTAACAAGAATACACCAAATTTTTGTTGGCACATCACGCTTGACTGCTTGCTATCACTGCCATATCCGACATGAAGGTTATAGTAAGCTCCTGACATGGTCTTCATTGAAAGCACAGTCTGAGTGTTCTCTAAATGTGATGCCAGCTTTCTAGACTCTTCAGGGCAAAATCTCTCTAGAAAGCCAAAAGCTACGGGAAAATCAGGATACACCAAAGCACAATTTGTTTTGGAATACCACATGAACAACATAATAACTCAGATAAATTGCAATAACAAATTCTAATTATTTGAATATTGAAGAACATGTTAG
>comp4754_c0_seq1
GGAATTGAATTTGCAACAGAATCCGGCGTGGTTCAACAACTGAACCATAGCCTCGTTCTCACAGCAAACATTGCATCACCCTCACCCCAGACCCCACACACCCCAAAAGAAACTGAGGTCCTGGGACTATGGAAGCATCAGCGTAGATTCATAGAACTGAAACAGTGAAACGATGTTGCTTCCATGGTTTCAGGACCTGAATTTACACCATCCAATTTATCTTCACTCCATGGTCAGATGATTTCCCATGCTTAAATATATCTTCTCCTAGAACTAGATTGCACATAAAACCTTCCTGTCAAACTTTTGGCTGCAGGCATTGCTGCAGAAGGGTGTA
>comp4760_c0_seq1
CTTCAGTCATGCCAATTTTTTTTTCCAATTCATGCCTGGGTTGCTACAAAACTTCATAGGAAGACCTAGATGTATTAGGGATGAAAGCAGGACGTATATTTCCTGATATCCGCAAATACTAAATGGATAATTCATGTTTCCTGCTGTCTATATTTTATAGGTTGGGCTATTCTTGGTATCCATATAAAATGTGTCACATTACAGTTGCTAATATTTGTGCCTTAAAAGCATCTGCAGAGAAGTAGGAATTAATGCTTACAAATACTCAAAAGACAAATATCTGTACATAAGCTTAAATTCCTTGTTATTTCAAGAAAGCAATCTCACTAACTGATGTTGGAAATCCGAGAGCTGTTTGCTTTTAGCTCAGCCATCCTTTTTGTAATTCTCTTGGTTGCCAGTTTCTTTTGCAACAGAAATTCCTCCCCAATCCTCTA
>comp4773_c0_seq1
TTGCTAGCGTCCGGACGTCCGATGGGATAGGATTCCATCGCACGGTACTCAGATCCGCGTCCCTGCTGATGTTGCTGAATCCTCTGTTGCACATGCAATTCATCATCACCGATGGAATCAAGGCTTACCAAAGATCGATGCAGTTCCTCTGATCAAGAAGATGATCGCGGAATTCCTTGGCACATTCATACTGATCTTCACTGTGTTGTCCACCATCATCATGAATGAACAGCATGATGGCGCCGAGAGTCTGCTCGGCATTGCAACCTCTGCAGGTTTAGCTGTCACTGTTCTTGTGCTGTCCCTCATCCACATATCTGGCTGCCACCTGAACCCAGCAGTCAGCATCGCCATGGCTGTATTTGGCCACCTCCCACTTGCTCACATCCTGCCTTACGTGGCTGCACAAATTCTGGG
>comp4777_c0_seq1
TTAAACAAACCCGAAAAATAGGAAAGGCCATCGCGGCCATTTCATGAAATTCGCATGCTTGGTAGCTAGACGCGAACAACACATCGAGCTGAATCCAAACAAAGGTGATATTCCGAGAAAATAACAAAGCTGATGTTCAGAAAAGAATCGTAATGCAATGTGCATGAATAGAAGCCACAAACCACTGTGGTTCAAGAAACCAGTTCACCAGTGCCGCCTATTATATTCTCCTGGACAGTTGATGTATATAGCATTCACCAGTGCCGCCTATTATTTTATGTAGCTTCATTCCAAAATTATGAACCTTCATTTTCTGAGGAAACTCGGTGCATTGTCATTCTATACGGACTACCTCAACTGAACTCCAAAAATAGTTAAACCAGATGGGATGAAG
>comp4780_c0_seq1
GAATTTCTTGGCCTGCTCGAGGTACTTGTCCATGCGCGGCGTCGCGAACAGCCGGTTTTTCTCCATGTCGCCCCTCGCCGCGAACCGCTGCCTGTCGTGCGACGTCTCCGACGACATGGCGTACGCCCGGCCCTGCTGCTCGTACACCTCCTGCGATTTCATCAGCTTGAGCAGCTCCTTCAGCTCCGTGTTGAGGGCGCTCAGCAGCGGGTCATCGTACGGCTCCGCCACCGGCACGTCCCCCAGCGCGTTCTGGGCCTCCACCAGCTTGTCCAGCGCGTCATCTAGCTTCTTGCCGTCCGCCATCGTCCTCGCCTGCTTGATCATCGTGGCCGTCTGCAGCCGGGCCTCCT
>comp4794_c0_seq1
GACGACGTTGACGAGCAGCAGGCGTACCGGAAGCCGAAGCCCTCGTACGGGGACGACGACGACGACCAGGCGTACAGGAAGCCGAAGCCGTCGTACGGGGACGAGAAGCCCAGCTACGGCCGGAAGAAGAAAGGTGACGACGATGACTCGGATGACGACGACAAGAGAAAACCACGTTACAAAAAGAACGACGACGACGACTCCGATGACGATGACAAGAAGAAGCCTTACGAGAAGAACAACCGCCGCCGCCACGACTACGATGATTGAGCCCTTCAGTCTCATATACACTAATCATGCGTCATCATCCCCGCTGCATCTCCCCTACTAGTAGTAAATAAGC
>comp4803_c0_seq1
GTGCGATTTCAGTGGAATGGATTAGTGCGACTTCTGTGGAATGGATTAGGGCGATTTCAAGGGATAGTAGGCAATTTTTCCCCTTGTGCTGCATGCTGAACAGTATGACTTGCTAGTACCTCTGGGTATTTCTGTCTCTGGTTCAGATTTCTGTGTGCGGGCGACATGGATCACTAGGCAGTTACTAGCAACTGTGTCATTCTGTACAAGAATGCAAACCGTTCCTGGAGCTAACAAAATGTTATTACTATGATGCTCTCTAGCTTTATGCATTTTGTGCTCACCTGAATCAAGTGTCAGCATTTGGCCATTACCTGGCTTTACTAAAGTAGCTAAGCCATTCTGTGTTGGGACTTGGGATGTCATCCATTATCACAAAT
>comp4811_c0_seq1
GTTCATCAACCATCTACTTTAGCAATTTCCTAACTTCTTTTGTTTTGTAGGGCCACCAAGAATGGCTTCCTTTGCAGCAATCAGGACTCCACTATATGAACAACAAGGTCCTGTAGCAGGAACTAACAGATGGCAGCCATTGATACACACCTAATCACCTGTCCCTCCCGTCTCCACAGTGGTAGAGCTTTTGCTAGATGTTTCATGTTTGTACTATATGCCCCAATTATAACAGTCAATTAACGCGTTAAATTAGACCAGCTACTGGCATGGCTGATGGCCGCCTAACGGACAACCACTACCTGGCAATTCCATCAGATAGTTGTTAGATGTCCCTTTTG
>comp4812_c0_seq1
AGCAAATCAGTCAATAGTACTTTTTATCCTGGCTTTTCAGCAAAGCGAACATGCCATCATTGTTGGATCCTCGATGTTGGCCTTAAGCATCAGCCCATCGTTGAACGCAGCTGCTGATTCTACTTTGAGTGCAGCATTTAGCTTACCCAATTTTTTTGGGTCACACTGCAGTTTGTTGGATTCATTGGACAAATTTTGGTCACCAGACTGACAACACTGCCTTCAAACGGCATGGAATGTATCATGTACTGATCAACAAGATGCATTTCATGTTGGAGTTGGAATCAGGACAATTATGCTTCTTTG
>comp4820_c0_seq1
CAACTTTCTGGCGACTTGCTTAGATGAAGAACTGCATGATCAACTTACAAATCAATACTTTGCTGATCAACCTACAAAGCTCTTCTTTGCTGAATGTAGCCATTCTGGTGATGATTCTTGGTGTGCCCCTGTGGATTGTTCGCCCGATGCTGGACAAGCTCGGTGCTTTTATTGTGAGAAACAAGGGAGCAAGATCATCCATCCAGCCCGGCCGTGTTTCCATGGGTCTGACTTTCAGGAGGCCTTCTTTGGGTCATGTTCAGACTTGTACTGTAACGACAGTCTGATCGGAATGGCTTATTCTTTGGACTGGGTGCATGGTGTGGAAGAAGATGCCATCTACGAAAAGAATTGCAAACACCAAGTTCGTGATTATGGTGATGCTGGTAATGGGTTGA
>comp4822_c1_seq1
TGGGAATCTACGCTGCCTCATTAGACTGGACCTGCGCATTGTACAGGTCCCAATCACAAGGATCGTGATAGGAGGTGGATTATTCACTTTTGTCAAGTGGTTTATGTTCAACTGTGATGGGATATCGTCCCTGACATTTGAGGCTGGGGCAATGCGCAACCTAGGACACCTCAGCATGGAAATCAATATTAATGACTGGGACAGGGCTACACCTCAGGGGCTCCAGCACCTCGAGGGCCTCCAGAAAATCAGTGTACACAGGACGTGGTGCCATAGCGACAGCAGACTCTTCAACAGAGAAGACGAAGCTGATGCTGCGCTGATCAGGAGCGTGTTCCAGGATACTGTCGACATGCTCCCGACTCGCCCCGTATTCACCTATGATCAGGACCCAGATTTTTTTAGACCGGAG
>comp4824_c0_seq1
GACGGCATCCACCTCACGGAGGCGGCGTACAGGAAGATCGCGGACGGATGGGTCAGCGGGGCCTACTGCCACCCGGCCATCTCGGCCTAGAGCGAGCTCCGGGAGTCGGGGGCTGGCTGGTTGGTTGGTTTGCTGGCCGGGCCCCTCAAGTTAGGGGAGGGGAATCAGATCAGATTAATTGTATTGTATTTTTTAGCTGGAATCGAAGCAGGCAACAAGATGATGGAGGTGATCAGCAAGAAATAATCAATCGATTAAGCATGATTAAGTCTTGTTCATCATGTGACACCAATGCTAATACCAGTCGTGTAGCATGTGGTTTTAATAAGGATATTTGTGCGTTGGAATTGATTTCGTAAATTCGG
>comp4825_c1_seq1
AGCAAATTATAGTTCTTTTCTACTACCCTTTCTAAAGCAGTAGTCCTTTGCTCCTAGCATATTCAGTCATTCAGCATAAATCACTTAGTTCCCTTATTTTGTTTAGAGATTTTTTCAGGATATGGTCACATTCAGTTTCTCACTGGATTTGGTTTTTAAACCATTGTTCCTCACTGGAATCGATATGATACATGTAGTGGTTGATGTCTTCAATAGGTGATCTGGCTTTGGTCATTGGATGTGTGTTGACAGGGAGGCCCGAGGTTCCACAAATCTCTATCTGTGCTGAGACGAATGGATTGGCTGCAGTGTGGCAGCACTATTGGTTCATCTACATGGCCCTCACACATAAGATGATGTCCTTTGTTTATTAATGCACAGAAACATCTAAATCTAGTGCCAGAGGCATTCCTGTTTCTCTCTGTATTTATCTACCCTACAGCAGCATCATGGCAGCATGAGACACAGAGAGGTCATGCACATGTGACATGTGGTGTGTGTAAGAGTTTGGAAAAAAGAGTGGTGGTGGTAAATTCACATCTTTACTCCTCCTTTATGAGCACTGACTTTAATCAGGTCTCCCTTAATGTACTGCACCCTGACCCACGTCGCTCACAAAGAGGAAATGTTCCCTGAAAAGTTTCCCTTGGCTCGCTAG
>comp4827_c0_seq1
AACACAGAACCAGCCAGACACCACGCCGTAGCAACGATCTAGAAAGAAGAAAAGGAAGAAGGTCATGCGCGCTCTGGACATCATTGATGAAAATGAAGGAATTGATCAACAAGCCCGGGGTGCATATGCGAAATTATTTGGACACAAGCTGTCCGATTCACATCTGCAGGCCTTGACAGCCCTGTTCAACTGGTCCTTGCCTGATGATTTTGGACAGGGGGCCGATGAGGAATGGTTGAGTTAGCCTATTAGTGCTCTGGTTGTTGTGTTTCTTTCTTTGTTGGTCAATTTTACTTCTTCAGTCAATGGAACCTGGCAAAATTTTAATTTGGAACGTGAGG
>comp4828_c0_seq1
CACCTCTTCCGCCCGCTCCATCTCGACAGAGATGCCCTCGTGGATTAGCGGGCTGAGGTTGGCCACGGCATCATGATCTGCTCTGGAGTCGAACTTGAGGAGGCCGTTGCCACGCCAGGATGGGATGAGGCGGAAATGGAGGTTGGGGGCGATAGCGTAGACCGCGGCCTGGATGAAGGTGGAATGCCCCTCGGCCGGCCCCCCTTCGCCGATGATCGCGAAGGCAAACATCCACACCCTCTCCATGTTGCCCTCCGGCATCCAGAGCGGGTCGTCATCTCCGTCATCCTCGGATGAGTCCAGGGCGGCGTCATGGAAGGGTGACCCATCGGAGTCGACCTCCTCCTCTGACTCGCTCTGAGTACCGGAGGGGGCATCATCGCCGGCGCCCTCGGCGTACTCCTCAATGCGGTCCTCTTCACCGGCATCCCCACTGCCCGGTGGAGGCAAAGGAGGAAGGGGTAGCAAGAGACGG
>comp4835_c0_seq1
GGACACCATGACCTCAAGCATCATGTCGTGCACACGGCACGTCTCATCCCTCCCGTCACACAGGTTACTGACTATATCTGCAGCCCGATCGATCATGCTTCTACTCACCAGCTCATTGAAGTAGCCTTCCGCAACCTCCATCAGAGTCATGCCTCGCTTCTCAGCTACCAATCCTTCAGCAATCCATCTCCTCAACAGCCTGTCCTTGCCGATTATGTGATCCTCAGGAAAAATACTAAGATACATCATGCAACCCTTAAGGTGATGAGGAAGGTGGTCGTAGCTAAGGGTGATTATCTGCCTCATCCCCTCAAGGGAAGGGTCGCTCTCCATCTGTGAACCAATTGAGTTGGACACTTTTATCCA
>comp4840_c0_seq1
GAGGTTCCAGTCCGTGAGGCACATCTGGTAGCAGCCGTTGGGGTGCAGCGCCGTCCACAGCATGACGCCGCTGACGGCCGGGTGCGAGTAGGCCTCCCGCAGCACCTGCTCCAGGTACGTGGCCTGCGTCTGCGCGTCGAACTTGTTGCTGATGTCGATCTCGGTGAACCAGATGGGCAGCCCCAGGGTGGCGAGCTTGTCGAGTATGGCCCGCATCAGCGGGATGTTGGGCTTGGAGAAGTGGCCCTCCAGGCCGATCCCCTCCAGGATGGCGCCGCCGGACCGCAGCTCCTTGAGTTTGGCCACGTACGTGTCCACGGTGGAGAACGGGTCGTCG
>comp4845_c0_seq1
GCCTTCGTCCGCTGCTTCTTCCTGATCAACAAGCTTGGTGAACTTTTCGACGTACTCAGTCACAGTGGAGGTTTGTTTGATGTGGAATAGTTGGCGTAAGATGAGTTCATGCTGGTCTCGGCTGAACCGTTCATGGAGCATGGTTCAAAAGGTGGGCCAATCAATTGTGGCAAGGCAGTGTTCCACAGATTGGAGCCAGCGTTTGGCCATGCCAGTGAAATGCATGGTGGCGACATGAATCCACATTGGGGTTTCAACAGAGTATATTTCGAAATAGTTCTTGGCTCAAGTAATCCAGAACTAAGCATCCTCACCATCGAATTGGGGAAAGTTCATTT
>comp4848_c0_seq1
CATTTGCGTGGATGATATTACTAGTAACCTCAACACTAAGGCTCATGATCTTGAATTCCTAGTAAGAGACGGGCTTAATCTTCTAAAGGAATGAGCAAAGAAACTCAAACAACCCAGAACAATACCTGCATCTGAAACTTAAACAGACCACTGACTAAGTCCAAAGGAACTACACCCAATGATCCCGAAAGGGTCCTCAAAAGAGAAATCAGAGCCTTGTTCAAAGTTCCAATTGCTACCACCTTCAGGATGCCTACTCTCACAGACCGCCACTTTACAGCATTGTGTGGCCCTTCTCCCAGCAAACAGAGCCTTCACTTTGGAATTGGCCACACCCCTTGAACTGAAACACCCAGTGGCATACACAACCACAG
>comp4853_c0_seq1
TTTAGGCTAATTTTTAGCTAGCTACGAATTAGCCCTTGTACCCAAACAGGCTATGATGCAACAGAGTCGTGGATGTTTAAGTGTCTAGCAAGAAAGGGATAGCCGTAGTTACCGTTTCCCCAAGCAGAGAGAAGATAATAATAATAATCTATCCACGGTATTTTTTTTAATGAGAAATGTATCCACGGTATATGATCGGCGCACGATTGGAGTCTGGAAAAAGCCCAGGCCCAACGGACGGAGACGGATTGATGCCGTCTAGAAGCTTCCACCAGCCTCGTGGCCCACCGTCAGCCACAGACTTGTCCTGGTGAGAATCACAGAAATGCCCCTG
>comp4853_c1_seq1
GTTGGCTAACGGGCAAGTGAAAACTTATCTAACAAATTAGCTCATCAAATAGCCCTTCCATTTAGATACACTAGAGTTGATTTAGGCTAATTTTTAGCTAGCTCGTGATTAGCCCTTGTATTAAAAAAAAAGACCCTTAGATGAGGTGATATGCACTAGTGAAGTCCACGTAAAACTACAAATTCTATAACATAGGAATCCCACAAAACAATTCCATTTTCATTCAAATTTGACGTTGCCCCATAACAACTATGTTATCTGACGACCAATTATAATGCTGATGTGGTTCAACTGAGGCGATGCTCACATCAAATTTTGGGCAGCTCGGCG
>comp4856_c0_seq1
GAAGATGATGCTTGTCCCCAAGCAGGTGCCTGTGGGTAGCGCTGGCGAAGAACGTTGTAGTCCTCCCAGGTTGTCGAGGTGGCTGGCAGACCTGTCCACTGCACACGCACTTGTGGAATGGCAGTATTCCCGCGTTTCACGAGGCGGCGCTCCATGATCTTCTCCGGTTGAGCATTGGTGGCTTCGATATCAGTTGTTACTGGTAACTCAGAGAAGACTGGAGTGTAATCTGCAACAAAAGGTTTGAGTTGTGAAACATGGAAGACATCATGGATCTTACTGTCATCCGGCAGCTTGGGACGATAAGCCACCCGCCCAATGCGCTCGGTGATGCTGTAGGGCCCAAAGTATTTGTATGATAGTTTGGGAAACGACCGATTGGCTACAGAGCTTTGAGTGTATGGCTGCAGCTTCAA
>comp4871_c0_seq1
CAGAGATGAAAATAGATGTCGAACTGAGAAGTGATAACCCGACGAAGGCGATAAACATGAAAACCAACTTGTTTGCAGGAGACGGAAAAGCGAAAATGATTGGTGCTTAAGAATTGCACATGGAAACCCGAGGCACGCCCACCCAAACAAGACTGGAGAGCCAGCGAAACTGAGTCTTCCGTCAAACGAAACAGGAAGCGAGAAAGTAGCCAGGAGGAAGAAGGAGCCATCAGCCGAGGTGAAGGGATGGTGTACCATTGTGCCGAACTGGCGATCGATCTCCTCCTCGAAGGCACGCCCGTG
>comp4872_c0_seq1
AAACCTAGCCTGAATCTGCCGCGTGTTTCTCTGAGGCCGTGGCGGCGGAGGGCGCCACTCAGGCTGCCAAACCCATCTTCCTCCTTCCTCCATAGGCTTCTTCAACACCTTTGCGTAGGTCCCCTTGGCTTACCCCTTCTTCCAGATGTCTCTCGCGAAACTGATTTGCACCGAAGGCTTATCGATTTGATCAGATCTATGAACTGTGAAGCAATCGGCCAACGAGAAATCCTTCCGCTCAACCAGCTCTCTCCAGACCCAGAATAGTCGACCGGATTTGGTGGTGGTGGCAGCGCTGGACTGGAACCCTTGGGCGCGGCGGTGAG
>comp4874_c0_seq1
GAGAAAAGCACTGCTGGCCGGCTGAACAGCCAGACGAACAAGCCTGATATCATCACAGTACAGCAATGAATGTACCCAACGTTGACACAGTTATTACTGAAAATTGTGCAATCCGTGGTACAAGGACCGAACAAACCCCAATAAACGCTCAAGCATGACCTCCATTCATGTGAAGTGGCGAATTATCAAGAACCTAGGTTCTCGCAACCAAGAATCTGCGGCGACAATGTCAATTCAACCATGCATGAACTGGAAATTCCAGATTCGCTCACGATCTTCGCGTCATTCACGGGAAAAGGCGAGTTAATCAATCAAGAAACTAGTTTCTCGCAGCCAATAAACCGCGGCAACGGCTGGGGAAAACCAATGCCGATTCATCGGCCCACGGACCGGAACATTCAAGAAACGCTTGCCCTTGGCCCCACCCATTCACCG
>comp4877_c0_seq1
CGCCGGAGCCTCGGCCGCTGCCGAGGAGGTCGCCGCCGGCGGAACGTGGCCGGAGTTCGGAGCCGCCATATGTGGCTTCTAGCCTGGCCCAGGGTTGGCTTTAGGGCCTCGCTGTTGTGAGCTAGGCCTGGACTGGGCCGAGGCAGAGAGAGGTCGAGGCTTGTTTAAAGAGAAAATTGTTTTTTCTTCTTTTCTATATTTTGTGTTTAGTATTGATTCTTGTAAATGGGATATAAAATTTTAGAGTGATGATAAAATTATGAATCTTTTTGTGTGAGCTTTCTATACAGTTGTATATCTAGG
>comp4878_c0_seq1
TTAGGTCTTGAACTAAATTTCCGTCAAAGTGAGCTGCATTTATTTAGTGAGGCCCAAGAAGTAGAGGACCAATATACTGAGCTTTGTGGAAGTAAATCCAGACCATTTTCCTATGAGACACATTATAGGGATTAAGATTCATTTTAGGAAGATGAGAGATGGAGATTGACAAAGGTGGAGGAACATTATGAAAACAGGTTAAATAGATGGAAAGGGGAACATCTGTTAATAGGAGGATGTCAAACACTGATAAACTCAATGCTGAGTAGTATACAATTAACGATGTAATTCTTCAATTACAGAGAGGTGCGCTGAAGCAATTAGACTACATTTTCTCTAGATTTCTAAAGTGACAACCAAAAGAGCAAGTATCGCCTTGCCGTATAGAACATCCTTTGATATCCAAAAGATTAGGGGTTTAGAAATTCATGAAATGGATATTAAAAACGTTGCAATTCTTTTTAAATAGCTACTTACAAGTTACAACATATGGGACAGGT
>comp4884_c0_seq1
GCTAGATCATGTGGATAAAGTAGAATCCCTCAAAAGACATGGCAACATGTCCATAGCATATTTAGTGTTTACTACGCTTGCCAAGACTTCATTCTTTTGTTTGTTGGTCACCAAGGGTGGTGTGGAGACAAATAGTTTTATGATAACAGTGTTAGTATAGGGACTGTGTGCTTTTCTTAATTCCTGTGCATAAGTCATCAAAAAAAAAGCAGAAGGAATAGCTGATATGTGCAGCCTCAGTTCGTTCTGGTCGCTATCAGCAAGAGTTAACTGGCCATCTAATTCTGTTTGGAGTCTACAATGTTAG
>comp4885_c1_seq1
ATCAATTCACGACCCTCAGATTCTTATAAGAAACAGTGAAGGAAAAACATAATATCAAAAGTACTATACAAGGATCAGAACCATCAAAGAATCACAGCAATCATGTCAGTGCTTTAAATCCATAAAAGCAGGAAGTAGCAAAGTACCAGATCAAATACATTAACATGCAGTTCATGAATCTGATTAAAATTTACAGTTGAATTGAGTTGAAAGTAAAATAAAATAAAACAAATGATTGAACGAACTTCTCTCCAATATATGTATAACTAGACAAGTTATACTTTGCTTGGTACTGCATAAGCCACAGCCGTCCATGAATGT
>comp4901_c0_seq1
GAACTCAGTCTCTAGCAGCATTGGAGATGGAGCTAAATGGATGGTCAACAAAATCAAAGGGAAGATGCAGAAACCACTGCCTGAATTCCTCAAGGAGTATGACCTCCCAATAGGCATGTTCCCGCAGGACGCGACCAACTACGAGTTGAACGAAGACACCAAGTTTCTAACGGTGTACATCGCGTCGCCATGCGAGGTGGGCTACAAGGACTCGTCGGTCCTGCGGTTCTCCACCAACGTGTCGGGGTACCTGGAGAAGGGAAAGATGACCCACATCGAGGGCCTCAAGACCAAGATCCTGATCTGGACCAAGGTGACGGAGGTCAGGACCGAGGCCACCAAGGTGCACTTTGCTGCCGGCATGAACAAGACCAGGAATCGGGACGCCTACGAGGTTGTCAGGGATGGCGTTGCTGTAGACAAGTTCTAGACCTTGTTAGGTACGTAAACATGACGCGTGATGCAATGCAGCTTGCGGTGTGAAGCTTTTCCTTCCTGACTGAGGAAAGCGTGAACCATGGCGACCCTCTGAGACTGTGTGTACTGCGCTCCT
>comp4902_c0_seq1
GGAGCAAACCCCATTCCATCAACCTATGCGCATCCAAAGAGTAATTGAATATTTAGTTTGCTTTAATAAGAACATTCATGCATCCTTGAACTCCTGACACTGAAGGATAAATATATTAACACAGACTGCAGAAAAACCAATTCGGTTCATAAATATGCATTCAGGTCTGGGAGCTGTGTCAGCGGACATTTGATCATTTGACCAGTTAATGATACCTTCCGGAATGTTGTAGGTGCACTCAGTAAGATGTTAAGTTAGTATATTCTATGGCAAGAGAATGATCTAGTGCAGTGATGAATTTGCTGGGAACTAGCTGAAACCAAGACACAGCAACTACCAAAAAAAAAAAAAAAAAAAA
>comp4906_c0_seq1
GAGCCTCTGGCACTGAGTCTGCCCCTTTATGTTTAACTGTTGGTGTGTATTTTCCTTTTAACTAGAAGTTTTTTTCCTGCTCAAGTGAAACACATGTGCAAATTGTTTGTCGATTTATTGATAAATATGTGAAGAGTCATAAAAGTGTCATACATCTTCTGTGGTGCTGTTGTTTGCTTGGTGGTTGCAATATTTATTCCTTAACCACTTCTATGACTCCAATATGTGCAGAACATGTCTTCTCTTCAACATATTCTTTTGTTGTTAGCTTACAATAGAAAGTAGCTGTTTTTTGGTTGTTGCAGTGTTTATTATGATATATAGCTGAAGCTATCATTTATCTTGCCTCCATAGTCTGCTGGTGTGCAATTTTCAA
>comp4911_c0_seq1
CCCAGCAGCAGCAAGTCGTGCACTGCGAGTGGCAACCACCTCACAAACATCCACTACCAATTTCCTTGTTTTGCCACAGGTGTTTTCTATCCCAAAGATTTCTTTCAGGTTGATGCCAACTGTCCTGAGATCAGGTGATGTGTCTTGATGCATCATCAGCACGTGATATGTTCTCAGGATATGTGGGATCTCAAGTTTCGGAGGTACATTGTCTGCGAAAAGAGAAGCATCCTGAGACATTTTTAGCAAGACTCTTCGGACGATTTCCCCCATATACATGCCAGAGATCAACTTCTCATAAATCTGTTCACCAGGGTTCAAACTTTCTGCATCCAAGGCTACATCAAATTCAGTCAGTGGAAGGTGGGAGGACCTAAAGTTCCCCCATTCCATGTTTATCACCATCTCTCCAGACTCAGGAGGTGGG
>comp4911_c1_seq1
GATGAATCTTATAACCGTTATAAACAAATATTCACTGGAGCAGCTGTATACCTGCTATACCTTCAGAATCTGAAGGAACTATAAGTAGAAATTAATCATCCACAGCCTGGAGACGTTGAGAATAGGAGGCTGCCAAGAGGGCCGCTCCAGTGCCTGAGCCATCTTCGGTGAGCTTTATCACGACAGAGGTCGCCACTTCCTCCCCAAGCAAGTCTCTTAGAGTGCTCTCCATGCACTGGGCGAAGAAAGTATAATACTTGTAAACTCCGCCATCCACAGCAATCACCGTCTTTTGTTTGTCAGGGCTGGCAATGTCTCGCCCAAGCTTTTTGAGGATGCCGTGTATCCCAGCAGCAGCAAGTC
>comp4921_c0_seq1
CGATGCTTGAGAGAATTATTTTGCTGTTTGAGTTACGTCCTGTGTAGTGCTACTTCAGATTCAGGTTAGGTTTTCGGTCCAGCAAACTTGAGAGCCAGGCTATCTGCCTAGTTGTGTGACATTGCATGGGTTAGGAAGTTGTTTGGCAAGGCTCTTAAAAGTGCATGGAAAGATCACTAAAATAGAATGCCCAAAGTATCTCTTCTGGATATCTGTAATCCTTGAAATTGTAAGATTGTAAACTGAATTAATTTGTTACATCTCAATCACCTTGTATGACTAATTTTTTGGGAGGTTTAAATTCATTTTTGGAATAAAATCTTTACCGGACAAATCAAATTGCAACATATGTGGTTATTTTAGTCAGTTAGATTCAGATCTTTCAGTTCAGCCTAATCTTACACATCTGTGTTGTATCTTTAGTATGACTTGTTCTCTTTATTTCATATTGCAGGCGGTTGTGGGGCTTTTGTTG
>comp4923_c0_seq1
AAATTGTCATTGGACTGATTTTGAAATGTTCAGAATGTACTTGTATTACTTAATTGCAAATATGGTCAGAAATGCCAATATACCCAATAAAAGTAGTGTAGTTAGCACTGAATGCTAAGGAGGTGAAGTTGGTGTAGTGAATATGAACATTTCAAGCCTTGTATACTGAATCTTGAAGTGCTCAGCATTGACTGGTTGTACTACAAAATAGCAAATAGGATTCAATGCAACCAGCTATATTGGTGTAGCTAGCACTAACACTTGAAGTATGATCTATGAGCATTCCATTGAAGAACTGAAGTTAGTATATTCATCCCTGAACCGTAGGTTTCTGAGGATTTACTAGATTGTTAGAAGGCTCCGTAAGCACTTAAGTATGACCTATGAGCATTCCATTGAAGAGCTGAAGTTAGTATATTCATCCCTGAACCGTAGGTTTCTGAGGATTTACTAGATTGTTAGAAGGCTCCGTAAGCACTTAAGTATGACCTATGAGCATTCCATTGAAGAG
>comp4924_c0_seq1
GAGAGTTCTTGTCATAACCTTATTTGCCTGTTTCACCTGTGAATCTAACTTCAGTAGTCATTGTTGGGCAATTGTTCAGTCCGACGATTGTATTTTCATTTGTAAGAAATTGAGTGCCAACCACATCTTGGAAGAGTAGATATATCATGTTTATATATTGCACATCAATGTCACTTTAGCGTAAATTGACATAACAACCAAGATTGGAATGAACATTTTTTTATATAATTTGAGGACAGGATAACCGGGATCTTCAATCCTTGCAAATAAGGTTATGATACGAGCAGAGAGTTCTTGTCTAGTTTTTTAGTAGGACACTTGCTAAAATTTGATAAATGGATTTAATTCTGAAAAAAGGGTATGGGTATCAATTCTACGTTTTGTTACATAAAAATGATCAACTTCGGTACTTAACAAACTACAATGTTTGACCTGGCAGAGATATCTGTTCTTTCAAAAGTCTGAAAAGCAAGCAAATAATGGGTAAATTACGAAATTCACTTA
>comp4925_c0_seq1
AAAGGTCAAGTACTAGAGAAAGGAATAGAAAACAGCAGGTCCTGGTGGAAGTTTCCTCGGACAGTTCACATACTGATGGAGTGTTGACCACCAATGAAGAAAGTTTTAACGAGATGGTGGAGATGCATGCTAAAACAAAGGGAAAGGGAGGGTGTGAAGGAGCAGAAAGTTCAGAAGTATGCAATTATTTAACAGGTGCAGGTGACTCAACTGATAGTGATGAGTCATACCGGAAAACCGTCACAAAAATTGGAGGGGCTGACAGAAGTGGACGTGAAGGAAATTACAAACTCCCAAAACCGAAGGGAAGCAGCAAACATGAGACAGGGGGCAAAACACCTGGAGATGTGACGTGCTACTATGGGGCACCACCTGTCTCCCAAACAGGAAAAGGGTTACTCGATGATATGGAGTTGTGTCACTCACCAATAGCAAGATTAAACGTTGAAGGGAGGCAAATGATAGAGTACATGAGCGAGGGGGGAAGGG
>comp4927_c0_seq1
TCATGTATTTTCAGATTTTTCAAAGATACCAGGCTAGAGCATACAGATTTATTATTTTTCTTGCTTGGAGGTTTTGAAGCAAAGTTGGTCGTCATACCATGATGTCTATGAGATCACTGTAAATATAATTCCTGTGCTATAGACAAAAGCACTTTTTTGGTAGAAGAAAAACTATACTGTATTAAATGAAATTGTTGTGATACTATGATTTAGTAAGCCAATTGTTATGATACGGCTCATTAATTTAGGGGTATGATTTGTTTCCTTTCGGATCTATCATGTATTTATATTGCAGAAATGAGACATGAAGTTAGGCAAAGTATTCGCTATTAGGTGCAACTGTATCCTGGCTGCAAACGGATTGTAGCTTGTAT
>comp4928_c0_seq1
ATTCCCTACCGCTGTTCCTCACAAGTGGTATCAGAGACACGATCCTCGGCCCCGATCGTCGACCGGTGCACCTTATTCCATCGATCGCTAGAATCCCACCGGAATTGGTCGGTCTAACCCTAGTTCGATCTGTGAGCTGCAGTTCGGATTGGGGATTCTGTAATTCCGTTCCAGGGATCACGATTTGTGGCGTGTGCCGCCGATCTGGATCTGGCCTCCCTTTCCACTCATGACCATTATATTCGTCTCCAAAGCAGCCATGGTGTCATGGGCCCCGACCAGAAGGCGCTCCTGGTCGAGCTCGATAAGCGCTTCGCCGCCTAGGAGAAGCGCTTCGACAGTATGGAGCAGAAGCTCAATTCCACCGCGGCACGACTCGATTCCACAACGACATCGTCTTCCACCCATCTAGATGCCTTGGAGTCCGCGGCCAAGGTGTTTGACGAATGGCGCCCTGGAGTCGACGGTGTCATCAACGACCTTCGCATCAAGGTCAACAAGCTCTCTACACTGAAGCTCGAGGTTGGGAAGATCACCAAGTACATGGAACGCTCCATGGTGG
>comp4931_c0_seq1
GTATAGGTGCTACTTTTGATATTATGATTGTTGCAGCAATCACAAACGAAGGGACTCATTAATGGAAACAAGGATGACAATGTTAGATATCTATTCATTTTCTAGCCTTTCTATAAAATTTCAAAGCTATATTTTATTTTATAATAATCATGGTATTCATAATATAAGTTAATATTGGCAATAATATGACATTGTCCTATTAATTCTGTATTGAATCAACTTTAGTTACTTCAAAGAACAAAAAATAAAAACACAAAAAAAAGATAAAAAAGGTCATGTCATCTCCTAGGTGGCGGGAGAAGAAAAAGAAATAGAGACGGAAACGAAAAAAGATCCAAACCAAACACTGGTAATCATGCTGGATTCGAACAGAACACTGGTGACTGGGTGGACGAAATTTTATTAGGTGGCAAAAATATAATTTTGGCTTTTTAGTATTAGGGGTATAGATCTCTTCTCTTCTCTACTACTAAAAAATTTACAA
>comp4945_c0_seq1
AAACCATGCGGCGGGAGGTGAATTTGCTGGTGGACGAGCTTTCGACCATGCTGGGTCTGCTTGAGAAGCTCAGTGACACGGAGGATCTCGACTCCTCGGTCAAGCGGTGGGCGAGCCAAGTCCGTGAGATGACCTACGACTTGGAGGACACCATAGATCCCTTCATGCACTCGATTGCCCAAGGTGACCCCCATCCTCGGCCGTCCTTCCTCGAGAAACTACTTCGGAAGGTGAAGAGCCTGGGGCATAGGTCGTCAGCAGTCCACGAGCAGCTTCGAGAACTCAGGGATCGTTTTCATGAGGCAAGCGAGCGGCGGTCAAGGTACAAGCTCGAAAGCATTGACGACGCGGCCACTTCCAGTTCTAGGTGGCGTGCGGTCGT
>comp4947_c0_seq1
CTTGAATACCCTAAGAAGTAGTTTACCATTGCAGCAAACTCATGACCGAAAAATTGTTACTGGGGAACTACCTTCTGTGACTATTGTTGATGAGACAAGAGTAGTCGGGAGAGACCATGACAAGTCTTCAATTATCTATGAGTTGACAAAGAGTGACTATCAGGAGGCAAAAGTTGCAAAGAGTAATGAAGAAGGAATGATCTCTACAATTTCTATCGTTGGTCTAGGTGGGTCAGGGAAAACAACTCTGGCAAAGTTGGTCTTCAATGATGAAAATAAGATAAAGAAGCATTTTGATGTTAGACTTTGG
>comp4952_c0_seq1
GGGGGGCGATGGAATGACTGATAGATCAATAATTTGGAGAGCTGCAACACGTTGACTAGCTAATAAGCGCTAACGAGTCTCCCGGCCCGGAAATGGACACAAAATTTGTCTGGGCCAATACAGAAAACATAAGAACGAAAGAAGATTAACTAGCGAGAAGCAGCACTGACCTGGGGAGGCTAGCTAGCTTTGAGAGTTTGAGGAGATGAATGAATGGCAGATAGAGTATGTAGATGGAGGGCGTAGATATATTTGTGAGAATAAGCCCCAGGCAGAAGAAGAAGGATTAAATACAGACAAGTTGCTAAGACACTCTCGCATGCTCCCAATTTTTAATAAGCACCAACACACAACCGCTTTTAGGCCTCAACATGCATGTTTTTTGGTTGGTTATTACGACCCGCTCATCCCCACAATCATGTTCAGTCCAGACTAACAAGTGGAAGCGTGTTTAGATGGGTTTCGGTGCCGTTTGGATATTGTGATATAGGGGGGGTGTATCCACCGTTTGGTCAGAGGGATTGGGAAATGGGGCTGCTCTGGGATAGGGAAATGTGTACTAGCTTATATCCTACCGATTCTATCCCATCCGGAGGGGTGGGTTACACCGGGAAATCGGAAGCGCAGCCCTCTTGAACGGATCGATGCCGGCCGTCGAGGAGGAAGCCACCATGGTTG
>comp4953_c0_seq1
GAGATGCTTGGAAAGTGACCCTCTTGACATCAAAAGTAGTCCCTTTATGTTTGCTATGTTGGTCATGCGTTGCAAAACCTGCTACACAAATGCTGACCTAGTTGTTCGAGCTCATCTTTTAATTGCATAATAATATGGATACATTTGGCTCCTGTCCACTACCTGATCATTCATTTTATTTAGCACCAAGTACCCTATATTAATAAATATAAATTATCAGCATGACAGGCATCATTGAGAGCCTTTGATAATCAGATAGCATGCATATAGCTGAAGTTAATTTCCAGCCAAGAATGCCACTGAATAGTGAAT
>comp4961_c0_seq1
CATAACCAGCAGCAGCTAACCTCTCTCATTTCATTCATGGGTTCTGAGTTGTGTACAAGTCCACGTCAGTTAGCCATCATCTAAATTAATTCTAATTTGTCTCTTCCATTGGTGGTTATTGCTGGATATATTGCTCTTATTCCTTTGTGTTTTCATATGGCCACTTCTCCTTGCACGTAAGATCAACAAAACCAGGAGCACACACACCTGCACCTTTGTTCGTTCAGATGTTGTCCATTCTCCTCCCTAAGCCGTCATTACCATTTACTAACAACCGCCCTTGAGTTCATGCAAGTGCGCAAAGAAGGTACTTGACAAGCGAAACCAATCAAATACCGGCTCCTCCTTCAGTTACCTCCACCAAAGGAAGAAACTGTCAGTCGGTGGCATTAATATGAACTCCACCAACTCCTGCTGATCTCCTCCCGTAACTCATTTGGCTTCCCCGCTGCACCTATATATAGAGCCTGCCTGCTAGCTAATTCCATCGTCACCGG
>comp4972_c0_seq1
TAGGCCTCCTCCTTTTAGAATACAAGCTTTCCTTTCCCTATGAAATTAAAATGATTTATGGAAGATTCAATTCATACTCCTATTTGATTTCTACGAAATTCCTGCGTTCAAAACGAATCAGATACTTACTGTATGGTTACATCTCGGTACAAATTGAACATTCTAGATCTGAAATCTCTATTTCCCCCTCTTTCTTTAGTGAATAATAAAAACCAAGCACGTACGCTAGCAAAAGAACGGTGATTGAATTGGAATGTACAGTAGGTACGGGCTATCTGCTTTCGGCGAATATTAATAATATATTATTACCAGAAGAGATGGCAGGACTAAACAAGGTTGCAGGTGGCAGCACGGAACCATCGTTTTCCGAGGAATTATTACGCCGGCGAGGCGAGGAGAGAAGAAGGGGCAGCG
>comp4973_c0_seq1
GGACAGGAAGTTGTGTTGCATGGCGAGGTGAATTTGGTGCATATAGGTTAGCTAAACAAAATGGTCTATCTGTTGCCCTGTATCATGAGTTACTGATTGATAAACGTCGACAAGGTGTTTGACAAAAGAATTAAAGCCCTAAAGAATATTGAGAGGGACAAATAAAGCTCATGTTGCCCGAGCTTATACAACAAGAAAGTTAAAAGAAAATCATTCCAAGTTAGAGATTTGGTGTGGAACTGAAGATGGTTCTACCACTTGGGATGAAGAGTAATAAGTTTGGCACATAGTCTCCAAATTGGGAAGGTCCATATAAAGTGATCAAAGCACCATTCGAGAACTCTTATATGCTAGAGACGTTAAAAGGTGACCGTTTCAAGGGCAATCAACTCGAGGTATTTGAAAAAAATATTTCTCAAATGTTTGGCAAGAAGTCTAAGTATTGTCCAAACAATGAACGATATACATATATCACCTTTAGAAAAAATAGTCAATGAGCTTTGTGTTTTTAAACTCATATATGCTTGGATTAAAAATAGAAGGGCATTTGTTGATGGTAAAATGATATCGGG
>comp4974_c0_seq1
GTTTCGCTTCTGCTTTTGGTAGGGTACTCACTGCTAAGAGCTCGGTCCAAGGCTGAGACTGCCATCTGGGTCTGCACCAGGCTCTCCAAGTTGTGAGGCATGGTGGAAACTGAAAGAGGAATTGAGGCCAATGTACTAGAGGAAGTTGCCAGAATCCGGCCTTTCTTGCTCCTCTCTTGTTTCCTTCTGCACCCGCCGAATTCAGCAGACGAGTGAGAGAGAGAGATGTCACAGCAGAGATCATCAGGCGACGACAGACATCTTGTACAGCTAGCTAGACAGCACCATAAGGTGAAGACAGGCAGATAGCAG
>comp4977_c0_seq1
GGATTTTACGAGAATCTGTGGGATTTGCAGTAACATAACAAGTGTTACGAGAGCCCAAAAGGCCAAAAGTGGAGGCAACTGATTCTGATACTTGGGTAAATCAGCAGGTTTTATTTTTGCCTATTTATTTTGAAAAACTTGGGATATAAACTAGATTAGCATTCAAGCCTATTGGTTTGAGTTTAAAAGGGGTTCAGATGGTTAAGAGGTGAGAAGCATAGAAAAATAGACTCCAAAAATTATCATGCCATTCCAACTGGGACAAGCTCATATGACTGCAATGTTAATTACAAGTTGTTAAAATACTACTTAAAATGTTGACAAAAATATTTTGCCAGGATCAA
>comp4985_c0_seq1
GGTACATACAGGACGGCAAGCTGAGAGGCGCCGGCAGCGCCAAGAAAAGGCTCTTGCTGGCCGCGGCATTTCCGCAAACACCTTGCACCCGCTGCCGTGTACACACTAGTACAGGGTATGCCGGCACCTGCTCTGGGGCTCTGGGTACAGGCAGCGCGCCAGATGACGCACCCCCAGCAAGATCTGCTCCAGGCGCTCGCTTTTTTCACCAGCACCACGCCACTGCCAGTCTGCCATGGCGTCGCCATGACCACTGTTGTCGCTGTCCCCTTCCGATGATGTGCGACCTACCTTGCAGGCTTGCACACGTCGGCTATGTTCCGCCTGTTGAGAGAGCGTAGGTGGTGTAGCGCGCGTGCGCGGTAGGCATGGCGCTTGCAGCAGCCAGGGAGGAGCGCCAGAGAAAGGAGCGGACCGACGGGCAGGCGGCGGAGCAGAGGTCCCGGACTCCCGCTAGCGAAAGCCAGAAGAGGAAGAGAACTCGCTCCTGC
>comp4987_c0_seq1
GTCTCTCACAAGATCTTGATCATCATCTTATATTGTGGATCATAAATGGGTATGAACGATTTCCTCATAGGCATAAGAACAAATAGACCAGTAGGAAGGAATGATAATGGTGCCCAGATCCAAACCTGATTACCAATTGCGCATAAACAAAACTACAAATATCAAAGCAAAATCAATGCAAAGGTCCCAGACCATAGGCAAAGAAGATTGCAAAGGGAAGCTTTAAGAATTTTAGAGTACTCAGAAATATATGAACCATCATTTCATCAAGATCTTGGAGTATCAAGACATCAGAATAGATGGAAAATGTCAAGTGTCTCACAAGACCTTGATCATCGCCTTGTATCGTAGATCACAAAT
>comp4992_c0_seq1
GTTGTTATCATGCAAACACAACCACAGGAACCATTAGGTTTACAGTGATAGCTGCCAAATGTATAGCTTACAATCATGCCAGACTAGACATCTATCGTTGCTATTTGCTAAATATCTTGGGAAAACCAAAATGTAATCCAGAAGCCGGCCGGCTTCATGGATAAGGCTGTCAAGAATCCATTGTAGTCCTTTTAGCTTTCTTAAGTTCAGTGGCCGCCATGCATGCTCAAATGCCCATACATACAGTACCACTGTACTAGGAAGGATGTGCTCAAAAAAAGAAAAAAGAAAAGGGCAACGAACGACATAAAGGCTCCCAAAGGACAAGGAGTGCGCTACTCATGTTTGCTTGTGCCTTAAAGCTCCCAAGGCCAAGCAAATGCGTCTTGCATTGTTTTCCTCACACG
>comp4993_c0_seq1
TGACTTGTCGATGCCAATGATCTGCGAGGCTTCTCTGTACATAGCAGTGAGTCGAGGATCAACAGTCGACGCCGGCGATGATGCGGCAGGCTTGGCCACAATGCTGTCGACAGTGTATCTACCACGCCGGTCCGTCACCTCCTGGAGATTTTTCCTGATGTTCTCAATGGCACCAGCGATCTTGTGGCGCTCCATGCTCTTCCTGAACAGCCCAGTCATCATCTCTCCAAGACGTTTGAGCAAATTGTCCTGGTCATCGTTGGGCTTGCTGCGGCCCTCGACACACACAAGGTAGGTGTCAAGGATGTCCTCCATACCATAGGACGCCTCCCGG
>comp4993_c1_seq1
GATCATTGGCATCGACAAGTCAAGCAAAGATCTAATATCGATACTGTCACCCAAGGGGGTTGATGAGTCCAACCAGAAGATGAAGATTGTTTCAGTTGTGGGAGTTGGTGGGCTAGGCAAAACTACTCTTGCCAAGGCAGTGTATGATAAGCTTAGATCCATGTTTGATAATGGTGCTTTTGTTCCAGTTGGCCAAACTCCAGACGTGAAGAAAGTCTTACGGGACATTCTTATAGATCTTGACAAGAAATACATAAAAGAGAAATACAGAATGTTGGATGAAAGGCAGCTCATCAACGAACTCCGTGACTTCCTTCGAGGAAAGAGGTATTTTGTTGTTATTGA
>comp4995_c0_seq1
TGTCGCTGACCTTTTTGTACTAAGGCTCAGAGAGTTGTCAACCTGCCGAGGCCCATGGCCCAAGGAGTTGTCAGCCCGACATCTATCCCTAATATTCCCGGCTTGCCCCCAAGCCGATGAATAATTATCGCTTAAGTAGCAATTCACATGAGCTTGTGAGGTCTGAACATCATAACTGCTGTGGAGAGCATGCACTTGAGTGGCTGAATAGCACCTTGTGCTAATGCAAACATAGCCGTAAACACTGGCAGTCCTACGACCTCAAGCAGCAATCTGTTCGCACACTGATAAACCACCAGGATCCCATGGTATGTGTAGCTGTTGAAGGTCAAGCCACTATAAGAACGCTTCTCAACGCTGCTCCATTTTTGTGACAGTAACACATACTTTCTTCCATAGTTGCTGCATTGGCTCTTCCATGGACGAAGGCAATTTAGTCGTTCCAACAAAATAAGCACCACATGGTTGCACCTTGATCCATCAGACATGACG
>comp5004_c0_seq1
GGGGGGTTGTCCCCCAAGACTAGGTACAAAAAACACAAAAGCACACACCCAAAGACACCACTCAAAAGATCTTACAGAAGCGCCACACTCAAACAGGAAGGACCAAACAAAAAGAACCAAAACTAGGCTGCTGGATCAAGCGACCTAGCAAGCAACTCGCCTAGTTTAGAAGCTCCAGCCAAGCACCATAGAGTGCTTTCATTTGTTATAGCCTGCAGGAGCACCTGGATGTTAGGGAGAGAGCCTTCGAATACACAGGAATTTCGATGCTTCCAAATCTCCCAGGCGACCAGAATGACAAGTGAGTTTAGGCCCTTACGCAAATCCTTTGGAGCTGCTCTGATTAGTTTGCCCCACCAAGCTGAGAAGGTAGAAGAATCAGCCAGCATCAGCCGGTATATCCACCACCAGGTTCAAATGAGAGAACACCAGAGACCAGATTTGTCTTGTGAAAACACATGATAACAGTAAATGGGGGGCTGTTTCTTGCTCTTGATCACAGAGCAAGCAGGCTGAAGGATGTTGCAAACCCCTAGTGGCCAGTCTGT
>comp5010_c0_seq1
AGCAGCAGAAAATTCCAGTTTTAGTTAGAAGAATTAAGCACTTGTTATTATGGTACTACTTTACAAGTGACCAGGTAATCATCATTTGGCTTACCAATAAATAAATTTCTCCTGATGGATGAAGGTTGGAGGAGAAGGTTGAGGAAGAGTTGTCTACTTCTCTATGCCTCTTTCCACTGTTTATAGCAAGTATGCATCAACCAGAGTGTGATAGAATCTGTCTATACAGTGATGGCCACGGTTTAGGAAAGACTGTCTAACTACTGACAAGTAGCAGTGTAGCACTGTGTAACGCTAGTTAAAGAAAAGCCTACTAAGGCACAAGTGCAGATATTAAGGAATTGGATGCCTTTGGTTTCATTTTGTAATTTACCATAGGCCCTTTTGCCAAGACAAGTCATGGTACAGAGAAACATGATGTCATGTCTTATTGCTAAAGAACAGCTCATAAACAAGTGCAAAAAAACTAAGTAAAGCCTGAAAAG
>comp5011_c0_seq1
GTGATTTGAAAGGAACATCCCAGACATATGTTTATAACAAAAATAAATGTGAATTTCCGGTAGACATACTCAAAGAACAAGGAGAATCTACAAGGGCCCAAACAATCATCACGTGGAGACCCCTATCAAACCGAATCATATACAGAGAACCTACACCTACAGCGTTGGTAACATCGTCGCATTTGTTGGCTAGCATTTTCATCCCAACCTAAGGGCTAAAGCTTCAGAATTCAAAACCATTTCCTGCAAGGGCACTAGGATGGCCTCCAATAGCATGAGACAAGCAACTAAACAGGACCACATGCTCCTGAACCCGGTATCAGTGTTTGTTGCTGCACGGCACAAGAGCTAAGAGCCATTTTGCCCGATTCAGAAGCTCACAGGCTGACAAGCCTTTCACGATCCAAATTCCAAGCTCCACTCTGAATCGGGCTAAAACTGAAGGTGCACACCCGCACTGATGGCCAGGCCAGGCCAGCCAATGATCCAATCAACCACAAAACGCACGGGCAGTGCATTTGTGATTGCACGGGCAGGGGCATGGAGACTCCGAGAGGATCCGATGATTGGGGCCCATACATGTTCAGGAATCACATGAGGAGATCCG
>comp5012_c0_seq1
TGGGACTTAGTTTGGTTGGCCCTTTGGGCCTTGGCCCCGTGCATGATCTGTAAGGTTGATTGATGATCTGTTGTAGGCAAGGATGCCCATGGCTGGCCCAGATTCTATTAGCCAAAACCCTAGGACAATACTTGCCTATATATGACTGTACTATTACCTCCGCATAATCAATCTACTATTCCTGTGCAATTCCCTTGCTTTCTGGACTTGGTGGGCGGTGGTTTTGCAACTGAGCGTCCCTGACCAGCACCACTGGAAACTTACAAAATCTGGATCCTACTCTAGCAAGTTGGCCTACACTGCCTTTTTCTTGGGAACTATCA
>comp5013_c0_seq1
GGCAAGTGAAGCTGAATCAAGCTGCTACTTCTACAGATGTGCAAGTCGTTGCTTGGCTCCAAGCTAGCTAGGTAACTGAGTTCAGCTGAAAGCTGAAGACAGGCAATTTCAGGCTAAGCTGCACAGTACAACTGAGTATTGTTGAACTGTATAAATCACAATTCAAGTCACGAATCTTTTGTTGCAAAAAAAAGAAACATTCTAATTATCCTGATGAAATTTGTAAGATCAAATCTTTTAGTTCAATAGACTGAGCAAATTTATCATCAAGCATAAATAATACATGATAAGTCAACACATCTGTCAAGTGCACAAAAGCATTCTAGCATACAGAGAGCTGAAAGAGCAACAGCTGGCCATGG
>comp5030_c0_seq1
CTGCCAGTATATGCCTGTTCTGTTCGTCCTACTATAGCCGTAGTTATAGCGTTACCAACAGATGCATTGTTTGGAACTCGGCAATTTCATTTATTTCCAGGTGACGAGAAAGCCAATCGTCGTGTATCCGAACAGCGCCCAGACGAACGAATGGGTAGTGCGCTTCTTCCATACGGCGTAGCCTTTGTCACAACTGATCGTTTCGCATCTGTGCTTGTTTTTGCGTTAACTTCAACTTTAACAGTGACAACAAAAAAACTTGCTTTGGGCTGGTCCCTCGCGCGTTGCAAGACTCGAACGCCGACGGGAACGGACTTCGAGTCGAGCGTCAGCGAGTGGAGGCGGG
>comp5045_c0_seq1
TGCCTTGATTCCAGATTATATTAGTACGATACAATGAAGCATTGAATTGATGCAAGAAAAAATAACATAGGTTTAGCTTTTCAGCTAAGTAGCAAACAATATAAGAATAGGAATTGTTTAAAATAAAAGGAAAAAAAATACTCCACTTCACATGGTTCCAGATGTCCAGATTGTCTAACAATATGAAGCATATTCTAATGTTCTTGTGTTGCTCCTAAACATTGACAGCAACAGATCATAACTACAGAAAATTCATCCATATCTTATCCTATTGGACTAGAAAATTCTTCTCATAACTTGTGATAATACAAGGATACAATGAATTAGGAGGTTCACAAATTGTTTTTACAAACTAAAATTTCTTTCAAAGGAATATGATTTGATTACTCCGGATCGCCACCTCATTGGTGACATAGATGGCAG
>comp5054_c0_seq1
GGTAAAGAAAGTTTGGAAAAAAGGAGACTGAATAGCTATTGATAGAGTATTAGTATCAATTAAACTATGAGTCAGGTGAGGTGACAAGATCATTGAGGATCAAGAAGTTTACGAGTAACGTTAGACATATAAGCAAACTGACTGACTGTAATCTATCCTAGCCCATACATAAGTCTACAAAGAAGGATATCAAGCATGGCCAGTATATGATTGCATGAACATGAGGATGCCATTGGATTTAGTCCAAAAATATAACAGATCAACAGCTGAGCAAAGTGGCAGAATGCGTGCAACATGCCAGGACATGAGAATTTATCAATTCTTCTATAGTTAAGAAAAAAAAACGATAATGCAAG
>comp5058_c0_seq1
TCTGGGCTGGCGATGGGTCGCATGCCCTCCTTAAATTTACGGGTGAAGAAGTCGTCCCAAGATTTGTAACCGTGGTGCTTAGCCTGGGGCTCGCAGACAAACATCTCGTGGAACTGGTGGTCGGTCTTGCCGTTCAAATTGGCGACAGTCTCCAGATGAGCTTTACCAGTCTTGCCGAACCAGCCTTCTTCATCGTCGTTCAAATGCTTAGCAGAAGCCTCACTTGTGAGGTAAGTGCCCCAGTGGTCCAAAATCTTCTTGAGCGCTTGATTGACACGGGGCTGCAAGAAAGCAGCGTAACCTGAAGGAGTGCCCATAGGCCAATCGAGAATAGCGTTGATAGGCAAACCAACAGTATGGTATTCTTCAGCAACCTCG
>comp5063_c0_seq1
CTTGTCACATCGTCAACAGAAAATGTACGTAACTCTGTCAAAGCTGCAACATCACATAGAGTCTCTGAGGTAGCTTTAACCTTTTGAAGAGCATGCAATCCTGTCAATTTCTTTATGCCCCTAGGCATCTTTACTCCACGGTAACGCTGGAAAGATCCTTCATTGACACCTACAGTTGCATATAGGTACCTTAGCTTCTTCATCTTTGCTACATCCTTTGGTAAAGTTAGCAAACCAGTGTTGAATGCATCCAGTACTTCTAAGTTTTGCAATTTTCCAATGGCCTCTGGTAAAACCTCAATTCGAG
>comp5075_c0_seq1
GCTCCTCCTCCGTCTCCATCTTGTTTCTTCTCTCCTCCCCCTCCCATTTAGCTAAAAGCCCCCACAATTTTTGGTGTCATTTTGGGATTTTGTGATCTGAAGTATGTCTTGGTTAGGAGAAATTGATTTCAACTTCTTGGGGGCGATTTTGAGCTTAGCATTTGATCTTTTCTGTGTGCTTGTTGAGTAGTAGTCAGCTGCAGTTTAGATTTGATCTAGTCTTTATGTTAACTGTACAAATGGTAAACCTTCAATTTGTTCTACTGTGATCTGGAGTCTTTGCCCTCATGTGAAGACTAGTGTGCTGTTTTAGATT
>comp5082_c1_seq1
GGACGATGCTACAGCTCATGGCAGTCAGCTCCCTTCAAAGCCTACATGTGATGGTGCCTTCCTGGGCTTGCGGATGGAGGTTTCTCTGCTTGTCCTGCTCCGACGACTTCGGCGGTGATGGGATCCGGCGAGTGGAGATTTCTCTGGTGGTCACAGAGGCGCTCAGGGACCTACTTGTATTTTTCTTGTTTGTTGAGGGCCTTTGTGAGATTTGGTTGGGGCAGCTGTTCCCCTGTATCCTTTGCGTATGTGTCTGTACTTATACGCGTCTTTGTACTGTTTCCTTACATCGTAATATATACCGTGTGTACTTGTGATAAAAAAAAATAAGGCACCTCGTAGCTGTTGTATAGGGGGCCCTCCTTCTAGTCTTCCTCTCTGACGAGGCTGTAAGTACACAAATGAGATTATGCTAGCTGTAG
>comp5092_c0_seq1
GCTATGCAAAGAGCATCTTCACCTGAAATTCAATTTAGGAAAGAATGTAACAACAAATGTGTAAAGGTAAAGTGAACTGGTTCTGCAATGAACAAACATGATACATTACCTACATACCACACATACATGTTAAATCCCACGACCATGCAAACATCGATAGATAACCACATATGGTGTCACCATCAAAAGTAATGAACAGGTTTTCCCTCTCTTATTTGAAATGCTATGGAATTACATGTCAATTGTCATGTGTAAAGTAATGTGATTTTAGCAAATCAAACATTATTTTGAAAAAAAAACTTTAATCGGTTAGGATGGTGTCACCATCAAAAG
>comp5099_c0_seq1
CTGACCATTTATATTGTTAGATTTATTTAAGTTTATTAGAACGTTTTAATGAAGTTAGGATTTGAACTTATTTTGTAATTCACACAATAGTTTAAAAAAAACATAAACAATTCCACTTTTTTGATAAGGGGTGCTTTCATTCATTAATACCCATAACGAGTACAAATTACGTATAGGAACCTTATAAAAAAGAAAATTACATTGATGCTACCACAGGACTTGTCCAACAACACCCCAGTACTTCCTCTCCGATCGCCATCGACAAGCTAGGTCGAAGGAAGCAGAGCTGAGACATCCTCAGCTGATAAGGCACGGCCATGAAGGGCCATCACAATTTTTAAAGCCACTACCAGCAGTGCCTCAAAGCTGAAAACATGCTCACTAGATGTGGTAGAAGAAACCTTCCCTTTTTTTGAGGGAGTATGAGCAACAGCACCTCCAGCAGATCGGAGTAACCTTAGCCAGGGGAGCAGATCGACCACCACCCCGCCCATGATTAGGGGAAGCAAACCATGTTCACTAGATGTGGTAGAAGAAACCTTCCCTTTTTTTGAGGGAGTATGAGCAACAGCACCTCCAGCAGATCGGAGTAACCTTAGCCAGGGGAGCAGATCGACCACCACCCCGCCCATGATTAGGGGAAGCAAACCATGT
>comp5102_c0_seq1
GGGCGTCGGCGTCGGCGCAGAACCGCACTGCCCGGTCCTTCTCGACGACCTTCGTGTTCGCCATCGTCTCCGACTACGTGACGGTGAGCGGCAACGGGCTGGCCTTCTTCGTCGCGCCCAGCAAGAACCTGTCCGCGGCGTCGCCGAGCCAGTTCCTCGGCCTCTTCAACAACCAGAACAACGGCAACGCGACCAACCACGTGTTCGCGGTCGAGCTCGACACCATCCTCAACCCGGAGTTCCGGGACATCAACAGCAACCATGTCGGCGTCGACGTCAACGGGCTGGTGTCCCTCGCCGCCGAGCCCGCGGGGTACTACGCCGACGGCACGGGGGCCTTCAAGAAC
>comp5109_c0_seq1
ATGGCCACTGCCAGTTAAAAGAAAAATAGTCTGCCCCACCATGTGGCTAATTAACTGCATTCAATTAGAAAGGCATAGATAATGTGGTGAGTTGCGACAATCTCAAACCACTAACCTGTAGATTAATCAAAACTGCAGCAAAAATGCAGGGAGAGTGTGATATTCAACGGAACCAATCTTTCCTGCATGCTTCATTTTAGCAGTGAATGGGATGAGACTCACATTGTGGAAGATGTAGCAAAGAAACTCTTAACCACGGATGGTGAACCTGTCCTGCACTGTAGAACCCCTGTCCCCCTTCAGCTCCATTTTAT
>comp5118_c0_seq1
GAAGAGGGAGGGGGCTGACGAATTCGCCGCCGAAACCCGGCATCGTCTCGTTTTCGCCCTCTGTACTAGTAGCAAAGGAAGAGGGGAAGAAGGAACGAAAACTAAAAATAAGCGCTTTCTGATTGCCTTGGCATATAAATTCAGGGCGATGTTCCGCGGTGCTAACCATGCTGAGAACCAAAACTTTGTCAAGTCACCTTTTTCCGGCTGTCACTACTGTGGAGGCATAGAAAAGATCTTTGTCAGTTTTGTCACAAGGGATGTCAAGGTCTATACGGTATGCATGCCCTCTCCATATTCCTCGGTGTACCACATCCTACGTAATCGGGGAGCTCTCGCAAAACGCTCAAGATCCGTGATCCCAAGGCCGCCCAAATTTTTTGGACGACTGACCGGCCATTTAACAAGGCAGTGCCCGC
>comp5135_c0_seq1
GGGGCCTGCCATGGCCGGCACACGGCGCGCAGGCAGCAGAGATCCATGGCCGAGAGGCGCAGCAGGATCTCATAAATAGTGTCCAGTGGAAGAGTGCCTGTGTTAGATGCGGCCAGAGCGGGCATCACGCGCCTATCCAGGCCAGAGCTCATCTCGGACGACGACGCCATCTCTGTCTCTGAGACCAAAAAGGAAACGGGGTGTGGGGGCGTGAAGGAGAGTCGTGCTCTTCTCGGCCGAGCAGCTGAGCAAGTCAAAGGCCCCTGTTGCCTCGCCGGTAGGGGAGGTTGAGGCCTTGCGGATCAACCGCCATGGAGTGGCGGAGCGGTGGTGGTGAGGGAG
>comp5139_c0_seq1
TGTGCTTGACGGAGATCTCGAGCGTGCGTGTTAGCAGGGCTGAAATAAAAAGGGCTAAGGATGCCGGCGAGGTAGGGGAGGAGATGTCAGGGAGAGGGAGCGCCGCCGCCGGGGCCATGGAAGAAGGGCAGGCAGGGTATCAGAGCTCGGAAGATGGAAGCGCTGCTGGCAGTGGCAGTGGCAGCAACAGATGCAACGACGACATGATCTCCGTGCAGTTCATGCAGAAGATTTTCGCGGAGGTGCTGGGGACCTACTTCATGATCTTCGCGGGCTGCGGCTCCGTGGTGGTGAACCTGAGCACCAACGGCACGGTGACGTTCCCG
>comp5140_c0_seq1
GGCCTGGGCTCGTCTGCCGCTGGCGTGTTGGCGGGGGCTTCGCAGCAAGGTTGTCCTCGCGCTGCGCGCGACATCATGGCGGACGCCACTTCCCCTGCTCTCCTGCGGCGCCAATCGCCCCCTCGGCGCAACGCGGGCGCCTCTGTTCGCCGGCGCTCGGTGGCCAGGGAGTCAGCTTCTTCCCCCCGCCTGCATGTTCCTTGTGCGGGCGCACCTGTCGACAAGGATGGCTTCACTCTCGTCCAAAGCCGCCGTCGCTGGCGCAGGCGTGCGCTGCCAAGCCCGCGACGCCCGGTGCCGCCGGCTCTTGTGGGGCGCTGCTTCAACTGCCTCGCCAGGGACCACGTCAAGGCC
>comp5168_c0_seq1
CGAGCACCTAGGGGTCGCCACCGACCACCGCGCGTGCGCCGTCGCTGGGATAGAGGCTCTGCTGGTCTTCGGGGAAGTCCGGCGACGGGCGGTGGAGTCCAGGGGAGCCGAGTGAACTCGTGGGCGTGGTCCAGGCGTGGAGCGGGAACGACGCGAACACGGTCTGGTTCAACGTCGGCGAGTCTAGCCCGAGGACGCCCTTCTCCATAACGTGCTCGGTCTTGTGCACCTCCGCCCAGTGCATAGGCCGCCGAAGTAGTTGCGCATCCGTCGAGCTCGGGCGACTTCACCGTCCGCCGCGCGTCCACCATCCGCCAAGTGAAGCACCACTCCTCGGGCACGCGGG
>comp5170_c1_seq1
ATACAATCCCACAGCCACATGTAGTTTCATTGTGCAGATCTATCAGGAATTGTTGCATGGTACTTATTACAATGATTGTTTGAAAGAAAAATGAATGATCTTATTGTTCATGTTACAGCACAACACATTTGTATACAAACAACTCTGAAGCACAAACTGAAACAAATCACAGGAATTTCAACAACCCAGGCAAAGCTGCGGTATGGTAAAACAAACAAAGAAGCAAGCAACCAAAGCAAACCTATAACATTTATCTGACTCATAATCGACCTATGGGTTGACCGAAGCCGTCTGCCCGTGCGATGGTCACAGATTTGATTCCCCACGAATGCACCCGTCCGAAAATATATAGAACCTTTGCCATTTCTGCCACACATAAAAGTATTTTCAAAATACTTTTTAAAGGAAGTATGAAAACTATTTTCCATAGGCTCG
>comp5171_c0_seq1
TGACTTGGACCATCTTGGAGCCTCCAACGGGTGACCTTGCAGAAGAAATTGTATTTGTGGTGAGAATCGCGCTCGCTTGCACACGGGCAAATCCCGAATCGCGGCCTTCCATGCGATCAGTTGCTCAAGAGATATCAGCGCATACTCAGGCTTATCTTTCTGAACCGTTCAGACAGATCACAGTAAGCAAGCTAACAGACTACCAGAAGTGATGTTTGCCTGTGAAAAGGTTTGAAGCTCAACAAGTGAGATTTGTAGTTATTGTGCTTTTTTGGATGCAGTTTGAGAGGACTAATTTTCTCTCAGTTTCCATACTGATAGGCCACGAAACTATTCTGGAAATCCTCAGAAGTCTCTATGTACACAAAGTTAGCTGTATTAAATTCGCTACTATGCTGATGTTCGAAGGGGCTAAACATGCAGCTGTAGGCTAG
>comp5173_c0_seq1
GAACTAGCGAGAGTCAAGGTAAATTGCAGAGATCCAGCAGCTATTAGATGCGTGATTGAAATCTTTTTCAACAAAGTGGGCCATGAATTTAAGTTTATTTCTGAGGAGGGTCTTGGGGTGAATCTGGATCCTAAAGGGGGTCCACCAGGAACAGGAAGGAAGGATGACAACCTGGAAGGAAAGATTAGAGGGATGCTGATAATTCCAAGGGCAAGAGGAAGAGTGACAAGTTTGACAGGATTGGAAACATTGATAAAGAGTATGACTCGAGCTATGGGGGGAGCCAAGATGTTATGGAACAAGATGATTTAGGCATGGGACAAATGGATAATCTTCCTATTACAGCATTCCACCCAAATTTGGGCATGATAGAACTTGCTGATATTACCAAGGATAACTCAGTGAACACACAGATATGGGATCCAACTACTGCTATCATTCAGCATGGTGCTATCTTTGAACAATAGCAGTGTGCTCCCTAGGTAACAGCAGATACTCAAGAACAGGAAGAAAATCAAAATGGTGATAATGGTCGTAAGGAACAAACTACACAGATG
>comp5183_c0_seq1
GAGCCGAGAAGGTGAAGAAGTCCCGGTTTACCACCGTATTCCGTGGCACAGACCTCTCTGCATCAACCCAAAGGCTAGAAGAGCTGTCTGGTGGTGTAACACTGCCACCAGTGAATACCGCCAGCATACAGCATCAGGTCCTGGAGCAGACCACCGCAGAAAGGGCAGTCCCCGAATTGCAAGCTCCAACAACATCTGCTCCTGGGCCAGCAACCGAGGTGTTGGAGCAAGCAAAAGATCCAAAGGCCCTAGAGCTGCCAGAACAACCCCAAGAGGCCCCAAGATCAGAAGAGCAGCGCCAGCCGGCCCCAGAGCAACAGGCAGTTCCAGAGCAGCAACCAG
>comp5191_c0_seq1
GTATTATCCATTTCATCATTTAGCATCTACAAACTTTACCAAACTCTTCAAATCGAGAAAAACTAATTTTTCCTACGCTGCCATGATTCGTGAAGTCCAGTTTTTGTTATGGAAGTACTGTCATTTCAGTTTCGCTATGCAAATAGTCTGATCTTATGAAATATTTTCTTTCACTGCTTCTTTGTTTTCCTTTGTTTTATTTATGACAGACTCTCAGAAGTGCGTTGTTTATGTTGTTTCTCTTCACTCACAAGTTCATTTATTTGTTCATATGCCAGATTGAGATAAAAACAGCACCTG
>comp5192_c0_seq1
ACTAGTGATAGACTTCAATTTTGTTCACTTTTATGATAATGTTGGCTTATGGCTGTGTGCTTCAGTAAGACAAGGTTAATAGAATGTCATGGCATGTCTATCTTGTACTCATGATCTATGGTTGTTCAATTACTGTTCACAACACAATTAGGGCTGAATAGGCTGAGAAATCAGAAAATTATGTGGTAAATCAAGATCCTTCTGGTTTAGTATGGAACAATGTTTTCGTAGTCTGTTCACTACCACAACTCTATTGGACCAATCCATACAGCCAAGCGTAACACGAAAAGGAAAATAAAGATTTATAGGTGAGACAGAAAAACCCTTACAACCCGACTCGTTGACG
>comp5193_c0_seq1
GTTGCTTTGAAGAAACAATCTATGTGGCTTTTGCTTCTTTTGATCTGAAACACTTGTTCCTCTAATCATCTGAAGAAGCAACTGACAATCTGAAACTTGTTTAGCAATTCACGATCTGAAGAAACAATGGTGGGTGTACTACTGATCTTCTGGTCCTCTGAAGAAACAATATGTTCAGTACGTGTTGAGGTGCTGCAATTTCTTTTTGTTTCAGTTGATCTGTGCAGCACTTTTTACCAGGGGGGCAACGTTGCAGTTTTCCCACTGGTCATATTCCCAAATAAGTTATGGGGTTTTGTATTTTCTGTGATAGATCAGTGAAATTGTGGCTGCAGATGAACTGCACTTGTGTAAGATGTGGACACCCG
>comp5194_c0_seq1
GCTAAAGTTAATCGGTCCAGTTATCCTTAGTGGAATATTGTGCTCCCTTGATGGTTCTTCAACTCCAGAAACAGGTCTTTCAACTATTTATCAGCTTTATCTATCAGATCTAAATGTGGTTTATCTTGATTTTTTTATGGTTTGTTGAGATAATTGTTGATGGCCAAATTTCCAATATTGAAATGATTGAAAAACATTGAACAAGTGTTGATTTTCTTCTCCAGATTCTACTGGTACAGATACCAAAATATTTATAATAAAAATATTAAAGTAGGCATACTTGGAATAGAAAACATCCTCTGCCTGTGTGCGGGCAAACCCATGCATTTTCGTTGTGTCCATGAGGTAGAAGTAGAAATGATTCGATACACATTGATGTGTATAGGCTGATTAAGGAGATCATTCCCAAGAAAGCATGATGTGCCTCTCTCAACTTGAAGAGAAAAAAAGAAGTTCAGAATATGTGATAAGCTTAAATAGTATAGGAATTCAGGAAAACAAGTCCAATCTCATGAATCTGATTTGTGTCTGTATTGCAATATGTACGACAGGCACCACGGGTAGC
>comp5195_c0_seq1
CTTTTCTAACTTAGTATCCTGTGAGATACAAAATTGAAACAATATCTCAGTGAAATGTTCTCAATGTCATTAAATGATACAGCTTAGCACTAGCTCATCACAAGTTCCAAATCTCAGACATCAACTCGATCTGCAAAATACTTTGGACACCAAATTGTATTGTAAAAACTAATGAAGAAACATAGGGATCCCGACGTTTACAAGGATGTTGCCTTTCAACTGAAAATAATTTCAGCATGCATTATAAATGCACTTTATTGAACTGTTAGGGGTTCTCTACAACCCACCAGCCCCAGGCCCAAGCAAACATACAATACAACTCACTGCATGGTTTGGAAAAAAAACAGAAGAAATTAGCAATTAGTTAGTAATTACTGACTCAAGGCCAATAAGCCATTCTAGAACAAATAAGCATGATTACGGTGACTAAATACATGTAAGACACCAAAAGTATCTCAATCACACAAGTCTGAGCTAAACCCTTAAAGGCCTGTTTGGATATGGGGTAATCTTTTTTTTTCTCGAAAACGCAG
>comp5199_c0_seq1
AGGCTTTTCAGCAATTTCAACTGTTGGAGCAAGACTTACAACTATTAGTATTGAATGATCAGACTGATATTTGGACCTATATCTGGAACTCTTCTAGTTTCTCAACCTCAAAGGCATATAAGCAGCTACGTGGGAAAAGAATAGTTCATCAAAGCTTTGGATGGCTGTGGAGAAACTCTTGTCAGAACAAGTTAAAAGTTTTTGGATGGCTATTGTTAAAAGACAGACTTAGCACTAGAAATCTTCTGAGAAGAAAAAGGATGGAGCTGGAAGACTATAACTGTCCCCTCTGTATTGGACTCATCGAAGAATCCTTGGTACATTTGTTCTTTAGCTGTCCGTTTGCCTCCCTCTGTTGGAACTGGATTCAGGTTCACACTTCTGAACAATTGGATACCTTCCAAAACCTGAAATTGATTAAGGAACAGCTGCGAGTGCCTTTTTTTATGGAAGTGATCCTCATCATGTGTCGG
>comp5200_c0_seq1
GGGGTGTGCGTAGAGGATAAACCAGGAATCGAGACCTTCTCATTCACATCAATCAAATGTGAAGAGGCAGTCCAAGATCCAGCACCATGGCAAAGGTCTCTGGCCGGCCATGGAACGAGAAGAATGGCTGGAAGGGGCCGTTGCCTAAGCTAGATGCTCACCATCGAGAACATTAGGGGACATTCTTGTGCCAAAACCGATTCAAGCACCGGCGAGGATTCAGTCACAGGATTGCCTAAGCCTGTCCTGTTGCTATTCAAAATGCTGTTGTCATGTTATTTATTCTTCTATGGATATATGCTTCCGG
>comp5209_c0_seq1
GCGACCTGTTTTGATGTTGAATGTGTTGTGGATAGTGCAAAACGAATTTGTAGGTTCTTGTACAAGCATAACAGGGTGCATGCTATGATGAGAGAAAAGATAGGTGGGGAGCTCATTAGGTGGAATGCCACTAGGTTTGGCACAGTTTTCATATTTCTTAAGAGTTTTTGGGATAGACAAGATAAGTTTAAGCAATGGATGATATCTGATGATTGGGAGAGTTGCAGGACAGCTAATGAAGAAGAACATGATTACTCATATAATTGTTTGACTTCCAAAAAATGGTGGAGTGAGATGGAGTTGGTGTTAAAAGCTGTCACACCGCTCTATTCTGTACTTCGTTTTGCTGATCAGTAAAAGGGTGCTTCAATATCTGGATTCCTTCCAATTATGTTAAGTTCTATAAATTGCATACGTGGCAACTTAAGTCATAATCCTGACCCCTGTTACAAACTTATGCTTGATAAGTTAATGGAGGTAATAACGAGA
>comp5210_c0_seq1
GGCAAGCTAGTGCTGTGGTGGCAGCCAAATATTAAGAAACAAAACTTGCAGCAGCTTGAGGTTAGGTGTGGCGACCTTAGTTTGAAATCTATAAAAGGTAAGTGATGCTTACATGTTTGTGTAAACTTCCAAAACAGGGACTAGCTTCCAAACTTTTGTGTAGAACTTTGTGCAATGCTCTCTGTTTGATAATTTAGTGGCTCATCTTTTAAACACTGTAAGTATAACCACAACTGCACAAGTATGTTTGTTTGAAACAAGAGCGATCTGCTAATTTCAACATGTATGTTGGAGTGTGATT
>comp5211_c0_seq1
GAGGTATTGTCACTGCAGGTTGACATCTCCTGCAACGTTTGTATTGGCTGGGAGCTACTGAGTCATATGTCTCTGGATGTTCTTCGACGCCAACCATGGCCACCGCCACATCTGCTGGAGATTGGGTTCAGATGCGGTAGTGCTGATATTCGCCCAAGTCCATGGCCATCTTTCCTCTTGAGAAATCGCTGTGCAATGGGCACGGGTATCAGCTGGGAACCTCCTTGGCCACTTCAACTTGGACAGTACATTAGGTGTGTGCCAGTTACTGCACTTCAGAAATTTTTGCCCTGTCTGATGGTGATATCAGCAAGTATTGTTGCTTGTGGGTTGCTTCTTGAGTTAGTGCAGCGGAAGTGTGGTGGCAATTGT
>comp5220_c0_seq1
CTGTCGCTGGTGCTTGGTGCACTGCGTGGTTGTTGACTGTTTTCTTTGGTTGCTCTTTCAAATTTAGTCAAATTTTGTTTCACACACTGAAATCCTTACATCACCCACATTTGCGTTCCTGTTCCTGGGGACTGAATTTCTGTTTCACCGACTGAAAACCTTACACATTGGTTTGATTGCACAAGAAAACCGAATGAAACTGGAACAGAAAACACTCAAATTGCACAGGATTTGATTGCAGAACTTGTGCATTGCAGAAGCAAAAGAGATTGAGCTAGCTAGACGGAGCACAAAGTTTTCAGCTTGTCTGTAGACTGTGGTCAGTAGAACATCAGTAGGGATAGAGTAGAG
>comp5223_c0_seq1
AGTGTGGAGGCGGCGATGGGAGGCGTGCGTGGCAAGCAGCGATGGGGGCGGCCGTGGCGCCGGCAGCGGCGGAGAAGAGAAACAGAATGGGACTCAGCATGCAGTGGGCCCTCTTTCTTGCACCATCGTCTTCTACCTCCAGGACGCCACCTCGCAAGTCGCCTCCCTCTCCATGGGCCCTAGCCCCTGGCTAGCCACTAGATTGCTGCCTGGTTACCAAATTGGCGTCACCAGTGTTCATACCCTTGGAAAAGCCACAGTAATCCATTGGCGTGGATATAATGCATCATGTAGAATTCTAACGAAACAACAGTGCATGAGCATGAAAAATACTTACTAGATGTCATATCAATTAGTTTGAAAGTGGTCCATGCGGTGGCTCTTTTATTATGTGTATTCCATAAACTAGTCTTGTCAGAGGAATTCTCGTCGATCAGCAGGTCTTGTCCTCCTACGAGGGCGGAGGGCCTGGTCTGTCACGGAGCTAGGACTAAAGCAAACTAAGCAAAAAGATATGTAGACAGACTTATTTTTGGGAAATTTTTAGTCCACATTTGCCAACTAA
>comp5232_c0_seq1
ATTCTTATTACATATTGCATCTGCTTCCTCTGCATCTCGGCTAGCACCAGCCGTCGACTTCATATTCTCCATCTCCGGCTTAGCCCATGAGATGCAGGATTGGTAGTACCCGGTTACGTATCGTCATAAACTTCAGGAAGTGGTCTTGAAAAAGACTCTCATCACGTTGAGCGTGGAGAAACAAATCGACCTGCGCGCACAAAGGATACCAACAATGCCAAATATGAGATTTTTTTTTATAAAAAACACAATCCCATGTGCATACAGGCGAATTGCACGCAGCAACCAGTTCTTTTGCCGCCAATTTGGATGCTTTATCACGGAATTCCGGATAATCTCGAAATCGCTGCCCCTGTGTGGAGGTGCAGAAGCATAGTAAAATCAATAAACAAGGCAGTTCCTGATAAGTAATGATACACCACCCACAGAGAGAGGCCCTCAAATATCAGTCAACCCATGGCGGTCCACCTGCATATCTAATAAAGAGGACTCGATTGGAAGGATCTTG
>comp5234_c0_seq1
CTTTCAAAGAAATCATGGATGAGGTGGACAAAATAAAGAACACGGTACACTGACTAAAATTCATTTTTGCTCAACTTGTGCAAATTTGTATCCCAGTGAGTTCGTCATAAGTGCATTTTTGCTGAAATGTTTATACTTCAAAATGTCCATATGAATTATATAACTACTTTTGTTTTCATATGAACAAACTGTTAACTGCCTTTTGAATTGCTTGATAGAAATACAATGATGTTTCTGAAGATGGCCAATTTTGTTTAAGATGTCAGTAGTGAATATGTGAAAGCCTTGAAGCATAGTGTGTCTGCTGAGTCTGAATTTGTTGGTGGTTTCGTCCTATGTTTCAACCAGTACTTAGTTAGATGACACATGTTGATTATGTATCTGCTGTCAAATACTTGTCCTTGATATGCATTGACTGGTTTGTTATTTTGAGTTGATTAACAACTAGTTCTAAACTGGAGGCCTTTTCTCAGGGTAACAGACTGTTTAAAGAAG
>comp5236_c0_seq1
GATCCTGCTGGAACGTTGCTGTGCAATGGGCCAGAACCTGCGTCCAACTTGCTGTTGCCCAAAAGTTTGGAAATTGCTGTTGGGCCGTGAGGGGGCAAGGGAATTGCAGGATGCGCTGGGTCTTGGTGAAGCAACGGAGAGACCGGCTTCACCACGCTCGCCCCTGTCCTTCCTCTTGGATGAGGCGACGGTATCACCGGCCTCTCCACGAACACCCCCGCCACCGTCCGTCCCTGTAGTCAATCCCCAATCCAAGACCACGACAAAGCCGCTCCAGGATTGCTCCAGGCGCCGTTCACGAAAGCACCAGCGCTCGCCCTGCCGACGCGGGACTTGCTTGCCCCCGTACTTGCTTACTTCGGATGAGGGTGCTCCGCCGGCCGGGGATGTGGTAGCGGCAATGGCTCCCCCGCGCGACTTGCTG
>comp5239_c0_seq1
ACTACAAACTTTGCAATGTGTTTTACATTTATAACATATATGGCATCAAAATGGCAAGTGCCCAGAGAACACCATACCGATCCGAAGGACCAAAGAAGAGGATGTCCTGAGGGTGAGCTCCATTGAGAGATATGGCAAGAAGTCGCCTTGGAGCATCCCAAACCGTTTTTCCATTGATGACCCTGACACGGTGAACGTATTAAGAGGCCACCAGCATGCCATAGCATCTGCACCGGAGGATGACAACTACTATGGTACCCAAGCAACATTCAATTTGTGGGAACCAATTGTTGAGAGGGACGAAGGATTCAGTTTGACCCAGTTCTGGATTAGTAGTGGGTCCTACTCAAACAATGACCTGAATACCATAGAAGCAGGATGGCAGGTTTACCCTGGTCTGTATAAGGATAGACACACAAGACTCTTCATCTACTGGACTCG
>comp5241_c0_seq1
ATGTCCGATCTGATGTGGGGATGCCGATCTGGATGAAGGAAGCACGAGCGGAGACGGTGGAGAAGAGGGAGAGACCGACGGTGGCGGCATCGACGAGCAAGCGACGGGTTTGGGAGAGAAGTAGAAAAATAGATATTTTATTCCATGGTCAAAGGCCCAACATTACGACAATTGTCATAGCTGCATCCCACTAATACAGGGCCCACGTATATCGCCTTGTACTCTGTCATCCTCCCTTGTCTCAACGGCCATCGTCATTAGTCAGCTTCACCGCTGGGTCAGCCATGGCCGCCACATCCGTCA
>comp5246_c0_seq1
GCTACCCAGTTTTCAACAGCCTGTCAAAGAAGAACATGAGAAAAAAAAAATTCCACATCGATTCGCTAACTAGAGAAGTGTGTTTTTAAGACAAAAAAACATAAACCTCTCTGAAAAATAGTTTTAGAAGAGAAAGAAAGATTATGTTCTCTTCTATTAATGCAATGATACGAAGCTCACCTGTGTTTTTGAGGAAAAAAAATATTACCCTACTGCTACCCGATAGGCGATAGCCGAAAAGAGGTGCTTCCCTTATAGTCAAAAAATATTCTAGGAAATTGACGTGACAAATAAATTAGCCTAATCTATCTCAATTCTCAAAGAACACAACTACACAAGAGCAGATGCATTTTGACATTTCTGCAAGTAAAATTAAATCCGTATGAACAATACCTCCCCACCCCCTCCCAAAAACAAACGGCA
>comp5250_c0_seq1
AACTCGATTTAATTTTAAAGTTTTCATTGGATGCAGTAACTTTTTAGCTTCATTCTGCTATTTTTGAGTAAGTGTTACTAGTTTTTTTGGGTGCTGTTTGAGCATGCTGTGGTTAGTTATCACAACTTGGGTAAGGGAGGCTAATCTCTGTTGTGGTGTTGGATGTTTCCAAAAAATACTGTATGAGGCTGGAAAGCATATACGGGAGCTCTATGATATTTATTTTCTTCTATTTACATTGAAATAGTATTGCTAATCTCACTGCACCTGTATTTCTAGCTGGATAGTTGGAACAAAGTTCTCCCTTAGAATCACTGAAAGGTAGTTCACTCGATGAATGCTGCTTTCAGTTTGTGTCCACACATTTGCTAATTTCTCTAAACAAGTAAATATGCTCACTCTGTTCCTTTTGTGGTCTTAGCAATCAGTGGCTG
>comp5250_c1_seq1
TTGGAGATTAATTTGTAGTACTTGAGGGGAAAATAATAATAGCTCCATAAGACTAAGTGAAATGGTCAAGCAAGTCCTTGCTTTGAAGTAAAGTTGAGCGGACCAACAAGATGGGAATAGCCGAATAGTACAGATAGGGTAATTACTCCAAGCTCTACCAATAGTGTTGTTATCTTCAAACTAAGGTTTGAGGCAGCATAATTCTTCAACAGCATAAGCTGGAAACCTTATTCGACTTGAGATGCTAAAAGTAAAAACCTACCATATATTGATGGTAATTGGTATTAGGTTAAACATTGACAGCCACTGATTGCTAAGACCACGAAAGGAACAGAGTGAG
>comp5256_c0_seq1
TGCCCCCTATTCCCTCAAATGGGTGACCTGAGATGATCTCCTAAATTTTCCCTACTTTACACTTTATTGTCGACCCCGCTCATCAGTTCCACTTGTCAGCTTTATGGGAAGAGAGAAATGATGAATATGGGGAAGGATGATTGGCTCCTACATCTATGGGTCTAGGAGAAAGAAATGAGAGTCCCTCATCTACCGAGGGCTAAATAGGGGCTCGGTTGGAGATTTTTTTTTTAGATCTTAAAATGGGATAAGGGCTCAAGTAGGATTTTGGTTGGAGTTGCTCTAAGGCAACCAATGCTGTGGATGGGGCGTATCCTTTCGGTGAGAGGTG
>comp5262_c0_seq1
AGCACTTCTGTTCGCAGCGGCCAGGTGTGGGTGCTTGTGCTTCCTCCGTCGCTTTCCACCAGAAATCCGCCCGATTTTGCTCCTTTTTTTTGGGTTGGGTCTCGTCGCGTGATTTACTGTTCCTTTTTCTGTTTATACACATTTCTTTGTTTTTACCCGTCCCTTTGAGTTGCTTTCCTGTTCGACAGTCGTAGTCAACTGTGATGGCCCTGGGATCATGTTCTTGGTCCGTCTGCTGCACTTTCGGAAGGGAAAAGCCCCCTTTATTTTAATCCATACCTTCGGGTTGCTCCCAAGATTTCACTTT
>comp5263_c0_seq1
GCCGACAACATCCTTGGCCAGGCTCTGTTCGGCGACGGCGCCGGCGCCGTCATCGTCGGCGCCGACCCCATCGCCCCCGTCGAGCGCCCGCTGTTCGAGATGGCCTTCGCCTCGCAGACCACGATACCGGAGACCGAGGACGCCATCTCCATGCAGATCAACAAAGGTGGCATGGAGTACCACATCTCCGACCAGGTGCCCCGTCTGCTCGGGTGCAACGTGGAACGCTGCCTTGTCGACGCGTTTCGCGCGCTCGGCGTCAGCGCCGAGTGGAACGACCTTTTCTGGGCGATCCACCCCGGCGGCCGTGCCATCCTGGACCACATCGAGGGAGTG
>comp5276_c0_seq1
TATTTGCTGGTAGCACAGAGATTTGGTTGGGGTCCTACCGGTGTTGCTTCAAACATGCATGATTATAAGAATTTGAGGTTAAAGTGATATTCATTTTTGGGTGATGATGACGAGCATAGAATTGACCGAGGACATCATATCATGATTTGCATTTTGACTTCTATTTACATGAATGAAAATGGATTTGATGTTATTTTAATTATTTCTTGCGTGCAGCTCTATGGTTTCAGCTCTATGTTTTTCAATGCAATTGGTTCATGTGCTGAATCATCTCTTGTTTTACCCTCTCTAACACAGGACAATGCACTCCAAATAGAAGTATTGCTAGACTAACTAAGTGTCTCATTAACTGGT
>comp5284_c0_seq1
GCAGATTTTGTGGAACACACACAACTTGTTTAAAACTTGCTCCTGATATTATTTTTGGACTGAACAAACTGTGTTAGTTTTTGGGCCCTAACAAATGTGTTAATGCTGCACTAGCTTCTTTTGTATTTATGCAATTTGTGGGTCAGTGTAGATTGTACTGTTGAACTGCTATGTATTTATGCAATTTGTGGGTCATAAGGAATGTGTAGATTGTACTGTTGAAATGCGATAGATCTGTTTGAAATCACCTGTACAATGTACATAATGTTAACGAAGCATACAGCTTGCTATGAATATGATCTTCCTTTGACTTGTTTCATGATGCATTGAAAGTGGTGATTTGGCACTGTGTTCCAGATCCGAACAAGAAAAGGAACTT
>comp5288_c0_seq1
ACCACATGTCTATATGGGTAGACCTGATCTCACACCCCGTTAGGTAGAAATATAACTTCCACTAGGGGGCCGGCGTGGCAACGGACTACCAGGAGAGGACAAACACGGTTGCTAAGTGATCTTCCGTGGTCTGGTCGGTATGGTTGCTTTGTGGACTTCCATGTAAAATTATCGTTGTGCCGTATGCGAGCACCTTTTTAATAGAAATGGATGTTATGTGATCATCCAAATGGATATTGTGTGATCATCCAACCACTAGATATTTTGGGGTGCTATGTGATCATCCTGATGTTGTGTGAGTTTCGATCCCTGAGTAGACCATAGTGGAATTATATGAAAGCCTGAGGT
>comp5291_c0_seq1
CCGCACTGCTCCGCGCGCCCACGCCGTGCCATCATCCATGTCGCTCGTCGCAGAAGGGGAGGCATGCGCCTGCGCCCCCTCCCCCCATCCACCTTGCGCGTTGCTAGGAAGGGGAGGCATGTGCCACTGTAGTTCCCCACCCACCAGGTAGGTCATGACCATGGCTGCCGACAAAGCTGTGCTTCAGGTTTTCAAGCATTTTCAGACATATTGCAAACCTATATTTCACGTGTTTTAGTTGTTTCAGATGTATGTTTTAAGTGTTTCATACGTTTCAGATGTATGTTGCAATTATTTCATATGGATATTGCAAAGTAG
>comp5293_c0_seq1
AGAGAGGTTCAAGAGCTCCAACATGGCCAAGTTCCCAAGCTGCACAGGTATCCGGCCTGTGAGCGCATTGTTGCTGAGGTCCAACACAGTCTGCAGGTTCACTAGATTACCTACGGTTGTTGGCAAATCTTCATTCAAGTTGTTGTTGTTAATCACCAAGGACTGTAGCTTAATGCAATTACCAAGCTCTTGTGGTATTGGCCCATTCAACTCATTGGAAGACATATCAAGGTACTGCAATTTGCTCATGCGACCAAATTCAGGTGGTATAGGACCTGAAAATTGGTTTCGTGAAAGATTGAGCAAGTACAGGTTGGCTAGATTGCTTAATTCTGGTGGTACGTTGCCAGTTAGGTTGTTGATGG
>comp5301_c0_seq1
GAGGCGTCCCCTGCTCCTTCGGCCCGCAGGCCGCAGCATCCTCCTCGCCAGCTCTGCAGTTGTGGAGCCAAGGCCCACGGAGCCTCCGGCCCATAGCGTCCACGATCCAGCTCATGTGGGCCGCAAGGATCGCGATCCGTTCTCCATGTGCCTTCAATGCGGGCCGGTAGTCCATGTGGGCCGTCATCAATATGGTCCCGTCGGTCGCCACTGGCCAGAGCCAGACCAGGAGCTCGCCGCGGCGCTGGAGCGGAGGGACGCGTGCAGGCGTGGCGCACCGCAGCTACGTGGCGTGGTGCTATGCTGCTACTACCAGCACTGGTCCGTCTC
>comp5309_c0_seq1
CAGGTAACCCAAGCGCACACTCCATTCGCCAACCCCACCCCGAACTGCCCACCTCCACCGCCGCCTCGCCGGAACCCTACCTCAGCCGTACGCCTCGAGACGATCCCCGGCGGGACGATCGGGACCCGGTGCATCTCCGCGCCAGGTGGTCACGTATTCACGGTACCTTACTACCTTTGCACGCGCCGCCGCTCCCTCCGCCGGAGGAGACCATGTTGGAAGGCGCCCGGCCTCGCCGGAACCCTACCTCAGCCGTACGCCTCGAGACGATCCCCGGCGGGACGATCGGGACCCGGTGCATCTCCGCGCCAGGTGGTCACGTATTCACGGTACCTTACTACCTTTGCACGCGCCGCCGCTCCCTCCGCCGGAGGAGACCATGTTGGAAGGCGCCCG
>comp5318_c0_seq1
GTCTTTTGGGACGCTAGGACCTATAGGGTTATGAAAAAGGTTGAACTTCTTATGGAGGGAAGGCCTTTTGACATGATGGTATTCGATGGCAAAGAGGACATAACAAGCCTGGTGGTCGCCTCTAGGAAAGAGATATCAATAATCAAAATCAATGTGCCTACACTATTGACCGATTATTGGAAGTAATTATGGGCAACACGCATGTGAGATATCCAAGACAAAAATCCGCACAACACAAGGATTTTATTGGAAATCCCGAACGCTCAATCCAAAAACTGCTCATATATGGATTGGAGATCTTGAAATGCATTTAAAAAAGAAGGGAGATCATGAAACAGGC
>comp5321_c0_seq1
TGGATGAAGACGATGTGTGGCTGGACGACATGCGAATGGGATACCCTATATAATCATGGAGTGAAGGGTGGACGGCGAACACCAGGCTGCTCTTGGCCTGCAGGTTCTCCGGCTGGTAGATGCTCATAGTCAAGTTGAAGGTCATGTTGAACGACGCCTCATGGAAGCTCTCCCCGTCATCGCTATACGTGTATTTCCATAAATTGATCGTCGGAGGGATGAAGAACCAGCCGTTGTCGGACAAGTTGAATGCCAGATTATGGTTGTTACCTCTGATGTATGGTAGTATTTGGATTGGCACCTTGCGTATGGTAGTATTTGGATTGGCGAGGAACAGGGAGCCAGGTGTTTGATTGAATGGAGAGCTCAGGGTGTAGGGTTCCAAATATTTCTGGTCATCGGAGCTAGTGCCAGAGGAACAGATCAGTACAAGGGAGCATATGAGGAGGAGCAAGATCGTACTGGAAGACACGGGACGCAGCTTGGTCGTAGCGG
>comp5322_c0_seq1
GGAGCTTCGACCGATGCCTTCTCGGGACGTCGAGGCTAGGGTCTTGTGGCCTAATGTGGAGCGGGGAGACGCGGGGGTTCCGTTTTTATAGCCCGGAGGCGCAAGGAAGCAAAGGAAAGGAAAGATTGGAGATCGATTCGGATCGGGGAAGAGAGGGAAGGCGGCGTTCGGCCGGAGGAGGAAGAAAGGAAGGTGGAAGGAGACGCTGACATGCGGGTCCCACATGTCGGCGACTCGGAGGAAGAAACACGCTCGCGCGGTGAAGCTGGGCCGCGATGGCTGGGCTTGGCCCACGCGGAAGCAGAGCGCTGGTGCGGG
>comp5323_c0_seq1
CCACCTAGCCCGGGCCGCAGATCCGCCCCTGGTTCGTGCTAGATTTTAGTTCGGCCTGCATCAATATGGTCCTCCTTTGATATGCACAACATCTGTTGCCTCTTTACTTTTCGCTAAGTTTAGCCTTTTACTCCACTTTGTTCTTAGGCTTTACGCCTTTGCCTTTGTAGACTTGAATTTTCGAAATGCATGTGGTCAATGGGCTGTCACTGGTCTCCTATGTAAAGATATTGTTCTGTAGTAATTAAGAGGGTCTCTGTTGCTTGCCATTTTGTAACAGCTGTTATGCAATGTCTGTAGGCTGCTTGGTTATGAAGGCCTT
>comp5325_c0_seq1
AAAAAAGGATATCCTTGGAAAGGTCCGGACGCATGTGTATGTTGTGGAGTTCCAAAAGAGGGGTCTGCCGCACGCATATTTTTTTGCTAATTATGGACAGAAAGTACAAGATCACATGTCCAGAGCAGTATGATCTCCTTATCTCAGCTGAGCTCCCGAACAAGAAGAAGTATCCAGTCTTGTACAATATGGTTACCAAGCATATGATGCATGGGCCTTGCAGAGTGCTTAATCGCAATTGCACATGCACAAAGGATCGTGATTCATGCAAGAATCGTTATCCTCGACCTTTCTATGATGTCACAGTACAGGGCAAGAATGCATACCCGATTTACAGACGACGTGAAGATGGTCGAAAGGAAAAGGTTTGCGGCCACGAGCTTGACAACAGATGGGTT
>comp5331_c0_seq1
TGCTGCTGCTGGTGCCGTTGCCGCCGCCGCCTTGGAAAGGTTTGTTTAGGTGGTAAGGAGGAATGGATGTGGAGAAACCTGCTTCCAAGGGGCATGGTTTCTTTGCCCTCTTCGATTGGGGAAAGAAGTCTAAGAAGCGCCTGTTCGTCGGGAGCACGAGCAGTTCTCCAATTCTGAAGAATGCTGGAGATGGGAAGGATATTGATGATAGTACACCAAGTACACGGTCAAATTCAATCCTTGAAGACGCCCCAAGCTTGAAGGAAAGCAGTGAACATAGCTGCTCATCTTCAGTAATTGATGAAGAAGCTCAGTCAAGAAGGAGTCCGACGGTTG
>comp5338_c0_seq1
GTCCAGTTTGGTATGGAATACGTGCGTCAGAGTTTGTTTAGTTCCTGCCTGGAGTTTCTTTTTCTTTTTGCCATGTTCCACCAGCTGATGTTGAGAAAGACAATTACGATTTTAGTGCTCAGTCCGTATATGACTCAAATTGAATTACTGATCTCCTCCCGTCCTCTCTTTTCTGCCCAAAATTAATCAGTCCGTGTATGACTCAAACTCAATTACTGCCTCTTCTCCTGTCCTCTCTTTTTTTTTTGTCCATAAGGCTGGACGAAAATTTTGAGCACAAAAAAAGAGGTTGAAATTTTGTCAAATCATGCTTGGATGGACGGTCAG
>comp5341_c0_seq1
GTCAACTCCGGGATCCATCGCCTCCCATGTTTTCGAGCAGTTATGTCATAAACAGCTACAAAGAGGATGATGCTCTGCACAATGTTTCGACAGTTTCCTCTCTGTGTGAGACAACAACAAAAAAATTGACTGCTCTATTTCTACCTTGACAAGGCTACTTGCAGTGAGCTATGACTTGGAAATGTAAATTGATTCTCGTGCTTTGCATCTGCTAACAACGGATCAACACTACTACACAAATTTAACCGAGGCGGGCAAAAGGGCTTAACCAAGGCAGGCACTCGGAACCTCTGCTTCGCCATGAGACTTCCAGACGGTGTAATCCTTAACGAAACCGTACCAGATCAAGTGAGATTTTCACCACGTTATTTTCATGGGCAAAGTTGTTCTTGCAACTATTACACGGACAAATGGTGTGTTCTCGCTTCAGCCTCAGACGATGCCTTTTCATAGTTGCAACAAATCTTGTCACATGATCCAGTGTATTCCCCCA
>comp5343_c0_seq1
CAAAGCAATGGGTCTCTGGTAACCATCTACTTGTCTTTCTCCTGTTTTCCTTTACAATGGGCTATATTACGCGTCGTGTTGAACTGTTGGTCATGTTGGCATTGTCTAATCTATGATGTGATTTGATCTCTAAATTTATTCTCCAGGGCTCCAGGCTGTATTTGTGTGTGTTATATCCCAGAAAAGTTGTATTTTGTCCCCAATAGCATGAAAAATATAAAATAAAAACAAAAAAAGTGGTACTTCAATCAGATTAGCTTAGCTGTGGATAAAAATGATAGGTTTAGCGATGTTTTATACTTTTATTAGCTGTCTG
>comp5347_c0_seq1
GAGCGCACTTAATCCTGAAAAGCTCATTAATTCAATGGGAGAAAGTGTTAAAACAATCAAGGTGTTACTGGTCAAGACTTTTCAGAATTAAGTGCGCTCCCTCTCTCTCTCTTTCATCAATTCTATTTAGTTTGCTCCTTAAAGTTGAGCATTAAAGCCACTCTAGCAAGAGCCCTTAAATCAAGGTCTTTACTTTCGATTTGAGGGCTTCCTTTGCTTTTGAGGGCTTCGTTTTTTATCAACTTCAGCAGGAGCCTTCAAATCAGGACTCCCAAATCCATTCCAATAGACACTGATATAATGGGCACACTCGTCATTCCCTATTTTCTCTCTTCCTCGCTCTCATTGACTGAGCTGTGTGCCCCATGCACTGGCTAAGAGAGGTCGGGTGTCGGAACCGGGTGGGTGGAGGTGGAGCCACTGCGGAGGAACCGTGTGGCTGTTCCAACTAGGGGAAAAGGCTAGGCACCACCAGGAGGAGGCCACCTCTGCCCGAGCAAAGGGGCAATGAGGCCGGACGATGGCGGAGCCACTAGGGAGACGTCGGGAGGAGACTAGGCGAACACAAAGC
>comp5350_c0_seq1
TGCAGCGCCATCCAGTCCGGCGGGAGCTGCTTCCACTTCCCGCGCACGCGTCATATGCGTTCAATGACTACTACCAGCGCAAGGGGCGGGCCGATGGGACGTGCGACTTTTCTGGCGTCGCTTCCGTCGTCGACCAGGATCCCGGTAAGTGAACGAGACCGCTCGCGACTGTTCTGGCCTTCTGGCCTAGCTAGTTTGATTGGCCTCAGAGTCAGAACAGAAATGCGCGCGATAGATCTCTCATCCGGTGTTCACCGAGGTAGGCCTCTGCGCCGCGACGGCAAGCTGGTGCGTGGCCAAGCCAG
>comp5354_c0_seq1
GGGACGTTCACCTGGACCACTGAACGTGGACGGCGCCGTGGAAGTCATGGAGGCAGTGCAGGCTCCTGCACCAACCGAATCTACACCAGCACCGGCGAATCCGATCCCGGGATTACTCTCGGGTCGTCTTCTCCGGCAACTCGTCGACCGCTTCCCCGCTGTCAAGGGAGGCGGCTCGACAACTCTGATTTGATCGAATCCATCGATCGGGTCACTATGGGCTTGGCCGAGACCTCACCTTGGTAGAGTCGATCAGAGGTCAATCTGCCGAGGACGGCCACGGCCCCATCCGTCATCACCGGACCGAGCGACCTGCTCGGGCTGGCCGCCAGAGGCGTCTAGATTCCGATCTGGTGATCACGGCGACTCCTGAAGGGCAAACGGTCCGTTTCTGACCAGCTCCCGCCACCGACCTGAGGTCGGCGGACTACGAGGTCCTAACGGAG
>comp5364_c0_seq1
CCGCCACACACGGCCGTTATCGTCAAGCATAGGCCACCGACATTTCCCCACAATCCCTCAAATTAAGGGAACCGACGTTGACCAAGGAACGACCACCACACAACCCCTTATATTTCAGGATGGGGTAGTATTGCTTTATTTGTAGACTAGAGGCATGATCAAATTTATCCACAAGGTAATCCTAATAAATAATTTTGTATCTGTCCTGTACTGTAGTACCATTTTCCTGCCCCTGTTTTGCAATATTCCTCCCAAGGAACAATCAGTTCACAATGTTAGTGCACTTAGGAAATCCAAAGTGTGGTTATTACAGTATTTCCACTCTTTACTTTCATACTGCGAAAGAGAGTACCAAGTTGCTAACATGTTATGTAATAGACATCTGTAAATGGTCATTTCACATCAACTTTTTCAACATAATACATTGTTTGCCACTGCCACTGCAAACAATAGGCTGAGCCTTGGATAATTATTGTGTAACATAGGGAGTACTCCATCTACTAACAAGGCTCTTCTCATGGTTTGGGCTTCAAACCTTCGCCCCGCAGCCCACAGAAACATCCTTCCATAATTGGTGAGAAAGAGTGA
>comp5371_c0_seq1
GGGAGCAGCACCAACACCCCCACCTGAAAAAAGCATATGTCAATCAGGTACTCCCCCAAAGGCCAAAGCAGCCACCATAGTGTCCATAGGATTCTCTCATGATATCTTGTTGGTACGTGGGCATAAATTCTGAGGATAGAGTAGGCAGGCACAAAGGGGACACGCAGAGATGAAAAAGACGATGTGATGGCCTGATGGGCGCGCGTCCACAGGAACCGGGAATCATATTTGCATTTTCAGGATTTGGTTGGTATTTTGGTGGGTGGTGGCCATGTTTTTATTCCATCCATGTGCCACATCCTGGACGTACCATATTGTGTGTTCCTGCAGCTAGAAATCATTCAGGCTCTGTTCTGCTGGGGCTTGTCAGTGGCCACTGTCCAGGAAGGAGGATCGATGCAGTCTGCGGATTCCTTTTGCTCTCTCCCATTTTGCAGAGAAGGTGCCAAGCAAGCAGAGGCATCAGGCATGTGAGCTACACTTGCCACCAAACCTGCCCACTGGCCACCTCCGAAATTCAGCATGGGGACCAAGGGTGATGGTGATGCAATGCAATGCACTGCAATCGCTAGCTAGGCTCTAGAAGACGAAGCACTGGAGTGGTTGGCGGCCAATCA
>comp5374_c0_seq1
GTCTGAGTGAGAGAGATGGCTGGTGCGAGACAGGACGATAGCAGCAGCAATATGGGATGCAGAGTGATCGCCCAGGGATACAAGGTTGTGGACGAGGAACGTCACGCTGTGGACTACCGGCCTAGTGTCTGGGGTGATTACTTCATTAAGAACCCTACACTACCACATACTTATGAGAAGTCAGTGGAATGGATGAAGGAGAGACGTGATGTACTAATCAAAGAAGCAAAGAAGACCTTGATCGGCAAGCACGATGATCCCTTGGCTGAAATGAAGCTAATCGATGCAGTTCAGCGTCTCGGAATTTCTTACCATTTCCAGGACGAGATCCATGCG
>comp5377_c0_seq1
GTCTCGTAATCTCGGGTTTACATAAAGCTAGCCGAGGGATAAGGGATTGAAGAGCGCAACTGCACAAGCGAACCGCCGGAAGGGAACGGAACGGGCAATCAACAAGATGTCGAATCTTGGCTACGAGTCTGGAGTTTTGGATCTCGAGAAAGGCAAAGGGCTCGGCTCTGACCCGGAGACGGCGTCGGCACCGGCCAGCGTGGGACGCTTCGCGGCCGCTGAAGAGGAGGATACAGAGCTGGTCACGAACCCTAGGAAGGCCCGTCTCATCAATTTCGCCGTGGTGGTTTTCTGCGTGGCGGCGATCGTCGTCTTCGTGTACAGCGTATACTCTATGTACAATGGCACCGTATATTTCTGGGAAGCTTTTGGGTACTGTGCAGTATATTTTGTTATATGCCTCCTATCCATCGGCACTGTGCTAATGGTGAGGAAGGCACTCATCAGCATATATGCTGCGGCTCGTCCTGCTGCTACTACCACTGCGGCTGGTCCGGATGCTACTACTAGTACGGCTTGTCCTGATGCTACTACTACTGGTCCTATGAAGTTCTTGTTTCTACTACCATAGCACATGCAGTGCAGTTGGATCTTCTTTATACAAGTTTTTTAAGATGTA
>comp5393_c0_seq1
TTTAGGCAGTGATTTTTTTAGGGTGTCGCGCCACGGGCCGCGGCAATGCGATTCCCGGACCGAACTCCGCGGCTCTGGGTGTGGAAATGGAGTTGTTGGACTATTCTTTTTTGTGGGGGGAGGTTCATGTTTGGAGCTGAGATCTTAATCTCTTTCTTCCTGGTTTGGAACCGGTGCTTATGCTACTCCTTTTGACGGATATAATTCGAGTTCGGAGTCGTCGAATTCTGAAACCTGGAGTAGGTTTACATGTGCCGTGGGCAAACGGGGCTTGAATTATTAAAGCCAGAACTGTTACGCTGACATTTTCAGTTCCATCAGTCGTGCCGTGGATGTCACAACTTGGTCTAACGACTCTGATCGCGG
>comp5399_c0_seq1
GCAAAGTAGGTTAAATTTTACTGATGAGGGAGGCGAAATGCAAACTGTGTCCACAGCTGTACCAAATTCGATATCCCTGCAGTCATCTTGTTGGTGTATGAAATTAATTCATTACCCTTTTTGCATTATAGCTCAGTATCTTGTGGATTCTTTCATCCAGTCTCATTCAATTTTCGGGACGAGCCATCGTCATCATTGCATTTTATTATTGCCCTACGCCTAGCTAGATCAGCGAGGTTTGTCTTTCAGTATTTTATCCACCCGAAAGCAATAGCAGTTTATCATTGTCTCATGTTTGTGATTAAAATTCACACCTGTACTATCGCCTTAACCTGCAGGGCTGTGAGGTAATAATTTATTGTTGCTCTAATCTTTATCCTCACAATGCTGAAATGATTATTATACACAATCATCAAAGTGATGCAAATTTCATACAAACTAGAGAATATGCATGCATAAAACATACACATCAACCTCCCTTATATTACATAGTACATAACCCAAAAAAGTCCAATATGTTCGT
>comp5406_c0_seq1
TCTTCTCTGCAAAGTTATTGAACAATGTCAATTCAACCTCTTGAACCCTCTATGGAACTCAAAGCTCTCCAAGAGCCTCTCCAATTAGGACAGCTGCAACTCAAATGTCGTCTCGTCATGGCATCACTCACTCGCTCTCGCGCTGTTCCCGAGGATGTGGCCAACGAACACCTTGTCGAGTACTACAGGCAGAGAGCAGCTGGAGGCGCTGGTCTCATCATGTCCGAAGGCACTTTGACATCTCCCCAGGGAACGGAATGGCCCAATGTCGCAGGAATATACGATTCCGAGCATGCCAAGGCTTGGGAGAAAGTGACAAAGGCAGTTCACGAAAATGGAGCGCCAATCTTTGCTCAGTTGTGGCATGTCGGCAGAGTGGCTCATCCAGACATGGAAATGCAGAAGAAATTTGGTAAACCTGTTTCAGCCCCCTCTCCGATCAGAGCGAAAGGTGGCAAATTTCGTACCCTGAACAACACGCCAAATGCTACGCCCGAAAGAGCTCATCCAGATCCAAGCGAATTAGTTGATGAGTTCAGAAATGCAGCCAAGATGGCCAAACAGGCTGG
>comp5411_c0_seq1
GAAAGAACTTGATCTCTAGAGCCTTACCCTCCTGATAATAACTCTTGTCCTTGGCAGGAACTTTGGGTCTCCAGTTCCCTAGATTTTCTTGCCCTCCTCTGTTGATTTGAATGCCTTTGCCCAAATCTTCACCAAAGTTACGAGCAGCTCTATCTTCTCTACCCATAGCTTGGCCCCGATCAATACCACGCCCTCCTTGCTGATTACCCTCTGGTACTCTGTAGTCTTAGCCATGACCATCACCCCTATGATCCCAACCCCATGACCGCTCCTAGAGTAAGCGTTACCTCGATTTTGACGACTGAATCCCTCACCTCCAGAGCCTCGCTGAAGCTTCAGCCTTAGATCTTGGTCATGGTGTATGTCCTCTCCTAGCAAATCGTCCTCCTCCATCCAATCCTCGGAGCGGCGCTTCCACGTTTTTGCTCCTGCTCTCTCCTTGCCATGTTGACAGTGCAAATGATGCAGTAG
>comp5416_c0_seq1
GTACCATGCAGACTTCGATTCCCTGTCCATGAGATGATTTCGAGAAGTCATTTCTCAACCAATGTATTCAATAAGAAAATTGAGCTAATTTGAAAAAGCAGTAGGTAATAAGTCATTCAGGCCACTCAACCTTCAGCACGTACTTAAGACCCAGACTGTTTCTCACTAATACTGCAGTCATACCATATAAAGGCTGCTGTAAGAATAAAATCTAGACCATACATCTGCACGTGTGGCATACTAACCTAATATCTCAATGTCACAAAATGGGCAACTGTGGAAGTGTGTTATGCCGTTACCTCCTTAGAGAGAACAGTGCTTA
>comp5431_c0_seq1
GCAACCATGGCTCCATGCATCATTTCTACCGAATATTGTACTTGAGGCTTAAGAACTTACATGCCTCTTTCCGCTGTACCCTCCAATGTTGCCTGGCATTGCCAAGAATCGGTTCCAAGGGAGTGTTGTTTATGTAAAGCGAGACCACAGGCACAGCGTGGCTTTGCAGCATGCTCTTAGCACCAGTGGTGTGGTGTTGATAGACTGACTGAGGGCAGAATGAGATCCATGCAGCAGCTTCTTTCAAATCTACAAAATTTTCTCAGTGGAGAACAACAGCACCTTCTATACTGTGAAAGAGATTTTTTTTCGCGAATTTATTTCCTTTTGTCCAATCGCAGTTTGTTGCACAGATGTTTCAATTTCTTTAACTCCCTGTTCAGCTGGTTGGAA
>comp5434_c0_seq1
GGGCATACCTGGCTTAACTGCCTGAAAGCAGCGAAATCAAGAAAACATCACTTGGAATGGTATCACACAAATTGGAAATTGGTCAAACAGTGAACCCAGAAAAATGTGTCACAACTTACAAAAGAGAGAGCGATTAGCATGTTTGCGTCATAAAAAAATTCAAAGACAAAAAAGACCAACATGTCAACTGTATACAACCACCCCATTTAGATAACAAACATGGGCCATGTGATCAGAGATCATGAAACTTAGCATTGATTTCATATTGGCAGAGAGAACTAAATTGGGATTGAATGTCATCCCAAGTGGATGAAACAGGATTACTGAACTAAAAATGAATGGAGTACAGGAAACACAACAGCTAGTTCCTATCCCATAACTCCATAAGAGTTACCAAAATTCAAAAATTAGATATTGGTTCATTTCCTGGACACCATTCCTCAACTGAAAGCA
>comp5440_c0_seq1
GTTCAAGGGGTCGGCGCCCATCAATCTATCCGACCGTCTCAACCAGGTGCTCCGGTGGGCGCTGGGGTCCGTCGAGATCTTCTTCAGCCGGCACAGCCCGCTGCTGTACGGCTACAAGAACGGCAACCTCAAGTGGCTGGAGCGCTTCGCCTACATCAACACCACCATCTACCCCTTCACCTCGCTCCCGCTGCTCGCCTACTGTACCCTCCCCGCCGTCTGCCTCCTCACCGGCAAGTTCATCATGCCGTCGATTAGCACGTTTGCCAGCCTCTTCTTCATCGCCCTCTTCATGTCCATCTTCGCGACGGGCATCCTGGAGATGCGGTGGAGCGGGGTGAGCATCGAGGAGTGGTGGAGGAACGAGCAGTTCTGGGTCATCGGCGGCGTGTCCGCGCATCTCTTCGCCGTCGTGCAGGGCCTGCTCAAGGTCCTGGCCGGGATCGACACCAACTTCACCGTCACCTCCAAGGCCACGGGCGACGAGGACGACGAGTTCGCCGAGCTCTACGCCTTCAAGTGGACCACGCTCCTCATCCCGCCCACCACGCTGCTCATCATCAACATCATCGGCGTCGTGGCCGGCATCTCCGAC
>comp5446_c0_seq1
GTTTACATCGCTTTTTTATTAGAAACAAAAATACTCTCTTTTAGGTTCACCACAATATAATTTACATGTTGTTAAATCATACTACCAATCTATAGAAACTGATGATGAAAGATTTACATATTTAATTTAGGATAAAAACAGAATCTGTTCTCGCTAAACAAGTGGTACGCATTCACGCCTCTGCGGTCGATGAGTGGCGTGCAACCTGTGCTGTGTGGCTGCTAGCTTCAGGTTTCCTGGACCTGAAAAGACAGATCATCTGAAAGACTGAAACCAACCCTTTTTAGTTAATTTAGAGCCGGTTAATGAGACGTAGATGGTTG
>comp5449_c0_seq1
CTTTTTTACACAGCAACTCACCAAGCTACAGAAGCTAGAGATTTCGGGCAACCTTGAACTGAAGAAGTGGAGTGAATCAGAAGAGAACACGATGAAGCTTGCTCACATAGGTGTTCAAGTTTATGAGGACTCGACAACACTGATTGACAGCGGAACAAGGCATCATCATAAAGAAAGTGTTTAAGGTCACAATCAGCTGCAATTCATAATTCCCTTCCGCCAATGCGGGCTAACTGGACATTGCAGTTTTGCGTCATCCACCTCACCCGCTGTCTGCGATGTGAATCCAAAGTTGCGGCCTAC
>comp5452_c0_seq1
ATTTGCAAGATTTTTTAGTTTTGTGTTTGTTGGCAATTTCACTTTATTAAATAAAGGGAGGTGAACAGGTAGTCTCTCAACAGGTGGATAATGATAATGTATATCAAATCCTAATAACCTCCACAAAGCATCTTGTTCACATATATATATCGGCATTGTAAGTATTCTTTGATTTCGTCTATTTTCTTTGTTTTTTCATTTGTAGGTGCATCTTGGCCCTGTTTTATACGTTCAAAGATAATTGTTGCTTTGTCTGCTCCTTTGTTCACGTATTTACAAAGGTACTTAAGGAGTTTACTCTTGTTTACATATTCAACATTTATGTGTGCTTGATATTTCTTTAGCAATAGCAAATTATGCG
>comp5457_c0_seq1
ACAATTAATAAGAAAAAAAATTGAAAGATAAAACATAGATATGTCACAAAAAGGGATGTGACAAGAGCTGATATAGCTTGAGCTAAGGTTTCAACTAAATACATATTAAAAACCCATATAGGTGCAATGCAAAGAATGAAACCACATATAGGTAACTGGTAAATTTATCACAACCAGATAAGACTATAGAATTGGTATTGTGTCTGGAAATGAATACACAAAAAAAATGTAAAGATAATCAATTTTGATTTGTTGTATGTCCTAAATTTTTCCACGAAACTTTTGATACTTATGTAACACAAATTCTATGCCATGCTGCAGGATGGGTTGATAGGTTGGGGA
>comp5459_c0_seq1
TTTTGCTTGATCACCTCCTTTGCTAGATAGCTTCATTGTAAAGCTTAACGGCCAATATGCAAAAAAAAAAGTTGTACAATGAGCCCTTCAGTTATCAAAATAGGATTGTACATAGACCCTTTAATTATCACCATGTAGAATGTTTCATATGAACAGAAGGATATGTCCCTGAACATGACTAAAGACAGCGCAACCAAGAATTTCAATTAATTCAAGAACTAACAATATTTTGTTTACTAGACCTACATCAATATGTTCAAGGCACCAAAAGGAAAATATTAGATTTATGCTATAACAAAATAATCATGTTGGTCCTTTCCTGCCCACATTCATTAGTGCAAAACTATCGGATATTCTCCCAAGTCCCAACATATGGTACCAAAAACATGATCTCATTCATTGCCTAAACATGAGACATTGCATGACAAATACATGAGGCAGCTCTTGCTTGACGCCTAGTCACCTTTGAAACCATGA
>comp5461_c0_seq1
ACCGTGGAGGTCGTCACCGTTCCGCCGTCGGTCGCGCCACATGGATCGCCGACCGCCGGGCGGATCTCGTCGACAAGGTGAATGCAGTCCTGGGTGCTGCCGTTGATTTCGAGTCGGCTTGAGCGGTGGGGAGCAAGAAATCTGTCGCTGAATTTTGATTTCACAGTTGACAGACGATGATGGGGGGATCGCATTAGTCTTCTGTTAGTAAGTAATATACGTCTTTTTCTGCTGGATGTCGTTCGATCAGTCTTCTGTTGGTGGTTGTCGATATATTAGGGAACGAAATTGGATATTGTAGATGGAGAAATTGGTGCCAATCGGGAACAATTTCAGTTGG
>comp5464_c0_seq1
TAGCTTTGCTGGGTCAGAGCAACGGACGATGGCGGCCGCAGCACGCAGGAAGACGCCGGCCCTGGCCGCTCGCAGATCCGCACCGCAGCAGCGCCCGCCGCGTCCAGAGATCCCGTCAGCCGCTTCCAGAGATCCCCAATCCCTTGAAACACACGCCGAGGAACCTACAGACGACAAGCCACCCGCCGCCCGCTCAATCAGACCGCAGGCCGGCGAGGGAGAAGAAAGGGAGCCGCTCCAGGCCTATATTTACCCGAAATCCGCCCCCATCCTGGTAAGCAAAAGGATACAGAGGCTAGAAGGCTTCACCCAGCAACCTAGACTGACCGCCGGGCCCG
>comp5481_c0_seq1
ATTTATTAGCAAAGGAACATATATATGGAATTGGAATACAAAATATATAATTACATCAACTAACAAGCACCCAAGCTTTGCACAAACCCCCAACCCATTCGGTCATTTTATTCTACAATAAACCTATCTTTAGTCAAACCAAATAAATATGAAAGCTATACACAATTAGCACTGCACCAAGTTGATACCAAATACAGAATCACTATCCAAACTGCAACCAATGAAACTATAATCACTACCAGTACTATCTAATACTGCTTCGACAATCGACATATGAAATTAACACTGCGACTACGTGTGAATGTATGTCATACAAATCGTCTGAACCATTTTTAATTAACAGAAGCACCTTGGCACTCAACAAGATCAATTCGACAACTCAAAGTAAGCACAAGAGTTACAGTATAAAACGAATCTTAAAACCCTAAATATCAGCTAGCCTCACAGCATTGGTAGAACAATCAAATAGGCGCTTTCAGCAAGGAAAGAGAATGCGTCAATTAAGGACGCATTAAAGTAGACGCAAGGAACATGAGTATATACCTGGTGCTTGGTGAGGCG
>comp5482_c0_seq1
GAGGATCCCCATGAATTTAAGGTGGAAGGATGTGAGATCAGTGCTGATGAAGATTGCATGCATGTGTCAAGGCTGGTTTGTACTCTGTCTGACAAAGCAAAAACAAGAGTATGCTGAGAAGCTACAGGAGCTGAAGTCCTGGGCTCTCTGTCCAGCAAGGCTACTTGGCTGAGATGTGTGGAAGACAAATGGCAAAAGTTAATGTATGAGAATGTCGGGGATTGGAAGGATGGCGACATCCCTGCTGAAGCTTAAGATCTGTGTTCTGATGCATCCTGGGAGAATGCAGTCATTTCTGGGAAGTGACTGGAT
>comp5483_c0_seq1
GACTGAAATGACTGATGAACTGTCCATAACATGTGGCTGCTTTAATTTGCAGAGACCTCCATCTGTCCCGGATGATCTAGTCTAGATTCTCCAACAAACATGGTTTAATTCATGATTGGAATAGTCCTTCCATTCACTGTAGTATCATGTTTTTTTTATTGTTTCATGCATGCATTTAGAGGAAACATAATCATGCATAATACGGGGAGTATTTGTGTTGGAAAAACAGACGAATGCCGCTGTCTGTCACTCTTTTTCATTATTTATTTATTTATTTATAAGTCAACGGCTCATAAAAAATAATATTGGCATTGCACCATATCGGATGAATGAAAATGGAAGCCACTGGACACTTGGTTTTCCGTTA
>comp5487_c1_seq1
CCGGAACACCTTGTATTCCCCAGTGCTGCTAACCTGACCAAACAGATATCTGGGCTCTGAATGCAAGTACGATGCGACATCCCCATGTTCTTCGGCAAAGCTGTCTGGTATTTGATACACAGCTCCAGTTGCTGGGTTGAGCAATTGATCTGGTAAGTAACGCACGTTTCCAAAATACCAGTGGCAGCATCGGTACCTGCTGTTGCTGCTATCGATTTTCTTGAGACAGACGAGGTCAAGGGCCATGCTCACGACTCTCTGACCCGGCACGCAGCGCACCTGCTTCAAGATTTGCCCGGACAGATCCATGATGTTGATGAGCACGTTTCCAAAATACCAGTGGCAGCATCGGTACCTGCTGTTGCTGCTATCGATTTTCTTGAGACAGACGAGGTCAAGGGCCATGCTCACGACTCTCTGACCCGGCACGCAGCGCACCTGCTTCAAGATTTGCCCGGACAGATCCATGATGTTGATGA
>comp5495_c0_seq1
AGCTGCTTCTGACCGAAGGTGCCAGGGGCTGATTTGCCTGCCTGCTGCTGTGCGAGCGACTCCTGGGCGTCGAGCAGATGGCCTTCTCCGCCAGATCGCTGGAGATGCCACGCAGACTGAAGAAGCGGACGGAGGTGCTGCACTCTGACGAAACAGAGAATGAAAGGTGAGCCGGTGGGTCTGCACACCGATGGAGTCGCGACCGGTCACGGGAACCCCACGGCAAGCGCCGCTCGATTGAGCACGCACAGCGCCTAAGAGCTCGGCGCTGGTAGCGCACTGCTGCTGTTCCGACCCACACCGGTGACCCAGACCTGAAGACCGAGCCCCAAGAACATTGGAGGAACGACCGAACGAGCGCAAGAACGCTAGAACAGAGAAAGCCGCCAGCCCAAAAATCAACGAGAACTCGACCAAAACTTCATGATTCGGTCCTAAAATTTGCACGGCTTAAATTCACCTAG
>comp5506_c0_seq1
GATGGGAGTCACTTGCGACTATGCTGGAAGAGTCATCGCCCTCAATTTATCTTTCCGCCTTGTTGGATTTCTTGACAATGTCCCTATGGACATATCACGCCTCAACAATCTGGTGTCTCTGGATTTGTCTCGCCACTCGTCGTTGATGCTCCCAGAACCGAGTTTTCAGACCATAATCGCAAACCTTAGCAACCTGAAAGAGCTCCATCTTGATGGGGTGCTCATCTCTAGCACAGCAGCAGAGTGCTCCAAAGCTCTGGCCAAGTCTGTTTCCCAGCTTCAGATTCTTACCATGTCCATTTGTGGGCTGTCTGGTCCCATTGACAGTGCTTTATCAGGTCTTGGCTCCCTAACTGTGATTGACTTCAGGGGCAACAATATAACTTTCCCTGATTTCTTTGCTCACTTCCCCTTTTTACCAAGTCCTGTCGCTTGATGAAAACCATCTCAGCACATTCCCTCTGGGGATCCTCCAACTCAGATATCTTGAGATTCTGAGTCTCTCAGATACAAACCTATCTGGATACATCCCTTATGATATCGGTAATCTTACATCTTTGACACAGCTGTACCTCGGTTATGGTAACATATTCTCCGGAACACTGCCTGCTACA
>comp5508_c0_seq1
GCCGCGACCGTCGGGCCGGCGGCTCATCGCGCGCTGCGTTTGGCCAGTTCTTGTCGGACGCGGCCAAACTCGGAGCACGGGAGTAGACGCGCACGCGCTGGATGCGTTGCTGATTGCTGAATTCCATCATCATCGGTTGTGATTCAGTGTTGAGAACTGAGATGAAACTGGGATGCTTCCATGTGCTCTGTGGACTGTGGTAGCTTGTTTAAGCTTACTCCTATATTAGAATGTTATATCGAATGGAACATTGCGATATACAACGTAAACTGGGATGCGATGGCAGGCACAACACACACTGTCACAGAGCCAGGAATGAAGGGCCGGAGAAAAAGGCGTG
>comp5520_c0_seq1
CAACATGTGGCAACATTTCTTTCCAACAAGCTACGATCTCACTCCATAACACGCTAATGACATCTAATAAGAGTTAAATGCACCAGAGATCCATGAACTTGTGGGGAAGTTTCAGTTGAGTCCATCAACTTCCAAAGTGGCTTTTTGGGTCCATAAACTTTTAAAATGATTCACTGCAGTCCATACATATTTATTTAACCTTAAATTCAAAACACATTTGTAGAAAACCACCTACTTTTTTTTATCTTCCGCGCTTGTCCCCCCTGCCCACCTGACACGGATGCAAACGCATGGCGGGGCTCTGGGCTCTGGCTCTCTGATCTGCGCGCTGCACTGCATGCTGCCTCTGACCGTCTCCATGCATGCATGCACCATTCCGTCCCTTATCGCATGGCATGCAATGCACGAAAATGTGACCCGTCTTTTTCAGGCTCTGATGGCCAGCGGTGTCGCTCCATGCACAGGCATCTGCCGCTGCTACGAGTGATGGATGTGTGTGTGTGATCCTGTTCGCG
>comp5525_c0_seq1
GAGCAGGAACAGATGAAGAAGCATTTCCATTTGCTTGTGTGCTCCGCCATGTTTTCTCCGTGTCGCCTCTGAAGATGATATTGACCAATCTGAGAGGAATTTCCTAGCTCCTGACAACATGGGTGTCTTCTCTGAAGATGGTCTGCATTGAACAAATTGAGCGGAATTTCCTTGCTCCTGACAACATTGTAGACATGCTGCAGCGTTTCAGTCTTATTGATTATCTTAGTATTGCTTGATCGTTTCCAACCCTGCCTTGCCAATTCTTATTCAGAAGCTAGAAGAGAAGGAAAGGAAATGCCTTAGTGATTCAGAGTTTCAGTCTCGCTACTCAGAGTTTCAGCCTTTTCAATTCATAGTTTGTTAGCTGCTTTCCAGTGACATAACCAATGTTTACATCTTCGATGTGTTATTGCTTTGTGTGTACTAATTTTACAATAAT
>comp5535_c0_seq1
TGCCACGACCTGCAAGTAAATAAGAAGCCATACAATCACTCACCACACCTTACTTGAGTCCCACTTTGCTAGTAAGAGAACGATGGGAATATTATGGACAGTTGTTTGCATCAGAATTCCATTGATATATGCTTGACGGAAGGAACTCTCGGAGTAGTATTGTTTTTTTTCTGTAGGCAAACGTGCCCTTAATCCACAATAGAAATTTTATCTTTAATTGTAGGAAACTATAGATCACACAAGTTGAAGGCCACTAAATCAAGTTTTATTTCTGCCAGTAACTGGACTTCTGAATTGACTACTGGAAATCAG
>comp5542_c0_seq1
TGAACAATAAGATAATGCAGCATTTCAGCCTTCAGCTTTGCAGATCGATCCAACAAACAGAGATTTTAGTGGCCCTCCATAACTCGTAAGTTAACTAATGACTCTTGACCTCCTGGCAACGAGGTCTGCTAGAACTAATTGCAGCAAACAATAACCTTCTCCATATATAGATAAAACACCATGTGTTGCCAAATATATATGATATATCTGACAGCTGACTATCCATTTATTTAGAGTAAAAGAACATATATTACCAACATATAGGTTAAGTTACAAAACCAGTGGAGTATACAAATGCAAAAAGCATTTATATTTATAGTGGAACACCAAAACTCAGCTACTAATTAACTAGCGACAAAGATTTGCAGTTCCAGAAATATGTTGAAACCCCCAAGAGTTCCTAAATTAACTCTGACACAGGGACACCAACCACCCAACGTTGGTA
>comp5559_c0_seq1
ATGCATAGATTCTGGCCTGCACAACAACAACAGGGTAAAATTTTCAGAAAGCAAAATTGCAAACACGTCATTGAATATATTTCAAGCCTTTAACGCATATGCATCCTCGAAATTTTGAAGAAAAAACATAGCCATTTCAATATCTCTTAGATTGTAGATTAATAGCACCATGTGAGCTCAGATTCAGTTTCAATTTTTACTTATGTTCATTGCTGTTCCAGGTAATTTGAAGTAACGAGCTCCTGATAACTCTAATGAGGTCATTCAATCCTCCAAAATAAGCAAATCCTACTGTCCTAACACTTATTCCCCAGAATAAACATCGCAGGGATTGCAACTTACTCCAGTCAAGTTTAGATAGTGGTACACATATTTAACTTCATAAACAAATGACACAACTAACAAGCAACAAAACTCTGCTCGGAGAAGAAAAAATACAAAAAATGCAATAGCTCCACTCAGCACTTATTTAAAACCAAAAGATCCCAATAATCATAGTTGATTAAATTAAGCAAACACTGGCGTCCTTCTCCCTCACAACTCCCAGCATATGTATGCATCCCAACCAATCTCACACAAATTCCTTCACATGAAATCATGCTAACTCTATCACATGATCATAAGTTAACATGGGATAGAAAAAATCACCCAAACGCAAACCCCATCCTAAATTCACACTGTAGCAAGGTTTTGAATGGAATATTGCAAATCTCTCAATCTAGTCTTGGAAATACTCGAAATACATCTCCT
>comp5575_c0_seq1
GTTCGATACAATAGATCATGCAGTAGAAAATGCCACGTCATCAGGCTAAAATCCCACCTCCAAAGGAACCCCTCCTCCCACCTCCGATCGAACTCCTCGACTTTTGAGCTCAGGTTCCGGACACTTCCGGACCAATCAACTTCCCTGGACGTGTCGACTTCCCACAAATACGAGTGCTACCCTCTCCTTCCTTTTTCTACCGGGTGACGACCAGATCTGGAAAACAACCTAAATATAAACCTTGTCGACGGGCTTAGTAGATTGAAAACCATAGAAATCCCACGGCAAGCCAAATAGTCCAATCCACCCAAGAATAATTCCGTAACAGCCAGGAGAACACAAGGTAGTGTTTGGCCTCTCATTCTATATCTCCTTTTTTGCTTTTGGTGGCCGCATGTTTTTTCGATATCAATCTATTGGTTTTCTGTTTTT
>comp5578_c0_seq1
GTTTATGTAACTGTAATAGAAGAATTTTAGCCCTTCTAGTTATGTCCAGGGTTAGGTAGCTTCTACCTGTTGCTACCAGAGGCGTAAAAAGATAACCTTTTTGAGCTGTCAATGAGCTGTCCATTCTTTTTTGTTTAGTTTGTGGTGCATCATCAACATCGCTGTAGAAAATCATTACTCGGTAGATTTGGCACGATATTACCTTGGTGCATGTAGCTGTTTCTTTTTGCTGTTCTATTGCCTGCTAGGGTTAAAAAGCACCGATGGCTTTTTTGCTCAGTTACATTGGTTGTTGCTGAGCCGAAGGGGTGTCTGCTTTGGGAATACTACAGATCTTTTGCATTAATTTCGCCCTATTGGGAATAATTCCTAGGTAA
>comp5583_c0_seq1
TGGTCGCCGTTTCCGGTCCTTCATGTTGCAATGGCTGGAGCGTGTCGGTTGGCGAGTCGAAGTTCTTTCAGAGGTGCTGACCATCTGAATCCATGACAACAAGGTTGCCGGTATCCAGAAGCTGTGCACTTCTGGCATGGGTCATAGTTGTGCTCCATACAGCCGTGCCGTTGTAGTCAAGAAGAGCCAATCTCCCATCCTTCTGGAAGACGAGCTTGGAGCCCTTGCAGTTCACCGGAGCTTCACGGTTTGCTGTCCAGGCGACGGTCTTGTCACCTGATTTGGAGAACCAGATGGAGAAGGTGAAGGCGTTGGTGGCCACCTTGTAGAAGCCACAGGAGAAGGCGCCATTGGGTGACACCAGGATGGTGGTGGTGTCATCCTCGGTGGAGATGGAGGATCCTCTAGCGAGGTAGCTTTGTTCTTTCGCGAGGGCAGTGGAGAACATGAGAAGGAAGGAGATGAATCCGGTGGAAATGGAGACGTGTCTATTGGCCATGGCTACTTGGCAAGCATGAACGTGCCAAGGAAGCCAGTGTGGGCAGGGGTCATAGTCTCATAGATGATCAACCACATGTGTACAGCAAGAGCTATTATTGTGCCGTGGCCACTGCTGCCGTGAGCCCATGACTTGTATCGGTACTAGCAGGTAGGAAGAGGGACTAGACGCCCAGGCCTTTCCACCCGTCCAGGACGTGAATGCCGAATGTGTGCTTATCTAGACCAAGTCGTTGTCTTCTTGTGTTGAGGTCATTTCTTGACCGCTTCACCTTTTCCTTGAATGGCTGAATGCCTGAATACACGGAGACGTGATGTGTTCATCTAGTTGCAATCATCTTTTATAAAATTGTTGACTTTCTCTGCTAAAGAATTTGTAGAGGAAGCATTATCTCTAGCCGGTGGGGTGTGGCATACTGCCTTAGTGAATGCGAAGTCGCTGTCTTCTTGTGCTGTGGCCATTCCTTGGCTCCTTCAGCTTTTCCTGATTTTAATCCAGCATGAATCAAATACACAAAGACGCGACTTGTTCATCCTGTTGCAATTGCTAGCTAGCTCTGTAGCTTTAGCTTGGACATGGTGGGTTACCAGACCGGTGGTTAGTTCAACCCGTCCAGCACGGCAATACTGGGA
>comp5589_c0_seq1
GCCGCCTACGGGTTCATCCGCCACGTGGAGGTCGCCGTCGAGGCCGCCTCGCTGACCAGGTTCGCCCTCGTGACCTCCCCGGCCACCGCGCTCGCCTACAACCTCTCCCTCACGCTCACCGTCCGCAACCGGAACTGGGCCATGAGCATCAAGAACACCGAGCCGCTGGAGGCGAACTACAGCTTCGACGGCCAGCGGTTCGACCGCATCAAGCTCGCCGGCGAGGGGGAGGTGCACCCCGCGGGCAAGACCCGGGTGTACCACCTCGACTCCGGCGCGGACGGCTTGTACGTGGCCCTCGGGAACGCCGGCGAGGCAGAGTTCAGGAAGGAGAACGCCACG
>comp5590_c0_seq1
ACATGTAATAAGGAAATATAAGCTACTGAAGACAACGAGAGGAAAAGAAGCTATTGCAGCTAAACTAAACTGTAAGCTGAGGCTTATAATAAGGAATTTTATAGTCTATCAGTAATAACTGGGAACTAAACTTCTGCACTAAGTTCTTATGCAAAGGTAATCACCTTATTACAGAGGACCAAAGATAAAATGTTTGATTGAATGATGCAACTAAAAGAGGCCCATACGATACCCAATAAGATGTCAGAAAACCATATTACAGGCTTGCAGCTAATAACAATTTGGCTCAATTGAAGACATCAAACGATCTCTTTCCCCTAAAGATTGAGAGTCGCATAAGCTAATAATATTTACCCTAAAGTAAAAGATAAAGAGATGCTATAACTGCAATAAATGGCATGCGACATTTCTGAAATGTCAGCCCTGGAACTAAAAGTGGTAAGAATACCATAATTTAATTCTCACACACTCCATTGCAGGCATGCCATCTATGCAGCAAGGGTAAAG
>comp5607_c0_seq1
AGAATGGAGACCTGACCACTGGCAACAGCCGCCGTGTTCAGTACTACAGCGTGTCTGAAGATGCTACCAAGAGAGTGCTGGAGCGCCCCTTCGCATTCTGGATGTATAAACAAAACCAAACTGTGGCCCAGGTGTACAAGCGGGGTTGGAAGTTGGATTGCCTTTCGAAGACCGGCTGAATATGGTCCATATGCTGGAATTTCTGATTGCGCTTCTGGTTTTCTTAATAGCATCTTGTTTCTTGTTGAACTTGGGTATTGTAAACCTACTGCAACGTGATTGGTTGAAAGACTATCCTATATACTTGGGCAGTCCACAAGAAATATGATAGTTTTTAGAAGCAGTCAAGAAAAATGCATATTCTAGCGGG
>comp5618_c0_seq1
GTACTCCATGTATGTGTCCAAATGGGATGAAAAAATTTTAGGTGGGAACTAAACAGCACCTATATACATTGAAGGAAGAAAAAAAATTATATGCAATTTTATTGGCCAGGCAGAAGGCGTCGGCATCTGCCTCTGCTTCCTCGAAACTGCGAATTGGAAATATATATATTGGCGTATCACTATCAAAGCAGCTGTCTGATGTGTCATGGTCAACGATTTTGTGCCCTTATTATATTTATTATCTAGGACATGTACGTAACCAACATTTATTTTACGTTCATGTTTTTAAATCCCTGCTGCCTAGCTTAGATCTTATTCACACACGCTAGGCTCGGATGTAAGGCTGGACGAAAAACTCGA
>comp5630_c0_seq1
AAAATAACAGTGGTGAAATATATTCAAGTATTTTTTGAGTGGAGATTCGAAGCACCTGTACCACTTTACGCGGGTTGGAGCGCTGGAGGGGAACTCTGGGTGTGATAATAGATTTTACAAAAATGAAAAGTTGAATAGTTGGAGTAAAAAAGAGATGAATAGTAAAGTTCCCGGAAAATCAACAAAGTAAGGCTCAGTCAGATCTTGGGCTAACCACACGGTTTGTTTCCACCTACAAGAGTCCACAGAGAAATTGGTCCAATATATACCTACACTGAGGCCTAGCTCCGTTTTCTTTTTCTATTTCAAGTAGATCATTGGCTGTTAATATTCTAGAAGCATGCGGTAGTCGGAAAAAAAAATCGGTGAGGACCATCACTACAACGACATCATACGGATGTATGGCTAAAGCATGACCTATGGGGTAACTAATTCACCATGTGTACGTTTAAAATGATATTGTGGTCCACATTTCATTTGCATAGTCCTCGCAACGTCGTCGTAGAGATGGTCCTCCCCAAATTTT
>comp5631_c0_seq1
GGCCTGCACGTCCTCGTCGGCGAGGCGGACCGGCGTGTGTTCCTCGTGTGCTCGTCCGCGCTGGGCCGGGCGATTCGCGGGAGCCAAGGAAACGGAAGCAGAACTATGCAAGCAGGCGCACCTGCAGACAGCCCGCAATCCGCATTACCTGCATGCAGAAATTCATCGGTCTGCAGGAGCCTACCAGGTCTTGTTTTTTTGCTAATCTCCAGCTCTTGTTGGGCTTTGTGGGCAGAGGGAAGGGGGGCAGCGGGTGTCTGCCGGAGCCTTCACGCCGAAGCACTGTGTGTTATCGTATCGTATCACGCTTACGAATCCACGAATCACAATGCAGTTCGAAGCAAATACTAAACAAAT
>comp5636_c0_seq1
ATACCTGAATTTTCTTCTCATTTTGACTTGAATTACATATATATCCGGATGTCGTTTTTGTATCATGTGATATATCCATGTGGAATTAGGCATGCTTTTGTTGTCTCACTGTGTTTGTGTGTGCTTTTGTGATGCAAAGGTGTGTGGCCGGAATCTCAGAGCTTTAGGGATGATGGTCTGGGGCCTGTTCCATCCCATTGGAAAGGAGCCTGCGACAAAGGCCAAGATGATAAATTCCATTGCAACAGGAAGTTGATCGGCGTGCGCTACTTCAACAAGGGCTACGCGGCAGCGGCAGGCGCGCTGAA
>comp5639_c0_seq1
TCTTTGAGGAAGATAAGCATCCTGCTTTTACGAAGGCAAAAGTTAAAACTGGTTTGATGTAGGCTCCAAAAAAAATGCTACATATCAGCTTACACATTTTTCTCGAACACGTAGGAGAGAAATCAGCTGATACAGTGAAATCAATAATAGCACTGTTTCATGCTATCTTGTAACTAGCTACTAGCAGACCTACTGGCCAGTAGGAAATTGAAAAGAAAACACACAAATATACTGTAACAATTTTCCAAAGCCCTAGTGTTGCTGAGAAATTTCCAAAATGCAAAATTGGTGCTCAAACATTGACATTTTACTTGTTAATTTAAAAGTGACGTGTAGAGCAATATGTAAGTATTTATTTATTTGGACAAATTGGTCCAAATGCTTCTGGGGCGCCACTTTTAAATTTCCAAAATGCAAAATTGG
>comp5641_c0_seq1
GACTGAATTTGCTGCTTTTGCTGCGAGCTCAGTGTCACTTTTTGCCGACGACGTGGCTAGCGCATGCAAAACCCGCTCCCATTCCCATATCAAGGTGCAAGCAGGATGCCTCGTTCTTCAGCCTTACAAACGCCTATACAGTTCATGCATGCCCCTTTGGTATCGTCTCCAACTCTCCATTCTCCACGTCGGCGTGCCCACATGATCATCTCTTCCGGTTCCGGCAGCGGCAGCCGGCTGCTAAGGTACAACCACGACTCCGCCCCTCCGCGATCACTAGAATAGGCTCTGCCAAATTTCCATCACGGGCACCCCTGCACGCCAAACACCACTGCGCGATGACCTGAATGCCAGTGTGCGTCTGTCTCACCGGACACGGCGAAACTGGTACCTTGGTACGACCGGCGGCCAGGTTCGCGCGTCCATATATACTCAGCAGCAATCAGCGCCACACACAGGCACACAGCCTCCGAGCCATCTACCGTTTCATTTACACTGGCAACACGCGGCCCATCACAGATTCACAGCATTCGACTGCAAGAATTGCATCAAGTTTTTTTATTGCGGCCGGCTATGAGTGT
>comp5645_c0_seq1
GCTGGCGGCGCATTATGAACGACAAGGCAGTGTGCGCGCGGACAGGCCAGGCCAACTGTGGAGATCTTGTCGGATGGCGGACTTGGAGATAGGCAGCTGGCCGCGCTAGGCGCCGCACGCGGATGGAGGCGCGGAGTAGGAGCAAGCCAGGACACAGATGAGGCGGGGGTGCCGAAGATCGGCGTGGCACGCGTGCGTGTTGCCAGGGACGATAGCGTTGTGGCCACACGCACGGTCAGGGCAGGGGGCCGCGGCGTGGACGACCACGAGGTGACAAGGTGAAGCGGGCTAGGCGCAGGGACGATGGTGGACGGCGTGGGAGACATTGAAGAGGCATGGCGTGGCGCGATGGCTCGAGCAGACACTACAAGAAACCTTTCATCTTTTGACACATTTTCATCCATTTATAATGTCACAAGTTGAGTGTCTATAGTGACAACTTATGACATTTACGCAGTGGTTTTATGACATCAAAAACAGTTATGACG
>comp5664_c0_seq1
ATGTGTTTGCCCTAAAAGAACAGGAGGCTGTACTCTGTAGTGATGCTGGTGTTTCTAACATCAAACAGCGTACAACCTAGAGCCGCTTGGGTCATTTTACCATAGTTGGCACTTCTTAGGCTCTGAAGCATGATTCATACAAACGGATGAATCATAAAACATGATGAGATGGAAATGCAATGTGGGATAGACAAGACAAAACAAATGAATTGTAAAGGTTATAAAACTTGATACAGAGTTTTAACCTAGTTTGTTATTTTTTATCAGCATACCTACAAAACATGGTTTTATCCGAATTAGATTGACATTTTTTTCATTGACTGACTTGTGATGCTTGAAGGGCA
>comp5666_c0_seq1
GTTAGCTTCATCGCTCGACCGCTACCGCCTTGGCCGGGTCAAAACAGGCAAATTAAATCGAAAGCATATATATCCATGACGGCGGACAACGAAAACAAAAAGGTTGATTAAGGCGTAGAGAGGAGAAGAGATTTGTCGTTCACCCACAGGTTCATGACGGGCATGAGAAGGCTGTAGAGCATCTGCCGCCTGTTGAGCTCGTCCTCGATCGTCGGCATTAGCTTCCTCTCCCCCGCCGACGTCCCCGAGCTAGTGAGGAACTCGGTGATGGGGTGGGAGGAGATGATGTTGGAGCGGTCGCCGTTGGCGATGCGGTCGATCTCCGGGCGGAGGTCCTCGTACGTGACCACGGGCACGCGCGCCTTGAACGACAGGCGGTCCG
>comp5671_c0_seq1
AAAATAGTATTTCAATTTAGATATTGAATTACAGCAACAAATGAAGTAAAATATACATGGTGGCAGCAATATCATCATGCTAAGATACACTAGATCTCATCGCTACTACTATAGCAAATATGAAACATATGTTTGCATATTGGTCTGTAAAGAAAACCAAGCACATAACTATAGGTATATTATTGGAGATAAAAACGTAAAAAGTATATTTTCATAATTCAAAAAGATTTCAACAATTGAAACAGGTCAAAATTATCCTTAAAAGTTAAAAACAAACCTGCATAGATTTGAATGAGCATGG
>comp5683_c0_seq1
AACCTCTGCGCCTCCGTCAAGGTACGGCATCGACTAAGCATGTATATCATTGTATTGCAGTTTATATATGCTCCCAATTACATGCCTCGCTTTGGAACTAAACCAGTAGTTATCTTTGAGCTAGCTTTGGTATGGGGATCGTTAATTTGGGCAACTGATACATGCTAATTTGGACCACTAAGTAAGGAATGGTTTAATCTTGTGTCCTCTCTTATTTTTGTTGGCGGCCGAAAGGAGGGAACAAAAGGGCACCAGTTTTCGTAGTTGTGAATAGTCGATATGCTTATCTTCTCCATTCTCCCCAATCAATAATATTCTCATTGATTGGCCCTTGTATAAACATCTCTAGCTAGTATCAGTCGGTTTATACTTTGCTTGATGTTGGAGTTTGCATTTCTCATTCGGTATGCTCACTTACTTTCTTTCTCACCGAAAGAAAATACGCTTGCCTACTTCATTCTCCCCCATCTGCAGTTAGATGGAACCCAGTAATGTATTCTTCTTTCAGCCATCCATGAGCCG
>comp5690_c0_seq1
CAAGTACTTGATCCACCATCAACCGAACCTTCCTGTCAGGAGAAGCCAATTTCAGCGGAGGCGACCGACGCTTTCACAACGGTAGAAAATACATCTTCTGAGGAAATACCTGTGCAAGAGCAGGGGCCTGGCAGTTCGCCTATTGACAACGATCCCATTGATGCTGGGAACAGCCCCGTTGTTGATACTCATATTGTCGATTCCCCAATTCGGCATACACCTGATGATATCAGTGCCGGACGTCTAGAGCTGATTCAGCCAGATGCTATTGGTGTATCACTAGCTGCTCCCCCTCTTCTGATAGAGGCTATTACAGAGAATGCACTCGATCCTCT
>comp5697_c0_seq1
CAGCCGCTTATTTTCAGCCAAGCGTATGCACGAACATTTAAATATAACTATATCCTCAGGCAATCCAATTTAATGTGTATGCATTGTGCACCTAGACACATCACAATATGAAGAGAACTCAAAAAGCAGATGCTTATCTATATCCTTTCATGCATAAATATATTTCCATGGTGGTTATAGCTAACAAAACTTTCAGGTTGAAATATAATGAGTAAAAGTATATATGGGAGCACACCACAGTTTAGAACTCAGTATTTCATCAACCTATGCTACAGTTGAATATGCTATTTTCGGACCAGGAGGTTTGGTTTAAATTAGAATTTTAAAAAATACAAGTAAACCTAGAAGATTTTCTCATTGATCCGAGGGGATTTGATCCCTGGCACATTTATTTAAAGAAAAAAAAACAATATGCCGAAGAACTGGAAAAATACAATAGTTACCTCATTGCGCA
>comp5713_c0_seq1
GGACCGTGGGCGTCGCGTCCAGGCGCCGCACGGGCCATCCCCAAGCGTCGGCCATGAGCCGGATCTTGCGCACCTGCGCCGCTGCCAGCACCCGTGTGTTGGCCTTGATCTCGTCGATTGTGGCGGCGAGGCTCTTGCGGCCTGCGAAGTGGTCGCCCAGCTCCGGCACACCGATGGCCTTGCCCAGCCCGGCTGCGTGGGAGGCGCGCTCCGCTGGGGATGTGGACGCGAAGTACTCCCAGAGCTCCTCCACCATGCCCTCGCGCACCATGTCGTCCACGCGCCGGTCCAGGTAGTCGTCCAGCACCGCGCCGTCCACGTCCACCCAGAGGAGGCAGCACGGGAACCTCAGCGATGGCCGGTACTCGTCATCGGCGG
>comp5722_c0_seq1
TGAAATTGAGCGCCAAGTTGCAGAAATGCTTCAAGCTGGTATTATCCAACCTAGCACAAGTCCATTTTCTTCTTCAGTATTGCTGGTTAAAAAGAAGGATGGCACCTTCCGTTTTTGCGTCGATTTTCGACATCTCAATGCTATTACAGCTAAGTGTAAGTACCCGGTGACGGTAATCGAAGAACTGCTCGATGAGTTAACCGGTGCCTCTTGGTTTACCTGTCTTGATCTCACTGCTGGATATCACCAGATCCGGTTACAGAAGGGCGACGAGCCGAAGACAGCGTTCCAAACTCATTCTGGTCAGTACGAGTTTCGCGTCATG
>comp5725_c0_seq1
GCCTTTCAGTGGTGGCGTGTCGCCGAGCTCAATAGCAGGAGGGGGAGTATTTTCAACTGACTGTGAAGAAAGGTCAGTTTCTTTCACACTGTGAGGTGACATGTGCTGTGGATCTTCATCGGTACCATCTGCAGGAGGTGCTTGGATCTGAAGGTCAGCTGCAGCACCACCATCTACAGGTGCAGGAGCAACAGGGGCAGCATCACGGTTACCATAAGATGTGATAACAGAGGAAACCTGGTATGTCTTCTGATGGCGATAATAGCTTTGATGAGTCAGAACAACAGCAAATGTGAATCTCTGATTGACTATTTTTGTGATATCTGGTGGGTATGCATTCTGGATGGTCGCTGTCCTGAGAACTTGCTGAACTGATTTCCCGATAATACGCCGGGCAATATCTCCAAAGCATATCACTTCTGCTTCGTCTGTACCATCTGAAGCTATGAAGCAGATCTTGTACTTGAATTTGAACAATGTGTTGCCGCACGGGCTGCATCTGTAACCAGTCCCATCAGGGACACAGGATTTGCTGCACTTGGTACATGAGGGGAACCACCATGACGCATTTGGAGTAAGGCGTCCAACAGTGACAGTGCATCGGTACCCACTCTCCGAGAATTCGTAAGGATCCATCCCATTTAGCTGCTGGAGTGTCTTTTCCTCTAGCGGAGGTGGTATCTGTTGCTGACCCTGCTGGTTGACAGGCGCATGGACAAACCTGATATCAATCCTTTGATCCTGCAGGCCATCATGGAACTGACGAACCTCAGGGACCCGAGGGTTAAAATACCAGCGCGAAGCTGCATTAGCACTGAGGTAGCAGTTACCTTGGAAGGATTTCATCAAACCTCCAACA
>comp5730_c0_seq1
GATCAATCTCAGGCATCAGTTAGAGCACCTCCAGTGTGCAGAGAAAGCGAACCGTGAGCAAGAAAAATCGAACTTTGCACATTGTAGAAACCGAACCGTGTGTGTCAGAACTCAAATCGCACTCTGGGCATGAGTCGAACCGAGAGGACTAAAGAAATATTACCGTCCGGCCAGCGCTCGAAAGCTTCACGGGTGAGAGGCAAGAAATGACATGTAGAGAGAGAGTAGATTAATTTGTTTATTGTTTTCTCGTGCAGTAACCGAACCCAGCACTGGAGTACTCGAACCAAACTTTGTCTCATCAACTTTTGTCAGTTCGGTTCGAATGAAGGACTGGAGCTGCCCTTAGACACCAAAAAAAAATGCAGAATTG
>comp5731_c0_seq1
GAAAATGTCGGTCAGATTCAGTTTCCGTATCAATTGTTCAAAGAGATGTGGATTGTTGTAAATAATGCTAAGATGATTAGTGGACATAAAAGCTAAATTGTACTACTTGTTTGATTCTTTCAGTACTTTACTTTTTTAGGACTTCTTTGACTGAAATTATAAACAATTCTGGTATGCATTTTCAAACACGCCCTTAGCTTCGGAGCACTTGACTTGCTGTGGAATGTGGATACATCTTCTGATCACAGATAAGTGATGATTTTTGGACATTCACACGGTCTACAAAACACAATCTTAACTAGTGAATTTTGTTAGGTTCACTTATTATTGGTGATTGAAGGTAGTATGTCATGCACCCAAACAATCTTCCTGGAATTTTCAAACCATATTCGGAAATTCTTTATTTTCACTTTTCACTAGAA
>comp5731_c1_seq1
GCCAGGTTTTTGCACGTTGCCGCTAGTTGGGCCATCAGGGGTAGCTGATCCCGTGCATAAAAAGATACCGTTTATTTTTAATTTTTTTATGCCAGATGGCAAAATTTGGGGTATGTATGAACCGGGAAAAGTCCATAGGGACATTGGATCCTAGATGACAGGAACATTATTGGTTGCATCATTGCATGTAAGGACCAGTGCCTAGAACTAAAGGTGCATACCCAAACTGGCTTCCAAGTTGCATGATACGTACCAAACACAAGTACTGTACATGCCAATAATTCTAGTGAAAAGTGAAAATAA
>comp5734_c0_seq1
ATCATCAAAGATTCAGTTGTTCACAGAATTGACATTTATGCATCCACATATAGCCAAAAAACAGTTAACCGGCAACTGTCAACCATGATTGACATTGGATTGGACATCATCGTTAGACCCAAATACAGTAAGACACGAGTTAGGCGTTGGAAAATTGGTTTCGCTGGTCGTTAGGTTGACAACCATTCGGTCAGTGTTTTACTAAAGGCAAGCAGAACTTAAAAAGATTTGACAGAAGGGAAGCAGAATTACTGAAGTAGAGTCAGGAATGGCCGCGAAATTCACCTCTAGCTAATGTCATGTATATTGTGCGACACAGCAAGCGATGCACAGTGAATGATGGTAAAAAGCGATTCTCTTCCTCTTAATTGAAACATGCGCTCAGTCACGTTGGCAAGAAAAAAATGCAAGCGATTCTTATTTGTACGAAATAAAAGCAAAAGCAGGTGTACGGGAACTCGGGAAGGAAGGGAACTTACAAAACAAACTTTGCTGCTGGG
>comp5735_c0_seq1
GTAGCCATGGTGGCAGCATGCGTGCCTGCATCCCTTGAAACAAGCCGCGTACCACCCACTAGTATATCTTTTATGACCGAAAAATCCTCAATTCCGAGACGATGGTGTGTCTCTACTGACTGTTCAGCCCCTTTGGAGTATGACTCTGTTGGAGTATGCCGTCATATTTCTAAGCCGATTTTAGAGCAACTTATCTAACTGTAACTGTATATGGCATGCCATATACCTCCAGGGCTCTCACTCTTTCTAAGCTATTCATGCATACAAGAGCCCCACAATTTGAGGGTAGCAAAAGTAACATGCATGTACAAGTCGAGGAATTCTTACGCACCAGATAGAAATTTTTGTTACAGTTCAGCT
>comp5739_c0_seq1
ACCTGCAAAGAAAATTAATTCAAGCACTGCTGGTGGTGGTGACCTGATCCTTCAGGTGGCTTAGACTGAAGCCTGATGCACCACACGAGAGAGAGACTCAAGAACGAACAGAACTAAATTTCAACACGCAACAGCAAGTCCGACGGAGCTGCACAGTCAAAAGCAAGCGCTGCTCATTGAGCAAGCATGGCGTCTGAAAGCCGGCTTGGTAGCGCTGTAGCCTGGCGCTCAGGTGCTCCCCATCGACAAGTTGTAGACAGAGCAACTGAACAAGACAAGAAAAGAACGGAGGGAGATGAATCAGCACAACACACACACCGAAGAGATCCCAGGGTTAGGAACTAGCACCGCTCATGGGA
>comp5745_c0_seq1
GCGTGATCAGCTGCCCAAGTAGCAAAAACCGGCTACCATCGTTATACTTATTCAGAAGCATTACTTTGAACTTGTCTACTCTCTAAAAATAAACACGTTGGTGCAAATTTATAGAGATATAAACTCATACTTTGAATATAAATAAACATAATTTGCTTCTGAAATCAAAACTTTAAACGTCAACTGTACTGTACATGTGGTTCAACACCAGATCGGCCCGCGGCCAGCACTGCGCTTGGCAGCCCATTTCCTTCGTGCGTTCATGCGTAGGCCCGTGGCCCAACGCTTGCGACAGCCCTCCCCAGCGCCCAGGCCACAACGTGGGCCTGGGCCGGCAATCTGCGTTCCCACCTGGGCCGAAAGCGGCCCGGCTGATCACAGCCGTGCAGCTACATCCGACGGCCAAGCAGCTTTGTCGCGGGAACAAAACCCAGGGCGCCGCTTCCCCGAACCCTAAGGCTCATTCTTCTCCTCCCTTCTCACGACCGCAGTCGCTCCGGGAGAATGGCCCGCGGCGGCCGGCGGCGGCGGCAAGGGGTTGGAATCCCAGAGCAGAGCAGATCCCGCCCGGCAACCTCCTTTTTCCTCCTTTCTCTG
>comp5746_c0_seq1
CAAATACATATAATATAGCATAAATTTCAAAATATCTATATATGTATTTAGAGTTCAATCATATATTGAAAAAACACCAAAATCTCTATTAAATAATGAATTATGCATTGTGACAATTTTGCGATGAAAAATATAACGATAAGCATAAATGGTTAAAGGAACTAACATGTTTCATTTAAATTTTGCTCTGCGCTTCTGAATCGCATAGAAGTCATCAATAAGTTGTTCGGTTGTGAACTCCATCGCAATCTTCTTTTCAATGTGAATTATTAAGTAATCTCTTAGGCCATCTTATTCCGTAGCCTGGTTTTAACAAGTTTCATTGGAGAGACTCAGGGTCCTCTCGCTCTTGATGTATTGAAACATTAGCAGCAGCAGTGTCTACCTTGTAGAAAGAGTCAATTGTCGTCCTTTTAAGTTTCATGATGATTACCCTGGCTACCTCTTGCTCTTGAT
>comp5754_c1_seq1
TCATTGTTTTAATATTTACACTTGCAAATGATCTAGTGAATTTATCCAGTGAAACATTATTTAACATTTCAGGTGGTATGTTCTCATTACTTAGTTGATGAGTTTATCTAGAGACCATACATTAATTGTAAATGGACACATTGTTATAAGCTTACTAAGCAATTGGAATTATTCTCAATGGCCAGGCCAGATCATATATGGATAACCATAGTACTGTACTTATTCACTTGTTTGATTAGATTTGAGTAAGATGTTGGTCATTACACTTTGTGGTTCCCTCTTTTTTCAGTACAGTTCCTGAAAGAAACACATCTTGTTTGCTTAAATTTCAGAAATAAATTGCAACTAATTGTTCACCGTTGCCAAATTTCCAGGAGACAGATGACTAAGCATAAGG
>comp5767_c0_seq1
CGGGTGGCTCGTTGCATGTGCTGGGCCAGGCCCATGGCCGAACGCAGGCATCCAAACGACGCTAGCTTGCATATGTGGAGCCTGGCCGGCCTTCATCACGGCAACCAAACGCGCCCTTAAAGGCTTGTTTGGCTGCACTCTAATCCACATGTATTGGGGTGGAGAACTAGTTAATTTTCCACACTGACAAACAAAAGCCCTCAAAGAGGTCCTGGAACGAGCCTCTCAACTGGAGGATCTACAAAAGGGCTCAAAAAAGAAGAAAAACTCGACCTAACGCCTTTGTGGCATTGCATTAAGAAAAAAAATTCTCGCGCACAGGCTGAGAAACACCCAGAAGGCCAGCTGCCCTGGACATGC
>comp5774_c0_seq1
CGTGGTATGTTACTCAGCAACAACAGTATTCAAGCTGTCAAAGTCATAACGGCACCTGTTTCACCCTTCTCACATCAGTTCTACACAATAACTATACAGAGGAACTACTAATTTCTTAAACTAAAAAGACCACGTAACAGTGATTCATGGTTCTTAAAATTGTAGAGAGGCTATACACAGTTCAAGCTATAAACGTAGAGAAATCGTAGTCACCATAATACTAAGTACCCTCAAGCAGAGAGCTAGTAAGCCGCATGCCCCTGGGTCCTCAAGCAGAGAACCACCAGGAACCCTCACCCTCCTTCAGACAAAACTGACATAATGCTTGGTTAGGACTAGCCGCTAAGAAAGCAGCAGACATTGGAAGAGGTGATGG
>comp5791_c0_seq1
AAGAAATCAGACTCCCTGCAACCGCGCGGTGTGAAAGTGGAGGTACGGCCTGAGAGCACAGTGTGAGAAATCGGACTTCCTGTTCCAATGACTCTTGTGGCCATTGTCGCTCTTCAAGTGTTCAAACTTTATTGTAGGTGAAATCGTTCGATTCTTCATACACGACACTCATCCAATCCAGATCCTTGAGAGTTTCATCTATGCTAGTAGGCTCGATGCAAGAAATAAAGGAGTGATATTCAACAAATGAAGCAAATTTTAGAGAATGAGTCATCACACCCTTTAAAGGACTCCTGATGGTGAGATCTTGTGGGTGAGGTTGAAGTAGTGGCGTGCTTCTTCTATCAACCACATGAGGGGAGGATGCGGAGCATCAACA
>comp5797_c0_seq1
TGAAGCCTGGCAGAAAGAAATCGGCCTAGATCATGCAGGATTTACAAACTAAAATATATAGCATGAACTGGGGGTGATTGGCGTGAAGGGGAGGTGGGATCGTGCCTATGAAAATCCATTGGTATCTGTTTATAGGTGGCCAGTATCTCGATTTCATCCAAAGCATGAACCACCCTATATTCCATAGAATAAAAGCTGGGATGTTAATAGGTTATCCCAGCCTTCCGATACAGATCATCCTAGATTCCATTCCAACAGCGTGTACTGATGGTTGTGTTCCGACTCGAAATCGCATGAAATGCCTACATAATTCAAACTCTGCAGTAGGGACCAATCGAGGTGTCAAACAAACACCCGGGACCCAGCGAAATCAGACG
>comp5799_c0_seq1
GCATTCAAAAGGTGCTTCGATCGAGATGTTGCATTTCCATGTTCCATTGTTGATTTTGTGATGTTGTTGTAGTCCATTTGTGATGGTGCAATATACATGGCTTTTATGTTGCATGAGGTCATCTAGTTTGAAATGCTTCATTTTTTTCATGTTCCATAGTTGATTTTGTGATGTCATAGGAGATAGTTTGTGATGTTGCAGTACATGATATTTTACTAATAGATGGTCTCTCATGTTGCAGTAAGAAAATCTAGATGTTGTATTATATGTTGTTTGTTGTTGCAGTACTAATATATGATTTGTCATATTGATTCGGG
>comp5800_c0_seq1
GCGCCCTCCGCTCCGGCTGCCCAGAGGTGCTTGCTTTCTCCTCTTAATTTTGTGATCCTTGTTTCGTAATTGCTCTATCAAGTTCGTCGCTATTTAAGTTGAGAGCATATCATGTGAAGATTAACTAACCTACAACTGCGGTGTATTTAACTTTGAATGACGTACCAACATAGAGAACAAGCCTTCTTGATTCCAGGAACTGCTCTCTATATATTCCTTTCCAATAAAACGAACTGCTACCAGTTGCAGTAGCTAACGAACTGCAGGCACAGTAGTAGAACACTCGGGTTCTCCGTTCTCGGATCAAAGCGAGTAAGGGCACCGCAATTAATTGTTGGCTCATAAGCTAGCTCTAAGTATTTTCT
>comp5805_c0_seq1
CACCACAAGGGGAAGAGAGAGAGAGAGAGTTTCAGCGCCATGGTCGTTTGTACTGGGCGTAATAACAAAAAGGCAGCCAGATGCACAGATGTGATGATTTCGAAATGCTTTTGTGACAGTTTTAAAACCGTAAAGTTTCTTGTGCTGGAGGACGCTGCTCATGATGGTGTTGTGCACTGCATCTTGCTTGCTGTTATGGCCTATGGTGGAGATCGAATGCATGCTTTCATGCCAGATTACAATACAGGTTTGTCACAGGCCACAGAAGTCACATGAGTTGAGTTGGGTACCTAAAAAAAATTCCAGGCAGTCTCCGGTTAGTAGGGACTAGGGGATTTTCCGTTCCCGGTACACTCCTCTGGAACAGGAACCTCTGGTTCCTGATTATATTCTCGGCCCCATCGATCTCGACGACCAAGCTCCAAGGCTGGCTAGGTAACGTTCCATATCACGGTTTGTCCTCATTGGAG
>comp5807_c0_seq1
GGATCCTTCATGATTCCTCTGTGGTCGTCGTCCTCGTCGCCGGCCACCGCCACCGAAGAAGAAGACGAACACCACCACGAGCTGGAGAAGTCCCATCGCACAGAGGCTTTGAAATGGAGTCAAAGTTGACACCCGTTGAGAGAACGGAATGGAGCCATCGGCGATTCCCCATCGACCGGAGCCGCGCTCCAACTCCTCTAACTTCCAGATCCGAGCTCGCAATCGACGGCCAACACCGCCGAGGGAAACCAGAGCCAGATCCGGCCAGCCCCAAACCACAACAACCTCAAGCAAAGCCGCATCCAAACAAAAGGAGGCCATCAGAAATCAGAAACAAGATCAAACGTGAACATGTTTGATCCCCCGTCGAGCCACAT
>comp5810_c0_seq1
ACGGATCGACATACCCAAGATGGTTGTCAGGAGGAGAGCAGGGTGCCCTACAGAACCTACAGCGCCTCGAGTTATCGGATTGTCAAGGATCAGATGACCCTCCCAAGATGGGTGAATTCTTAGTTTGTTTGCGTTCGTTTCTGATTTCTGGCTGCAGTTGGAACTCTCTGCCGGAAAATATGGAGCACCTAACGTCACTTGTGGCATTGCATATCTCTGGGTGCAAAAATATCCGGTCACTGTCAACATTGCCTCGATCCCTCAGGACTCTTGAACTATGCAGTTATTGGGGCGAGTCAGACGTGCCCCCG
>comp5812_c0_seq1
ACCGAGTTCATATTCAGTCCTCGATGGATGAGGGGCTCTTATTCCTCTCTCCTAAACCCCTAGGCAGGAGCCCCCGTCCTTCCCAACTCCATTCTCTCTTCACACAAAGTTGACAGGTGGGGTTATGAGTTAGGACTATAATAATATAGTGTAAAATACAAAAACAATTAAGAGATCATTTGAAGTGTTATGAGAAGCGGGGGATGAGTTTAGTTGGAGTTGCTCTTAGTCTTAGCAAAATCCTGGTACGTTTACTGGGACTTAACAAAACGTAACAAAGAAATGAATGGGGTCACCTCGCCACTGCCGCCGCGCGCCACCCGCGCCGCTCTCCCG
>comp5816_c0_seq1
GCTATTGTATACGTTTTTTCTGTGGATTTTTTGTATGCTTTCTTCATTAGCTATGAGTAAATGTAGTCCTTGCGGTAGGTTTAACTAGTAAGTTCTGATGTAACATTATGATTTGAAACTTGTGTATACTATATTCCACTACTGCTTTTCTCTTCTTGGCAGACCAACTTCACTGGTTGTAACCAAATATTAGTTGAAGCCTGACCAATGTTTTTTGGTGATTCTAGTTGTATCTGTTAGCTCCATATCTTAAGTGGGACAATTCTTCATAAGTCTTTGAGTGATTGAGTTACCAAGGATCTGTTTGGTTGGAACCTAAATTCCACGCCTAACCTTAGGCAGCCACAGTTTTAGTAAGCAATGTTTGGTTCCTTCTACAACACAGTCTGCCTAACTTCTTAGCCACCTGCCCCTCATGTCATAGATTCTGATTTCATGCCA
>comp5819_c0_seq1
GTTTCAGGTGCGTGGGATGACAAGGCCAACATGCATGCTTGTAAATTTGAGGAAGCTGACTTGTGAAATAACTATTCTCACTAATGGCCCAAATAGCCACGATGGAATTTTTCAGATGGCTCAGTTTTTGGATTTTGCACCCTGGTTGGAGACACTTGAACTGCATATGTGTTATTCTGTTGAGATTGGCAGCAGCTGCTGGTGTGGTGAGAGCGAAGTCTTCCCTATGCGCCGACTTGATCACCTCAAAACGGTCTACATGAGCGGGTTCCGGTGCTACTGGCCTCAGATCGAGCTGCTGCATGGCATTCTGGAAAAGGGTGATGTGCTTGAGCATGTAACCATTGAACCAATGGTGAAACTAGATAAAAATCCTGATGACAAAATGAATATAGGCATACCCGAGG
>comp5819_c1_seq1
TGAATATAGGCATACCCGAGGACAGGATTTGTGACTGGGCACGCCTCGCTTCCCAACGCTTTGGTAAAGACATTGTTGTCGTCAAAGCCCCTCGACGGCGGATTTGTAAATGGGTTGGTGGCTGGAGTATTAAGGCTAAGTAAGTATTATAAGCAAAAGTGTGCTGTGTACTTCTGTTTCCATGAGAGACAAGAGTAAATTATGTCGTCTGAGTTAAGATTATATACGATAATGGAAGACCTGGAGTGAGTTATTTAATTTTGTTTTATCGTCGGATATAGTAAGAGTTGTTGATTGGCTACTTTCATCCAGCCGTCTAGATTGGTG
>comp5828_c0_seq1
CGGGGGACATGATGTCGCCGTGCCGAGGCAACGTTGTCGCCCGTTTTTGACAGGATTACCTCAACCACCCGACTGGCCCCTGGCCTCACGAGTTTTTCTTTTCCCTTTTTGCATTTTGTTTATAGTCTTCTTCTCGCGGCAACATAAGTTTGTCTTTGAGCATTAATCTTAGGGTGCCGGATTGGATGGGATGGGATTAGATGCCAGGATGCTTGTCATTTTGCCAAATCCGCTGTGAAATGACTTGCCAACGTTGCCTTGTACTTTTGGCTTGTACACTGTGCCGTCACACCAGCACCTGCATGTAGCTGAGCCTTATGCAATTTATACTGCGTTCACCTTTCGTTTGGACTTGTGTATCTATCAATTTACTGCATTCACCTTTCGC
>comp5835_c0_seq1
TTAAAAGAAAAAACGTGCATTTTGTATAGAGAATCCATACCATACCAGTCATGTTGATTGATGATTGCCTAATGTCATTTTATTTTCGTTGGATTTTGATACTATTGTTTGGACCAACCTGCATTAGCAGTGTTTCATACTGCATTACAAAGATAAGCTTTTCATAACACATGCGAGTTGCAACCCGCTTTAGTAAGGTTGGAAAATTGAGATGTATATGCCTTCTTGCTTTCACCTGTAAGAGCGCCCATGTCTTTTAGGACACTGCCTCAAAGTAATACAATGGTAATTCTCAAATTCGAATTCACAGAATTTCTGCCTTTTTTTTATCTTGTGTCGTCTCAGAGTAACACAATAGTCATTCTCAATTTACAGTTCCATGTATTGCTGCCTTTTCATATTGATCTGTGACAAGAAATTCCTGTCTTTGGCATTTGCAATGGAGTGGGAGGAAAACAAAATTCTAGAACCTAGACCTCTCTTCCTCCATATATTTGAACTGGCCCACACTGTTAATTTCTTTCTCACCTTGTAACTGTTTG
>comp5841_c0_seq1
ATGCTTCTAGCTGTATAAAAGACAGGCAATTTGGATACGATTAGCTATATAATGTAAAATTTTCAACTTGGAACCATCCTTATGATAAATTCTGTGATAAGAAGTACTGTAATTTCATATAGATCAACTGTGTTTCTCAATTTTCTACATAGCATTTGTTAAATGTTAACCGAATATGTGTTGCCTCATGACTGCCTTGCTGTTAAAAAGGTGTAAAAGGCTAAATGCTCCTTCCAGTGTCAGTGCTTTACCTTCGTATATTTTGACACATGGCTGTTTCAAGTAGACTCTGCATTTACACAGAAGCTTCCTCTGTTAAGAGAAAAATTGCCTGTTGTAACATTCCACCTTTTTAGGACGGGAATGCATTTGCTTGT
>comp5843_c0_seq1
AGAGACAGAAATATCCTAGAAGGGGATAGGAACACAACATATTTTCATGTTGTAGCTAATCAGAGAAATAGAAAGAAGAGGGTGGAGGTTCTGGAAGGCCCTAATGGTCTAGTAGAGGACCAGAAGGGGATGATGGAAATTGCTTTAGATTTCTACAAACATCTGTTTAGAAGAGAAGACAAACCCTCTGTCTCTTTAGGTCGGGACTTTTGGAGACATGAGGATTTAGTGAGTAGTAGTGAGAATGAGTTGCTAACTGCTCCTTTCTCTGAAGGAGAAATTAAGGAAGTTGTTTGGAGTTGCTATGCTGATGGTGCACCTAGGCCGGA
>comp5848_c0_seq1
TTTTATTGCCTCCTCCCATGTCAACAATCTAAGTGTTTTGCACTAGCAGACTTGATAGCAGAGCAGTGTGAAAATAGTGGTAAATTGATGTTGTTATTATCATTTAGCACTGCAATACAGAATTAGGTGAGGTTTTGCAATGCACATGTGGATTTCAAATTAAATTTCTATAGGGCAGCCTCGATCCCTTATCACTAACATCCAGCAGCTTAAGCAGTTGGTATTCTCATGCTTAACCCCTGCACTGAACATATGTATATAACTATGTCCTGCATGATTGAATTCCATAACAACTACATTCAGCTAAGTCATGATCCAGAACCTGTGCTAGTTTAGTTGGAACAAGAAAAACAAATATATATGAAAAAAAAATTGCAAGCGTGACAGAAATAGAA
>comp5849_c0_seq1
CATGATGTATATGAAAGTGAAAAATTATGCTGCAATACTGTAGGTACTTGTCAAATTGTATAGTGGATTGAAGGTGTTGGAAGGGAAGTTAGGACCTGGGTTCATATGATTGAATATTAGTAAAAGGATGCACTTATTCTTCTTTTCTTGATTAATAATGAATTTGAGGCTGTCGCTTTTATACAGAATATTTGACCTGTCCCTAGTTCCAATGTTTGGCTACAACCCAACCTGCATGAAGCAGACTTAGTTACAACGTTTGGCTGCAATTCATCCTGTTTGGAGCAAGGAATAACTATTAACAGATGGACAGCCTTGCCATAGGCTCTTGGAAACAATAGCTGGGGAATGTTTTTATTAGGAAACCAACCAATGAACAACGATACTAATCGTTGTATGTTTATACTCTGTGCGATTCTGGATCCTGCATGGAT
>comp5852_c0_seq1
AAGAGGCCAGACCAAATGTTCAGGTAGTACAGCAAACGGTGGCAGATGAGTGTGGCCTTTGGTGCTCGGTTGGAGCCTTGGCTCTTAGCGAGCTCCTCACTAGGTTGTTCATCCCAGTATCCCTGACCTGAGTAGGTGATTATGTTGTTATCGTGTTTGTTAAGAAATAAATGGCATGAATGTAGTGTGGGTCAGGGAGAGGTCTCTGATCTCTCCTTGTACCTTTTTGTTCTTCTTATAAATGAAACGAAATGCAGCTCTGCTCCGTCGTTCAAGGAAAAGAAAAAGAAAAATTTGTAGCGCCACTAATAATGATGTTTCAGGGAGA
>comp5854_c0_seq1
GGATGCTAAAAGATGATTTAGAAAAGTTTGCCTGGAAATAAATAGTAGGAAAAATATGGCTTCAGAGTAATTTGGGTTAACTATGGCTTCAGACTGTGATATGATTTATTTGGTAAATTTGCATTTTATCAACTTACTGATTCTGTCTTCCATCTTACACGGACATTTCTTGTTATCTGCTTAATCTGATCCGAAACTTCTTTGCTGATTGAAATTTTGTAGTTCTTCTGCATTGAAGAACCCAGAAAGGTGTATCATTGTATATAGGCATTGGCATTACTATATGAGTATATTTTTGCTGTGCTTTTGCCACAAGCCCAA
>comp5861_c0_seq1
TGAACATTTTTTCAAGTTTCATCAAGTTATGGACATGTTCATAGATTATAAAACAGGCTTAGCTCATAACATGTATCAATGTGATCAAAAAGAGCCTAAGCAAGGAGCACTATCATGTACGCACAAAACATACCAAAGAGAGCATAATTTTATTCTAATAGCTATAGTCATGAAGCTTAAAGATGCTCTATCATACATGATGAGATGCAATGCAAAAGGGATAGGATTTGGCTCAAACTCTAGAAGTAGCTAGGAGGGTTCAAAACAAATTCTTGGAAACAACCAAAAATACCCAAAAGAGTACCATATAGAAAAGGCAAAATGAAGTATGCACAAGAATATAGACTCCCCCTCAAAACAACCCAGATGGATGTAACACCCCAAGTTCTCCCCGAAGAAGAGCAAAACGAGAAGAATCCAAAGGTTTTGTGAAA
>comp5872_c0_seq1
GTCGCTGGTACCGTCCAACCGGCCTCTCCCACTACCCGGCGGACGGCGTCCCTCCTCCACCATCTCGATAACCACCACAGACAGTTGTTGGCCTCCCCAAAGCCGCCTTTTATAGCTAGAGAACACACCAAATCTTGAACCCGAAACCCTAACCACTAATCTGGCACGGGCCACTGGATCCGCTCAACTCTTAATCGTCGGAGGGCTCGGGGTCACCGGTGCATCCTTGGTCGCCATGGGTTTGAGTGTGTGAGAGAGGCAAGGAAGAAGGCAGCCGGAGGAGGAGGACGACTGCACGGGCGGGACTATGGATTGATCAACAAT
>comp5879_c0_seq1
ACACAATCACATCCTTTTGTCTGTGTTAGTATAAGGTATGTATATTTTTCACTGTCCACTAACTATCCAATCATGACTTGTGCTAGCGCACAATAGGGGATTGTAGTTCACATTTGACAGTAGGTGGAAATATAGTGCTAGGTGAAGTTTGGGAGCTGCTGGTTAAGAAATGACTTCTTATTGATATGTTTGCAAAACAATTTATTTCATAGTTACTAATAACTACTAAGTCCATGCCAAATTTAATTTTTCTTGCAATCATAGCATATTTCCAGTTTTACTTCATGGTAGGACAACTAATCTGAAGAATATATGAAGAAATTATCTAGATTTTCTTTACTTCGAAGTCTTTTTGCATGTTTTTAAAGCCCAAGGATATATGTACTTGATTTATTTTTGTCTCCTCATTCTTGTTCAGTGATTTTATAAGACTGGCTTCT
>comp5880_c0_seq1
GGACGAGCCGCGCGGTACCCGCCTCTGTCGGCGCTCGTCGTCTCCGCCATCGCCGCATCCTCCGCCGTCATCGTCCTCGCCGTCGTCCACTCGGTACAAGATTACATTTCGACGTTGACCGTGTGTTTCTTGCGTTGCCGTGGTGGCTGACGGCGGTGGCCGGCGGGCGGTTTGTCTGTTTCTTTCTTTCGTGGGCGCAGGCGTACGACGACGCGGTGTCGCGGACGCGGACGCTGCTGGGCCACAACCTGGAGCCGACGCCGTGGCACCCGTTCCCGCACGCCAAGGGCCGGCCACCGGCGCGCGCCGCGTTTCGCTGCGCG
>comp5882_c0_seq1
CAAGTCCTAACCAAGCCGTCATTTCTAACCATCCAAATACCCCAACAGAAGAGAATGAATAGGTCAAGGGTGAATTTTTCCTTTATAAGATTTTTCCAGACTTGGAAGATTTCTGAGGCTGAAAGCTGATCAGGGAATTGAAAATTCACTAAGCTCCAGCAGCCTTTTGCGAATGGGCAGTAAAAGAGTAAGTGCAAAGTTGTTTCATCAATGTTTTGCTGACATAAAACACATTGGTAATCGTCAAGATGCATTCTTCACAGAAGCAAGTTTTGCCCCCTGTGTTCACAGAAGCAAGTTTTGCCCCCTGTG
>comp5893_c0_seq1
ATTGCCGTTGCCTTTTCCTTTTGGATCCATGTTTAGTTAATTATGTGATGTGATTCATAAACTGGGTCAGATACTCAGATGATGCCTGATGGAATTGGCCAGAGAGAGGCAATCAGGATTCAAGCAAGCAGCAGGATGCGTAGCGCAGGAGGCCAGGACGGGCTGACGGCGGAGGCCGAAGCACAGAGCAGTACACAGCACGCCACTACGCCAGCACAGATCGGCGATGGCCAATGCCCAATGGCCGTTGGCCGATTGATCGAGGAAGGCAAAAGCTAGGGCGATGCGATGACCAGGTATACCAAACGTTTGGAATTGCTTCTGAATCGGCGACTCTTGA
>comp5905_c0_seq1
TGAGGCCCCAGGTGCTGCTCGTCGCGCTGGCTGTCTTCGCCGTCCTCGTAGCTCTGCCAGTCGGCAAAGCACACGAGGAGGAGGAGGAGGGAGTGGACGCGAGCAGGTGGCCGTGCTGCGACGAGTGCGGCATTTGCACCAGGTCGCAGCCGCCGACATGTGAGTGCCTGGACACGTCGACGAGCGGCTGCAACCCGGAGTGCAAGGCGTGCGTCAGGTCCATCAGCGACGGACTTTACGAGTGCAAGGACAGGATTGTCAACTTCTGCAAGCGCCGCTGCACCCGTCCAGCTGCTGCTGCTGATGCGTGACTTGCGCGCGGTCGTCCCATCCGAGAGAGCCGGCAAATAAGCTTCCGTTCGGAG
>comp5907_c0_seq1
ATCATCACCAGATTGACGATCCTGGACATGATACAAAGTTAAGACTATACAACTCACCACTCCTAATAAAGGATAGAGAACAGCAAATGCAGTTAATGCCCAATTGTAAATATATCACGAAAAGCGTTCAGGAACTTTTGTGCTCTTCTTGTCATTCTATCCCTTCCAACATACATTCCTTTTTGGTTCTATATTCTTAGGCGCACACGAGCATGTGCATGCTTGGCCTCGGAAATCCAACACATAGCAATGACTTAGGTTGCTTCTAAAAGGAATATACAATCTGCAAGGTTACTTGAGTGTCCATTAAGTTAA
>comp5908_c0_seq1
GTGTGTCCAAGGTCAGTACAAATATGAACTAGCACGTAATTTAGACATAGATAAGCGTTTGTAGAGATCTAGAACTGATGGGTTAGAAAAGTTGCCAGGACGGGCACTGGGCGTGTACCGTGCAGTAACTTTTGTGCCCCTCAAATTGTATGGTCTTGCTGATAGACTGATACCCTTTTCCATCAGTGCTTGCCCACGGCTACACACTAGCACGTAATTTAGACATAGATAAGCGTTTGTAGAGATCTAGAACTGATGGGTTAGAAAAGTTGCCAGGACGGGCACTGGGCGTGTACCGTGCAGTAACTTTTGTGCCCCTCAAATTGTATGGTCTTGCTGATAGACTGATACCCTTTTCCATCAGTGCTTGCCCACGGCTACAC
>comp5909_c0_seq1
GAACCCTGCTTACCGATGTTGCAGGCACGCAAACTTCTCCCCCATCTTCGTCACTTTCGTCGCTAGAGGATGGTGGTGCCTGTTTCGTTTTTCTCCTGGCAGAAGCCGGAGGCCGGGCTGACCGTGGTGCTGGAGTAGGGGGCACTGCTTGATTGGTGTCCAACTTGAAGCCACCATCTAATCCGAGTTTCTTGAATATGGCATCTGCGTCATCTTGTGACAGTTCTTCATCTGGACAGGCATCAAGCGATCTGAGCCGTGCAGCCATTTGAGCTAGCTCCTTCACGAGCTCCTTATCGGAAGCCACTGAAGCAGCCAAATGATTAACCAG
>comp5911_c0_seq1
GATATTTTCTTGAGGACATGTTCTTATAACAATACCCTAAAAGTAGGATATGCTCCTGAAGAAAGGATTAACGTTCGATCATTCACCATGAACACTCCACTCTTTCCTTCGCGAATAAAAACATTTTAACAAGTAACAATACATATCTTGTTAGTAACATGTAACACTGATTGTGTAGACAGTAGGCACAAAATTTAGTTTAATGGTGTCTAATCTCAAATCAAATCAATTTTTCAAGGGCACTCCCGACCTATAGTGGTGACCCTGTGGACAGATCAAAACTCATTTGCTTTATGTAAAATTAAAATTAAAACTAAGAGCCCGTTCGCTTTGCTGAA
>comp5919_c0_seq1
GCATGTTCCTCAAAACCATTCAGGTATCAAAATGTTCTGGAACTTACTCATGGCATAACTACTCAACATACATCTTGCCACCTGTTTACTTATTTCGAGTATGTCAAACTATTTTGCATCCGCGAAAGTTTTTTTTAAAAAAGGTTCTCTTACCAAATAAAAGAAAGGTTACAGTCTTCCCAGTATTAACTCTAGGTATCCGGTGACTAAAATAAACCAGAGCAATGGCTCTTTTATGTCCTTCGCATCCATATTGACAATTTTGTGTTGGTTTGTCCACATAGATGCTCATAACTTCCTCTTACTAC
>comp5927_c0_seq1
GGTGTTTTCGTTCTGTTGCTTCTTTGAAATTCTCAGTTAATAAGTCCATATATGACAGGAATTTTATTTTGAAGGAAATATCTAAACCTATTCATTGGATTTCTACCACGAAGATGGAGATGAGTCCGAGGAGCTGGAGAACGTTGTGAGCAGTGGCAGCACTTCATGGGTGTATACAATTAATGGGAAGCACTTGGATTGTTGTGGATATTATCTATGATCCACGCTCCTGTATACCTTTTTTTCGCAATCGTGCCGTCGCACGTATTTCATTAAGCAGAAGAAGAAGTTTGGATACAACAATAGGTGTCCCGGTAATCCCAAGATTACCAAGACCCCAAGCACCCAAAACAACAAACAAGCAAGAAAGGCGATAGGGAAAGGATAGGACCCTCCACTACAAACCTAACCGACTGGACCTGCAAAAAATTCAACACAAAGGCTACCCACACAGAAGACAAAGCCACGGTGGCAAAGCATCCA
>comp5928_c0_seq1
GGGTCGTGGGCGCAGGGGTCCGTGGCGCGTTTGGGGAGGAGCGGCGGCCACCGGCGTTGTGCTCCCGGCCGGGAGATCTCCCCGTCGGTGAGACAGAGACAGGAAGAAAGAGAACAAGGGGGATAGGGTAATGGAGGCAGGGGTAAAACGGTCAGAGCAGGTGAAAGTTTGGGCTGAATTTTTTTTAAAGTTGTTTAAAATCACAAAATGGCAAAATAGCGTTGAGCACCCGTTTCATAGAGGCATTCTGGCGAAGCCCACAGACTCGATGGCATTTTAGCGAAACCCACTTTTAACGAGGGCAAAATTCCCATTTTCT
>comp5935_c0_seq1
GAATTTGTTGTGCTTTTGGGTGGCTGTGAACGCTTGTCGCGTCGACCATACGATGCACATCTTTACATAGACAATTTCATGTTTGGGCGTCATGCTGAAAAGCAAAGGCTCCTTAACTTCTTGTTGCACCAGAACAGTTCAGCTGGTTCACCGCCACCGGTTCTTTCGGTGATCGGCGATCTTTCGGTAGGAAAAAGAACTCTGGTCGCTCATGTATGCAATGACAAGAGAGTTACTTCGCACTTCTCTTTGATTTTACACTTGAATGAAGGTGATCTTTTTAGAGTAGAAGAAGAACATGAAAGGCTAGCAAAGGGCAAGATCTTGATAGTTGTTGAGTTTGATTCAGGAGTAGTGGATGAGGAGGACTGGGTAAAATTTTATACGTCTGTGACAAATATGAAGAAAGGAAGCAAGGTGGTGATCATCAGCAAGCATAGAATCGAAAAAATTGCAACTGTCAAGCCAATTTTTCTCAATACCCTGCCATATGAGGAGTTCAGGTACCTCTTTAAGATACTCGCATTCGGAAGCACAAACCCCATGGAACATCCTCAATTGTTAAGAATCGGGGACGAATTATCCAAGGAGTTGCAACTGGGATGGTCACTTGTCACAGCAAATGTGCTTGGAGAAGCCTTGAGAACGAATCTCGACATACGTTTCTGGCTTTGCATGCTAAACAAGACTAGGAGAATAACTGAGAGAAACATGTCCGTTTTTGGCGCGTATCCTAAAGCACTTGCTGAACGGGGTCATCATGTAGACATGGCAGACCTAGAGTTAACCCCTGGTGCTCCATTTCACTTGGCGTGGAGTACAAAAGGCCATGATGACTCAGTGAAGAAGGAACTACCAAAGGTGACAATTCGAGAACTTATGGTAGATCCTACTGCTAGGCCAAAAGGGGAGTTCATTATGATTATATGGCAATCAAGGATACCCCCTCACACTTGTTTTGGTCACTTTGTTCCAAATTGTGATCAGGGTATGCGTCAGCATGTTCTCTTGTCAGGGAGGAAACGTCGAGGAGTGCCTTTATAACGTACGGCACAATGCAATCGTGCATCTGATGTAGTATGTGTAATTTTTTTTCTCTTCTTCCATGAGACCACGACCAATGCAATTATTTGTAATTAGTCAATCAGCCGGTGTGAGTTAGAACCTTAGGAGACA
>comp5944_c0_seq1
TCGATAGCTAGTTCTCTTTATTCCACCCATCATTCCATCAAGGAATGGAATTGTCTTCATTACGTAGTCTGGTAAACTAAAGCATAGACTAGCAACTGTGACATTTGACATTATGATTGCTTCACCACGTACACGATGCTCTCTGAATGATCAGAACAATTATCATGCACATAAGAATTAAGCAGGCAAATTGCCATTTCCCGAAATGGAAATCAAATTAAAACCAACACAATCCACTGGTTCTGGTTCCTTTGACAGAACAGAACATTCTGTAATCTCATATTTAGTTTCAACTGAAGCAGCAGAATCTTCTCCACAATCAATCCTTTTGCGCAACAGAAGTTTTGGCCTGTTTGGATGTTCCTTAGCCGCTCTTAGCCAATGTGCTTTAGTATCACTGGCCACTTCACCGTCTAGAATCACTTCCCTCAGACACTTGAAGCCTTTCATATGAATACCAGAAAGGCCATCTAGATCTTTACAAAGCAGTTGAAGTGATTCTAAAAATGGCAAAGCTCCATTTTCTATCTTCGGTAATATTGGCCTGTTTGGATGTTCCTTAGCCGCTCTTAGCCAATGTGCTTTAGTATCACTGGCCACTTCACCGTCTAGAATCACTTCCCTCAGACACTTGAAGCCTTTCATATGAATACCAGAAAGGCCATCTAGATCTTTACAAAGCAGTTGAAGTGATTCTAAAAATGGCAAAGCTCCATTTTCTATCTTCGGTAATA
>comp5947_c0_seq1
CTTGTTCTCGTATGCAGCATCTATAGGATCATCATCTATCCTCTGCATATATACACTTCGTTACACGGTCGAATGGCAGTGACGATGCCTAAGAAGGAAATCTTGGTCGTTTTCCTGGCAGTCGTGGCGGGCCTTGCTGCGACGACGATGGTGTCGCCGGTTGCCGGGATCTCAGGGACTGCAACTTTCTACATGTCTCGCCTTACACACGTACGTAGTATATGTATGTTCTATTATATTTGCATGCTTGCTACGAGCTTGCTTCGCAGCATTTATGAACGAATATTGCTGCGTGGATATATGCAATGCATTGCAGCGTCGGCGTGCTTCGGGAACGCGGCGGAGGCGACGACGATGATCGCGGCGGCGAGCGAGGTCTTCTGGGACGGCGG
>comp5956_c0_seq1
TTCTTGACCAAACAGGTCACATGTTTTTGCTGCATCACAGAGGACCTAGCTGTGTATCAGGAATTCAGAATACAGAGTTGCTAATCTAGTAATCTAACTCTACACGGAGGATGGAAACCTCCCGTATGCTCCTTGAGTTTAATTATTCTAGGTGCTGTATATGGATCATGTTATTGGATTGGTTGTTCAATACTGACACCACATTTGGGTTCTGCTTTAGGGTCAATATATATTCGACTCTTCATTATTTTTACTTCCTCTCTGTGAAATCTATCCTAGTCAACTTTGTGGAGAACAGAAACATAGGGTTCTTTCATTGTATCCTTTAGCTTCAAGTTAAAAAATTATGGCTACTAACTTCATCATATTGCTTTATTGGCATGCAAAGCATCTTATATATGAATTATATAATACGTAGTAGTTATTTTTCTTCCTGTTATG
>comp5962_c0_seq1
AAGTTGGAAGTAGCTGTAAGTTATCTTTCCACCTTGTTCATTATGAAGCCAACATGATCAACTCTGGGTTTAGTGGTGCCCATTGGCAGTCCAGGTAATTGAGAGGCAAAGTTTCAAGTTTGCAGCCAAAAACACCAGCAAGCTGTTGGGCCTTTTTAGATGGGACCAGACATGATTTCTTGTAGTTAACTCGAAGCCAGTTGACTGGGAGAAAGATTCCAATAGCCCCTTCAGAGTAAAGAGCTCTCGTTGAGAAGCTTTCATGATAAGAATAGTATCATCGGCATATTGAATAATGGGATACTAGGCTGTTTCGTAAGAGGGCATTGGGAGCTCTAACAACCCATCTTGATGATCCCTATTGATGATACATTGTAGAAGATCAGCAGCTAACACAAATAGCAATGGGGAGAGGGGATCTCCTTGTCTTACACCTCTCTTGCATTGGAAAGTCTTTCCAG
>comp5967_c0_seq1
GTCGGAGTATCCAATGCCTTGTTTCCTACATTATCAAATCAATTCACTATATGCTTTGATAGTGCATTTATTTGAAATTTAAGTTGATATATTCTTTCAAAACTTGGTTAAATTTATAACTTTTTTCTTATATTTGACTTAGGATAAAGTCAAAGTATAACCTACAATTGGAAAGGGAGTGAGTAACTGAATATACACCAGTAAGTCGGCCATTCTGTTTCTTTTTACCAAACAACAAACAAGTGTGGTTTTTTAAGGACTAATTTCCAAGTAACAAATAACAATAGAACTAATCCAAGATATCTGACGATCCAAGCAAGTATACCAATCGAAATGAAAGTGCACTTAATCAGAAAGAGAATGAGTAGTGCTATTAGCAGTAGA
>comp5978_c0_seq1
TCCACAGTGTTCGGAGGGATGAGAGACCCCGCATGCTCTCCGGCAGCTTGGTTAGGCCATCGCAGCTCCGAATATCCAAGGACTTCAGTGCTGTCAAGTGTTGCATCAGCTCCCATCGACATCCTGATCCATGCGGTGCTCCTACTGCTGGTGGTGCCATGTCAACCAGTAGAAGCTCCTTTAGGCAGCTAAAACTAAAAGAAGGCAATCCTGCACTACTTGAAGGCAATGAGGACCTTTGGTCTAAGCCTGTCACTTCCAATAGCTGCACGTTGCTCTTAACCAAACACAGGTCCTTCAGCGACGAAGGAAAGATAAACCTGAAAGTTCG
>comp5983_c0_seq1
GTCTAGTTGCTGCCTTGTCGTCTTAATTTCCTAGATCGAATGGCTAGTTATCTGATTATCTGCACTGCAGTTCCATTTTTTTGCACTGCAGTTCTATTTGTAGTCATTCTTCCCTGAAACCTAGAATTCTTAGTCAACAATGAAATGATCTCACATTTGCTGTCATTCTTTCTTGAAAGCTGTAAGGCTGTAACTGAGAACCGAAGTCACTCTAGCGCTGGTTGAATAATGAAGCTATGACCTGAAACTATAGCTCTATAGGTCTTCTAAAATTTCTTCTTACTGTAACAGTGCAGGAACTTGAGCTTGTGGGTGTTGGACATT
>comp5991_c0_seq1
GGCAAAATAGCACTTGTAAAGCAGTAAAGGTTCAAGACGTCCAGCAGACTTTCTGGCAGAACATATGATTTTGGAATGGCCAAGTAGGTACCACATTTAGTTTTTCAAAATCTGCAACCATTGCCCATCTAGTAAGAGGTATGTTATGCAACACAAATCAAAACGTATTCATCTCAGGAAACAGAAACATAAAACTTGGAAAACCTCAAATCATGTAAGAACAAATATTTTGTTTCAGGCATAAAGTTTTTCAAAACCTCCAACCATTTTTAATATGCCCATCTGATAATAGGTATGTTTTGTAACAAAAATCAAACCATGTTCGTCTCAGGAAACAGAAAAATAAAGCTTAGAAACCTCAAATCATGTAAGAACAGATATTTTGTTTCAGGCCTCAAGTCGTACCACCAATTTGCGCCAGCCATTTTCAGCTAGCATCTATGTATCATGTGGTATGTTAGTCCTTTACCTTGGCATTGTAAGACTGCAGGC
>comp6000_c0_seq1
GGAAAGCTCGAACGATCCTGTCCCTAACGCAGTTTGAGCATCTTGATCCGCCGTACGCTCTCTCAACAGTTTTCTGCCTCTTGGAAATAGTAGCGTATTGTTTTGGTCTGAGTGCTGGGATGCCAGGAAGAGCGATACCGCAGTCACCACATTTGGGTGAAGCTGCTGGCTTCTTGACTCGTAGGTAGACAAGTTTTCCTCCAGGTGTCTTTACGATTTTCCTTCGGTTTGAAGCAGTGTTGTAGCTCTTGCGAGTCCTCAATTGTAATCGTTGAACCATCTCTGTTGGTAGTCTATCAGCTGCTGATGGGTATGCG
>comp6001_c0_seq1
GTTCCTCTGTAGACCATTCCATGACCACCACATCCAAGAACATTATCTTCACTGAAGTTGTCTGTGGCTTTCTTTATCTCGTTCTCTGAGAGTATGAGAACGGTATCAACTTGCCTTGATCTCATTTCATCATATAATCTTAGACCCCCGTTTTGTTTGAAATATTCATCCTTCTCCTTCCTATGCTTACTTTGTTGTAATTTCATAACCAATAAGCATGTCAAAGATATGACTAGAACTGCAGATGCACTGAGACCTGCACAATGGTTACTCTATTTGCTTGAGTGCTTCAAAACCTTGAAAAAAATACCTTAGGTTTAAAATTTACTCTCAATTATGATCCTTACCTATAACTGCCTGTTCAGCTTTGCTAAGCACAGGTCGGCATCCAGA
>comp6002_c1_seq1
TCAGCCCGGAGGTTAGATTTCGTGCCCACTGAGAAGAGCATGAGGGCAGAGGGACAGCATGAACCCCTGCTCTACGCTCATGCGGACACAGACGTCGCCGCTGCTACAGGCGACGGCCATGGCATCCCATGGATCACGGTGCTGGGGTTCCTTTTCCTTACCTTCAATTCGGCCGTGGCCATCTACCGGTCTTGGGGAGATGCTGCTGCAGTCGCCTTTGTCGGCTTCGTGTACACCAACCAGGCCCTGCTCTTCTGGTGCCTCCACTGGTTGGAGAGAGCGGATCCAGAATCCGCCGCCGGACCG
>comp6006_c0_seq1
GACGTACTGTGCCATGAGTGTTTGAGCTGCAACCTTCCTCCAACCTGAAAACAAGATTTTCTTTCATTGACATTGAAATGCTAATGTCTCGGATGAGATCATGTAGCTTGCAAGAGTCAGCTTTTTGTCTGCTGCAAATTGAATCATGAGTTGGTAGTATCATGCTCCTCTCAATGAGTTTCTCAAAGTAACCATCTACTATTTCCATGCAAGATTTGTCCCGTGCCTCTGTTGAGTAACCCTCTACAGCCCAGCGACGCACCAGACGTCTTCGGCTGATATTGCAGTCTTCAGGAAAGATGGACATGTATAGGAAACAAGGTTTAAGGTAATAGGGTAAACCATCGTAACTTTTCATAAGAACTGCTCTTATAAGCCCAATCTTTGGATTCATCTCCATCTCAGCAGTAATGTGTGCATCCAACTTTCTCCACTCCACAGCACTTTTTGTTTCTTGCTCTGCCAAGAAGCTACCTA
>comp6010_c0_seq1
CTCGGCCATTGCGATTTTCCATGAACCGCTGCAGCGATGCCTACCTCACCATGGATATGGACATGTCTGTGCCAGGCATCAGAGGGAGTACTACCACCGTGCCCGTAGACGGCGCCTCCAACGCCGCCGTACGCGTACCAGCGGCTGTGCCGTAGTAGCCAGTAACCGCGTGTAGTGAATAGTGATAAATGCCGACGTGAACACAAGCACCTTGAACGATTGGTCGCTCATGGTCTGCAAGCACATCCTTGAAGAAGAGTAATAAAAAAAAAGGCAGTGAAAATCACGGCGGCCAGTGCAGCCACCATCACTAGCACCGCCG
>comp6011_c0_seq1
TTTTGGGAACTAAACAGGGCCTTACAATTTGAAACGGAGAGAGTACATAGCAAGAAAGATCAATATTGTGCAACATATGTAGAAACAGCATTAGGAATCTTACACAAATTGACCAGCAAATTGTAAGATGCAAGACCAGAACTATCGATGGACAAATGAAGGAAAGGAGAAGCAGCTTTCACATAATCTGAGATCAACTTATCACTCCAAAATCAACTCTGCTTCCAAAGATCAATATTAGGCAGTTGTTGCACAATGCACAGGACTTTCCATCAGAAGATATGACAAACAACATTCATGAAGCTGTGTGAAATATTCACTCCTTTTACTGCAAAATTTCTGATTCAGAAAGACCAGAAAAAATGGTAAAAGGATAAAAGGCCACAAGAGCATACAAAATAGAAAAATATGCAAGTAAGGCAGAAGACTTCACAAATCACAAGACAAGGTTGAAATAGATGAAATGTAGACACAACGAAGAAAAGTTTGGATTGTGGAAATAGCTGAACACTATCTACAGAATCAAGTGAAGAA
>comp6012_c0_seq1
AAGAGCAGCATCTGCGCGCCGCCCCCACCCCATTCTGCAGCAGGAGGACAGCACAGTCCAGATCACATGGTACGTTTTTCCTGAGATTGTACTCTACCGTGGTCGGGTTTCGTGTCGATGATAACTCGATAAGCAGTGTCAGTGTGTGTGAAAGTGCTGCCAAGTTGTGCTAAAGAAAGGAGCCGGTGGTTTGCTGCACATGTTGACGGGACAAAATTTTTTTTCTCCTGTTTTTCTTTGCCATGTTGAATCATCCTAGGCGAGATGTCCTTCTCTTTTGCAACAGATGTGTGGAGCACGCATACTAATATTTGTT
>comp6031_c0_seq1
GCGCTGATGATTCTCAATGGAAAGATGCTGTTGCACTCAAGAAGGAAGAGGACGATGATGTCCTTTTCGCTCAAACCAAGGAAGGCAAAGCCCGCAAGCAAAAGGAGAAGAAGGAAAAGACTTTCATTGAATTCGATCTACCTGCTCGCTCGTCCGGTCAAAGCGATAGAGGACGCGGTGGCAGAGGCAGAGGAGAAGGACGCGGTAGAGGAGGTGACCGAGGAGGAAGAGGCCGTGGTTCCCAGAGAGGAGCTCCCCGTTCAAACGGTCCTCGTGCGGCACTACCGGTCGATACTTCAGACGCTTCAGCTTTTCCAAGTCTGTCGTAAAACATCACAACGCAAAAATCTTAGCCAATG
>comp6033_c0_seq1
ATTTGAAAAAATATGCTTCAATAGCCATGCTGAAATGCTTGATAACTAGTCAAGAAATGGCAATTAATAATACTAAAATGTCAAAACTATCACAACCGAGTATGTTGCACAGCAGAAGCATATAGAACCTTCAAGTTGAGTCACATGCTGCTGCTCGTTGAAGGAAGAACTATGACAAAGGGTCTCTATCTCTCTGATCAGCATACATAAATTAGTAGTGAAAATAAACAAAGCAAAGAACAAAAATTAGGATAGGAAGATAAGAAAAGAAAGCCGAATCACACCTATTAGACATGCTAGAAACTACCAATTGCAAACATCAATGATTCCTTGTGTACTAAATCACGTATGCTAATGAAA
>comp6034_c0_seq1
CTTGCCCACTTTTGTCAGTTTATATAGTTTTTGCATATCTAGGACTGCGATGAGGGCACATCAGAAGTTCAGAGTTTTGACTTGGGCTGAGATACTAGGACATTCCAATTATTTAGAAACAGGTCCAATGGTCCCAGTTTTCTCTTTAGCCTAGTAATAAACACTTATGGTAATTTTGAAATTAGTTGGTACCACTATTTTATTATTATTCCTTTTTCATTTATTGCTGACTTGAAGTTGATCTGGGCTTCTCCTTCATCCTTCTATTAGTGGCCTGGTATCTCTTCAATACTTGATCATTTGACTGGGAGCCTCTTTTACATTGTCTGAGACTGTAAGTCACCACTCTACTCACTTTGTAGTTTGAAGATTCCGTTGAAGTATTGCATATTAGAAGAAAGAGCCCAGTTGCATTAATGTTTGAACTAGGATGTGTTTTCAAATTTTAGAACTGTTGAG
>comp6036_c0_seq1
GCAGGAACTCGCGCACCGTCTCGTCGTACTCGTCGGCCGTGTCCTTCACCGCCCAGACGAACGGGTGCCCCGATACTTCCAGACCGAGGCCCAGCTCGACGACCTGCTTCGGATCCGCCTGCGCGATGCTCCCGAAGGAGACGTACACGACGGACCTGGGCTCCTTGCTGTCCAGCCACTGGTGGCACTCGTCGGGGTCGACGGCGGAGGCCCTCAACCCTCTCGACGCCAGTGTCGTGCGGCTCTGGTGGTACGTTGAGACCGGCCCAACGGTCCAGACCTTCATCTCCCGGGCCGCCGCGTACCCGGCGACGTACTCCGGCTCCAGCTCCAGGAAGGTGTTCACGATGACTCCG
>comp6038_c0_seq1
AGAAGGTGGAATTGCGCCATCCTACAAAAAGAATATAGTCAGTAAGTTATAAAATAAATATGCATTTAAACATAAAACAAGAATTATACAATCAATACGATAGGTATTAAATAAAATAAAACATACTAAGTACAAGGTCTCTAATACATAAAAAGTAAATACTAAGTACTACTAACTACTAAGTATTCATAACTAATAACTACTACTAACAGCACAGTACTACTAACTAACTATGTCAAGTAACTATCTATGTAACTAACTATATAACTATTTAACTAACTAAATAACTAAGTACCTATATAAAATATCCATCAA
>comp6040_c0_seq1
GTATGGATACTGGATACATCAGGTTTGGGTCGATCAGCTGCTCAACTCTTGAAGGCGGTGTTCAACGTTGCAAGTTCACCTCAAGATGAAGAAATGATATCATCTGAGTTAGCCATCCAATCTAGTGTTTGTAATAATCTGCTGTTGGACAGTTAAGTTTTGAAGTTTAAAGACATGTGGTAGTAGGTGGCGGGTGCGCCTAGAATACACTGGAACGATCTTGGATGTTTGGCGCTTTATATGCAAATAAAGCAGGGAAACCTATTTTATAAAAAAATGACAAGAGACAGAATGATTGAATGAATGAACCGGAGGATTCATAAATTTCAGTTCCGAACCATTCTATACGAGTAATTATAATTAAGCTAAAAATACCTTCTCTGTGAAGAGGT
>comp6052_c0_seq1
GGACTTGTTTTTCCATCTGTTGAGAAACTAAGAGAGGCAATAACAGAGTACAGTGTGAAGAATAGAGTTGAGATCAAGCTACCTAGGAATGACCAGAGAAGAGTAAAGGCTCATTGAGCAGAGGGATGCCCATGGAATTTATATGCTTCACTGGATACTAGGGTCAAGTCTTTTGTAGTCAAAACATACTATGGGGGACACAACTGTCACAAGGAATGGGTTCTGAGAAGGTGCACAGCCAAATGGTTAGCTACTAAGTACTTGGACTCCTTTAGAGCAAATGACAAGATGAGTATAACCATTTGGCTGTGCA
>comp6059_c0_seq1
GTTTTTGCTCAGCCCAAAATCCACAAAGAATAACATGCTAAGTGATATGAGTGGTCTATTTCGAAATATGCAACCTCATCTGCCTAGTTTGCACATCATTTGTTCAATTGTTCTCATGTACATGTACATGAGTCAAACAGCACTGTCACTGTGTACCCAGCAAGCTTTGTTATCCTTAAAGTATTACACTGATCAAAAAATGGGGGCACTTTCTTTGATAGCACTCAATCTGAAGGGTTTGCTCCCATGCTATCATTTTTCACCATATTGCAAAAACAACACTGCAATTGATCTGAATCATGCTTCATCTAGC
>comp6072_c0_seq1
CATGTCAAAATAATCCTCGGCTTGAGTAATCCAGAGCTTAGTGGTGTCACCATCATATGTGGGAAAATTGAATTTAGGCAAGCGATTGGAATGTGGTTGGGTTTCATCATCAGCAACAGTATGGGACTCAATCTCATGGACAACACCAGTAGAACGATGAAGGTGGGGCATGCCGAGCATACCATTGGCCGAGGAATGGTTTGGGGAAGGAATTCCCCCAAAGCCATCCACCCATGTAGTCGAATCCACGCTGTGCTCGCTAGGCCGAGCGACCGTGAGTCCGGCAGATGAGCGCGCGGCGGTCGGCTCCACAGGAACTGGGTAGATCAGTCCACT
>comp6073_c0_seq1
CGACGAAATACTCAAGCGGCTGGATGATTTCGACGCACGCTCTGCTGAGCGCTGGGAGCACTGGGAGAAGCGTTTCTGCGACTCCTCCGTGGAGCGACAGGAGCGCGACACCGTCGTCGACGAGCGACTGACGTCGCTGGAGACGTTCGCCTCCGCCCAGTACTGTGCCGCAGTCGTCGCTAACAATTGGGGGTCGCACTTTGAGGAGCGCCTCCAGGATCTCGAGCAGTGCACGGCGGATCTTGAGCTCATCCGCATCCACAAGATCCGCGACGAGCGTGACGATCGGGTCAAAGAGGTGGAGACGGAGGTG
>comp6080_c0_seq1
TAGCGCATCCATGTTTTCAATCTGCAAGAAGCACATTCATACCACAACTGATGTCTTGTATCAATGAATGTTGGTTGTTAAGAACAGGAAATCTTAAACATGCTTTAAAACTGGAAGAACAAGATATCTGCAAATGTAAAGTACTTGACAATTTTGGAGGATTCATTCTTGCTACAGCTCCAAATGAAGCTAAAGCATCCCAAAAGATCATCAATATAGACTTCCCCAAATACCATGGAAGACAGCAACAGAGTCTCATAGATTATCAACAAAATATGTTTACCTTTTTCACAAAGTAAGAGGACTTTTTCATA
>comp6087_c0_seq1
GGGATTTACAGTTCTATCTACTGCGCCATCATTCTACAAACAAGGCATATATTCACTATGTATCTGCAGCCAGTTGTCAGAGATTACAACAGTGGATACCATCCTATCTTCTGATAATGCATGGTCTCAGTGCAAGCTACGAATTGCACATTACTAGAAAATTTGCTTTGCCTATCCTTCATGTGCAGAAGCTTCCCTACAAAGTATAAACTCTTCATCTCACCACTACCTGCGATTCGGATTCGGCGCGCATTTCACTTTGACTGCACAAAGAAAAACTGACTGGGCAACATGATTGTTCCAGACGAAACTGCAGGTTCGTTGCCACACACAATCATCTTCGGTCAAAGCCTTTGCAGCTCTGCTTTCAAGATTTCGAGGACTGCAAAGGATCCA
>comp6094_c0_seq1
GTTTACACCCGGGAGGTTTGGTCCCGGTTGCTCGCTTCCATGGGATCCCCAGCGGCCCCGCCGCACCAAGACTCCGCTCTACTGCATGAGAGGACATCGTTGCCAGAGGCACTGAGGAGGGGCTTCGACTCCCTAGTACTGTTGGTCTCCTGGTGCACCTGGAAAGAACGGAATCATCGCACCTTCGATCGGCGAACACTCTCCACGCAGCAGCTGCTCACCAGCATTCAGGAGGAGGGTGACGCCTGGGTCGGCGCAGGCTTTCGTAGCCTGGCGCTGCTCACTGCCCTCATCACTTAATCGGCACTGAGCTCCCGTCTTTCTCCATCGCACAAATAGTTTCCTCCATAGTACAACCGAGTCAACCCACCACTAGTTGGTGCTTTGTGTTAAGTGTTTACTCCGGGTAGCGGAC
>comp6106_c0_seq1
GCGACCCGAGGTGAAAGACGACGGCTCCCCGGCGATCCAAACGGAATTGGGCCAACTCAACTGGTTCACGAGGTGCGCAAGGATGGGACGGAGCTAAGGGTGCGGTTGGCGTGGCCGGAGACGGCTTGGTGGCGGCAGCGGCGAGCGGCGGAGCTGCGGTGGCGGCGGTGGCGAAAACAGGGAAAATGGAAATCGCCACTGTGAGCTCGACGTATATATAGGGAACGGTGGTGGTGACTGTGCTGGAAGACGCGCGACGTCGCGCTGGCGATCGAGGACTCGCCTGGAAGCCGGCCGAAGCCGC
>comp6107_c0_seq1
GGCCCACAGACCTTACCCCAAGCTATCTAACAAGTTCTTTGGCCCATACAAAGTGGTGGAGAGAATTGGTCAAGTGGCATATCACCTGAATCTCCCTAGTGACAGTCAAATTCACCCAGTCTTCCACATATCACAGTTGAAAACTTTTACTCCTGATCACACCACTATTTTCAGCACACTGCCAGTACTAACGGATTTGCAAGCTACTACAGCTCAACCTGAAGCTATTCTGGAATGTCGACCGGTGAAGAAAGGTAATAGCGCTATACCACAAATCCTTGTTACATGGACAGGACTGCCCAAGTCATCGACAACATGGGAGGATTACTATGTCCTCAAGAGGCGTTTTCCAG
>comp6108_c0_seq1
GATACATAGTAAAAGTAATTATATCTAAAAAAGCGAAAACGTCTTATAATTTAAAACGAATTTAGTACAAATTAAAGGGGGCATGTATACTAGGAGTAAATTAAAATATAGATGAGGGAGATGCATACTCGACGTATTGGGTTCAACGTACTGGGGTTCAAGGGTAAATACTGTCGTGTGTAAATGGACTTCTTGGCGTCTCCATTCTCCTCTAATACTATACACAGCAAGCCTGCAATCGATCTCGACGAGAGCTTCCTAGCTCGACAAAGGTGTAGATCTTGTATTTAGGGTTAATTAAGCCTCGCAAGAGTTATGCTCCCCAGTACCGCGGTGTTCGCGTGACTCAAGAACCTCACGCTCGAATTCGTGGACCCGCACTGGGCAGCGGCAACCTCCTGGCTTGATGAATATTACTCAAAAGACATTACTACACAAAATTTAATCGAGGCGGGCAAAAATGCTTAAT
>comp6109_c0_seq1
ACCCTCCAATTCAGGTGTTACCTAAATCCTCCCTTCGGCCTTCATTCTTGGGGGCTCACTTTTAGGCCTCCATCCTAAAGGGACGACGGTTCCTCTCCTGCTTTGCTTTTCCGTCCGCGCCTGCTGCACTTCCGCACCACTCGTCCAGGAAGGGCCACTCAACGGAACTTGAAGGTAAAGGGATCGGTAGGGCGGCTCCGGCGAGGGAGCTCGGCGTCCCTATGGAATGAGGATGGGAACAGAAAGCAGCTCTGTCAATGAGGTCGAGGATGAGGAACAGAGAATGACAAGTGGGTCTCTTATGTCTGTTAAAAAAATTTCAGGTTACTGTAGGAGCAGAAGGAAAGAAAAAGGACAAACCTTGATTTGAGAACTCATGCGG
>comp6110_c0_seq1
ACCGTAACAAGTAGTAGAAGAAAAGCATGAGGCTTCTCTTATTACATCAGTACCCAAATGGTCTCCATCATGAGCTGCCATCTTATCAATTCATTTCATTTACCAATCATGTTTGAGATTTTGCTTGACCATAAGGATCTCAATTAAACTTCTTAGCTGATACCTCTTTGTTCATGCCATATGCTGGTGTAATGTACCCAGTAAATCCTTTGAGCCCATCCAAACTTGCTGTAGAATCTTGATGTGCATTTCTGGTGTATGGGAATCTTGCTAGGCCAAAGTGACATATGCAGTCACGCTCTTGTCCAAAAGAATATTGTTTGGCTTCAAGTCACAGTGTGAGTTGCA
>comp6114_c1_seq1
TCTGACATCTTTGGTAATCTACTATGCCACGGGTGAAGCTCCAATGTTCTTGTGTTTTAAGTTATAAAAAAAAAAGGTTCTTGTGTTTTTTCTCAGCACTGAACTCCTTTCCTCTTTACAGGGTTCGAACCACCAATTGACTCATGCTTATTGTTTGATTCGTTGGGTAGCTCTGGACCAACAATGTGTTTACCAGGTTTCAAAATGTTCAGATAGAAATGCTGATTTTATTTGGTAGCTCAAGTGATACAAAGGTGAGAATTATGTCATCAAGTTGACTTATCCAATTATCAAACCAGCCATGTATTTATCATTGTGTTCAAACAGTGATGTATATTCTGAGCATAGAGAAACCCTAACTTTTTTCTTTTG
>comp6123_c0_seq1
GTTTTTTTCGAGCTTGACACGCCACTGTCAGACCAACATGCGAATTGCGACCAATTGATCATGCCTGAAGGAAGCTGTAAGCTCTATATAAATACAGTATTGTCCTCAGTTGACCACTCGTTTGCCAGGCAGTTTCCAAATGCATCAATTGCTCGAAGTGGGACGGAGTCCATTCGTTTCTCTTCTATTCCGTGATATGTATTTGCAGGTGGGGTGCCAGGATTAGTGGAGGGATTATTACATGTTGATAGAACGGATGAGATTCCAGAGATGATGGACCAGCACACCGATGGGACTGGAGGCTTCGTCTGTGACAATCCAGAGATCGATCGGCAGGTTGGACGCTCCGGCTGCGACTTGTGATTGTGGGACCTTTAGATGATGGTGGAGAGAAGCGGGCCCTAGGTGACGTGGTTTTACGAAATTGCATGAAAATCATGTAGTGGGTTCCTGCTATTTAGGTACAGTAGATTTGCATACACCACAGACCCACCACCAAAACATATACTACTATTAACACAATATACGTTGACAATTATCACACAAAAAAAACACACACGTTGACACCCTCCTTCTCGAGCCTCGCTCTCCCTCGCTCTCTCACTCGATCTCAAGTCTCAATCTAACACAAACAATATACCTAGGCCGCGATGATCACATCAGCTATCTCA
>comp6125_c1_seq1
AAGGAGGGAAACGGCGCCCGAAGGTGTCGCCGTCGTCTTGCCAGTAGATCCAACGTGGCTTTCGCCGATGCTTGCCCACATCCAGAACAAACACACAGGGAGCCTTGAAGCCGAAGGTAGGGGGCGGCACCTGCAGATCCAGCCTAGAGGCCGCTGGATCTGGGCGAGGGAGCCGCCCTGGGCCGCCGCCGCCGACGACCCTGCCGTGCTCCTCCATGCGGACGCGAGCACGGCACCACGAACCGGTGTCGGCTGCGCCACCAGCCGGCTTCCCCGTGACGGCGCCGATGGACGGCAGGAGCACAC
>comp6130_c0_seq1
GGGGGCGTCAGATCAGGTGAGGAGATGCTGGGATGGACTCGTATGGTGACATGGAGCCTTCCGTTCAAGCTGCATTGTTCACTAGTTGGTGCGTTCCCCTTCGCGGGATTTTGTCGAACGCCTCGTGCGCGTCTTCGAAATAGTTCTGTTCGTCTGCTTGCTACTCTCTTCTCCCGTTTGGTTTCTGCTATGGATTACCAGCAACTACGTTGTTCTGTACCTGCTGCGCTAATGTTTGTGGGATTCCGTCAAACTCGTGGTGTTCGCGTCTAATTTGACTGTTGCCCTTCAATCGAATCCCACTTTAAGCTGACTAATCGCTACAAAGGCCCCATTAACTGTATCTAAAAATTGCGAATAATATAAATCGGTGTCAG
>comp6133_c0_seq1
GTTTGGGCATGCTTGTTTGGCTCTCTTCGCCTGTATATAAAACTCTTCCTCTTAATTGATAGGCAGAGCTTCTGCCATTTGTGTTTAAAAAAAAAGACTCATTCTTTTGTTAGAATGATAATATTTCTTAAGTTGAGTCAAAGATAGGACGAAAGCGTCAAATATGCATAGAAGTTCTAAAACAACCTACGTTTAGAGAATACTCCCTTAGTTTTTCTTACAAGCATTTTCTGTGTCATTAGGACAAGGCTTTGATTGACAATTACTTTACTCCAGCGATATTTACTTTGTGATAATAATATAATTATAAGTAAGTACTTTTGAATAAGA
>comp6135_c0_seq1
CGTCCTTCTCGCTCCCGGCGTTTGTCGCCAAAACAAGGCCGTGGCCGACCTAGACTCCTCGTCGTCGGTGAACCGCACCGCACCTACGAATACGAGCATGGCCACTCCGCCGATGACAAAGGCTCCGTCAACGCGCCAGTCGGCAGCGACGACTTGGTCGAGCCGAGCACCGCGTGCAAGCACCTGCTGCCGGTGCGGGACGTCCGCGTGGAAACCGAGCCTCAGGACTAGGAGTCAGTCAGCCGGGAGCCCACCTTGGTCGAGTCCACGGACCGGACGTGGAGCACCGGCGACGAGGCTGTCGAGCAGTCCGGCAGTCACGTACGGTGGCCGCTGCAGCCCGACGAACAGGCCCCGACAGAGCAAGCAGAGGCAGTCCCCGCCCGAGCCCAGTGGCCGGTCGAGCGCCGGCTGTGGAAATGGTAACGGCCCGGGCAGTACCGTGGACGCAG
>comp6136_c0_seq1
GTTGTCCAAGTGCAGCAAGAAGATCAAAGTGTTCATGGAAGTTTCTAGTTGAGAGGAAAGGAAGATCAAAGAAGATCAAAAGTGCTCACAGTGGTTGTTTTGTTCTACGACTTCCTAGAGATAAAACATTTTTCAAAAGAACTATATCGTTGTGCAACTTGGCGCTAACAGGGCGTGCTTCTCTGATGTACTCCTCCATCGTAGATGCCTATGATGATGACTTACAGTGGGGGGCAGTAGTCTGATGCATGTAACCAACGTTTGGATCAAAATGCTCATGGAGATGTGTTTTGGACATCATAGCTAGCTATAGACGAAAACTTTTGTAAGGACTTTCTAGAGATGGATCATTTTTTTAAGAATGCAAGCAAAGGATATGGGTTGTGC
>comp6147_c0_seq1
GGGGAATGAGCAAGCTTCAAATCCTGAGAGCTGCAAACTGAAAGTGGCTATTGTGTCAAATAAAGGAAAATCAGCTTTCAAGGGAAGAGTTTCAGATTTTTTCTTGTCTAAAAGTAAAAAGCCAAGAAGGCAGATGTCCACTTATCACCCATCTGATTACTTTGCTGAGAGGCTTGAAGGTTGTATGATTCATAGTCATGAAATGGATGCCATTGAGAAAGCGATGCATTGTGAGGACAGATTTGATAGTTTTCCGACACGAATATCAACTAGCACATCAGATGTAAGCATTTCTCGAATATCATGAAAATTTAATACTCCCTCCGTTCCAAAT
>comp6153_c0_seq1
TTATGGGTGGTGTATAGGTATATGGATACCTGATACTATGGAATACTATATGGACTGCTGTCACAATGCTTCGGCTAACCAGTAGAGAATATTTTAGTGCTTATCAAGGGCAGAGCTCAGTAGAGACGAAACTGGGCTCCAGCTCCTGCTTGCCTGTAGCAAAATCATGAAGCGTAGTAGTATCTGGAAAGGGGCAGCAGAGAGCGAGAGACATAGGAGTAGGCAACAGGCTGTTGAAGTCACGATACGTGCCCATTTTGTCATTATAATTTGCTAGCTTTTGCATTCAGTTCAAACAGTCACGTCATCTCACAAGTAGCCACGATATTTAGGCTGGGACCTATACTGGTGCTAGAAAATCCTACAATTCTAATCACTCTTTATGCTCCATAAATTCACGTGTTCTGGTGCTTACAATAGAAATTTGGACAATGCTGTAGTGTTTAGCATTGAATTAGCCCCCTTAATATTGGGTCACGCTCCACCACTAGTGCCTACGG
>comp6156_c0_seq1
TAGCTCCGAGCACACAACCAGTAGCCCAGCCAATTGATCCCCATAGCACTTGAGAACAATGCGTTGTTCCAGAAGGTAATTGAGCATCAAGAATACCAAAACTCGAAGTACCAGTTTCAGCGATAGTCACATCTCCTTTGCGAAGGCCAGAAGCTACAGTAGGCCAGAAGTCTTTCTGTCTGATGACATCGCCGGTAATGTTCTGAGGTTTAGCTGCGAGTCCTGCGCCTTGAACAGGCTTCATTCTTCCTTTGGGCTCCACTTGACCAAGAGCTTCAATCAGGCGGGGCAATAGGATGTGAAAGCTAAGATCAG
>comp6191_c0_seq1
GATCTCGCATTTTGGACAGTATCAGTTTTCTGCTTCTTCGGTACCTCAGTTGCATCGTCAGGGTGGCTTGAGGTGGCGCCAAGCTGATTGATTCGCTCGTGGACCAAACCATCCGGGACCTCACCAGCTTCTAGAGCCAGCAGGTTGCGGCTCTAGCGATTCCCAGTACTCGGCTTCCTTTTCCTTTGGCCCTTGTTGTCCCCAACTTTCTCCTTGAACAGGTTTTTTGGCACCCGTCCATCAGCATGTTCCTCACTCCGTTCACCTTTACCCTTGGGTTTAATAGGTGAAAGCACTTCCTCTTCTTCCTCCGTGCCTTTTTCCTTCGGCTCATGAGAGTTGCGGCTGTCCGCGCTATTGCGGGAGGTGGTGCTCCTCCTCGTTCCCGCGGAGCTACCAAAAGACTCTTCCGCTGCTTGGCCAAAACTTTGGAACTTCTTCCTCTTCTCCTCTGGCGCCCTAAGTCTGAGATCGTCGGGGCAACTTCCCCAGTGCATTCCTTGGAGCTGGACTGGGACACTCCACTTCAGTATGCCCCATCACGCCAAGAGAAGCAGTAAAGCGGCAGCTTTTCAAATTGCAACTCGAACCATTCCGGTTTGGAGGACTTGTCCGGTTTCAGCATGACTCCTCAGTCCTCGCCGCAGCGGTTTGTCCATGTCCACCAGCACACGGGCACGAAGGAATGGCCCGCTAGCTTCTCCATCACCATCAACATCCATCCGAACTACCTCCCCAACGAGACTAGCAGCTCTGGAGCCCCTCCGTTCGTTCATCCAACCGAAGGGGAGATTGAGGATCCTAACCCACATCTCCATCTTGGCAAAACTCACATCCGAAGGCTTTAGAGATGCATCATACTCCTGCAGGACAACAGCGTGTCTGCCCACCATCCATGGCGAGCCTTCCAACGCCG
>comp6192_c0_seq1
AAAGTTGTCCTCAACACCACTCTGAAAGTAAAGTAAACCAGAATTAAAATGAGTGATAGAATCAATAATCTATTTTGGAGAATAAATAAACAGACTAAACTTCACAGATCGTGGTTAGTTACTTGGTTGTCACAGGATGTCAAAAATCCAGAGTTGAAAACTCAAAAGTGTTGTTGAGTAGTTTTTTCCCAAAATTTCCATATATCTATTTGATCAGCTAGAAACACATAGGGTGTGTTTGGTTGCCAGCACAGTGCCAAACCAGGCTCGCGGGGTGCAGCAGAGCCTATTTGGTTGCCTAGATGCAGTCTAGAGCCAGG
>comp6195_c0_seq1
ATAGAAACAAATTACAAAAAAAAAATGCAACCATAAGAGCCTTTGGTAATGTATATTGAGCTACAATTGAAGAACACTATGTCCTTAGGCAATGAACTGCAATTGTGCCATTTATGAGTTAACAGGCCAACATAGTTCAGGCAGCAAATTCCTCATTTTCAGAAGGTGTTTGCACAGGGAAATTATTTCAGGCCAATATAGTCCAGGCAACAATGAACTGCAATTATTTCAGACTCATCTGAAATGATGTAGGCACAGGAAAATCAACTAACAGGAGCAATTCTCACAAGAAACAGGATGGTGACTTCATGCTTCATTTATCAAGCAGATTTCAGAAGCAACTACCCATTGCTGTACTGAGATGATATGCGCTTGTTCGGTGGCTGGTGACTGGTGGTGGGTGCTGCACACATCGG
>comp6201_c0_seq1
AAGGATGATCTCATTCTGTCCATGCCTCAAGTTCATGTATTTTCAGGTTTCATTATGCTGAGGAAAGTCCCAGCTTAAATTCAGTTAGACTAGTCTAGGTAGGGAGCAAATGGAAACATGTTAGTTTCTGAGTGTGTAGTCCATAGCTGTTTGGTTTGTTAAGTATCTCAGCAGGCTTCCTTTGTGTTTGTTGTGGTGGCAATAGCTTTCACAGATCGAGGTGAGACCCTCTCTCCCTCCCTAACCTTCATACATTCTAAAGTTGCAGAGAGTGTAAATGTGCTCTTTAGTGCTGCAAGGATGTTGCCCTTGTATAAACCATAATGTTATACAAGAG
>comp6208_c0_seq1
GGAATTTCCATTATCGTGTTGTGTCCATCTGCATAAAGTGTCCCCAAGTGTACGTCAAGTGTCCCCAAGTGTTGTAGCTCAGCTGTTTCTTCTGGAAGCTCCGTAACAGCACTTGCTTTATTGAGCCTCAGGTATCTCAGTTGCAACAAATGACCAACTTCTGCAAGATCGTCATCTTGTAACTGCCCACAGTCTTCAAAGGCTAAAACACGCAAGAGTCTCAACTCTGACAGAGACGGGATTTCCACTTTACCCCCAAAAACATTTAGTGACCGGACGCTAGATAAAACTAGCCCTGTTGGGATTTCACCGTTATTCTGCATAGACAACCGGCGGACCTTGTTTCCAGCAATAGGATTTACACCAGGCACCCCTACTAAAGTGACAAAGTTCTCTTCAATGGCCTTGGATACAATGAAATCAAGAACTGTGTCATGAACTCGACAGCTTTTCACCTCATCAAATTCATCTGTCTCTCCAGGTTGGATCAAGCTCCTATTGATGAGATCGTTAAAGCACCTCTCGCCTGAGTTGTATGCTCCAAGCTGGTTCTGTTCATGGATGAATCCCTCACCAATCCACCTCCTTATCAAACTGTCCTTCTCAATGGTATAATCTTCTGGAAATA
>comp6218_c0_seq1
AGCTGAAATAAGAATGACATGCTAACCTCTCAAGCATCTGATCAATAAAAGGCAAAGGAAAGTGATCCTTCCGGGCGGCCTTGTTAAGCTTGCGATAATCTGTACACATGCGCCAACCGGTGACAGTCCTAGTGGGAATCATTTGACCTTTCTCATTTGCTAAAACAGTCATGCCTCCTTTCTTGGGTACAATATGAATTGGACTGACCCACTGACTGTCAGAGATAGGATAAATGATGTTAGCACCAAGAAGCTTCAATACCTCTTTCTTTACAACTTCTTGCAAATGAGGATTAAGCCTACGCTGGTGCTCGCGCGTCGGCTTAACATCATCCTCGAGAAAGATTCGATGCATGCAGACTGTAGGGCTGATACCCTTCATATCATCTATG
>comp6224_c0_seq1
AAAGACACTCACTATTCAAAACCACATATGGGGGGTGGGGACAAACGCAAACTCACTCCATCAAAGGCAAAAACTCACCATAGCTCAACAGACACAGTCGCAGCGGCGCAAGCAAAATATTAGAAAGACGACAACACTTGTCAAATTAAAAACACAGCACACAGATAGAAGCACGCACTATTCAGAAGGAGTGCTGGGTCTGGTTATGCCGGTGTGAGTGGTGAGAGTCCATAGCGCGGTGACGAACTCGCCTCCCTCCACTAGCACCTTCTCATGGCCCATGACGCGCTCCACCTCGTTGGACGGGGCCATGTAGACGATGAGCTCCGTCCAAAAGTCAGCCAATAGCTTCCAGGTTCTCTCCGGATCGCTGTCACAATACTCCCGCAGCAGATCTGCCAGCTTGGCACCGTTATGCACCACCTCCTTGCCGTCTTTCCACTGCGCCGACGCCAAGCCGGTTCCGGCGATGACTTGGAGCCTTGCACGCCAGCGCCAAAAGTAGTAGGCGCCGCAGCTGAGCTTGCCCTTGAGCTCCGCCTTCATGGCCTCAAAGACTTTCTCCG
>comp6228_c0_seq1
GTCAGCCTTAAAAAAACATTTGATGCAGTGTTTTGATGTACCTGTCCATATCTGATATTTGCGGTTTGAAAGAATCCAGTTCGAGTGTGTATTGGTAGTAGTTTATACTCTACAATTTCACTGTATCTTGAACATAACAATTAGCACAGACCATTTCTTTCAGTGGCACATAGGAGATGAAAGGATTTGATTGCCCAGAATGAAATGAAAACTAGCTTTCACTTACATTTGCTTTTTTGTCGTGTTTCAAATTGGTCAGGTGCTCCTTGACCTTGGAAAATTATAGACTTACCCTATGGGGAATTAGCAG
>comp6229_c0_seq1
GGTGGTAACAAAGTTGCTTTATTTATTTCTACTTTGTGATGTGACTATGTGACCAAAGTTTCAGTTTTTGTAACTGCTAATTTTCCTATGCTTGATCCAGAAGAGCCCGGCAGGTTCCGAAGCTTTATGTTGGATTTCTCATACCCAAGGGTTCCAGGCACCATGAGGGATGGGTTTCCGGCAGTTCGACCTGGCGAAAGGGTGCCTGGTAGTATCCAGTGGCAAGCGGGCTTAGATCCTCATCATCATCAAAGCGCGGTCGCAGGATACGGTGCCCACTCATATGGGAGCCAGGGTAGCTCGTCGTCGTCAAGGCCACCGGTGTTCCCTGGTCCAGAGCTCCCCCCAGGTGGATGTCTTGCAGGAGTCCCCTCGGACTCTAGCTGTGCTCTCTCTCTTCTGTCAACTCAGCCATGGGATACTACCCACAGCGCCGGCCACAGCCATGCTGGATCAATGCCTGCAACAGCAGGTTTTGACGGCAACCCTGTGGCACCCTCCCTCATGGCGAGTAGCTACATTGCGCCAAGCCCCTGGACTGACTCCCGGGGCCATGAAGGCGGGCGGAACGTGCCTCAGTTGCCACCTGACGTCCCCCTCAGCGAGGTGCACTCTGGCTCAAGCAGCCATCACGGCCAGTTCTCAGGTGAGCTCGAGCTTGCCCTGCAGGGAAACAGGCCAGCACCAGGGTCAGCGCCAGCGCCGCGCAATGATCAGGGCTCCACGGGCACGTTCGACCAGTCCGGCAACACAATGGACTGGTCGCTCTAGGAGGCCAAATAAAGTGCAGCCGCACAGAGAGATGGAACTGAAAGCCTGACGCTGCACGCTGTTTGCTAGCTTAGAGCATACAGTATGATAAGTGACGAACTAATGCAATGTCA
>comp6230_c0_seq1
GGCAAATCGTCCATTTTCAAAATTATCAAACAAGTTCTTTGGTCCTTATACAATTTTGGAGAAAGTGGGTACTGTTGCATATCGCCTACAGCTACCACCGGACAGTTCTATACATCCAGTGTTTCATGTCTCACAATTGAAGTCTTTCCATCCAAGCTATACACCTGTGTTTTCCACACTGCCAATGCTGACTGACATCCAAGCTGCAGCAGCTCAACCCAAACAGATACTAGATCGGCGTCTGGTAAAAAAAGGTAACAATGCTGTCACCCAGTTGCTTGTATCTTGGACAGGTCTACCTTCTTCTTCAGTCACCTGGGAGGATTATCACATTATCAAGCGCCGATTCCCGGACG
>comp6234_c0_seq1
TTTTCACATTCTACTTGCTGTCAAAAGGAGAAAGGGGCATATAAGAAATTGGTTCCTAGACTTTCACACCTGATCATTACTAATTGTCAACAGCTATTGTCATTTCCTCCTGTTCCTTGGACTGATGCTCCCTGCTCCATTGAGATAAGAGGAACTGGCCATTCATGTCTCAGTAACATGGTTTGCGGAGAAGGTCACGATTATAAGTCATATAGATTGGAAATTGAGGGAAAGGATAATCCAGATAGCACGCTTTGGAATGTGCTGGATTTTGATAATCTAACTAGACTGACAAAATTTCAGCTAGAACATTGCGAACCTCTGCCATTGCATCGCTTGCAAATGCTATCCTCCTTAAGGACACTAGTGGTGCATTCTTCGAGGAATCCCTTGCCATTTGTTGAGGATGACAGCAAGGTAGAATACAAATTTCCAGTTGAATCGTTGAACATCAAATGGGGTGGTAGTGGCAAGGAGTTGACACAGTTCCTCACCTACTTCCCAGAGCTCACGGATCTGGACCTGATGGGCTGTCACAAGATAACAGGGCTGAGTGTAATGGGCCAGCAGGCAATGGCAACACTTGGACCATCAACTTCAGGTAACGAAGTGGATGGGGGCAAATAATGAG
>comp6239_c0_seq1
AGCAGGCAGCACGAGAGACGGATGGATCATAGGCATACAGGAGAGGAGATGCATACAGGGAATGGAAGGACCGGGTGCCCACTGCGCAGCCATGAAGCATGAGAATACGAGATAGAGAGGAATCTGGGAGGCGAGCCCATTGGCCAGGAAGCAAAGGGAGCAAGGCAAATGGGTGTAGTAGGGCCGCGGCGCTGCGTGGCCTCTCCGTCCGCTCCACTAATCCCAGCGCCCATAGGCGGCCTTCCCCCACTTCGGCTTTTAATAATAGAAGTATCCATAATAGATGTTTCAATTGATAGG
>comp6243_c0_seq1
GAACGTTTTAAACCTAATTAGTCTTGTTAGCTTGTGCTAGTTTGAGTACGGCGAGAAGCTAGCATGTGCATGCAAGACCACGACGTAGAAGGCGGAGTGGCTTGTGGTCAGCTGGTGGTGCGCGTGGTCACCTGCGCCACCAGCCTGTCATCCGCCAGATCGACGCCGCTGACAGCGGCAGCCCAGAACGCCAAGGCCATCCGATGCTGGATGGAGGACGTCCGCTCGGGCATCCTGCCGTGCCTTGGCGATGCTGGAGGTCTTGCGCGCCCTGCCTCGGCCCATCCACGACGTCCGCGGTGTCCGCAAGCCGGCGGTGCGCGCTGCTGTAGCCGACGCGCGACAACTCGACGGCGTGCACGTCGCACAACAGGCGGCTCAGGGGCTCGGCGCCCCCGCCCCGGTGGTGGGTGTGGG
>comp6250_c0_seq1
CTCCGCTGCCGCCTGTCACAACTCACAAACATTATTTATGTTTATTGGAAGAGAATGGAACCGAGAGAAAATCATCGTTGTTCATTTTTTTAAATAATAAACTAATAAACAAACCAAAAAACAGAGAGGAGACGAAGTTGTGTTCTTCCATGGGGGCTCAAGCTCAACCACCGATCATCAGAAAAGAAAGCAGGAATCAAAGGATCAACTGAGGTTAGTTGGAACTGAGGCACACGCGGGCAGAAAGAGACGACGCCAAGGGTGAGACCACAAACAAGATTGGATTCCACAGAGCACACGCAAGAACAGACGCAGCATCCGTCCATTGGGTGGGCGGCGAAAGTAACGCGAGAGGCAGGCAGGGCGAAAAAGGATACATGAGG
>comp6257_c0_seq1
GTTCCAAGGGCAGCAGGTTGGAGGATGGACTCAGGTGTACGGAGGCGGTGCGCTGTCGTTCGCCACCATCAGGGGCGCCTCCCATGAGGCGCCCTTCTCGCAGCCCGGGCGGTCGCTCGTGCTCTTCAGAGCGTTCCTGCAGGGCCAGCCTCTGCCTGAAACCTTCTCGTGATGATGGACCTGTTTGATGCAGCTCTGAGGCGAGGAAGTTGCTGGTTCCTGAAATGCATATGCAAGGGGTGGGTTTTACAATGTAACCGTAAGAAGGTTGATGTATTTGGCTCCTACTGATAGTGGCTTAGTTTGGCTCCGCGATAGGAGCGAGCGGCGCTGTTGAGGTCGTGAAAATCAATCCGGCCAGAAATGACTTATACCTTGAGCATTATTCTCACAATTGAGCAAGGCATCCACGAGCTGA
>comp6260_c0_seq1
GCCTCCTACTCCTACAGTTCAGTCATCTCCATCAGCTACACAAACAATAAAAGAGAGGAGCTTTTTTGCTCCAAGGACAACTCCAGGTTCACAGCCAGGCATCAAGAGTGCATTAGCAACAAAGGAAATGGTTGAAAATGCTAGAAATGCAATGGCTAGATGGTGGTATGATGCTAATATATCATTCAATGCAGCTAATTCTCCTTACTATCAAACAATGATAGATGCAGTGGCAGCTATTGGTCCAGGTTTCAAAGCTCCTACTTACCATGACTACAGAGGAAGCTTGCTGAAAAATGCTGTCCATATCACTCGGG
>comp6268_c0_seq1
GCTGTTTTAGGCTCCTATGCCTATGCGGAAGCATTGCTAGGTAGGGAAATGTATAACTAAACCTCAGAACTCGGTATTCTTATATCATTTCTCATGTTTGATACAATTCCGTCAGATTGATTTTTTTTCCCTGCAAAAGGAGCAAGTGACGTGTGGAGCATGTTGATTGTAGTCATGAGCTAAGAAACAGTTGTTTATAGTTTCAGCCTTAACCTAATAATCCTAGTTGCTCCATGTCATATCAACAGAGTAGTTGTAGGCATGGTTTGAGATCTTGGCCAGAAACAAGCTTCTTGCTGGCTTGTGCTGGATTGCCTACCTGCCAGCAGCTGTTTGACCGTTCTTAAATT
>comp6271_c0_seq1
ATGGAGAAAATCTTATGTGTGCGTTAATTGAGTAGTTGGTGGCTGTCATTAGTCATCAGTAAAAGACAAAAGTTATCATGGAAAGAACATATGCAAAAAAACAACTCATAATTTTAGCTTTTAAGATAGGGAAATGCTGACCACTTTAAGTTCAGACTAGGGATTGCTAGCTGTTTCTTCTAAGAAACCAAGGGGAGATTCAATCTTTTCTGGCAGTCCCACATACTAAGATTTCAATAACTTGGGGCTGGGGATACAGCATGTGCATATTTCTTGGTGAAAAAGGAATGTTTCTAGTTTCTTGCAAAACATGTTTTCTCTTCCCGACTAAGTGAGAAATTGTCCTGTGCCTGCTTTATTCCACAAACATTCTCGCTGAACATTAGTATGCTTCGGTAGCTCCAACTTCAACCAAA
>comp6279_c0_seq1
GCCAGTTACACTTGTTTCCGTTTTAGCAGGAAATCAATCTATGAACGAAAAAAAATTCAATACACAAACATTAAGAACTACTTCGAATCCTGCCACAGAAAATAAACCTTCCGTTACTATTTGCATTTATTTATAGACGGACCAGACTCACCAACAGGCAACAGCATAGCAAATCAACAACTGATCGAGTGACCATCGATCTCTCCTCTTTGTTCGATCAGCCATGGCGCTTAGCGTCAAGATGGTCGCCTCCCTCGTTCTCCTCTTGGCCACCCCACAAGCTCGAGGTAGACATACACGCGCATGCATCACACAATTCTTGCAT
>comp6305_c0_seq1
GGAATATAAATATTCCTAGTCAAAGTTAAAAAAGAAGTTTGACCTAGGACAAACTTAGATAGACTTGTATTTGTGATTGGAGGAAGTAAATACTTCAATATCTCCACTAACCTCACATAGTTCATTCATAAATTGTAACTCTTAGCATCCTTTCAGGATGAGTTGTTTTAGCAACAGGTGCTACTTGCTAGTTTAATGTAAGCATGCGACGGTGGTCTGATGGAAGCTACTCATCGGGCAGGAGTCAGAAGGGATAGCATAAATTCAATATCGTCTAATGGATGGATACAATGATCTGAAACAAAATGTCTAGGAAATACATAATATGAAAGAAACTAACTGAAATCCTGATTGTTATTGCACCATGCTAATGTTTTCCTGACCTGCTTTGTACTGCAGGCGTTGGACCGAGCCAAGTC
>comp6306_c0_seq1
ATTCCAGAGTTAAAGGGGGGACAAAAATCTTGTCTACGGTTCATAACTAGTAGGAGTATTATTTTGTTGGTGGTTCTCAGGTTATGTGTAAATAATTGCTTCTGTTCATCGGTTTAGACTTTTAGCAGCTAGAAATTGCTTATGTTATGTCAGAGCAAATAATAAAACAAAAAACACTATTCCTATATATTTTCGATTTTCTTCCACCTGAGATGCTGAGCATTAGGATTTTCCACCTGTTGTAGTTGTAAAATTTGAATCCGACTGATTTTTATCCTTTCAGGGAGATGAGGTCACGTTGGCA
>comp6316_c0_seq1
CGAGGAGCAAGCTAGCGAGCCGATCCGTCGGTCCAACCATCCACCGAACCGTCGTCTGCCAGCTTTTAATACGCGCTAGGAGCAAGTAGGAGTAGTACAGTGAGCTGAGCAAGGGCTCGTTAGCTAGGTCGACTGCTCAGCCCAGGCCCATGTGCGCCCCAACATGGCACGTTCTCCCTCGCTCCTCTGCTAGAGCTGCGTACACACACAGGGCTCGTTAACTAGCGTGCCGGTGCCCATCTGGCCATCGGGCTTATAAATAGGCCCACACGGCACCACGGCCACCACCACCCACCTCTGCTCGCACTCTCTCCCCGCG
>comp6317_c0_seq1
TATGATATGCTGATATGGTTAAAGTAAATAATGCTCTACCTTATCCTTTATTAGGAATTCCACTAATTATTCTTTATTAAAAAGAGTTATTCAAAGATGTGCTTGGATATATCTGTAGCATTGTGCGGTATTTGATGTTTTTTTTCTTATGGTTCGATCTAGTGCACAAGAGGTAGCAACCATCTATTCCACAAGATCTTTCTATCCGTCAGACGGTTGATCCTGATGCCCCCTCTAGATTTGCACTAGCAGTAACTACTACTACTATTAAGGTAATTGTCTATCCTCTCTTATAACAAATTCTTTATACTCAAAGCATTGGTGGCACCGTGCATGGATAAGAATTTTTGGGTTTATGTTGATGCCCTTGAAAATAATGGCAATGGAAACAATG
>comp6322_c0_seq1
AAAGTTTTGAAGGGACTAACAAGTGTCTGAGATGTAGGAAAAAGAAAAACCTCATCAGGAGTGCAGATTTGAATCCCTGGTCATCATATCAGGACCATGAATGTCATGTCAGTCCAGCATGACAACCATAAAAATTAGCATGGGAATAAGAAGCAAACTGATTTCAGGAGGTATGCCAGGCTCATCGGTACAAACTATAAAGCAACATGGACATCGTTGTAAACTATGCAATTAATGCTAGTGGCCTAGTGCGAGAGGAGGGTAGTAATCTGTCAGAGGTTGGACAGCAGTGACTTCAGTTAAGCCCAAGATATGCACAAGTATGTGTCAATTGTTGAATTAACTCTGCTAGCTAAGTACTGTTACATGTGAGAAGTAGAGTACCCATCTGCGCTATGCACAACCAAAG
>comp6331_c0_seq1
TGCAGACTAAGTCTTGGATCAATTAGAGTTTGGATTTGTAAAACTATACACATGTGGTGGAGTCACATGCAGGCATCACTGCATATAGAAATGACCTAGTTGAGTACTCAACCAGTGCTGCTTGCTGAAATTCCTGCGATGAAAGGGTCCCCCATCTCTTATGTCCTCAGGCATTGGTGATACACTCCTTGACAGAGACATAACGGCTGAGAAAGGTCTCCAAGACAAGGCACGAACCTATTTCAGCAGGTGCAGAATGATGAATTATATATGTTTTAGTTCTAGTTCAGGCTAAAACCGCATTTTGGCAGTATCCACTTGAGTTTTGCCGCTCCCTTCTATTCTTCTCAGATGGACAGGCG
>comp6331_c1_seq1
TAGTCTGCATATCAGCTTTTTTCTGCGATTGATTTTGCAGAGTGCAGACCATCTTGTACGTGTGCATATGCCATACATCTTACAATGATTAGTTTCAGCCACTGTAACCTTGAAACAACTGATCTTCTACCTTCCCCCATGCATCGTTTAAGAAAGGGTGATGTTATTTGCCCCTTAATGAAAGGAACGGTGACCATGCCTGCTCAATAGTGCACCTCTTCCAGCTCTGGAACCCAAGAGAGTATGGCTATTGCATATCCAGCCCTTCAGGTAATGGCACCCAACAAGTCGTCGGCTTAACCATTTTGTGACATGCGCAGAGTTATATTTCACACTGGCAACACATCCAGCGTTTCATTAGTATGCCAATCCTATAAAGCTAATAAGGGTTCCAGGTCACCCCTGCTCATGTGCACATCAGTACCGCTACTTATATTGTTCCCTAATGTATGCAGCCATCAATGGCCATAAATTATATTGCTGGGATGTTGCTAGACCTGTAAAATATAACTATGTAATGTATGAACTTTACCTCGA
>comp6332_c0_seq1
GTATTGGAAGCAACAAAACACTTCCTGCAGCATGCGGTTGTGTACTTGTATTGGATCATCCTTCGTTATGGGGTGCTCTGTTGGCCATGAAAAAAAAGAACTAGTGGTATACTGATCCTTAATAAAGAAGGTCGAAATGAGAATAAAAAAGGTTTTTCTAGATGATAAGTGGAGAAGTATGATCTGATGAACGAAATGAAAGTTAATAGGATGGGAGGCACCAGGAACTGAATCTAGTGACGTGGAGTTAATCATCTGTTTCAGCGCCTTATGGTGCGGGAAGCATTTTGCTGATCCTCTCTTTGATGCATGTTGTTAATTTTGGTTTGATCAATGCTGGTACATGTGAACCTGACCAACAAATTGAACGCATAGTCACATTTTTTCCCTCTCTGAGTCGAACACTTGGGACCAGAGCCACTGAGGCACTGGCCAAACAAAGGTGATGTCGTTCTGTTCGGTTCATTTTTCACTCTTTGCTGGCCTTCATATATATCTAGTGTGGAACCATGAACTTGTTGAATGGCTGAACAAGCTGGGTTAGAAGAAAAGGATAAATTCTATTACGCAGATTGTGGATTGGTTATGTTCACATTGTAGACAAAAGAAGCATTGGCTAACGAAGGTCTATAACAACATACCATTAAAGCAGCATCTTAACCATTCAAACAAGAGAAGTTATGTACACAATGACCACTTTATTTTTTTTGTCAGAC
>comp6335_c0_seq1
GGCTCAGTGGCAGTGGCAAAACTATGTTGAATTCGGGTGGGAGCAAGATGGCTATGGAAAGTCCATACTTGTGAAAACCAGCTAAACCTTTTTTAAAGTTGGCAAGTTGTAATTTAGCACGTTTGTGTAAATTATTATGACTTGTTCCCAGGTAGACCTCCCCACCCAATAAATATAAAGGGTCACCACCACTTGATGGCCTCGAACCGCATCTATCAACATTTTTATATTTTATCACCTTTTTGTATTTTATCCCATAAGCCTACTTTTTCAAACCCATCTGATGTTCTTATCTCATCTCCATGGCATATATAAGAGGGAATCTGAGCCTAGGGAACATTGGAGCGAGCTTGCTCAGCGGGAACCCTCTCAGTTTGTTTTCTAGGTAGGAA
>comp6351_c0_seq1
GTGTTGATCCTATCAAAACACTCTAATTTTGCATGCCGCTGTGCTGGTTGTTTTGGCGGTGTGGAACACCCGGTTTGTTGGCCACCTATGAAAAAACGGGGTGGTTGTGGTTGTTGAGTAGGAGCCCTCCGCAAGTTAGCCATTACTACATCACTGATTAGTTGTGTTCATGCACAGCAGTTGATGTCCACCAGCTGCATGGTCTATATATATCAAGCTGATTCCCACATGATTGATCATTCCTGAGACGATTAACCAATCCGTCTCAATGCCTCATCGCCGCCCATACATGCCACCGAG
>comp6352_c0_seq1
ATGCTACTGTAGAACTGATTTGAGATCAATCATTGACATCATGAAAAATCTGCCAGTTAATCATGATGGAATTCAACTCCAAATCTGATAGGTTTGCAATCATATAATTGAAGATTCAAAAGTCACTCAAAGTAATACACAAAATTACGCTGCATATCAGTTTAGTAGTAATTCTGTCACTCGATCCACAAAGACCCTTGTTCCCACTAAGACATAAACAATACATATCAAGCCAACCAGCAGGAAGGCTGCTACCTGCTAGTATTTAGAGCATAACCAGATTTGCAAACTCAAATTATTCAAGAGACGAATAAGGAACATCTGCATTTAGAATTGGTCGAGAA
>comp6359_c0_seq1
CTCTCCAATAGTTTATTATTTGGTCTTGGTAAAATTAAAAAAGAAGATCCACATCCAACCAGATCAACTGTTTTTTTCACGACTCCTGGCCTGGCCGCCGTGACGTTTCGTCTGGGCACCGCGAGCGATCTCCCGTGCGTGAAGGGCGCCGCTCTTCTTCTGCACCGTGCGTGAAGGGCTTCTGCTGCCGTGCGTGAAGGGCTTCTGCTCGGTGCGTGAAGGGCGCCGCCGGCGTGGTGCCTCTCCTCTCCCGATGTGTTCCAGGGCCTCGAGTTTGTCCTCAAGACCAGGTCGGGAACTGCTCGCGAGTACGGAGGCCGGCTTGAGGGCGTCTGATCGCCGGGGCGGAGGCCGG
>comp6364_c0_seq1
TGCCACCTTTGCCAAACAACACTTTCAGCTCTTGCACCCAGCTATTGCCCGCGCAAAGCGCGGGATTACCTGCTAGTTACAGCCAACAGCTAGAGCATGAGCGACTCTATTACTAAATCACTTGCTAATAGAGACGATACAAGAGCTAAGGTCAGCATTGATAATATGTTTGATCTTGGTGATGGCTCCTACGAAAGCCAACATGTAATCATCAGTTTCAATTGCTTCCTTCACCAGAGTCGCATCAACTTCAAGAGTAATACGCGTGATTCCCAGCTTACACTAGCCTCCTGTAGGCTTGCAAGGCATCCCAACGGTTCGGCTTGGAAAGCATCGAGGAGGAAATTCTCTCGCCTTGCCCCTGGAGCTCACCACACGCCCTTGATCATCTCGGAGGACAAAACCCCACCCCG
>comp6365_c0_seq1
CAAGGCCCTAGCTATATATATATGCTTAGTTAAGGGGCACTGTGATTATATTAGGTAGCGCAAGCAGTGATGATATGATAGTACTCGTGCTGCACAATGCAACTCGGTGGATCCCAGCGTGGTAGGTAACGATGGATAGGACCGGCCGGACACTGACACGTAATCATCAGCAAGGTGAACCAACTTCCTGACGTACGCTCTGACTTTGAGCGTACTGTACAAGCTACCTAGACGCAGCTAGTACATCACACGCCTCCGATTGCATGCTAATAATGCAAGTCGTAATGAAGCTAGATAGCTCACGTTGCGTGGTGGTCAGGAGTTTAATTACTATCACACGAAGCGATCTATGTCGTAGGTCGCTGTCTAGAGATCGAGGACAGGGGGCGGATCTAGCGGTGAG
>comp6367_c0_seq1
AGAAGTGATGGGAGAGTAGGAAGTGAGCTCAGACATGGACATCCTCGAACCCTAAGTTCCAAAAGGGATGGAAGAGTAGGACTTTCTCTTAGAGCAGAACAATCTTCAATCTCTAATTTACGAAGAGCCGGGGATGCAGGAAACGTAGCCAAGTGATAACAGCACGTTAGCTTCAAAGTTATCAAACACCGGAATGGCCCCAATGGAAGGGAGCTCAATTTAGGGCAAAGTGACAACCAAAGTGTGTATAGGCATGGAAATTTCCCGGCATCTGCTCCAGACCATTCTGACCACTTGGGCATAGTCACAAATTGCAATTCTGTCAATGATGGGAATTCTTTATCTCCTACAAGTAGCTGTGTGGAAGACCTCAGG
>comp6372_c0_seq1
GGGGCGCAAAGGTAACAAACCTTGTACTGTGATCTAAACATTTCATTACTTGCTTTCGGTGAAACAAGACATTTTTACATACTTATGATTTAGCTGCTTCAGTACTTTTATTCTGGTGAAAAAATACTCTCCCTGCTGCCCACCTTTCTGTATACCTCCTACAGCCTGCAATTGCTTAATACATCAGCAGTTTTCTATGTCTTCATCATTCGCAAAAAAAATTCAGCTAGCGCAGGTGCTGCTGGTGTTGTGTTGTCACAATTGGACAATTTACGTTAGCCTATTGTGTACTGCACATTCTTTTTATAACCCGCTTTCCTATGAACAC
>comp6374_c0_seq1
GGAAGAAGGTTGTGTGTGTGTGTCGCGTTGCGTGCTGTTCCATTGGTGCTTCTCTCTCTCCCTCTCTCCCCGGCGGGCCGGCCGATGTTCAGAGCAGAAGCAGATGGTCACAGTGCACTAACCCGGCGGCTGTTCCATCTCTGTAGTGGTCGTCCCCAAAATGCCCCTTATCTTTCTCCTAATGTGCCCTCCTCCTCAAAAGATCAAAACTTTTCTGGTCTCTTTTCCTCACCCGGTGGGGACGCTGGGCCCTGACCACCTTGATATAGTGTGCGTGTTCTTGTGATTGGCTTTAAAGGTCCTACTATATCTCTCTTCTTTTTTTCCCCCTGCGAGAAATCTCCTCCTTTTATTATTGGTTCAGGCTTCAGACAGGACTGAACACAGGAGTGTGAGCTATCTATGCTACGACTC
>comp6376_c0_seq1
GTTAGACGTTGGTTGGACAATGAAAACAGTGATTTTAGCAACTTGAGTATGTGTTTCTCATTTTACGAGATGCTGGAATACTCAATTTTTGTGCTGTTTCAACTGGTTGTCATCATACTGATGCTAGTTGAATTTTTCTATATCCAAAATGGTCAGTAGTTGTTCTAAAATATGGAATTAATATAGTGAAAATTGTGGAATCATTGTTAGGAGGATTTTGGAGAACAAAATTCAATGTATTCCCTGAATGGAGATATAAATGACTAGCGTATTAATCGGTGTCACTATTTTGTTGTGTGTTGTAAACCGAAAGCACGATAGTATGTGA
>comp6380_c0_seq1
CACCACAACTGGCCGAGTTGATGATGGATTAGTAGTCCTAGTTTACAGGCGGAGTGCGTGGCAAAACTGATTGGGCTTGCTTATCCATACCAATGATGCTAAGAGGTGTACCCTGCACATGAGATTTCTCTTCTACCGTGTCGACCTGAGTCCAAGGCCACAGATCGAGAGCCCAAGCAATAGGGTGCCTCTTTGCTCTGTTCACTTATCTACGATGCATAACTTACGAAAGCTTACGGTACAGACGGAACACATAACGGGACAACCGGAGCTCAAGAACTCGTGAAAACCGACAACACATAAAAGAGGAGCTAGCAAACCAGCCTGCCCGGTTGGGTGACCAGCCTGCCCGGCGCTCGGGGCATCCTGGCCGGCTGGAGCACTTGG
>comp6381_c0_seq1
AAAGATGCATTGAAGATGATGAGGTATGATGAAATTCCTTGTTTGTGCTGATGTTTTTCAAATTGTCTGCTGTTAGCATAATATTTGCTCTGGGTTATGCATAGAAGAAGTGTGTCTCTATTCTTTCTGTATCCACCAGGAGCCTAGGATGTTCATTCTAGCATAGAACTTGCATATAGTCATTTACTCTTGTAATTCCAAACTTGCATGAGCATTCAAAGCCATTAATTTGTAAAGCATTCTAGAAAGAAATATGAAATCCTTGAACTATAGGTCTAACAGTCCATAGAAATTGATCAGACACTAAGACAGTTGAAGATGGCAATATTTTTTATTTAAGGTTTGTACACTTGTTTTATGGATTGACCAAAGTCAACTCTTTTCAAGTCAAGTGAAATAATGAGCCACTTTCTTTCCTTTTG
>comp6390_c0_seq1
TGAGGTTAAACTTAGATCTCATGTTTAACCTTAGTCGGGCAACAGAAAACTTAATCCTAATTACTTAGGTTAAACATGAGGTTAAACTTAGATCTCATCTCTAATTCCTTACTGATAATCCATATTCGATCTAAATTTGGGGTTGCTTGAACATGCATCATAAAATAAGAACCGATCTGAAAACAAACTTAAACTAGTCATACTTAGATAAAAGCATATACATTAAAACTATTGCATCTTAATGTTAACAGTTGAACAGCTAAGCATAGACATGCATATATGACCAAATCCGTCTTAGATATGATTACCTCTAATCATGTGAAAACTTGATCTAATTCTTAGGGCCAAAATTAGACATCCTTAGCCATGAAAATAAGAACTAAATCATGCATCTTAGGCTTAACAAAAAGGGGAAAAACAGGCATGCAGAACAGATCGTAGTAATAGATTTAATCTTAGAAATAATTGCCCATTAAACCCGATGAATAAATCTAAACGGATCTGTTCCAAGTG
>comp6397_c0_seq1
GACAAGAGAAATCTTCAGTGACTGGTAAGAATAAATAAATGAATCAAATAAGGAACAGTTAAAAATAAGAGTAACAAATGAGAAGCAATAGGAAATTATCTCAACAATAGGTGACTGTAAAGTATCTACTTCTGAATCTTGGCCATGATCAGCATTTAACAAAAAGCTGAATAATGCATATGTTTAGCCATGAAGGGCTAAGTCACATGTTAGACATTATCATCAAAGAAACCACTCATATTTACTATCCCCCATTCTAGCAAATGCTTGATTTCCTATCTGGCACAAAGAACTAAAGAAACAGTTGATGTCTGCCATTCATAATATTTCTTCTTATAAATGAATGACTTCCCCGCTCCCAATTCAATTCCACTTAAAGCTACATATTCTATTTTTGTGATCAAAGTCATACTTTTGCATTTTTTAATCTGACATGCCTGCATTACTTGTGCAATGATTGTTTCTAAGAAGATAATAAAACCATTTGATTTTTAAGTTTATAGAAGTGATAATAAATGACTTAATTTTGAAAAAAAAAAGCATAATAAGTTAGTTAATTAGAGATCTGTGTTATACTCTCAAAAACTTAAACTAGTTTGTTGTCTTCTGCATTAATACATACCAATACCAAAGTAAAATCT
>comp6408_c0_seq1
ACATGATTGGCATTTGGAAATATTCAAGGCCTTTCAGGTTATGACTTCATCCATATTGAAAGATTATACAAATACTATAAAAGTTTTCAAAGTTATGCTGTGATTAAAGAATTTGCAGTATATCTGTTATCTGTGCTCATTGAATATTAGAAAACCAGTATAAGCATGCTAGATCAGGAATGTAAATGTTAGCTATGATGTTGCTCAACTGACATTCCATAGAATTTGTTGAAATCAATATAAAAATTTCAGCGGAAGTTTGAAAACTGAAAAACAAAATTAAATACATCTGAAGGGCAATAATAAAACTAGAACAGGCAATAGAGATGTTGTGTGAATAAGTGCACAATGGGGTGAATTCTCAATGCAATGCAATGCATGAAGGCAAAACTTCTGGAGAGAAGTGGAAATTATACTACTTGGACCTCAAAGTGCATTTTTTGGAGTCAAAATCATTGGAGATTGACGTACAAGGAGGTATGTACATACATGTTTGTCTTCGCATGATGT
>comp6409_c0_seq1
GCTCTTCCGATCTGGGGAAGTGAACAAGGCCTATAAGGAGTCTGGCTGTGTTAGCCTGGCTTTTGAGAAAACTAACTCGGGGAGAGGTGTCGGTAGCTATGAACTGCTCTTGACAAGTACGTACATTTGAAGCGCATGAACATGGACACGGGACATGAACAATGCTAGACATCACCTCATGTCTTAAAATTGGTATTTAGAGAAGACACTGAAGTGAAGTGCATGGTTTCACAAATTCGTCCCCGGATGTGAAGTGTGTAGACCGCCAAAAAAACTGCCATGTTTGCAGCAGAGGAAGAGAGGTG
>comp6416_c0_seq1
GGCCATTCCAAATATCATCCCGTAGCATACAAGTATGCCTTTGAATTTGATAAGGAGCTTAAAAATGTCTTCACAAAAAAAAATAGCGCTTCTTAACATTGGCCTCGAAGTTGAGCTTCACATCCTTGACTTGATCTTCCGTTGCTCTGGGTTGACCTTCTCATCTCACCCTCTTCATGATGTTTTTGGAGCATACGCACCCAAAGCTTATCTTTGCATGGTTATTGTTTACTTCAGCGAAGGTCTTGATGGGCTTGAAATATGCAATGTCCGTAGATCCCTAAGAAGTTATTCAAGATACAGGAAATCAAAAATGAATGATTAGCCAGAATACCAAGAGAAGAGTGTTTAAGGCTAAAGCCAATCCCCAACACCATGCAATAGTTGACAACACTTTGACAATGGTG
>comp6426_c0_seq1
ATCCGGTGGCGGAGGCAGCGGATCGACGCCTCGTGTTCGAATACGGTCGGAAAATATACGTACCGTTTTTATCCCTACACCTAACCTAACATTGACCAAATTTCTAGCGAATAATGTTCACATTTTTTGCTCCAAATTAATTTATGGCCTGATGACTGCAATTATTTCCTGTCGGTATGTTATAATTATATTGTCGGGAGAGGGATGACAATAAAACTATAATTTTCCTATCGCGGCACCATTGATAGAAAAAAGCAATATTTCCTGTTGGTACAAACTTATTTTTCTGACGATCTAACACTAGTAGGAAACATTATTCCCTGTCGATACACCTATTTTTCCTGTCGTCATTTACCGATAAAAATAAATTTCTAGACTTAGCG
>comp6430_c0_seq1
ATAAAAGATTATAAAATGTGTAGTAGAAATAAAAGATTATAACTAAATGTAAAATCTGTAAGACAATGCCTTGTTCAGCGATCAGTGTGAAAGTATCTCGTTTTCCAAAACAGCCAAGTTGCTGTTAAGAGATAAACAAAAGAAAGTATGAAAATAAATTACCAACCTGCTAACAAAGGACAAGATAACAAAACAGTAACTGAGAGTTATAGATAAAACATTGGCACAGACTTGTACATAAAAATATCGCAACTCCTTTCTTCAGAAGTCAATATGGTTACTCAGCATGTTAGCTGCTTTGAAGAAAACAGGAAGTCCTAGTTCAAAGGCTAAGGTGAGACATGAGGGATTAATTGTCGAAAAACAGCAGTAAAATATGTCAACTTAAAATTATTATTGACCACATGTGCTAAGTACTAGTCTCCTAACTGGACAGAACAATTAATAGTTTACAATTTTTATGTATTCACCTCTTCTTGAAACGAATGGCGGAGTTTCAGACCTCAGTTTTAAGAGAGAAGTAAATAGAGAGGGGGCTATTCTCACCTCAATGTGTAGTG
>comp6434_c0_seq1
GTTATTCTTCAGAACTTCGACCACTGCCCTACTGTTTCTGAAATGTTTGCAGTTTGCACCATTGTGCCTACTTTGTTTACAAACCATGCAAATGCAAATAGATAACAGTCCTTGCAAAGTGCCACATAATACATCATTCTAAACTTTGAACCTCCGCAAGGATGATAAACTTATCCCATGGTTGCTAAAGGTGTGAGACTTTTAGGAGCAGATGATGTCATGGACTGGCGCAATAGAACTTTTGCAAGGATTGTATAGCGCTGGTTATAGTGGTCTATGCATGAATACTGTTGCTAGCAATGAATGTGCTACTGATAATGTTTTCGTTGTGCAGGTAGAGTTCGAAGGCTTGG
>comp6437_c0_seq1
CGGGATGAGAAATCCAGATAAAATGTTCCATGTCAAATCCTGATGCGACAACTGCGGCTATGTGAAAGTTCAGTGACATTGCAACTGACATCATCCCGTAAAGGGTGTGTGGTATAAGAATGGTTCAAAACATGACGAAGCAAAACCAAAGAAACTTGGCAAAGAAAACCTAGAACTAGGAAAGCTAGCTGTAGAGAAGATGGATTCCCAGGAAGCTCAGTGTGAACATGCGAAAAACTTCACAACTCAAGCTCTGTTTACTGGCGCCTTGGATCGCTTTACCATTCACTTCGTGGAACTCGCTTGTCTGTCGCGTCGTATTCCTGAACCAAACCTGGAATGAAGCTTTAGCAGGCTCCTTTCATGTCTTCCACGTCACCCAGCTACTAGTTCCCTCTTTACGCCG
>comp6439_c0_seq1
GCGCAGCTCAACCAATCCAAGTTGGCATCCTCCAGTTGCTCATGGCCTTCTGCTGGCGTATTGATTTCCTTTTTCCGACGAACATGCATGCGGTGGAATCAGCGCGGGAAAGGCCACAGCATGCGCTGCGTGCGGGAAGGGAGATGAGCGCGCGGAGGAGGTTGAGAGCCGGGATGGCAGAGCGAGCAACGCTCGTCTTTTCTTCCGAGCGGAAGTCGCGGGATGCAGAACGCAGTAAATTAGAGAACCGGATGGAGAGCCTGTTGGAAAGTTTTTTTTTACCCCCAAAATAGCTAAACCGGACATCACGAAGATATTTACAACATCTCTCGGAGACTCTTCTCTGTTTAGAGGATGACATGTGAGACCATACTTCGTTGTTTCACTACCCAAAACTGACCCCAAATCCATCCTTGCAGAGGAT
>comp6451_c0_seq1
TGGCAGGAATGCACTAAAGCCCCCAACAAGAAAGCGAAGGAAGTCCCCTAGGTCGCATGTGCAAATTATGAGGTCACCCCAACTAAAGAGGATCCTATTGTCACCAAGGTTGAGATCTCCTTCTGTGAGAGGCACTGGGTTGCCATCAGATGAAATGAATAGATCACCATCTACAATTTCCTCATCTTCAGCTTCTTATGATGATACAGCAATGGATACTTCTAATTCTCTTGTCCCAGATGTGTCAAGAAAAGCTAAAAGGCGCAAACTTAGATCTTCTGTTTGGAAAGAGTTTGAGCCAATTTACG
>comp6459_c0_seq1
AGGGGCTCCTGAGCCCCTCCTGTTTCCTCAAAAAAAAAAAGACTAACAAAAAGAAGAGACAAAGCTTATGCCTCTATTCTGTTCTGATTTTCCCATCCAAACTTATTGAAGAATTCCATAGCCAAATTCTTCAACAAGCGACTGCCCTCCTCTAGTCATATTCTCTCTTCCTCTTTAAACAGCTGCTACTGGTGCCTGATCCAGTATGTCCAACTGAAAATAATCTATGAGAATGAGTGAGAAGTAGTCCTTTCGAAAACAACATCATTTCAACATGACCATATAGCCCAACACAAGGCGG
>comp6462_c0_seq1
TTTGAACTTCATCTTCTGTTATGCTTTTTCTTGGATATATATATTTGTATTAGTATAGCTATCGAGCTTTACATGTTACATGGGAACTACAAATTGTTGTTTTACAACCTCTAAAGTCAGTGCAGAAAATATCCTTATATTCCTTTCTGTAAATATTTACACAATTCTTTCCTATCTTGATGTAGAAAACTGTGGTTGATCTTTGGTATTCCCATACATTAGATTTTTATTTTGGAAGATTTGATTGGTAGAAATGGCTACAATTAAAAGCAATCAAGCTGATTCAATAGACATGGATAAGATGATCAGTTATATGAACAGGGAAATAGATCTCTACTGGTCTGCATTTGAGTCTAATGATGGAAACAATTTACGCTCGATCCACAAAGTGCCCCAACATTTACTTCAGGTCGATCAGAATTCTTATGAGCCAATAATTCTGTCAATTGGTCCTTATCACCATGGAGCTCAGAACCTGATAGCAATGGAGAGAGAAAAGTGGAAGTGTTTAGACTTCATTCTGAAATTGAATTGTGAATTAAGCTTGCTGGATTACATAAGAGCAATATATAAAATAGAGAAACAAGCAAGATTTTATTATTCCCAGG
>comp6467_c0_seq1
GCCTCGCCGCCGCCACGTGCTGCGTCTGTGACTTCCAACATGTCGGGACCATCACCTGCCGACCTCGTCGCCCTCATCAACTCCTTGACCGAGACCGTCCAGTCCCTGGAAGCTTCGGTCGACGAGCTCAAGCAGGAGCGCCGCTCCGACATATACTCATCGGGTACGAAGCCTCCGGGCACCGGAAACTTTCTTCTCTTCCCTCCCTATCCCAATTCTGCAGTTCTGAAATGGAGATCCGTCCTCAGGAAAAATGGGAATATGAAATGGAGCAGGAGGCAGCAGAATTGACTGGTGAATGGTGGGAGGTTGAACCAGTGAGGGCCAGCAAGGGCAAAATTGACTAGTAAAAACTAAGGCCACGTTTGGGAGGGCTCCACTTGCGCCGCTCAGGTGATGGAGCCAGAGCTCCCAAGACAAAGCCACAAATCGTGGCTCAAGCACCGTATGCAAAAAACG
>comp6469_c0_seq1
GGAAGATGGCCAGAGCGGTTCAAGCAACGACCACTTGACCATTGGCATGTGGTCTCTAGGAAGCTAAGGAGGACAATCAAAGGCTGGGGCTCCAATCAAGAGAGCCAGAAACTTGCATAGAAATCTTTTTGGAAGGTCGAAATTGAACGGTTGGACTTGACAAGTGAAAAAAGAGATTTAATAACAAACCAAGAATGGCAAACTAGATGTCAGTTAGACAGAGTAAACCGAACATTCCCAAACCTTTTACTAACTCACAAAGTTACATGAATCATGTTTTTACTAACCACGTTTCGCATCAAGCAT
>comp6481_c0_seq1
TTTGGTTTGGGGAGAAGGGAGAGGCGGCGAAGTAGTCGACGTGGAGCAGGGTATCAGCGTTACCGTCGGCATGGCCGTCGCGGAAGCGCAGCTGCCATCAGAGGCCACGCCCGGTGCGGCGCAGGGATCTGCCGTGTAGCGACGGAACCGCCGGACGTGCGTCAGGCCGACTAACCTGAGAGCAATTCCAGTTTTCAGATACCTGTGCATATGTACACTCTGTAGTTCAATTCGAGCCACCCTATTTTCTTTTATTTAATTTGTGGCAAATGTGCACTATTTGTATTACATTTACACAGTACAATGTAGAACTAAGCTGGGCGTAAAATCGATTTAACCCG
>comp6503_c0_seq1
GATGGACATCTATACATTCCGCCCACATCGCCACTACTCCAGGAGATTGTCGCTGCGATCCATGACGATGGGCATGAAGGTGTTCAGCGCACCTGGCACCGGCTGCAGCGCGACTTCCACTTCCCCAACATGCGCCGCATCGTCCAGAACTTCGTGCGGGACTGCGCCACGTGCCAACGTTTCAAGTCCGAGCATCTACAACCGGCGGGTCTCTTGATGCCCCTCCCCGTGCCATCTATGGTCTGGGCCGACATAGGGCTGGATTTTATCGAGGCGCTGCCTAAGGTCGATGGGAAGTCGGTCATCCTCTCCGT
>comp6509_c0_seq1
GCATGATCGTTCCTCTGGCCGTTTTGCCTTTCCGAATTGCTATGAAGGAACCCGCTCTGTACCGACATGGATCTATGCAAGGACTCAAATTCACTGAATTGCCATGGGCTCTTACTTTTAAGAAGTATTGGCCAAGGCTTCTCGGTGTCTGTGCTGCGTGGTTCGTTTACGACTGGGTTGCATACCCTGCTGGTATCTACTCCAGCAACATCGTCGATGCTATCATTCCCGAAGGATCTATGTTGCAAGTTCTTGGCTGGGATGCTGTTATCAACGCTTTCTATCTTCCTGGTACACTTATCGGTCTGTTCTTTGTTGACTGGCTTGGTCCCAAATACTGCATGATCGTCGGATTTGTCTGCCAAGCTATCATAGGTTTCGCCATGTCAGCAAGCTACGAAACTCTCCAGACTCACATCGCTGGCTGGGCTATCTGCTATGGCGTCTACCTGTCCTTTGGTGAATTTGGTCCAGGAAACAACCTCGGCGTTCTCGCTGCAAAAGCTACTGGTCCGTCTGCCGTTCGAGGTATCTTCTATTCGATAGCTGCCGCGATTGGCAAGATCGGAGCATTCGCCGGAAGTTACTTGTTCGAAAGCATCATCACTTCCTTCGGAGGTGCTGGAACAAAGAGAGGAGATACTGGACCGGTCTACATTGGATCAGGATTAGCTCTGCTCGCCGCCATCATCACCTTCTTGCTTGTGCCCAACATCAAGATTGATCACATGACGGAAGAAGATGAAATCTACCGTCAATACCTCGAGCAACA
>comp6519_c0_seq1
AGAAAAACATCAACCGTTGCTAATGCTAATAATAATGTGAATATGTATACTGCATCCATGGTATCTTTTCTTTGGCGATACTGCTGAGTGATCTTTCATAGCTGTGATTTGAGGGTAATGAATTAGCACTCATTACCTGGAAAAGCATGCCGCTTCATTAACCTTATAGAAAAGCAAGATAGATCTGTAGCAGCTCTGCCATCAAAGAAATGTACAGATTGGTCTCCTAGCAGCACGTTGATACTATTTTCACAATGAAGTGATGTTGCCTGTAAGACTAGCTGCAAAGGCATACTAATAATAATAAAAAAAGAAACTGAAATCAGGAAATAATTTAGGCCAATACTGCATTAGCAGTGCCATACCAAAAGTAGAATAACACTTCTTCCATACTATCAGACGTTGTCCATTGTGGTGACAAAAAGTGCCCAAAAAATTCATAGTCTTCCATACTACCCTAAACCCCGACGCCCTTGAGAGTTGACA
>comp6529_c0_seq1
GAATAATGTCACATTCTCCCCTCTCAGCAGTCAGCACTACCAAAATCCTAACTGTTAAATGTACCTCACTAGTTAAAGTTTAACCACAGGCCCTTTTCCTTTTTCCAACACATGCAATAAAATAACAGCTAAATAATTGTCCTAATTCTGATATGCAATAAACATAGGTAGCAAAACCTGAGCCTATGTTGACAACGAAAGAAATTCAAATTGAATCACATAAAGGACAATCATATGAACTATTAACACTAAAGCATCTTAGCCATTATCAACGATGTGCAGAAGTAAAAAAAATTAGATATGAATTGTACAGTTACAAGATAGACTCAGCGCCATCCAGTATTTTCTTTCATTTACACTCAAAATTGCCAATAGCACTTTGCATCCAAATCAAACCCAG
>comp6531_c0_seq1
AAAGAGTTTGATCGTCTTCAAACATAGAATTTCCTGATCCTTCATCCATATCCATCTGCAGGTCCATTCTTTGAGAAAAAGATGAAGGAACATGGTGGTTCTCATCAGGCAAAACAGATCCTACAGCCTTTGTGGAAGGATAGCATGCCCCTTGACACAAGGACGAGTGAGAGTACATTGCTTCTCTCTTGTTGGCATCCACATTTACTTGTAAATCAGAGGTCAAGGCCATGCTAGTGTTCTGAGCATTGCAACCACTATCTCCATTGTTTTGTTGGTCCATAGCCGATAAAGAGTCGCATTGTGCAGGATATTCAATGAGAGGGAGGCATGGAACTTGCGAAAGTAAGCCAGAAGATATGTACGAATCAACCTTTTTCTTTACTGAACTGTTCCAGTGATTTTTAATTGCATTATCCGTCCTGTAGGGGAAATAGAAATTACAAAAT
>comp6554_c0_seq1
GCAGCATAACAGGCAGCCAACCATACATGCAAGTGCTAAACAAGAGTGCTTATTAACCTAAGAAGTTCTTAAATCTGAAAGTTCATGATAGTAACTAATACTAAAAGAAACTATGAAAGACAGCTTGTCAATCGTCGTCATCAAAAGCCCAGTTTGCAGCACATGCAGCACATCAGCATTCAGCCATCCAAAGCAATATCCAATTGGAAAGTCCCTCCCTCTTCAATCCTGGCTCCAGATTCATCCTCCTTCATTTCTTCATCTTCATCTTCCTGAGTTAGAAAAGTGGGATCATGTCTGC
>comp6575_c0_seq1
ATTTGGTACTATATAATATTTAATACATCTTGTAGCCTTGCGGTGCACACCGACTTTGTCGTGCACCACACGCTTGATCTTGTGGGCTGGGCCACCTCCGATGGCGCGGCCCATGTACAATCCTGCAGGTATATCGGGTTATATCCCCACAGCTAGTTCCTTAGCTTGTCCAAGCTGACCAACGTGCTGCAAATCATCAAGAACAGAGTCTAACAAGGAGCCGACTTTGTCGAGGAAGATGTCCGAGCAGTTGGTCAAACATCCGAGCTGTTTGAACGAGCCTCTGAGCTGTTGGAGCGAGTGTTCGAGCTGTTCGACTAGGAGCCGAGCTCGGACTTGAGTGAAGTCGAGGTTTGTCAGAAGGATGTAAGGGGCTCAAGATAAAATTTGAAAAATTCTCCACCTTAGGCGAAGTGTAGCCACTTAGGCTCCTTAGTCGATAAAG
>comp6575_c1_seq1
GGGCTCGCTAGTCAAGCTGGGGACTCTGCATTCGGGTTCTTCGCGGATCTTGCTACGTCTCATCGGCGTGCTATCAAGTTGCTCCATGTTGTTCGGATCAGGGTGCTGATCTTGGGCAGCACATCCGGGATCTTGATACGCACATGTCAGATGAAGTTGGCAAGCTTTTAAGGCTTTTCTTTGACCCTGCTATAAGATTTATCCTTCATCTTCTATGAGGCTCGGGGACTAAATGACTACACTTCACCTCGCGGTGAATGTAGTGCTTCTCTTCTGACTTACCCTCTTTATCGATTAAGGAGCCTAAG
>comp6583_c0_seq1
GTTAACGCTGCTACTATCCAGTACCCTTTTGCAGACGTGGCGCAACTAGCGCTCGTAGTTGGAGCTGTTAGGCTGGCCTAATTACCTACCAGGCCACAAACAGCAAATGCATTTTTGTTTAGGTGTGTCGTCGACCAGACATGCATCTCCAAATAAAACCCGGGCACCTAAAAGCTCTGCTCAGCCAAGCAAACATCTTCTGAAAAATATGCCACATTCTCCCACAAAAAGAAAAATTGGGTAGTGCTCGCAAACATGAGACTGAATAGTGCCTTCATCACCATTTTAAAAGCTCAATAGAAAAATATACTGGACACATACTTAGCAAATTCATGCCATAGTACAAATCATAGGTTTAATACAAGTATAATACTGAAACCTGAAAAAAAATAACAAGAACAATGTCCCCAGGCTCAGTAGTATAGCAGTAGTACTGCTAATTTTTTTAGGTACAGCCTCAGTAGTCATCGGTATTATAGCAGTACAGGTACAGATTGCTTGGAAATCAAAATAAAATTATGGCATGTTCCACTTAAAAACAGGAGAACAAAACAAATGAAAAATTACACTAGAGGTAGAACTGTTCTATGAACTGCACTTTGACTGTATGGCCGAGCTATATGAAATCTGCAGAACCTGGTTCCGAAACTACTACAAGCATGCGTATACGATCATTCACAAAAGGTTAAACACCACAAAAAACTCTCAAAAATAAAAACCCAAAATATGGCCCAGGCGAAATAGGGTTTACTCCTAAAAATCTCCCCT
>comp6587_c0_seq1
GGATTTCTATGATTACAGCAGCAGGTTTTGTTAAGCTCAACTCTATGTTACTAAGTTTGTTATTTTTAAATGGTCGATGTTTATTCCTATTTTTTTCTAAACACCATGGAAAGTTTTCTGAAATGAAAGGGTTTTAATTTGGGGATCGAGTAATAGGCCATCCCTTAGCACTTTACTTAGGGAATGATCATACTGAGACCATATTCATTTGAAGGTCGGATTGCATCATAATAAACTATACTTCCGCATATTAGTGTTGATAGGTTGTTGGTTGTGTTTTTTAATTTTGGAAATCTGTATCATAGTATCATGTTATGCTTAACTGTCCGATCATGTTATGCTCTTACTGTTTGAGTTGTGATCCCTCCTCG
>comp6588_c0_seq1
CCAGGGCCCAAGCACGAGGGCATCTGCAGCCTCCATGCCCCTTGCTGCTCCCGTGTCCTCCCGATTGCCGCCGGCCATCGAACTCAGTGCCGGTGTTGACGCTTCCATCGATGATGCAATCAATGTGTTCGATAAAATGGGCACAAGGTCACATTGTGGAGATGGACTGGCAGGATATAATTGCCTATTGATGGAGTATGAAATGTTAGTAGCATTCCTTTTGTACGTCTACCTGGTGGAGGAAGGCTCTTGCATCAAAATAATTGTCATGTAAAGGAGCAGGATGCTCAGTTACAAGTAAACTCATATTTCACAACACGTGAACTTGCAATTTTCACATGCCAAGGTGACATATAGCATTGTTATAAGTTTTCTGTAATTGAATACCTTTGGAAGCACTTGAAGATGAATAAAAAACGAGTTGATATTTGTCAAAAAA
>comp6593_c0_seq1
CGTCGACCGGGGGTTGCGTGGGGGTGGGGCGTCGGTGGCGTCTGCCCGTGGCGGCGCTAGGCCAAGGGCTGGGGCGGCGCTGGAACAGCTGAGCGCGCCAGGAGCTCCCTCGGTCTCAGCGTCCATGGGCAGGGAAGGAGGAGGAAGAAGGCTGACGCATGGGGCCCACCTGTAAGAGGGGCAAAAAGGACATTTCACGCTTCTGTTAGCTGCTGTTCCCCACTTCCCCTAGAAGTTGACGGCAGTGGCATGTAGGGGTCGGAAAAATCGAATCGGTGGTTGAGAAGGAAGATAAACTTTTTCGGTGGCTAATGAGGAAGTTGCATCT
>comp6599_c0_seq1
GTTTGAAAGAGCCAAATGAGTGAGGTTCTCTAACCTCCAAAATGATGCAAGATCCACTGAACCAATCAAGTTGTTGTCAGAAATATCGAGATACCTCAAACATGTCAATACAAAGAATGATTGAGGAATTTGCCCTGTCAATTCATTGAAGGATAGGTCAACTGAGTACAACTGTGAAGATACCACATTGAATTCTTGTATTGGTCCGGAAAGGTGGTTCCCATTAAGATTCAAGTTCCATAATACGGGAAGAGTGAAGAGAGATGTTGGAATTTCACCACTGAGATTACTATTATAGATCGACAGTTGAGTCAGTTGAGTCAAATTACCAATTGAACTTGGTATTTTGCCAGAAAGATCGGTGTATCCTAGTGTCAGTGATTTCAGTTTCCTTATTTCTCCAACTGCATCTGGTATTGTCCCAGAAAGACGACAATCGAAGATTTCCAATATCTCCAAGTTACTCATATTCCCAATAGTGAATGGCAATTTCTCCAATAACCCACAATAATTGATGCTGAAACTTTTCAAGCTTATCAGATTA
>comp6620_c0_seq1
TTCGCGTTCGGCATCCCCGCCGCTCGGTTGCCGTACCCATACATCAACGGTGGCTGCTGCACTTGCACCGGTCCCTGCATGCTGTTATACACCGGCGGCCAATGCACTAGCGCGGGGAGCTCTGACCCGTGGTGCCCTGCTGCTCCGGCTCCGACTCCGACTCCGACAACCGGCAAGCGCACGCTACTACCACCGCCACTGCCACGCGCTGGCGCCGCTGAACGTCCACCCGGGAACAAGGTCGTCTGGGAAACGGAAACCCCCTTGTTCGGCGCGCCGGTGTGCCCGCTCGTCGCGGGCCGTTTGGCCGGCGG
>comp6635_c0_seq1
GGCACATTCTCGAGAAAAAAACTCCTTTTCTCGTACTCAATTCAAAATGCACAACAATAATCAACTGTAACGACACCTAAGATCAATGATACCCTGTGCATTGGGAAAATACGTCCATTGGTACTAACCATGGCGTCCAATATGCGAAAATGTCTAATTGAGCATTCTGGGTTGAAAGGATCTGGAGCTGTTGTAAACAAGAAACCGCATCGTCTCCACTGCCTGCCCCCTCCAATTCCCAAACTAGCGAACAAACCAAAGACTCTCCTTTCCTAATCAATAAATTCCTTCCACACTCCGACCGCTCAGTCAATGCTGACAAACTATGACGCCAGAGAAAAATGCATCGGACTCGAACATCCACCACCATTTGCGACCGATGTCTCCTAGAAAAACTCCAGAAAGAACCACAGATCCCAGGCAAATCACACGCGCGCGCGCGCGCCG
>comp6638_c1_seq1
CGGACAGTGAATTTGGAGAAGCCCTTAACCTTCGCAAGTACGTTGAAATGGCGCTGCCAGAAAGGGTGGCTAACATCATAGACCAAAACTTACTGCAAGGGGCAGAGGACTGCGAGGCAAGAAGCACAACCTCTCGCAGGAATAAGGACATGGAAATTGCTTGCATCGCTTCGATTCTGCACATTGGAACTTTCTGTTCAGCAGAGACACCAACAGATCGTCCACGGATTGGAGATGCTCTCAAGGAGTTGGAGTCAATCAGAGACAAGCTTCGTAAGGATTTGCTCCAAGAAGGACTGCCAAGGCATAGCAGGGCTCAAGAGCATTGAAACATTACAATCAGCCAGGCCCACAAGGCACTGAGGGTGCAAATTTCTGCAGCTCCTCGCCATTCAGAAGGCTCCAACTTCGTCCCTCATAAAGCTGTAGTTCTATCGAGTAAAAGGGAATGTTTAG
>comp6647_c0_seq1
TGGTGGTGGTCTGTGGTCTCGTGGCGATTTGGGGAACCGGGATTGGATGGTGGTTTGTCGATCCTGGGCTGCAACTGGGGCACTGGGCCTTTGGTCTTTCGGCCTTGCTAGCATGGTTGTGGTCAGAACGATGAGTTTTGGTTTTTATAAATTCACTCCTACTATTTTTTTTAAAAAAAAACGCCACCGTATTTGCTTTAATAATTTTTGAAATGCGTACCGATTTGATTCCATCGTATGGATGGTCGACTGAAATCGCTGGTCACCAAAGTGTTGGAGGCCTCATTTGAGATTACACAACTTCTTGCATTTGAATTTTTAAAATCTTTTTCGGTTAATATG
>comp6656_c0_seq1
GTCGCACGACGGCCGGGGATCTTTGAATATCCAAGAGAAAGAGACCACAAGAATACCAGAGCAGCAGACCCGTTCACTGTCTCGGCTCTCGACACAGCCGGAATATGCTGCCATAGTGCCATATGTATGGCAGGCACCAGATACAAAGTAGTTTTTCTTTTCTCAGAACAGTCGAAAACAAGGGGACGGAGAATCTGAAACGAACAGCGTGCCGTGACTAAAACAGAGACGAAGCGATTATGACAAAACAGGGGAGACAATACAAACAATGGGGTGGGTGGGACGAGACGAGAATCGTCCTCTAAGCACCAGGACACTGGTTCCAACCAAAGCTCGTGCACGGATCGGGCCGGGGAATCCGGGCAGGGG
>comp6663_c0_seq1
ACCACCTCTTCAACCATCTCAGGAGTAAGGACTCTCGATATGTGACAGTTACTGCTGATTGATGATTCCTCCTTTTTTTTTGGCTGCTTAGTTTTAGAAGTACTGATGATGAAGCAATGATCAAGTCCCAACTTTTTCTGTGTTGCTTTGATTATGGGTTGCATTTCTGTGACTATTAGCATGATGATGATGCTGACTCTGTCTCAAAAGCATTTGTACTTATTGCCTTCAGAATAGAAATGATAATTGGTTTGGTAGATCTGATTGGTAAACATGCATATGATAATCGGATATTGGATGGCTGTTGGAGTTGTATTATGGTTATCCCAGAAAAATGAAACACCGATTTATTTAATTATCTAGCTTGGTTCTGATACTGTCTTGACTCGAGTGTGTTACATTACTTATTCTTAG
>comp6668_c1_seq1
GCAGGTTTATCTACAAAGAAGTATTCGGCTTGGTTTCTCCTCGTGAAGTAGAGGTAGTACTTTCCTTTGTATTTTTTTTATGGCTAGAGCAGCTTGTGTAATATGTCTTTTTTTTAATTTCCTTCTTTGTCTCTTGAGGACTTTCTGTTTTCTTCCTTGTCTCTTTGGCCTTGTATTGGTTTATTTTGTTTTAATTATTAATGCATTTCAGTAGGGACTACTGGCCCTCTCGGTCCCTCCTGATCCCTTAAAAAACAATGCAGCGCCATAGCAGCACGTCCGGTGTGTCTTCACGTAATACGATTTCTTTCACCACCTCCCAGACGTGAATGTAGTCAAGGAGAACATGCACCGTTGGCGCCCCTTTGATGTCACG
>comp6673_c0_seq1
GGTGGAGTCATCTCGATCAGTGGTGTTGATGATGCATCGGCGATGAGGATGTGCGGACATGATGACTGAGAAGCAATGTTGGAAAGCGTCCCCTCAGCATCATGTGCCCGGCCTACCAGTACGAGCTAAGGGGTAGAGGCCAGTGTTGTCGACGTCAGTGTCGGAGTAGATACGTGCCAGGTTGATGTGCGACTCAATCTCGATCAGTGAGCGGGTAAACCAAAAAGGGATACATGCAGCAATAGATCAAAAACTAGTGGTTGTAGGGTGGCCTGGCCGGTGGCGTCCTCTAGCGACACTTGCAGTGTGGCCCCATGGCGGGCTCCTGGCACAGGATTAGATGTATCTTGGTGGTGCAGGAGGGAGCGGTGGGCCTTGATGACGCAGGTTGGTGACAAGTTTCCGACATGGGCGGCCTGCCGAAGCCGTCCTTTGGTGATGTGTACAGGCCAGGTGGCAGCCTCCTGTCACAAGATCAGATGGATCCTGGTGGTGCAGGAGGGAGTGGCAAGGCG
>comp6682_c0_seq1
CAGCGTGTCAATGTAATAAGAGCGAGGGGTATTTGATGTTCTATAAACTAGGCAAAGGGAAATGAAGAACACATACCTGTGAAGGCTGCTACGCCAGATCGCAGGCCTCACCGCTGTGGTTGGAACTTTGGAAGTGAGTCGAGATATGATCTGGCGTGCGAATATGGTACAGCAAAACAACTCTGCAGCCGCGACTTTTGTCGCCAAGGAATACAGAGGACGCGTGGTCCGGATCAAGTGAGATCCATAGTGATCCAGGGTCGAATCTAGCAAGCTCGGAGCTGAAAATAAGGCCATGTCAAATGAGCTAGGGCTACTTATTATAAGATAGAGGTAAAAAATTAATCTAAATAACTAAGATTAGTCGGCTAGTTGGCAAACTAGCAGGGCCCCGTGCTTTGCACGGGGAGGTTTTTTTTCCCTCTAAGAACTACTTTGGCAACGGAAGAAAGTTTTCCCTGGGAAGATAGCCGTGCGGGTGGAAATTTTTGGACTTATCATTCCCGCCTCTTCCCAGGGCAGATAACCATGCGTGGGGGTAGTTTCCCTGTTGCCATTTGGCAGCAAGGTGTCCGGCGCAGGGAAATTAACTTCTGCCAGCGTACATGCAAAGCCAAGCCAAAGTACATGTCGCAAAATGTCACAATTCCAGAAGCCAAAGTGCATTGAAAGATCCATTCGTCACAAAATGGAATCAAGCCAAAGTTCATGACCAGAAATACACAGATTTTTTTTGAACTGG
>comp6682_c1_seq1
ATGCATTTTTTCTATTTCTAACTTCTTCCCTAACGAGAAGTTGATCGATCCTGGTTCTCCATGAGGGCTTCCAAAGGCGGGGTCGAACATTTCGCCCCTCTTTGAAGAGCAACGCAATAGCACCTTTCCTTTTTGTCAACTGTTTTGTACGAGATCTGCATCTAGGGTTCATAGTGCCTTTTTTCTGGATCACACAGAACCCTCGAGGTGCCATATATACACAAGGAATGCTATTATTGACATAATCAACTATACTCACTGGATTTATGGTCCCAATATCGCTCAACTGATTGGACTGGATAAGCAAAGGCA
>comp6699_c0_seq1
GGGTGGTGATGAAGTATATACAGGTCAGCTGATTTCTGTTGCAGATTAACTTCTAATAGTCCTAAATAAATGTTTAAGACTCTGTTTTAAGGAAGGTTGTTGTATGCGCCTCTAATAATGTTTTTTTTTTGCCATGATGTACTATCATTTCTGTTTGCTCTATGCCTCTGTTGTATCATTTCAACTACAACTTCCATTCTATTTTTCAGAAACACTCTGAACAGAGTGATTCATACCACCTTCATAGATATCTTTTTCTATTGATAGGAAAAATGATAGTAAGTGACATGTTACTATAACGGTCACTGATGCAGTAACACTATCATGCCTAAATAGACGGTGATATGTAAATAATTCAGTGTTTGAGTGCCTTTTTGTTTCTCCTGAAGTTTGTCCCAGCTCATTCTAATA
>comp6741_c0_seq1
GGTTCTTCAATTTGTTGGCCCTGGGGAACCGGTGTTCCCATCACCAAAAATATGCTTAGTTCAGTATGTTGCTATATTTAAAAAATCCCATAAAAAGATCATGTATATTAAGTTAGCGTACAAAAAGTTCAATTTCACAATCATCTTTGATACTGAGATTTTAAAAAACACAAGTGCTTGTTAGCACATGATGAACACAAGCGCTACATGTTAGTACGTGATGAACGATATAGGTTGACTGCTTGTGTACTTGGATTCTTGACATCTACGATGAATTAGGAGCTATATTTTGCAGGTTTACCTGACTTTTATGTGTGCCACATATTTTATGAATATTTGGAACACTGCAACATGCTGAATTCACACAGTGATGCCTGAACGTGTGGATACGAAATCTGCTCTCATAGTTTTAATTTGGATTTACTTTGTACTACCA
>comp6748_c0_seq1
AACTTTAAGACTAAGTAATGATCACAATTCACAAGTTGTGTTGCAATCTTGGCCATTCTTCTAAAACTTTGCAGTCTTGGCCATTCTCACTGCAACACTGACATAATATTCAACATTGAAACTAGTTTTATACTATCAAATATGTATAATGTTGTTTATAAATGGTTAGTTGGTTACTGCAATTGTCTTTTTCCTCTCCAATGTATTAAGCTTTTTTTATTAGAATCTTCTACTTGCGGTTAAATCATTCTAGGTATGCTGTATTGAAATGCCTATCTTTTTCAACTTATTTGTGGCCTTGTTGTACTTGTATCTATATGTTCCTAGAGTTTTGGTTCTGCACTCCACCTTGGTTAGAAACTTTACAGCTATCATAGATATTAATTAAATTCTATATTTGTACTTGCAATGATTGGTTATGGTATGATTTGGTAAAGCGAAGTGACAACAGTCTCAAAGTACAGTATGTTCTTAGTCCACTCCAGCCCAAATGCCCTGGAAT
>comp6748_c1_seq1
TGTGCTCTTCCGATCTTGGAATTTGTATTTGGCTGTGTTGCTACCTTGTTCCTCTCCCTTATCTTGATCCAAGATCAGGTGCGAGCTTAACGGCACCACAACAATGCACTGAAGCCGAATGTATTATGTGTATAATGCACCAAAGACCAAACTACAGGACCTGTCATGCATGCTGATCAATTACTGTAATCTAGCTTCTGCTGTTCCAAAAGAGAAATTTTAGGGAATGAAGAAACCCGATGGATATATCCTAAACTTCCCATATCTAGCTATGCCTAATATACTCTTGACACATCTAAATAGGCCACAAAA
>comp6749_c0_seq1
TCTCTCTCTCTCTCTCTCATGGTCCTGCATGTTCGGCTCGCCTCGTGGAAAAATCACACTCCCTCCTGACCTTCCCAGACTTCTCTTTCCGTCTGCTTCGGGTTGGTTGGTTCACACTTGTTTTTTTCAACCGAAAGAAAAGAAAGAGAGAAGGAAAAGGCTGGGCACTGTGGCGAGATGCTGTTCAATGATGGTGTTGTTCTGCCTTGGGTCCCTGCGTGTGACTCTGATTTGAGACGCTTTTCTTTTTCTTTCCTCCTCCTTTTTGATTGAAGCATGCCTATGTATGCCTATTTGTTTTTCTAATAAGAAAAAGTTTTGTTTTTTTTGGGGGGAGAGAAGAGGGTCAGGAGCCCAGCATGGGGTTGGATTTGTG
>comp6759_c0_seq1
GGATAATACCTGAATACGAGGATGCCAGAATGAAAGCATGAATGGTTGCAGATTGCTGGTCCTTGTTTCATCCACAGTCAATGTCTATGGAGTGGGAGGAGTTGGATCTGGCAAGCAATGATTCTGCTGGACCAGAGGATGATGACCGGTAACACACAACTACAAGAGAGATAGAAAGAGAAGAAGCTGAATCTTCCTGCAGCTTTGTGAATGAAGGAGACGAGGAAAAATCTCCTTCAACATCGAATCTGAACAAGTCTTTGGAGCTTGTTTTCAGGTCAACAATATGAAACTTGGAACCAAAATTGAACAAACCGTGAACTGGTGAAATTTGATACCTGAACAAACTGTGAAGCTAGGAAACAAACATGTGTTGAAGATGGATTTGCTGTTGCTGAATCCAATGTCAACCTCGCTCCACGGAGTGGAGTTGGGTTCTGCGAGCAAAGATGCTGCAAGAGTCCCTAGAACAGCAACCAGGAAG
>comp6771_c0_seq1
CCACTGTGTGAACTAACTGCTTAGCATCTGCCTGGGTCAAAAAAATAAGCTAAGAACAGCACATTTGGCATGTATATTATCAGATCAAACAAAAAATAGGTAGCAAACTTCATTAGGAAATGCTACCTTTCGAGTCCAAACATAACACACTTTTAGTTTATAATAACAATGTTGCCATTAAGAAGTGTGCAGATAAGTAAGAAATTCAGGTTGTGATAGCTATAGCTGCCAAGCAATAATAAAGTGATGGCAACATATATTCCAGACTTCCTGTTGACCATAATGAAGAATTCAGGTAGATACAAAATTTG
>comp6780_c0_seq1
GCAGGATGAGCCATATCATCAGCACCGAAGACTTTTTCTGCTTCTTCGTGCTTGTCCGGTTTGTACACGTCCGAGACAGTTAAAATAGCCAAGGCGCGTTCGTCCCGGAAATCTCTCAAAGTGATTCTAGCGCCCTGTTTCAAGCCTAGAGAGCTGATTTGCTCTTGCGATACATCCAAAGTAATGGGCATAGACCATAGTGATCCATCAGCTAAACGCAAGTTCGATACAATGGACTTGTAATCCTGCTCGTTGTTGAATCCTTCAAGAGGAGAGAAGCCGCCATTCAGGATGAGCTCCAAGTCGCAAAGCTGCCTTTCGGAAAG
>comp6787_c0_seq1
GTGTGTGTGTTGTCGTTACTCATTTGCTTGTGGTGCATGTGTCTCTGTACTGCTCTGCTGCTGGTTGTGTGTAGGTTGATTTGTTTTGCTCTTTTTTCCCTGCACACAACTGGCTTTGTATCTCATATTTTTCTCCTATCTTAATATAATGACGTGCAGCTCTGCTGCGTGTTCGAGAAAAGAAAAATCAAATTTGATACTTCTATAGGAAGGTTGCAAATTTAGAATTTAACAATAATTCAAGATAACAAGCAATACTGATCTTATGATTTGGTTCAAAAAATTCTGTTCTTATTTGAAG
>comp6795_c0_seq1
CATGTAATATAGAGAAGCAGATCCTACCCTGAGAATGTTGTTGGCTAGCTTCGCTTCAATCTACCACTAAAAAAAATACGCTATTACAGTGAGCTGGCTGCAGCTCCTTTCATTCTCCAGGAACACCGCGGCGGTATGTCTTCTCGATTTACGTGTCTGCCTGATTAATTTGGATGTCAAACTGTTATAAAAAGAGAGATCCAATCTGGGAGAAAATATACAGTTTTTCATCATTAAGAAAAGAATAGACTTCCAAATTCAAGCCAGGGAAGCTTTCAACCTAGATGGTTGGGTGTTTAACCGTACCTCCCACCAGAGGCTCACTTACTTCCTCTGGAAAACTGTTTTCTTCGCTGTGATATCAGCCCATCACCAAATTCGTGGAAAACTTCAGCAACCAACAACTTGAACTTTTGGGGCGCATG
>comp6801_c0_seq1
AGGACTATCTTTCCTTCAAGAGTCGCCCGAGAATTCTGTAGTGGATCAATTTGATGTCCCCCCATGTTTCACTGTGCCCGACCTGGTGCATGACTTGGCAAGCTCACTCCTGGGCATTGGGAGAAGCAGCTGCCACTACGCATTGCTCGCTGACTGTTGCAAGGCACTCGAGTTGTCCTGTACTTCTGCTGCAACACTAGTGGCACTGCGTTTTCGGGACTGCTGGAGAATTGAATTACACAGTCGTGCATTCGAATCTGCAAAGTTCCTCCGAATATTGGATTTAAGCGAATGCTTCATACAGAAGTTGCCAGATTCCAT
>comp6802_c0_seq1
CAGGCCCTTTAGCTTGCCATCTGCAGATCCACCATCAAGATACATGAAGCCAATCTCTCTGACCTTGACTCTCCACTCATCATGGATGTATGAGAAGCCATGATGCTCCTCATCAAAGCCAAGAATCTGACTGAAGGTAACAAAGTCAACTCAATAGTATCGACCCTCAGTCATCCAATGTATCTCATTAGTGTCATACTTGTAGAAATAGGTGGCATGGAATTGAGATGGAACCTCTATGTTCTAGTTGTACCTAAAGGCCATGATGCCAGTCAATCCAAAGTTCTCACATGCCTTGATTGCCCTATTGAAGTCAGGATCATTCTTTGCTCTCAACTCCTCCCAGTCAATGTACTACATCTTCACAATCTTGGACTTCTTGCTGTTGAAGATGACTAAG
>comp6810_c0_seq1
ACTTCAGGTGCAACAGCAGAGACATCATCACCGTCGTCATCATTTTCGGTGCTTCCTGGTGGCAAAGCACCCTATGAGTTTGCATGGTATATTTCAGTAAGGGATGTGAGGTTCCTTTTGTGTCTTGCACCTATGAGATCCTATTTTGATAAGTACAGCGCACATGTCGAGATTTCCTCTCCTACTCGTCGTACCGTTGATGCTGGGGGTAGCATTAGCAAATATAATGAAGGAAACAACAGCATTTCACTGTATGGAGATGTAGGCACTTTCTTCAAGGACCACCTGCTGCAACCAAGAGAAGGCCGTGGTGATGATGCTCCAACCATCATCACAGAGACATGGCCTTGCCCTGATGCTTTTTCCTATGGAACACCGAAGTGCTACATGA
>comp6812_c0_seq1
GGGCGGCTGAAAGAAAACATAGACATATTGTTGAGGTTGGTTTAGCTCTTCTTGCTCATGCTTCTATGCCTCTCAAATATTGGGAAGACGCTTTTGTTGCTGCTACTTATCTTATTAATCGTACCCCCAGTCGTGTTATCAATTATGACACGCCTCTTGAACGATTGTTTCATCAAAAACCCGATTATACCTCTTTACGAGTGTTCGGGTGTGCTTGTTGGCCTAATCTACGTCCCTATAACACTCATAAGTTTCAGTTTCGTTCAAAACAGTGTGTGTTTCTTGGTTCCAGCCCCTTGCACAAAGGCTTCAAGTGTTTAGATCCCTCTACAGGACGGGTCTATATTTCTCGGGATGTTATTTTTGATGAAAATGTCTTCCCGTTTTTTAGCCTTCATCCAAATGCAGGAGCTCGCCTCAG
>comp6815_c0_seq1
GCGCGGGCTCCGTCTCACCCGACCCCGGGGGCGCGGGCTCCGTCTCGTCCGACCCCCGGAGGTTAGATCGCCCTTGTGCGAAAGATAAGTCCTAGGGACGGGGCTGACACCGCTACAATCGACCAGGACGTGCGGATGTGACACCGTGGGGGATCTCGCGACACCCAAGATGCCGACAAGTCGGCACTGTGCCACCAGTTCTCTGCCGCCCTCGATCGCTACGAACGTGGGGTGTAGGCTTGAGACCATGCTCCTAACGCTAGGGAGGGGGCAGGCGCACCTCGACGTGACCAGCGGCCGCCAGAGGCTGTACCTTGGTATTCGCGCGCACCAACAGTAGATGCAAA
>comp6821_c0_seq1
GTTTGGATCTTGGGGTATTTGTTTCACATATGGCACATGGTTTGCTATTGAGGGTCTATCAGCTGTTGGACAAAGTTATGGTAACAACACTTGTATCCGGAAGGCCTGTAAGTTTCTCTTAACAAAGCAGCTAAAGAATGGTGGATGGGGTGAGAGTCATCTTTCATCGAGAACCAAGGCATACACAAATCTGGATAGGGAGAAGTCACACATAGTGAACACTGCATGGGCAATGTTGGCGCTCATGAAAGCTGGACAGGTGGAAAGAGATCCCACTCCACTGCACAAAGCTGCAAGACTTATCATGAGTA
>comp6823_c0_seq1
GTTTGTTGTGAAACTAGCCTCACACCAAAGGATTCAATGTTTATTCTTTTCTTTTCCATTCTGAAGGCTAAATCTTACAGTGCTTGAAAAGTCAATCTGGTTTCATGTTGAATGATTGTTATCCCCTGAAGCTTCATTGAAAAGTATATTAGAAGCTACTTTTGTATGTTGGAATGCTTAAAATATTGTACCATTTTTTTTCTATTCGAAGGCCTTGGTTGTACCGAAAAAGTTGGAGATATGCAGGATACTTTTGAATTACTTCTTTTCATGTTGAGAAGAGAATAGTAATTTCAGCTACTCTTTGTTTTGCAATTTTTTGTTTGCATACTGCTTAATTGTTTTACTGTTTATCCATTTTATCTCCAATGAAGCAAGCTTAACTTACAATTCTATTTTGATACCATGACTTTCCAGAG
>comp6836_c0_seq1
AGCCTACCCCAACTTGCTTGTGATAAAAGACTATATTGTTGTTGTTTCTATTCAGTTTTCTAACGTTTCTTTCCTGAAAAGTCAATATAGGTATAGTGTCTCTTTATTGACTCAGTTTTTATATCAGATTACCACCTTCTGCTTCATTTGTTTTATTGTTCTTTCTCTCTCTTTATTTTCCTATAGGAACGGTTATCCTGCATTTGCATACGTATATATTGGTGTTCCTATGTTTGTGTCTCGTCAAATACATAGTTGCCCCAATTCCTTTTTTGGTACCGTGTCCGTGTTTAAGGGGAATGACCCTGCAAAGGCTATTCTATTACTCATCATCTTGCCTTTCTGGCCACAGTTGCAACTGGTGCTTTTAAGAGAATGAACACTTATAGAAT
>comp6843_c0_seq1
CGCCGCCGCCGCCTCCTCTTGCCACAAAGAAAGGTGACTCTTTTTCAAGGAAACCCCTTTCCGACGATTTTTTTCTTTTTTTTTGGATCTTGTAATCTGCAGGGAGAGAAGGATGGGCTCCGAACCTACGAGGACGGAGTCGAGTCACACCACGGAAGAGGAGACGGGCACGCATTTGTTCAAGATTATCGGGTACACCCTCAAGAAGGGCAGAGGCGTCGGCAACTCCATCCGGTCGGGCATCTTCACCGTCGGCGGCTACGATTGGGCCATCCGCTTCTATCCGGACGGATCCACGGAGGCGAAAAAAGATTGCGCGGCCGTGTCGCT
>comp6851_c0_seq1
GGGGGAGGGGAGAGTTGCCATGTGTCTATTCCGTGCTGGATGTAGATAACTGGTTGATGTGATTGGTTATGGAAGTTTGCAAGTGTTTGAAGGTGCTCCACTTCTAGCAGTCTGATTTTTTCGCATGCTTACAAGTTATAAGGAAGAGAAGACGGGGTTTTCCTGTGGTTAAATTTACGGTTGCGTGGAGGCTGGTGCATAATGACTACTTGTCCAGATTTGCACAATGACTACTAGTCCAAATTCCAACCTCTACACGAGGCGCTTCCAGTTATGCTTTTTCAGAAGCATGGTCATGGAACGTGCTACCAGCTTGCCGCGTTGGAGGGTCAACACTGG
>comp6852_c0_seq1
GTGGGAACTCCGCGTGGGAGCTGGGGGTTGCTTAATTGCAATTCGGTGGATTGCAGCGTGTCCGTTCGTTGGTGGTAAGAGGGGTTCTGAAAATCTTCCCCTCTGGTCTCTGGAGAGAGAATAACCCGCCTTATGATGACGGCATGGACATGCTTTGTTGTGATTCATTTAGGAAATGATCCCAATGTATATAGGATTCCAAGGTCCGGTGCTAGTTTGCTTTAGTTCAGTATTCAATTGATCAGTTCGTAAGTGTTTTAGATCCAGTGGGTATCACAACTGGTTCTAAAGTTGGCTATCTGTGTCAATTTCATCATTCATTTCCATGCCGCAGTTCTTATGATACTCTAGCAAA
>comp6861_c0_seq1
AGCTGATGTGAGGGGATCATCGAGAAACTCAGTTGTTTAAAAAAATACACAGCCCAAAGTATTTGCATGAAAATTGTGCATTTTTGCACATATATTTGTGATCCTCTGATTGATCACAACAGGTGCAACATAGTTTTAGATTTCGAAGGCTACAAGAGTTTATTAAATAAGCATGGTACTGACAGGTCACATATCACAATTATCTTCTACTGTTAAGTTCAGGTGACTGATGAATGAATCTATTTCAGTGTTGAAAATAAAACTCAGAGCTCAAGCAGCTATTATCAAATGTATCAAACTTTATTTTGGCAGGCCCAATAAATTGCGTGGCCTAACAACCCTTG
>comp6870_c0_seq1
AAGAAGGTCAACGGCGTGCTCGACGAGATTCTCGACCCCTACAAGTCCTGGCCGTCGAAGGATGCCTGCGAGGCAGAAGCCAAGAAGCTCGCTGGCATGTTCGAGAACGCCTTCAAGAAGTACTCCGCGGATTGCACTCCCGAAGTGCAGGCTGCTGGACCTAAGTACTAAGGAAAGGTTTGAGCAAGTATGTACCCGTGGAATGTTTCGCTTCTGTGGTTGCTTTCGCCGGTCGTGTACCTCTACACATGCATGCATTAGACACCGTCTATCAATACCAATGCTGCATTGCTAAAAAAA
>comp6903_c0_seq1
GAAATGATATGCTCCAAGCCATGCCTTATTTGAATGGTGGAGCGATATCATTGGATGGTGGTGTAATCAAAGGAAAAGGGAAACTACTTCTTGGATACAGTGATCCGAAGATAACGTTTCCAGTCGTCTCCTGCTTGCCCAATACCATCACGAGCGAGTCAAACGATCATCTGGATGTCGTCACAAGAACAAGAAATCTGGATAGTAAAATGAAGCTTTTGGAAATAATCGAAACCAAGATAAGCGAACAGGAAAAGTTGCATGAGGAACTGGTGAAGGAATTCAACAAGAGAAAACGTAAGTTTGAGGAGATCGAAGAGAGAATAACCCAG
>comp6922_c0_seq1
AAATTAGTAGAGAACGGAGTATCCGATAAAGACCGTACAGCAGTACTTGGACGTCTCAAAACTTTTGAAATTCCTAGAAATACAAAAATTTTAAAAATAAAAATGATATCAGTACTTGTCGTATATGAATCTCCCTTAACTGAGCCTTATTTACAAGGAACAAAGGTGTACAACATCTGTTACTTTGGACATTATGCAAAAACATTGAACAGCTTCCTTTCATAAGAATCACCAATATATGCGACGCTCCTGAATCCTGATTCTCTACTAGTGTTCCCATATGCCTCATACAGGTTCCACCAAAGTTGTGCACAGTCCACATATCACTGAATGTTAGAATGGGGTTCTGCTAAGAATTGATTTAAGATATACAGACATTTGATTTCACTGAATTCGGTTTCCTCATCAGCTTCCCCGGACAGAAT
>comp6953_c0_seq1
GTGTGATTGGGTTGACAACCGTGTTCAGGACAAATGGGTAAAAACTGATAAATTTGGGATTACATCTGTTAACTTTAAGCACTTATTGAACACAGGCGAAAAGATATCTGATGAGCCTTTCATTCTAGCATCACAAGCAATTCAAGTGTACTATGTTCCTGAAGATAATGATTGGTCCGCTGCTGTTCAGTCAAAACCAAGAGATGTGTATGACTTAGATAATTTAGAGAATGAGCACATGGATAATGACAATGGAGTAGCATGGCCATTGCATGATCTAAGTGCAAATGTGAGAGTGGATATTGTAAATGGGGTAGTCCCTCCTGTTAGAACTGATATAGATGGAATACTTGTTGTTCCCCAAAAGAAAAAGCCTAAAAAAAGTCTACAAAGAAAACAAATGC
>comp6963_c0_seq1
GGGCCCTTTTTTTTTTACTTTTTTTTTATGTTCAGATTTATATTGTCGTTGTAGTGGATGCATCCGGACAGAGAAAACTGGACTATTCACGGTCGGATAGAGGCTGCAGCTAATGTCGTCCACTTCTCGACTGCCAATCTACCAGTTATGTAGATTGAGAATAAGATTAGACCTCCAAATTTTGAGGATGTGGGTGTTGCGAGTGATCTGGTATAAATTAGACCATCCATGCTATGGGCAGCAGAGGAGGGAAGAAGGTTTTGTTTCGACGAAGGGTTGTCTTATGTTGATTAGCCACAATAAATTGAAAGAGTACAAGACAATGTTCATGAAGTGATGCGGGGTAAGAGGGCCAGAGCCTGTTAACTGGGCCACCGTTTAGTTTTCTCATGAAAATTCCAAACCCAACTCATGGGGGAATGAGTTTGTTCGTTTTGTAAGACTTGTTGGTTGAACTGTCAGTTGTCCTTCGATAGAGGTGGCGTCTGTCTGACC
>comp6972_c0_seq1
ACAGGCTCGACAGCTCCGGCAGGCGCAGGTACTGCTCGTACGCCTCGGCCGCGGACGCGTCCTGCACCCTCAGAACGGTCGACGAGGAGGAGGAGGATGGCGCGCACGGCTTGTCGTCCTGCCGCACCGGCGAGACCGGGGACAGCTTGGGCGTTGCCATTCCAGCTCCAGTAGTTGAACTCTCAGAGGTGTACGTTTGCTTTTCAAATTCCTCCTACGGGACTGAGGTTGATTGATTATCAGGTTCTTGTTTTGAGTTTGGCCTCGAGAACGAGGAGGGGAAGGCATGCTTTATAGCGAGTGCTCCGCTGGCTGCTGGGGTTCGATGGCGGGGCCGAGTTGAG
>comp6985_c0_seq1
TCCAGACCTCCACTTCTGGGTGGATTGGAAGTAGTTTGGAACTCAGCTGACTTGGCCCTCTACCTTACCTACTCCGTAGAACAACGTGGGAGACAGGACCACAATCCCAATCCCACAAAACCAGGCCAGGCATGATTGACAGCTGTGAGTGAGTGAATTCGAAACAGCTCCAGGTCCAGCCAAGATCAAACTGAAGGACCCCAAATAACATAAACAAATCGAGTATTTTCTCATTCACAGAGAGAAAGAAGTGGAGTAATGTAGTAGTACAGGTGATTAAGCAATGCACATGCACCAGAGGATGTGTAGTAGTAGTAATAATAATAACCTTATGTAGTAGTACTGTGAACTGTGCAGTAATGTAATGGTGTAAAAAATCCCAGTTGCCACCGCAGTAATAAGTAATAAAAAGACCAGACTAGACTGAGG
>comp6986_c0_seq1
ATAAACCTAAATGAATTTATACTTCCATAGGAGGAGGACGTCCCTATACCAATCTTATTCAAAATCGCTTTGCAAATCCATCACGGTGGCATGGCATTGGGCATTGGCAATTTGGCATTTGGCAGTGGGGCAGAATACAGTAGGTGTAGTTGTTGAGGGGTCCCCTGAAGTTGAAGCCCTTGAGTTGAGTTTGACCCGCTTGGGCTCGTTGGTCTGCTTGCTGGCCACCCATCCATCCATCACGGTGGCATGGCATTGGGCATTGGCAATTTGGCATTTGGCAGTGGGGCAGAATACAGTAGGTGTAGTTGTTGAGGGGTCCCCTGAAGTTGAAGCCCTTGAGTTGAGTTTGACCCGCTTGGGCTCGTTGGTCTGCTTGCTGGCCACCCATCC
>comp6987_c0_seq1
GTCCCTTTCCAGCCAACATTCCGAAAACATAAGTCATTTATTAGTTTCCTTGAGCTCCAAAGAGCAGCAGAAGTAAGTATGTTTCCATGCTTCTTACTACTAAGCCAGTATTTACCAATAGACTCAAAGGAGTCACCTGAGTGAATATGAAAAATCTCAGATAAAACACACCAAAGCTGTTTAGCTTGAGCCCATCATCATCTTCATCGTGCCATGTGGATGTGGGCGAGGCGCACGACGCAAGCACGATTCGCACACTTGCTCCACTCTTAAGACGACGAATAATGTTACAACCACCATATTCTATTCCAATTCGCGCGCACGATGATCCCCGTTCGCTCAAGTGCTGCCGTTCGATCCATTTCAGTTCGTTCCAGGCTCCACTCTTAAGACGACGAATAATGTTACAACCACCATATTCTATTCCAATTCGCGCGCACGATGATCCCCGTTCGCTCAAGTGCTGCCGTTCGATCCATTTCAGTTCGTTCCAG
>comp7009_c0_seq1
GGTTGTGAGGTTGCAACTAAAGAGCAGTTGCTCGCCTGCCTTAGCAACCGGCCCCAACTGGGGGAATCTCAGCTCTTTTTTCCTTCATGCAAGCACATGACATGTCATGTGCCCCAGGCATGCATCCTACGAGTTCCAGGTGATGCAGATCATGCGGCCCTTTTTTGGTCGCGTGATGTATAATACCTACACTATCTGGACATAGTAATGGACCACAAATACGGATGCTTCCTCCTGAGCTTTGAGCAGTGCCACCGGTAGGAACTAGGAACAGCTCGTTCAACTGCTACTGACGATTGTGACAGGATTCATATGTTTTTTTTTCCGAAAAATCTCAACATTCCAAACATGGATATCACTACTAGTTCTGTGTTAGATAGACACTACTGCTAAGGCTGCGTTTAGT
>comp7011_c0_seq1
ATTGCTGTTTTCCTTTTTGACCCGGGCCAAGACAGAGCGGAGGAGTCAGCTGATATCTTACTGCAACCGCCGTCGTGCACGCGGCCGTCGGCGCAGAGGCAGCCCAGGAACTCGCCGGCGGGGCTGTACCCGCACTTGCCGCTGGACTGCTCGCATTGGCCGCACGGACCGACGGAGCTCCGGTCCCAGCCCAGCTGGAACCCCGCGCGGAGGGCCTTGCCGTACCCGTCGTTCCTCCACACGGGGTCCTCAGCGACAGCCTTGGACGGGACGGAGCTCTTGAGCACTGGCACTTCGAAGATCTGCCGGCACGCGCTCGACCAGTCGCCGGGAGGCACCTCACCGCGCGGGAGCACGAACATCATGGAGGCCAGCGATTTGTCCATG
>comp7013_c0_seq1
CTCGGCGGTGGGAGCACGGCAGTGGCCATGGCTTCTGTGTGGTTGGCAGGACCCTCCCTTGTGCCTTCGCCATGTTCATGTCCGAGACATTGGATTATTGGTACTCCAAACTTGGGCTTCGCATATTTAGTACTCTAATGGCTGCACAAAATTGGTATTTATATCATTGACATTGATTAGTATGCCATAATACTTTATTTAAATTTCTTAATTTCATTCTAATATTTTGGCTCCTGAAAATACCATGATGTCCCTGCCCTTACACATCTCATCCTGGGAGAATCAAATTGTTCTCTCGCCCAGCCACGCACCTGTTCGGCGGG
>comp7017_c0_seq1
GGAAAACAACATTACTTGATGTTTTGGCTGGCCGAAAAACTGGAGGTCACATTGAAGGAGTTATCAGCGTATGTGGCTACCAAAAGAAGCATGAAACATTCTCAAGAATCACAGGTTATTGCGAGCAGACTGACATACACTCACCTTATCTAACAGTATATGAATCAATCAAGTTCTCTGTGTCCCTTCGTCTGCCTTCAGTTGTTAAATCTCATCAGAGAGATGTAAGATAATCAATTCTTTCACTTTTGCATTGTAGCCAATATCCAGTGTGCAGGACAAGTCACAATCTTCTCATTTCATGATTTTCAGATGTACGTAGAAGAAGTTATGGACCTAGTAGAGCTAACTGGCCTGAGGAATACAATTGAGGGCATTCCTGGGGCAACAGGCCTATCAGCTGAACAAAGAAAAAGACTTACAATAGCAGTGGAACTTGTCACTAGTCCCTCCATTATGTTCATGGATGAGCCCACAACTGGTCTAGATGCTCGTGCTGCAG
>comp7022_c0_seq1
GACAGAGTGGCTCATTAGCATGGGCTTGGCAACAGCACGCCGTGGCAGCTGGAGAGCGCTGCGACTTATAATACAAACCATAAAATGGAATGTATTTATTTATCAGGATTTGAAGCACAAGTCTTTTGCTCAAGCGCTGCAACTGATCATGGTCCCTCCTTTTTATGTTTCCCCCTCCAAATCGACCCTCAAGTTACAGCTAGCAACTTGGACCAAATAGAGAAAACCGAGAGTAGATCAAGACTAATGGTTTCTTGGATATGTGATTTATTGTAGAAAGAAATAGACGGCCAATTCATGCATTTGCCTAATCCTGC
>comp7023_c0_seq1
TTTCTCGAACACGCAAGAGAGTTGTGTACCATTTTACTAAGAAAGAAGAGAGTACACAAGAGGGACAAAGTCCCCCCAAAAGAACACCCCCCAAACTCATGATGACACAGCCACCACAAACAGGAGAAAACCAGAAACAAATGGCCCATTTCAACAGCAGGTGACCAACTAACTACCAAGACCAGGAGTATTATCCCCCAGCAAATGACCTGACTAGCAGCTCCTGGAGCGCCTTTGCTCTAGCAGATCACCACAAGATGCATTCACCTGCGACAGCCTGCACCGGAGCCGTGACTCTTGGACTTGCACTATTAAAGACACAATCATTCCGATGTTTTCAGAATCGCGAAGACACAAAGAATGATAAGTGAATTGAGCCAGCTTGAAAACTTGCTAGTGGAAG
>comp7031_c0_seq1
GGCTGTTCCCAGGTCAACATTGTCTGGAAAACAACAAATTGCAGTTAATTTCAGTACTGTCGTAAAAACAGTTAATTGCATAGACAAACACAACCCTGTCTCAAAATAACTATGCACATCATTTAGTTATTCCTCCAAGCAATGAATGGTAGTCTTACAATGTAAATTCTTGTCATGGACACAGCCAGAAATATATTTTCAGGGGAGCCAATTAGTAATAATTATGGGTTTATGGAAGCCAAAATGATCTTTTCAGTTGATTTTGTTAATATCTTGTATTAAGATGCATGGGGTGACATGGTCCCTAGCTCCACTGATTCTTGTGCTTTTCTGCGACTGGCTAGACATAACAAAACAATACATGTAAATGAGGGGCTAAATGAAAA
>comp7053_c0_seq1
AAGCAAACAATTTTTTTTGATTTGTTGCAGAAATTTATGGCCAGCTCAGCGGAGAACATGTCTGTGCTAAATTTGAAGGTGCACAACTTGGAGAATGCTGTAGACAAAACTGTGTATACAATTACTCAGAGCGAAAGCCGGTATCATCTTCCTGGCTCCAAATATTTTAAGAACCAAAGCGTCTCTTCTTTGCCTAGGCTTTCTACTTCTACACCTAGATCATCTGTGGATGTTAACTACAAGCCACCACCAATCTCACAGTTGAAACATGAGAAGAAGTGGATGCGTGATCTACCATCTCGGGGCTCAAACATGTGTTCTAAAGAGGGAGCTGAATGTCCAAAGGATCATGTTCGCAGTAAAGTTAGGAAGTTTGAGCCTGTGAGCTCAGAGAGTAACTTGGGAAGATATGTTCCAAGCTCAGCAAGAAGTCGAGCATCAGGG
>comp7058_c0_seq1
ATAGTGGTTAGTTAGTTAGGAGGCTAGACAAGAAAAAGTAAGAAAATTCTCTTTTAGAATCCTTGTGCTCGGATCCATGAAAGATACTTGCAGGAAACATGATTCTCTTTGATCTTGTCTTATACACCATATAAGTTTGGAGTAAGTCGCAAGCCTTGAAGCTTGGCCTCTCAAAGTTCACCCTTGCTGGCTCGGCTTTGACTTCCTCTCCATCCTTTGGTCCATCCATGTTTTCATACGCTGCTTTAGGGATCATTTGGTAGAGCTCCGCTTCGCTGGTGAAGTATTTTTTTTTTACTTTAGCTGCTCCATAATCCTATACTCTTATAAAGCAA
>comp7059_c0_seq1
GTCGGGGATCTTGAATAGGAAGGCCTCCCGCCACACGGCGTGAGTTGCGAATGAGCCTTGGTCGAGATCCGCATAACCGTACATGGCGCGCTCCGGACAGTAGGTCTCGTTTCCGCGGAGGCATTCCTGGCAGTGGCCGCAGGAGTTGTGCTCGTAACCCCAGCCAACTCGGTCGCCTTTCTTCAAATGGGTGACGGCTGGTCCGAGTTCTTCGACAGTACCCACGCCTTCGTGACCGAGACCCATGTCAACTTTGCGATAGTGCAGGTCCGTCCCGCATAGTCCGGACGCAGTGACCTTGAGGAGCACCTGGTCACCGGTGAGCTCAGGCCGGGTGACCTCGCTCTTCTTTACTTGACCATCTTTGGCACCCTTGAAAACAGTGAACGAAGGCATTATAGTTGGGTGGCTTAGGTGTGAGGTAAAGATTGCTGTGGACATGGT
>comp7059_c1_seq1
GTCGTAATCGTCATTGCTTGTCAACCCGTCATCCCATTTATTGCGCAGTGAACACTCCGCGGTAGCGAATGTTGCCATCACTGAGCTTGTCCATGGCCTCATTGATAGCCTCCTCGGTCATCGCGAACTTCTCGATGATCGGCGCGATCTTGTGAAGCGCAGCGAATTCCAGCATGCGGTTTTGGATGTAGCGCGAAGCCACGATGGACCCCTGGACCGTAATGCCAGTGGCCAGCAAGGGCATGTATGGGATCGAAAAGTTGCCCTCGTCTACGGAAAGAGGATGGATGGTCGCACCAGGGGCCAGAGCTGGGATCAACTTCTCCCATTCCGGCTGCGCGGACGTGGTGACGAGCAATCGGTTCAGTGGACGAGATGGCTTGATCTCCTTGACGTCCTTGACAGCGATGAACTCGTGCGCGCCCAGCTTCAAGGCTTCGTCCTTCTTCTTGTCGGAGCCGGACAAGACCACCACATATGTGCCCATCTTCGCTGCGAAAGAGATCGCCAAATGACCCAGGCCGCCAACGCCCATGATTCCCACAGTCTCCGTCGGTTGGGCGTTGTACATGTGCAGAGCGTTGAAGACAGTCGCACCACCGCACATCAAGGGAGCAGCGACCTCATCACTAATGCTGTCGGGGATCTTGAATA
>comp7071_c0_seq1
ATAACATCTCTCCCTGCCTACGCAAACAGCTCATCCTCGAGCTAGAAGTCGGGGTAAAGGCCTTTGAAGTCGTCGAGGAGCTCCCAGGTGGCTTCTTCATTGGGCAGTCCATGCCATTTGGTAAGGACCTGCCAGACGCCCCGCCGGAGTTGAGCACGGAGGGCGCGCTCAGGAGCAGGAAGGAGCTGACCATCTTCAAGAGCAGCTAGGACAGCAGGAGGGTCACCCTTGCAGGCGCGCATCTTCCGGAAGCCGCAGCCGGTATGCAACCTTGCCAATGCGCTCCAGCACTTGGAAAGGACCGGCGTAACAAGGGCCAAGCTTCCCTTTGGCCCATGGCTCCAATGACTGCGTAGTCCGATGAAGCAGGCGCAGCCAAACCCAGTCGCCCACAGCAAACTCCAAGTAGCGGTGGGCGGCGTCATAGTACTTGGACAGCTGCTGCGCTTGAAGGCATTGTCGAACCTCAGCGAGCACCTCATCCCAGCTGCGAAGGAGCGTGTCG
>comp7072_c0_seq1
GGCGGACCGACTTATGGGGCGAGCCTGGGCGGCCGCCCTAGGTCCTCGCCGGCGAGCATCACTACTACCCCGCAGTTTTTCAGTCGTCGTCCGTCCAGCAGAGCGCCGCCGCGCAGGTCATGTTCGTGACTGTGAGGTTGAAGAAGAATATATGGCTGAGCGCCTGGGCCAGTGGGCCATCTAGTCAACAACTAACAAGGACAAGGCCCATCAGAGGTGGCCCAATTTAGCTTTAGGGCTAGGCGAAGGGGCAGGGCGCACAGCGATTCCGCGAGAAGCACCGTGACTCTCTGTTCGCTCGGTGGCGGCGCTCTAGCATCCAACTGGCCGTGGCGACGCCGACGCTCCAGGCGGCCAGGCCAGCAGGGAGCAGGCTGTGCTCCCTCCTG
>comp7074_c0_seq1
TTAATTACCATCAACAAACTCCCCCACACTTAGGCTTTTGCTCATCCTCAATAAAAGGTTGGATTACTTTAAACATAAATGTAAGACAAGACATCAGCACTAAACCATTCCTAGTCATACCTGTACTGCAGGATTCAATGTGTCTACCATAAAACTTTGGGCAGTTGAAAAATGGAATAGCGTGAAACAGAGCCCCTTTCATCGTTCAATCCTGTTACTTTGAGTGTTTGTTTATATTTTGAAAAGAAAACATAGCTTACCTTCTCCTTCTATGGTGCACTCAGATTGCTCATTGTATGTGGTATTTGTGGATCCTCTCTGAGGCATATATGA
>comp7080_c0_seq1
TGAAAAATAAAATGCAGAAGTTAGTTTGTTTATTTTAGATTTGGAGTAATATTGCGCAAATAAGGTCACGTAAAATAGTACATAATAAGATAACACAAATACATGAGATATGTTCACACATAAATTGTTTACAGATCCACCATAGCTGCATCTCGAATAGCAACCTCACCAAATACATGTGAGGACAACTGTTGCTGTGAGCTAGCATCAGCAGCTTGTGTTTGCAAGGATCAAGGAATGAATGGCGGCTGGCTTACTCGTCGTCGTGCACGGGCACGTCGCATGTGGCAGAACCATTTAAATTATGCTGGCCCACGTGTACCCGTCATTGTCCTAAAGACCTCTGATTGTTGTACACGAAAGCCAGATAATCTGGTAGTCCGTCGAGTGTCCTCGGGGAACCCCGAATCA
>comp7084_c0_seq1
TCAAAAGGAAATGAGATCACTTGCGGGGGCAGAACCAGGACTACAACGTACTGGCTGCTAATTAAGGTACATCACTTTGGTTAAAAACTAAGCTACAGCATATGATTTTATTTGATAGAAGGGTCTGTAACGAAAACATTGGACCATGAGAGGGCACAGGCAGGGCCATCGCTACTGCAAGTCACCCCTAGTTTCAACCTTGGTCAGTACTGTTCATCATCAACATTATGGTAGAATAGCCTCTATCGTCCCTAAAGTTTGACTGGATGCTCAATCTAGTCCCTGAGGTTTTGGTTTGTCCATTCTGATCCCTGAATGATTTTCTTTGGTCCAAAATAGTGCTTGGG
>comp7085_c0_seq1
GGAGGCCCAGGCACGGGCACGACGCCGGGCCGTGCCAAGCACGAGCACGAGGCAGGCCGTGCCGCACCAGGCCTGGGCCGTGCTTTTTCGGACCGGTGCCGGCCCAACGTGCCAAGCCCGTCTGGACAACTATAGATGAAACAAATCAACCAAATGAAATTCAACATTCCAAGGTGTGTAATTCTAACGTGACCATTTTTTTTTTGAAAAAAACGAAATTCTAAAGTGACCAGTTGTCCCTCCAATTTTCTCATTATGCTCCTAATCATACTTCAGTATGCTCATAGTTCAGAAGATGGAGGATAATGGGTAACGTCCTTTGGGAAAAACAAAATAACCAACCTTCAAATCACTGAAGGTAC
>comp7105_c0_seq1
GCTGAAATACATGTGGCCTTGTGCTTGGGCGTGTACTACTAGGAGGCATGAATTGCTTTGGAACAAAATTTCAGAAACCTGTCCAGAAGCAATCCCTTACTTGCAAGAGAACCACAAGCATGTTTGGTCACGAGCAAAGTTTTCAGGGGAGTGCAAGGTGGATTATGTCAACAACAACATATGAGAATGCTTCAATAATTGGATCAAGGATTTCAAAAGTCTGTAAGTGGATAATCTTGTGGACATGATTAGGGGTAAGATCATGGAGAAGATAGCAATGAGGCAGCTTATAGGTCAGAAGCTTGAAG
>comp7114_c0_seq1
AATCCCACTATGGTGGAAGGGGAACGAGGATGTATGTGCAGGTAGGTAAACTAATGGAGTGGCACAATGATTCCATATACATTCTACTAAGCCCAGTAAAGAACAGCAACCACAGAGCATAGCGCAGGACAACATACACCATGAATAATGCTAGCTGAGTGCAACATGTAAACATGAATGAAAAAAAACTAGTGAAAGTGCCTACAGAAGGAAAAACTAGCATGGTTTTTCCACTACTCATCAAAAGCCACTCTGATGGAATGCCATCCAAACAAAAAGCATTCATATAGCAAAAAGGCACTCAGAAATTAAATAACAGAATTACTCAATAGCAATTGCCTGCTATCCTACTTATCTGTCAGTCGACGGCGGCCA
>comp7120_c0_seq1
GTCTTGTTTAGTAATTAGATTAGTCTAGTATACTAGCCCTTAGAGGCTGGTTATGGCCAAGTGCATTTGGAATCGGTGATGTTTCTTAAAAACTAATCTGATGTTGGCATGTTGCTAGAGAGTTTCCCTTTGAACATAACTTCCAAGAATTTTGTACCATCAGTGTATGGACCTCGTACCCTCAACATAGCTCCAGAGTCCAGAGATTCAGAGGACATAGTACAATATCGTATAGGATGGTTTTGATGCCTAAATTACCAACATAGCCTTAACAGGAAACAAGAAATTAGTTTCCTGGTTAAAACTAACTTGATTTTGACCGTTTATTATGTTGTATTTTCATTGTTAATGCTTGAAGCACACAAGCAAGTCACAAAGAGGAACTTTAGAGGTCATGAGTAGAGTCTGCTAGTATAGTTTTTAACCAGGATACCTTATATTTTGTTGAAGTACACTCCCTCGGATCATATTCTGCTATGCCCGTGTGA
>comp7128_c0_seq1
TGACCCTTGTGACCAAGTGCCAGAAGGAATCCTTTGGGAGAGGCTTGGGAGGGTTTCCATGATGGATATCGAGTCAAGTAACTTCAGTTGGACCTCTCTCACCTCACTGCACCATACAAAACATACGGCTACAAGTACTGATCCATCTGAGGATGATGTTAGCAGAAGTTTTGAGGTGACAGTAAATTCGGGGGGCGTTGTTTTTATTGCATTATTCAAAGCTATTGAAAATGTTGACCTTCCATCCAAGGAAACAGCTGCAGTCATTAAAATAGCACCTTCAAGGATGGCCACGCAGTCCGAACGCTTTGGGTACGAACTCGCTAAATGGCTTGGAGTGAGAACTCCTCAAGGCAGAGTCATTCATAGCTCCTCATCTGAATGGCAACAAATCAAGGATGCAGTTGAAAATGCTCGACATGCATCAATAGCTGCTGGTGATGAACTTGAGGAGATGATTTGCGCCGAGATGCTAGAAGCCCTTGAATTGAGTCGTTGCCTATTTCTAATGAATTATGTACATGGCTCCTCTCTGCTAGAGAATGTAATGCCATTTGAGTCACGGCAAGCTGCTGAAAAAACTGCTGAAGCATTAGGTAGGGTCTTAATCCTGGACCTCGTATTGCGGAA
>comp7137_c0_seq1
CACTAATCTAGAAATTATAGAAATATTTCTTAACCTGGCTCATAAGGTAATCAGTTCATTTTGAACTGAGTCACGACACTCAGATTCATGAGAAGGTTAAACAAATGGGACAACCAACAACTAAAGACTAACCTTGATAAAGCTCATCATCTTGTTGCTCGGTGGACCAGTTGTGCTCTTACTGAAATCTGTCCACAACCACAATGTCACTGTCTCAAGTTCAGAGCAGGTAGGGAACAGAAAAAAACAAAGGTACATTCATCTTTATATATCTTGCTCTGGGCATCATTTGAACGAACACTTTTCTGAAAAAG
>comp7155_c0_seq1
TGCTGCGGCACATGGCACTGGCGACCGATGGAGCAAGTGGTGGCCGCAGGCGCGAGGAGCTGGTGACGGCGGAGGGGATCTTATGCACCGCAGATGACGGGGCGTCCAGCCATGGCGGATCTACGGCGAGCAGCTCTCAGCCTCTCACCAGGCTTTCCTTTTCGGTTATGTAGTTTTTTTTCGTCCTCAGGCCGGTGTTGATCCATTTCTTTGTGTGTGTCTTGCCTTGCAGTGTGGATTCCTTAGCCAACAAACACTGGTATGACTTCAGGGCCTGTCAGGGTTCAGCGTTCGCAACATAGGCAAGACTCTGCTGGTCAGGAGTCAGGACACTGGCCACCAAGGTATGCCTGTCCATCTTCTCCTGCTTGCTCTATCATTTGGGAATCGTACTCCTACTACTGTATCATCTTGGTGTAAAAGGAAGGGCAAAGAAGTTTTCACTGGTACGCAGGCATGAGTTTCTAGCAGTATGGGTGATTCAGCATGCATGTGTATTTGATCTG
>comp7165_c0_seq1
GCAGAACTGGAGAGGGAACTTTAAACCACCTCGTACAACAGAATTAGTAAGGATAAAAACGTGAGCTAAAATAAGTTTGAGTTGTCTTCAGGCAAAAAAAAAAAAAAATAAATGCAAAAATTCATGAAGGATTACGGAGGAGTAGCATTAATAAGGATTAATTTACGGGTTTTTTTTCTTGCAAAGTGGACAAACAATGTATACAAAAATCAACTCAGGAACCTTAACACCTAATGAGGCGATGAGTTGTATAAACTGGTACTCGTGTCCATGTCTGGGATGCATTTGGTAGATGTGTGGTGTACAAAAAATAGCAACACGTGACAGCAGACCAAAAGGGGCATAGTTAGATGCATGGACCTCCAAAGAGAAACCAATACCTGGATCACAAACAAAACTTGTTTTACCTGAAATGGC
>comp7169_c0_seq1
GCAAATGCAACTAGTCACAACTCACAAGCCAGGAAGATGTAGTACTTACATTTTTACCATTTTCAGAAAATGGAAAGAAGTCAGTAGAGGTGTAGTACGTATTGATGGTTAGGAGACGGGTGGAGACGGCGAAGAGTGGGCAGCTCAGGCGTGGTGGTGATTGATGAACTGCTGACTGTTATTATAATACAAGGTGATCTGCAGCAGCCTGCTGTGCAAGGAGACACGGCGGTGAGCAGACAACGAAAGTATACATGGCACAGTATTAGGGTTCAGGCAGGAAACAGTGATGAATTATATCAGGGTCGGAGATGAGCAACTTTACCCGGCCAAGGACAGGGACAGGC
>comp7181_c0_seq1
GCCGTCCTGGGCGCGCTGCTCCTGCTCGTCGCGCTGGCGGGCTTCGCGGGCGCCTACTGGAACTGCAGGGGCCTGCTGGCCTGCTACCTCTTCGCCATGGCGGCGCTCGTCACGCTCCTCCTGGCGCTCCTCGTCTTCGCCTTCGCCGTCGCGCACGGCTCCGGCGCGTACCCGGTGCTCGGAAGGGCCTACGACGACTACCGCCTCCAGGGATACTCCGCCTGGCTAAGAGGGTACGTCGCCGACGACCCCCAAAGGTGGGAGGGGATCCGGGCATGCGTCGCGGCGTCTGGCACCTGCAGGAAGCTCGCCGCGGATAGCTCCTTCATCGTGCCCGAGCAGTTCTACATGTCGCACCTCTCCCCCGTCGAGGTAAATCAAATAGTACTAGTACTGTACTTGTTGTTTAC
>comp7184_c0_seq1
GCGTTATTTGCGTATATTACATCCTGTCTAATAGCGTTCGTTTTTCAACTCTAGTTTACTCGGTACGCTTCCCTCAACCAGTGATTGCCTTGCGTCCGTTCAGGAAGTCGGCAAATTGCTGCTGTGTGCTGAAGGTCTGGCGGTTGATAGCCTGGTTGAGATCGTACAGCTGTCCGAACGGCAGGTTGAGGCAGAAAGATGCTCCGAAGGGACCGAGCTTCTGGCACGAGTATCCAGTCTGGCAGCACTGAGAAATGCCGGCGCTCCCTGAAGTGTAGGTGACACCTCCTGCTACACCAACGTTTGCTCCGGGGTTGCA
>comp7190_c0_seq1
CTTCGATCTCTTCGAACAAAAGAAGAAGCGCAACAACATCAAGCTTTACGTTCGTCGTGTCTTCATCATGGATGACTGCGAAGACATCATCCCTGAATACCTTAACTTCGTCAAGGGTATTGTCGACTCTGAAGATCTTCCTCTCAACATTTCTCGTGAGACTCTCCAACAGAACAAGATTCTCAAGGTCATCAAGAAGAATCTGGTCAAGAAGTCTCTTGATATGTTCACCGAGATCGCTGAAGACAAAGAGAACTACGCTAAATTCTACGAAGCCTTTGGAAAGAACTTGAAGCTTGGTATCCACGAAGACTCCACCAACAGAACCAAGTTGGCTGAATTCCTGCGATACCATTCAACCAAGTCTGGTGAAGAGATGACTTCTTTCAAGGACTACATCACTCGCATGCCCGAG
>comp7192_c0_seq1
TGGAAATGCAAATGTATCAGTAAGTAGGAAAGCAGTTGCTAGAGAAATGTAAAATGTAGAAAATAGCTATACGCCTATACCATGGAATAGTAGAATGGAAGGAACATAAAACCAAAAACAAATTTAACAAAGATGTTAGATATTCAAAGTAATGGAAAACACAACAAAAGAAAAGCAAGAAAACATAAATGTGTACGCAAAGTCGTACACCGGCAATCAGATTAACAGGATAACACACAATACATGACAATATCAATGAAGTACATGAATCAGTGACGGTTACTGCAGAAAATATGATACACTAGCACTCAATTCTGCAAGTCTGAGCGAATCATGGACCGAACACTCTAGATGCACAGGATAGGATGTCTAAGTGCTGTGGAACATTTGAGAGAACATTATAGAGATTGTAGCATATGCTTTCACCTGAAATTGAATCGACTGGTTT
>comp7196_c0_seq1
TTTTCTCCTTTCCTGGTTCGGGTAATGCGAACTAGAGAAGGCAATGATGGAAACAATCTGTTTTACCTGTAAGAGATTAAGACGGTGTCTAACAGTTTGAAGCAATTTAAAAATGTTACAAAGTTTGCAAGGAGTTCAGAGTACATGGGATCAGTTGTGAGAGATTAATTTCTGTATATGTAGGCATTGCTCAATCACAAACCAAACCACTTGCCACCATCTTACCTACGTGTGGCCAATCTTCTACATTATTATATATGTTTTCCAATATTTATCTTTTGTTTCTGGCCATATTTCTCTTATAATGTTAGCTGCCCTTTCACCAAAATTTTCTTAACTCATGACCAATTTTCAACCCCTACAGTGAATGTTCAACCTCTATCCG
>comp7210_c0_seq1
CAGCCTATAAAGCTGCTTCCAAGGCAGCCGAGAGCCTGTCCGCAGCACATCACCTTCGGCTTGCTGTGAACCTGACCAAGACGGCCTTCTACTTTGATGTGATGGAATGGCCTGAATTGGCAACTGCTGTGGCAAAGCTAGCGCTAGACAAGGCAGGACCAGAACTTGCTTCACTCGATGAAGAATCTTACAAGAAAAGCACTGAGATCATGGGACTCATGGAGGATAATCTGAAAATGTGGAAGAATCTTACAAGAAAAGCACTGAGATCATGGGACTCATGGAGGATAATCTGAAAATGTG
>comp7211_c0_seq1
GGTAATTATGATGGTGGCAGATGTTGGCAGTGGCGATGTTGCCTCATGACGAAGGTGGTGGCGAGGGCCAGGTGCCTTGCCGAATCGGTGACGAGGTCCAACCACACAAAGCGCATGTCTTGGTGAGGAACAAAGTTGATGAAGATCTATGGGGGCATTTAGGCAGAGCTTCTCAGAGCAGATTATCTTTGAGAATTACTCCTCCTCAATCGAACAACCAAGCTACACATAGATTCTAGTAGAGATGAGACAAGAATCACTTCTCCATCTAGGTGCACTATATTCAATTCTCACCAGAGTCACGAAAACAAGGCTTCTATTATAGTTGGTTCCAGGCTTATGAATTACAAAGTTTGGTGCATGATCCATAAACAAGTCTGAATCACCAACTCCTAAACCTCCACCGATGGT
>comp7217_c0_seq1
GCTTGATTTTAGGGAGAAAATGAAAATGACTGAGCTAAAACTTAAGATTAAATAAGATTTTAGGATTTTTTATTGTACATTTTTAGAAAAGTATTTTGGTATTTTCTTGAAAAAGTTTATATATATACTTTTGGTACCTTTGGACTTGACATAGTTTGACTTATCTTTCGTGAATGATGGTCTGATGGACTGTCATGTAGGAGACGTGAACTACAACCGTTTTTAGAACCATTTAAAGAGCAAATTCAAACAATTTCAGAAGCTAAAGAAGATAGAAAAAACTATATTTTCTATTTAGGAAAGACCAAATGAGTTTTTTATTAGAAAAAGTGGCGTTCCGACGAGATCCGGG
>comp7218_c1_seq1
TTAGTCCTCGTATGATAGTTAATTGACAATAAGCCTGCCTGTAGTAGAACTTTGGTAGTAAAACACATGTATGGGATGGCTATGCCTCAACTGCATGCATGCGATTTGTTGTAGTCCATGTTTGATAGCTTTGACAATAATATGTGATGTGCTTGTTTCTAGGTTGATCCAGTTCTGCTCTAATCCGGTTGATCTATTGTTCCTTAGATTGTTGATTCACATGTTCTCTAGCTCCATGTGATTTCGTTCTGGTGCACATTGATTATTGAAGAAGACCAGTCATATTTTCTCCTAGATGGATCTGAGAAATAGTACAATTACCTAATCAGGATCAGGACATGCAATTTAAGCTGAACAATAGAACTCAAATTTTCCCTGTACGTGATTGGGCAATTTTG
>comp7225_c0_seq1
GACTATTGAGGTGTTCATCAGCCTAAATAGTAAATAGCAGACTTCTTTTCAGGGAATGAAATAGCAGGACAGACAAGATTGTCCTTCCTGCTTGCAGAGGAGAAGCCCAATCAGGGGGAACTATCTTTATAATTTGATAGCACATTGGAACCAGCTCTCCTTAGACAACCTCTTCTCTCCTGATGGAGTGATGGGGTAAAGAATTTTCCATAATCTCAGGAAGGAAATCCAGAGCTCCAATCTAAACAGTTTGGCATGGGTATTAGGTAATTAGGGCCCACGCCCCAGCCGTCCCTCAGGGAATCAGGGTAGCTATCCTGGACACGAACTTCACAGATCCAGTTATTCAGGAGAAGACTGAATTAGTTACAGTCTATGGATACAAGTTCAGATATGCTGGTCAATAATTAGATTGATAAATATCATCTGTCAACTGTGATAAACAAACATACCAAGAAATCCCAGAAAGTAGGCAA
>comp7228_c0_seq1
GGGCGAGCGGCCCGCTGCACTGGGTCGGCATGGTGGCCGTGGTGTGGTGCTCATAAGCCTGGGCTAGATGTATGGCCGTCTGCAGGTCCTAGGTTTCCCGAAGCTCGACGTCGACGCGGATGTGCTCCAGAAGGCCCCCACGAACAAATTGGCCTTTTGGGTCGGCAGCAACTGGGGGTTGTGGCACAACAGCTCATTGAAGCGCTCCTGGTAATCCTGGACTGTGTTGTGGAACGGCAGCCGCACAAGTTCGGGGAGGTGATTGCAGCGGATAGCTGGACCGAACCGTATGCTGCACAAGTCCTTGAAGCGCTCCCATGTCTGGGCCGCGCCAAGAAGATACGACACGAGCCAAACACGATCCGATGCGAGCGTGTGCTGCCCTCGGAAA
>comp7238_c0_seq1
GTTTGCTAAACACAATGGGGCGTGTCGTCCTTGTCAATTCGGTCTTGGACTCTCAGCTGGTCTACCTCATAAGTTCGCTGCCAATCCCTCCAGGAGTTATCAAGCAAGTTGATGCACGTCGGCGTCTGTTCATGTGGGGTGGCGCACAGGGTTCTACTCATGCACAGTGTCTGGTTGCCTGGACAAATGTGTGCACAACAAAAGATCTTGGTGGCTTGGGGACCAAAGATCTAGGCGCTCAAAATATTTGCCTCCTTCTCAAGCTCATCCATCGCCTCCACTCAGCAGAATCCTCGGCCTGGGCTCGTTGGGTTCGTCAGCGTGCTTCTCTGTCTAACCTGCAAGGGGATCTTCATGGTCACCATTGGGAACTTCTGCGATCCCTTCTCCCGCTGTACCAAGCCATCACATCGGTTGCTAATCGAAACGGGAACAACACCTCATTCTGGTATGATGTTTGGTCTAGAGACGACTCCATGGCTGATCGTTTTCCTATCATGTTCAGTCACTGC
>comp7242_c0_seq1
CGATCCATCAGTCTCATCAAGCTGGAAGAAACAGTAATAGGTAACATGACTAAAGGTATATGAACTCTAACAAAATCTGCACATACAATTCTTTTTCTCGAATATGCAAGAGAGTTGCGTATCATTATATTATAGAAGAAGGAAAACAGATAAAGAACCCTGAATAAACCACACACACATACAGGAATGTAGATTACATGCTCGCCCGTGACAATTATAGAAACCACCACAAAAACCGCTAACCACTACCCATCAGGGATAGCTGTCAAGATGTAAAGCCCCGGAATCCCAGCCAATTCAGAGCTACAGCTCATCTGCAGCAAGCAGCAAGGCTCCCAGCTGCCGCTAAGCT
>comp7245_c0_seq1
TCGCGCCGCCGTGTCTAGCTCGCCGAGCCGCCATGGCCGCGGGCGAGCTTGCTCCGAGCCCTCATCCGGCCACCTAACCCCCTAGATAGGTGCGCGTGGTTGTGGGGAGCACACCGGTGTTTTCCCGCCGGTGCCCCGCCGCTGCTCTGCTCTGGAGTCGCCAGGGACTTGGGAAAACGAGAATAGGAACTGACTAGAAAACCAGGCGCGCCTTTCCTACATTGAACCCGCATAACTAAGAACAATCGATGTAGTACGATATATATAAGATCAATGTAGTATAATATATACAAAACCTCGTATTAAAATGTTTTAAATACGACGCTATATGTTTACTGTTGAGTCCATCTCAATTTATTTTATATAATTAAGTGTGAATGTTATAAATAACCATATAAAGCTTTGTGTATTTTTACATTTTGTAACTTCTGAGCGGCTATAGAGTTCTTAT
>comp7255_c0_seq1
GCTCCTCTTCCTCGCTCTCCTCCCTCCATCACCAGCCAGCAGCCGCTGCCCCTTCTCCTCCACCGTGTCCTCGCTCCTCCGCCGCGCAAATTGGATTGGGCCGCCACCAGCTCTCCTCTATCTTCATCTCTCCCCACCGTTCTGTGCGCCTCGGATCCCAGCCTCCCGGGGGCCAGGGCCACCGTGACCGCAACGTGTGCCGCCTTCTCACCACACCTTCGAGTGCACCGAGGTCGCACCGCTGCTTCCTGCGACTGCTCAGCCGGGAGCCGCTCCTACGTCTGCTCCGCTCGCTCGGCGCTCAAGGC
>comp7256_c0_seq1
GGAAACGCCCTTTTTTTTTTAAAGAGGTAACCCCATTTCCATTATCACTAACGGAAATACAGCATTTTTGAGACATAACAGAGTGAGATTGAACATAGAAAAGGGACAGACTTACGATAACGACCTATTACAGACAGTTTGTAACTGATAAACTTGATAAGAAACAAGATTACCACCATTCTGGTACGACATCCAAGCTACCACCAGGATCACCAAAAGCTAATCTATTTGCGCCACCATCCATCGGGCAAAAGGATAACTAGCTTCGTGAAGAGCAAAGTAGAAGAACTCATCATCCCTTCTTGTTGTCATCATCGCCATTCTTCAATATTAGCTGTCCATCCTTCCCCAGCTTTTTGCCCAGCAGAGAGGCTGCAATCTCCAGCATAGTATTCACTCCAGCTTCAAGTGCAACTTTATCCATCTCTGAAAAAAGACCTTCCAAATTCCTCTTAGCACCAGCTATCTTCATCTTCTCCATAGTGGTCAAGCATGTATCCTTTTTAAGCCTCTCGCTTCTCCTCCTCTCCAGAATGGGTTGATCTTCAACATCTTCATTGGGAGCAGGATCAGCAACAGCTTG
>comp7256_c1_seq1
GGATCAGCAACAGCTTGATTAGTATCTTCTATTACCACAGCATCTTTCTCATTCTTGTCAATTTCCATATCATCACTCCCTTGAGTGTTGATGATATTGTCTTCAGTAATGAAAATTTCCAGAGATTGGGTAGCAATTCTAATCTCATTCAAGTCAGACAGCTTGTTTTTTGACAGATTTTTCTCAGGATAATCACTCTTCTTTGATGCATCAGCTGGATCCTGAGATCCTTCATTCCTGATCTTAGTTTGAACAAACCAAAGCTGTTTGTTAGAATCACCAGGAACTCCCTTGGAGGACTGGCCTCTCTCACCATCACCTGTGAGCTGCTTAATCTTTTGAGAGAAAGAGTCACTATATGAGTC
>comp7262_c0_seq1
GCACGCTGGTGGTGCCCCGCCTGAGGATCGACGCCGAGACCGGGCGGATCCTGCGCAACCTGGTGGCGCTAGAGCAGCAGAACCCCGGAGTCGGGAGCCACGTCACGGCGTACTGCGTCTTCATGTCCCAGATGGCGTGCACCGCCAGTGACGTCGGCCTCCTGTCGAGGACAGGGGTCATCGTGCACCTCCTCGCGAACGACGGCGAGGTCGCCGCCTTCTTCTCCGACCTCTGCAAGGGCGTCCTGTTTGACCCTGACGACGCCGACCATAACTACCTGAGGGCCACGTGCCAGGTGCTTGACAAGTTGTACCGGAGCCGCCCGCGGCGGTGTATGGCGTTGCTGTACAACAAGTACTCCGCCAATCCCTGGCTTGCCGTCGGGGTCATGGCCGCGTCCATCGGGCTAATTTCCACCTTGGTGCAAACACTCTATACTGCTTTGAGCTACTACGGGGGACCGCAGTGAAGTAAAAATATCTAGAAATAATAATGGTATGCATGTGGTATGGACTTTAGAGTGTTGTATGCGTGTAGGACCATACTACGGTACTCCTTTTATTTTACTAACAAATATAAATATGTCTGTGCGTTGCAACAGGAG
>comp7263_c0_seq1
CCAGCGCCTAGTCCGGCCAGTGTGGTGGGCACAGTGATTGGGTCACTGCTGGGTGCCGTGGGAGCTGTCCTACTTGCGTGGTACATCTGGAAGAAGATGCAGGATGAGGGTTGCTCCTGCTCCTGCTCCACCGACTCCTGCTCCACCGTCTGCTCCTGCTACTGCTGCAACAACGCCACCATTTGGTGCTGCTGAGAGATGAACTAGTAACAAGGGAGAAGGTATTTGATCTCATGGTTGAGGAGGAGTATTGGTGGCTGGATTTAGACTAGATGGGTGATGTTTGTCGCCTGAAGGGATAGCAAAAACCAGGCACATGTGATTTAGCAAATCCGACCATCTGGTGCTGCGCATAGTCTACTTACTATTATCCATCATCTAGGTTTGCCTGAACACCATTTGGTGCTGCAGTGCTGCTCATAGTCTAGGTCTTGGACTGCATGTTTATATGTGGACACCATATATCATGGCTGTTGTTGCCACTGTGTTCAGGGGACAGGACGTGTGGGAAGCCGCTCGGGG
>comp7286_c0_seq1
GCATGTAGTCTCTAGGACTAACCCCGAGACTAACCCACTAACAAGACGTTGCATACACGTAGAATTGTTTGTAGGAGTGTGCCGGAGTCCTTTTTGTTGGTCTAGGGTTTGGAGTTGGAAAGCACAAATTCGTAGCAAGTCCCTTCCCGCACTCCTTTGGAAATCAACTCGAGTTCCATTCGAGCCCTTCCCAAATTCTCTCCTGGAAATTTTCCATCTCAGGTCTCTTTTGGAATTTGTTTCGAATCCCATTTCGAATCATTCCCCAAACTCCTTTTAATAATCCCTTCTCAATCTCCTCCTCAGACTTATCTAAAAATCCATTCGAATCTCCCCTTCAAATTCCCTTGGAACTTACTTTTCAAGGGAGTGTGGGAGAAATTTGGTTAGGA
>comp7288_c0_seq1
TTTCGCCCCTTTGGGGCACTTGCATGCTTGAGGAGCAGAGTAGGGAAGCACTGTTCTTGGAGACGTTTGAAAATTTCTTTGTGTTAGTTCAAGATTCTCGTATGTATAGGTGTGTCTTATTCTTCAATAGCTTGTTCCATGACTAGCTGCCATTGGAGTGTTACAAAGAGTGACTGATGCTGATCTGAGCTTTTTGTGTGTTAAGGTGCCATTACTAATTTTGCAATAAATACCCATCTTTAGCATGCTTTTAATATGCCCTGGACTACAAGAACCTGCAGTTAGTCTACACTAATTGGGGTTTGCCAAATACAGAAGATGGACTAAAATTGGATTGCTTTGCTATTACTATGACAAATCACATGGGTGTCTAGAGGACATGGGAAATGCCTTCTTTTTTTCTTTGAGCTAAATCGGATGGTTTGAGA
>comp7289_c0_seq1
CGCATGACAATGGATATTTGACTCCTAAACTAATTACGTAACTAAGAAGTTTCACAAAGGAAATAAAGAACATGTTCTTTTTGTATTGACAGTAAAAACATGTCTCGTAAATGTTTGGTCAAAGAACTGCCAATGCAATAAGAACTTTTTAAGAATAGCTTGGACCTAGTTTCATGAGCATGTGGCCTGCACAATGGGGGCACAGCAAATATAATCATAATCAAGGTACTGCCACATTGCTACTTGCTAGTATGGTTTGAAGTTGATTAAAACCAACAAGGGGGTAGCAGCAACAACTGAGATGAAACTAATAAACTCGAAAATGCATTCATCATTTCATCACCATCATCCCAGCTACCTAGAAG
>comp7294_c0_seq1
AAGCAACACCACGAGAGCCAGAAAGAATGGTATACGATCGATGGTTATGCTAACCATATGGGAGATCTCGAGAGAAAGAAACAACCGCGTTTTTAATAGATCCAGCAGATCAGTGGATCAAGTTTTCAGTGCCATCCAAGATGAAGCTACGATGTGGATCCGAGCGGGGAACAAAGGACTCCAAGATGTCTTACCAGCTGTTGCAGTTGTGCCATTAGGGCACCTGGTTTAGCTTTCTCGAATTGCTTTTACAGTTGTTTTCAATCTTCATGTAAACTAAACCATGTATGGTAGGGGTGGCAAGGCCTTCACTGTTTGGTGAACGCCATGCAAAGTAGAGCGCTTCTCGTGCTGAACCACTTGTAATTCGTATGCTTCCAACTTATCAATGAAAGCCTGTAAAAAAAAAA
>comp7296_c0_seq1
GCCTAACATATACTCCAACAGTAAGGCTTGGGAGAGTGGTGTTATCCTTTCTTTTAGAAGCTTGCTTTCTGGAGATTAGTTGTCATCCTAACGCTGTAAAATGTTTTGCTGGTCTTTAGCATTGCTATAAGACTGGGGATGTTTGGAGCTACCATGCAGTCTTCAACATTGTTTGGAGCTAAGCACCTGCAGATAGCCATAACTTGAGAAACACACTTGTATTTCAGCCAAAAGTTGGCAACATTGTTTCTGAAATTTGGCAATACCATGGTTTTAAATTCTAAATTCCATTTATTTTCTGAAATTTGGCAATACCATG
>comp7308_c0_seq1
GGAAAGGAAAATTAAAGGTCCCCTAACTGAATATTTTTGTTCAAACCTTGTGCCATTAAATTTTGAAATAAACTACTTACTTCTAAGCTAATCCATTTGTCTTTTTAAATGCAAGGTGCTTCTAAAATAGGTTTGGAAATTATTAAAAGTTATTACAAATTTGATTCAAACAATGTAAATTGCACATTTATAATTAGTAAATTGCACACTTAGATTTCTGCAATTATAGTGTTTAACATGTGCAATATCCAAAATATTCAAAAAAGCAAGCATGCACATAGAAGTACGTACAGGTGTGGGCACAAGTATAAACACAAAATATGATTTGTGTTGGCACAAAGAAAATTAACAATCATTGTTACACTGTTACAGGGCCATGACTGGAAGTACTAAAA
>comp7313_c0_seq1
AGCATGTGCAGACTAAGGGACAAGAAATTCTCTAATGAACTACAACAATCAGTGATTCACTAATTCACTACTTTCTTTTGACCACATCGAGAAATAAGATGAAAAATCCCTTGTACTTGTTACTGACATCTCATATATCAGCACGCCAACTGAATATGTAAACAAAAAACACATAGTAGCCGCTACCTGATCAAACTTTCAAGTACAATTAGATTCATGGAAATCAGATCTCACCCATTCCACACTAAACAATGGTCGCTCTCTTCTCCATTTGATTATTCAATTGCTAATAATGCAAGTATGCAACAACATGAAGAAATATTAAA
>comp7315_c1_seq1
CGGAGTGATTATAAATTTATAGAAGCAATTGAGCAGCAAATCCATCACATTCACATTCATATTGAACTAAACAAAGGAATTTTAAATTTAACAATTCAACGAACGAACTAGAGTTTGTCCAGACAGCACACCATGACCACGACCATGACTCCATCATACTCGTACTGTCATCCAGTTTAGTAGTTTGCAGCATCATCCATTGTCCACTCCAGACAGCCCACCATGACAATTGACAACGATCATTCAAGAACGACAATTCAAGAACGAAGCAAAATATAAGAGCAACAACTAGTATGCAGTATGCTGGTAGCCTG
>comp7324_c0_seq1
CAGCGGAACCGCCTCGATCCTGGTAATTGGGAGGGGGTGGGGGTGTCCATAGCTGTTGCTGATTTTTCTAGATTTTTATCTATGTTAATTGTACTTAGATTTGGTGTTGCATTATACCCGTAGTTCTACTACTTCAAACGTGGTATAGTTGGCTGTGATAGTATGCGTATGCCTACTACCACCACCGTTCTACCCCATATGTCACATTATTTACCCAAACTGCCACCCAATACAAATCATTTTCACCCGTGTCCTATTCTTCACTTGGAATCGAGGTTACCTTATATAGTATGTAAATGTTTGACTTTTTGTGCCCTTGCAGCGAAGGGACAATCCCGG
>comp7342_c0_seq1
GGACCCTCCGCCGTGCCCGTGAGTGGATTTCTTGGTAAATGCGTGTTTCTTGACTTTGCACCTGTATTTGGCATGGGTTCGTCTGAATCAAGGTCACAGGTCAGGTAGAATCGCGCTGGTCCAAACCCATTTTTACACGTTTCAGTGGCACCGAATCCGAATTATGCTGCCCGCCGAATGAATGCTTCCCTGTCACGTGCAGTTAGATTCTTCAATTCTGTTTGCATCTCTCCCATCTCTCTGCTTCCATCCTCTTACTGATACACAGGGTCAAACGGCATATTGTTTTTGAGGTTTGCATGGATAAGGAGAGC
>comp7351_c0_seq1
CACCGCCCAGTGCCACCGCCACCGCGCGTTCCTTCCCTGTTGCTTGCCGTCCAAGCCAACCATTACCTGGAATATGCAGGACAAGTTCCATTTTTTCTTGGACCTGTCAAGCTAGCTAGACCAAAGAAAGGCGCCCGGATTTCACTCGGTCAGAGAAAAAACCGTCAGGGTGTTAGCATTAGAAAAGACTAAACGGGTCAAGAATTCCATGGATGAAGAGACTACTACGTACGCGTGGCCACCATGCAAATCAAAGAATTCAAAGAGGGACTCTCTCATCACAAGTTCTTTTCACGGGAAAGGATGTGCCGTCGGCGTTGATTAATCGAGGTTAGTTGGTGTCTAATCCATCCAGCAACAGTGGCTTCTGCTGCGACAAACCTGCGAATCGAAAGACACACATAGGCCTCGTTTAGATGCTGAAA
>comp7352_c0_seq1
GAGCGGGCGAGCGGACCCTCGTGATCACGCTAGGCGCTCCAGGTATGTTACTCTTTTTCTTTCCTTTCCTTTTTCTTATACTTTTTGTTTTTATTATTGTGTGGTTTTTATTCTTCTTTTTTATTTTTTACTATATTTGATACTATTTGTTTTATTATTTATTTCTTTACTCTAAATTATTTTTCCTTAATCTTATTTTTTTGTTTTTTTGTTCACTCCCAACTTGGTATGTTTATGTTTTTTTCCCTTCCTTACCTTTTCCCTTTTTCTTTGCCTTTTCTTTTTTGTGTGGTTTTTTTCTTATTTCA
>comp7354_c0_seq1
GTGAGGCGAACCAGTACAAGAAATAATTGAGCTGCAACGTGACATCCTTGTATATACTCTGCGTCAACTTTATAAACTAGGCAAAATATTGCATCACAGATCATTAAGAAGAAACAAGGGATCAGCTACAAGGCACTACCAGGATATCCACCCATTTATCCTGAACAATAACAGTTAGCAAGCAACGCCTTGTTAGAATCAGAACATAGTTATAGCCAAAGCCCCCTAGATGACAATCGTGTAGAAACTAAAATAGTAACGCTAAACATGGAAGCTGAAAAATGCAAGTAAATATGTGTGGTACTGCCA
>comp7357_c0_seq1
GCGACTCATATGTATAAAAAAAAGTTGCTCTACTGAATCCAGTTATAGCTTGTAAACCTCAAGGTAACTGTGTACCACAAGTTTTGACATAGAGAGAAACTTGCCAATGTATCATCAGAACTATACTCATTCCAGCATAAAAAGCAACAGACCATCTGGAATAAATTCTTAACGAAATTTCCCACTGAATTATGCAGAGACATAGCATAAGAGAAACAAGTGCACTGACTAATCTAGTGACTGGTGATCCAAACCTTGGCTCATGACATAATGACAACAAGCAGCAGCGCAGCACCACTGATATTCGAGATCCGATACTAGAACAAATGCAGTAACCTAGATGTTTAGTCAGCTGTAAATGTACTTATCAGTTATCACTAACCAATTTAATCCAGTTTGCCAGAATGACCCAAGACTTCAAATGCATTTCTAAATTTGTCAGATAAAAAGAGGTTTCGCTCGAT
>comp7365_c0_seq1
GCAGATTCTTGTAGATTTGAAGGGCGTCCATTGCATCAGCACTACAAGATATAGAAAGTGAACTCTGCCGAAATGATTTGATTGCTTTTGCTACAGCCTCTTGTTCCTTGCTGACTTGTAGAGACAACAGTTCAACCTTGTGTGGCGGATCAGTCGGTCGCTGGTCAGCTGGTGCAGTAGCACACTTTTCTTCAATTTGTTTTTTAAGAGCCTCAATTTCATTTTGAAGAGCATGCTTTTTTTCAGTTTCTTCTTCATGAGCACAGTTTTCTTCAGTTTCTTTCTGAAGGGCACACATTTCTTTAATTTCTTTTTCAAGAGAACGCTTTTCTTCTTCAATTAATGAGAAAATGAGATCGATCATCACCACAGGTACCTGGCAAGCTAGAGCTTTGTCATCATTTACATGTTCTATTGGTTGGATGAGGCCAGTGTCGAGGAGCTGATAGAAGTAACCCCCTCCCAGTTCCCGTAAGTTCTGTCCATGATCATCACGGATTAAACCTTCAGATAGCCATCTCTGTACCAAACTATCTCTTCTAATCACATAATACTCCGGGAAAATACGTAGATACAAGAAGCATGTCCTTAGATGTTGGGGTAGGCCATAATAACTGCGTGATAGTTTTCTTCTCATCTCCTTTACACTATCACCAAGTTCAGAACCCATACCAATAGAGTCG
>comp7366_c0_seq1
GGATCGTGGAGTGTGCAATCTATGTACAGTATCATCATAGACAAAAGTATGGTGCAAAGATTACTTCTTTGTAGCAAACGCTATGTCAATTTTGAAGAAATGATGTTAGGGACCAAGTGTCCAATGAAGTTGTGCATTATACCTCTTTTTTTGTTGCAAGGTTGATGTGGTAATGAAGAGAGATAGTGTCTTTGAGGATATGTCTCTTTGTGAGCCCTAGGGTGTTCTGTTTATAGTTTTGACATTTTTTGTTGTTCTGTTTACTTGGTGATTCTTTCCATTTTATGCTTCAAGGTATGTCTATGCTCTTGACAAATTTT
>comp7383_c0_seq1
TGCAAACACTCAACAGCAGCTCAATCCTAACACAAATGCCTACCATATGTCCAAAAGAATGAATCCAGAAAAACCCATACATAAATTAAACACAGGGGAGCTAAGCTGAACCCCGTGCTTCGACATGGTCAGGAACTCATTGATTCTCAGCACAAGAGCATCAGTCCGCCTGAGACAGCAAGCGCCAAGTAATGGGCGATGCCAGCACCGAGTTGGTACGACGAACTCTTCTCTTCTGCCTTGGCCTTTGCGCTCGCTGATTTCCCCGATGTCGGGCTGGGAGCGACATCAGAGGACTTGGCGTCTGGGGCGGGAGCAGGGGCAGGCGCCAGCGGTGGGTCGCTCTTGAAGATTTGCATCGGCA
>comp7384_c0_seq1
TTATGATTGACCTGATGTACAATTGCCCCTTCCAAAGAAATTGTACTGAAAAGGAAAAATACTTCCAATGTTTTATACTTGGGAGTTGGGATTTCTACCTTTCTTGTAGATTTTGCAATATACCAGCATGACTTGTATGCTTGTTGTTTCAGGTTCTTCTTACATATGTACATAATTATGACAGAAACAAAAGAATCATAAGATTACTGCAGAATATGCATCTCATATGGGCTGCATGTTCTGGATTTACCTGATGGGCTTGATTATTAGAGTTAAATTGCCTGCATATGTTATCCTTCCATATAAACTTTTCATTGTAAGAGATTATTCTTGAG
>comp7391_c0_seq1
GTCCCTTTCTCGCCGCGATCCTGTTTGTTGGAAGCCTTCTCTTCTTCAATATGCGATGGTCTCTCGCCAGTGAGCAAGTGAAAATCACCACCAATAGAAGCAATGACTGCTTCCGAGTTGGCGACCGGCGCGTCTAACACTGAGAGCTCGTAGTCCGTGAACCAACGAGGTCCAAACCATTGACGAGCAGGAATGAGAAGAAGGTATGGAACAGGGAATCCTATTCCAGCTATAATCTGACTGATAGCCACCGCCACACCAAAGACGAACCACTGTATCGATATGAACAATGCAATCTTGGATCTCTTGATAGACCTCAAAGGATGATCG
>comp7397_c0_seq1
GGAAGCCTGCTGCAGACGCCATGATTCCCGAATACAATATTGTGACGATCTCCAGCTTGTTTGTGATGATCCAAACCGATGCGTGCCTCTCTATCGTCACCGTCAGCGCTCCTGCCTGCAGTGTGCTGATGAAGAACATGAAGGCGGTGCTGGAGTAGAGGGCCGGGTACTTCTTCGTCAGCCTGCTTTGCAGCAGCAGCCACAGGGAGAAGAAGAGGCAGTTTGCCAGTGACGCTACAGTTCCCAGCATCCAAATCTTCTTGTCGTCGTTGCCTGCTTCTACTTGTACTTGCTGAGAGGAAGCAGCAGCAGGAGTGCCACTGCTCTGGTGTGTCACGGCCACACCCTTGTAGAGGCTCAGCAGCAGCATTCCTCCGAGCGACATGAGCGTCCCGAGGATCTTTGCACACCCTGCTTTGCTCTTCATGTTGAG
>comp7401_c0_seq1
GAAAAGGCCAAGAGCGCCGCCGCCGGTGCCCGTGGCCAGGCCGCCAAGATCCAGTCCAAGCAGGGCTCCAAGGGCGCCGCCCCCAAGGTCCAGGCCAGGACCCGCTAAGCAACTCTCGCTCGGGCGATATGTTGGCTTGAAGATGGGAAAACTCGCGTGCATGACCGGGGTTGTTTGAGCGGAATTTTTCGGGGCGACTCGGTGTTCCTTTACTCTCTTCCGTGATATTATATCTGCGGAATCAATATGAATGGGATGGGATGAATTTTACACTCAAGAGTGTCGGATGCAAAAAGTTCCGGCGCCCGCCATAGGGCAAATGCAATACCACG
>comp7408_c0_seq1
GCCAAGAAGAAGGTCGGAAACCCAAGGGATCTGGCGAAGCTGATCAAGAAGAAAGACGGCCAAGTCCTTCCTCTTCAAATGATGTCATTGTGGGGAGCAGTAGGTGATCTTGGGGTGGCGTCCATCATCAAGAAGACATTGGAAGACCAAGAAATTAGCACAACTTTCAGGTGCCGTGCCTGGGTGAAGCTGATGCATCCCTTCAATCCCCAAGAGTTCGTGCGGAGCATGATGGCTCAATTCTACACAAACGGTTCCACGCAACAAGGAAGCACCGAAGAATTGCTCAAACAGACAGAAAGCACCGCAGATGAGATTTTGGCTATGGAAAG
>comp7409_c0_seq1
CTGGATCTGCTGGCAGTTTTGTGTGGCCTGGACGCTCTTGCATGCTGATGAGTGGAGGCGAGTGTGGCTAAGATGAGCTCTCTCCACTCCACTCCACTGCTTGCGCGCCATGTTTTCGTTTTCTTCTGGCTCTGGAATTGGATGTGAGCTGAAAACGAAATTTGTGAACTGGAAACAAAGATGTGCTATCCTATCCATGTTCTCGCCTTTTTTAAGGTGTTGGAGCCTCACGAATCATGACGACAGGATTTTGTCAGTGTCTCTGGTCGCTGTCGTTGCCCTTCCTTTTTCTCTTTGGGCGCCCTACCTGCCCCTGGCGTTTGGTGG
>comp7412_c1_seq1
TGCACTTTCAATCTTTAAAAAACAGCACTGGATATTGGAGTCAATTTTTTGGCTGATGGAGCTATCCTTCAATTCAGTCAGTTTTTTTTTTCTAAAATACAAATCAACCATGCGGCATCCCCTTAGCTTTGTCTTAAAATAGTTACTGGAACTTAACTGGTCAGAAAGATCGCTGAACCAGTTCACAAGGAGGTACCCACATTTCATGAGCACCTAGGTTTGAGCCTCGGTGGGTGGCCTCCTCGATGGGAGACTCTACCAACCAAGTTATCACTTAGTTCTCAGACTAATGGTTTTTCTTATTTATCTACAAATTGATAAATTGATTTGACAGTATCATAATAATTTTGCTTCTGCATTCAGGGGAATG
>comp7429_c0_seq1
TGCATCATGAGGTCAATCCTTATTGATCAAGGAGCTTAGATCATCCTATGTAAGGTTCTTTTCTACTGGAATTCTATAATCTATAGATACCCTTAGCAAAGACACGAAAAAGGGGTGTATGTGGGCACCATAATTCATTTTGTCAAAGCAAAGGACAGTAGAGGGGTAAGGGTTATGCTCAGGCTATCATAATGCAAAGGTAAAGGGAATGGCAGCATCCATAAGAATATGATTTTAGCTAAAATGAGGGGGACAGCAAAGAAATAGCATCTATTGATACTTCTCCATGAGAAAAAACTTCCTTACCACTTCATGAAGCTTGTTCATAGA
>comp7430_c0_seq1
AAGATATGTGTATGGCGTCGCCTCACCACGCGCCTTAAATGCCTAGGCGTCTGGAAGGGGTAGCTCGCTGCACCTCGCCTTACCACCTTAAAAACTATGCTATGGGCCTCAATACTATCATCCAATTCAGCCCCTATTATTAGTAACATGGTATCAGAGCTCTAGATTTTATGATCCAACTAACACCCCCTCTTGGTATCAGAGCTCCTGGTGTTGCTGCAGTTTTGTGCTGCTGCTGTTTATTCTGGAAAACAGAGGTACAGCTGGCCTGATCTGCAGTTTAGCATCATGCTGTCATGTGCAGG
>comp7447_c0_seq1
TTTGGGTATAATTCTTGTTGCTACACTTGCTTCACACATGTAAAATTGCATTCAAGTGAGTATACGTCATAGTTATTGTTCAAAATATCATGGGGCCATTCACCACACAGTTAATAGACTGTATGTTTGTCAGATGTTTGTGAGAAATACTGGAGTAATTGGTGAAGAAGCTTTCTTTACACCCTCCATGCTTAATTTTTTCACCTTTTGCTTTACATGATTCATTAGAGAATCATAGACGTCCCTTCTCTTCATCATGGAGGATACATTTCTGATTTCCTGCTTCGTTATTTCATCCAGTCTTGCTCTGACGTAATACATTATAGTATGGTGTTACCATAGCACCATGTCAATAAGTTCCCATCCAAGTATTGTCCTG
>comp7469_c0_seq1
GCATGCACAGGCAGGGTCACTAGATCATATGCCTGGTGAAAGTTGAAGACTGCGGTGGATCATCCAATCCAGTGTGCTACTCCATCAGCAGCTCAGGATGCATGCAAGTCATATACTAGTGCTTTTGTTGTGATTGCTCAACAGCAGCCAATTGCACTTCATTAACATCAACTGTCTGACATATATACTCCCAGCAGGAGCTAAGTTCATTTCAGTACTACCTTCAACTATCTAGTATACAGTACTAGCTGTTGGGACTGGGAGCTCATCAGCAGCTCCATATATATATGCTTCAGGGAGGCTACAGTATATGTGATGATCACTATCAGACTAGCTAGCGTCATGATACTACCTGTGGAAGAAGAAAAAAGTAGTCTTAACTTTAATGATCGTGAGAGAGAAACCAGCACTCCAGCATTGCTATCAAAAGCAGAATGCTGAATTGACA
>comp7472_c0_seq1
AAATGCTGCTGCATCCAGCCACCTCACAACAATGGCTATAAATTTCTTCCTGGTAGAAGTGCATCTACAATTGTATACATATATATCATTCAAGCAAATAATTAAATTTAACCCCATAACCTCGTAACCAAAGCAACACAAAAAGGTCCTAATATAGATTCTTGTTTCCTCCGTGACCATACAATCATCCAAGGAAAAACAAATGCAAGACTAACAGAGTAGGCTACTTAAATGGTGGGGAGAGAATTAATACAGAAACAGCGAACATTTGTCAAACCCAACAAAACAAAGCATTAGGCTAATGTCATAAGCTGATAATCCCATCCGTAACTCACCAGTTCGATCAAGGTTGAGTTAGAATCCTCTTG
>comp7485_c0_seq1
TCGCCCGCTTTGCCCCATCATTTAGTCCTCGACATTCCAACACAAGATGTTGCAGTTTTTAGCCGACATAATGAAAGGTTCCAGCTACTTGCTTACGACAATCCAATCACCAGCATACGCAACCGGGGGTGACCGAAGGCAACAGAGTCAGCAGGTCGGAGTTCTCCCCCAAGGTCCAAGGCTTACGAGTTCTCTGCCTAAGGCTCTTAGGCCAGCAGGCGTACAACCGATGAAAACTAAACTGTTCGAAATGCAACAAGTGCATGAAAGCACCCCAATAGCCACGCAGGGCTCTACTAACCACGACTTCTTGAGAAAGAAACATTGGGCATCCAGCCCAGACCCGTTTACCTAAAGGGGCTAACATTGATCATTGAGCAACTGAATGCTGACACCTAGGCCACCATCTCTGGAGCGGCAGCCACGCTCCTCTGGTTGTGACCCTTCTTCTGGCTTATGTTGCCTTGCTCGATGAGTTCCTGGATGGCCTCCATTGTGTTCTTCTCCATCGGCCTTTCGAAGTGCTTGGGAATCAGAGGGTCG
>comp7489_c0_seq1
ATGGGAGTCTCTGCCGCATCGGATTGATATGTAGATCAGCATACGGACCCAAGACTTGAGGAGGAGCTTCAGCATTTCCAGCATATTCCACCTCTTCGGTCGTTGCTCCAAGTCCGGAATCAGGACCATAAATCTTTTCCAGGAGTTGGAGCCCTCTTGAAGAGCATGCACCCACAAGAGTTTTGTTCCGATCCTGATCAGATCTTATTGTTGTTAGCAATTCTTGTAGCAAGTTGGCGAATTGAATTCCATCCGACAGAACAACACCGAATCTGTAAAGAGCACTTCTTTTTTCACCGGA
>comp7491_c0_seq1
ACCAAGGATGAGTGGCACCGCAGGTACCCACTTCTCTGCTCTTGCCCTCTATGGATTTGCTCTGCTGCATTGCTGCTGCAACCAGCTACGCTTAGTTTTGAGCTCTGATAGTCCTAGTAGACGCCAATGCTGTGAAATGGCTGCTCTTGTGGCACTTATTTGGATCTCGTTCACAACTAGCTGCTTTGAGGACCTCTATTTTGGTCGGGACAGTTGTAGTCGTCGTCTAGCAGGTCATATAGGTGAATCATTGGCTCCTTTGATTACTAGTACATCTGTTGGTGTTCCTCTTTTCTAATAAGGGCACAGTTGGAG
>comp7496_c0_seq1
GCCTACATATTTCTGATTTGTGGAACCTTGGATGGGATATGCTAAGGAAATTAATATAGGCTGGCATTTTAAGAAGGAAAAAGTGATGACATACCATTGGAAGATATTCACCTAAGTATTTTAACTTTCTATCATCCCAAGATTTGGGCACACTGTATTACTATTTAAAGTTGCTGCACTCAGGTTTTCTTACCATTCCATCCACTTTCACATTCCCCTCCACTGTTTCATAACAGGAAGATCCCTAGAATTCCATTATTTCATGACGAAATTACAAGTGTCTACCAAAAAATATGAAAGTAAACTGCAAGAAGTAAAAAA
>comp7516_c0_seq1
CAAGGATTACACAAAGCCTTGCACATGAAGTGTCGCAGCTTTATTTTCTCCAGGGGATGGAAACTAATTATGGAGAGTATGACAAGTAGTACTCCAAATTAAAACATATATGATACCTCTTGTTCTTGTGGGAATTCACGTTCAATTCCCGTTGATACGAAGCGTAGGACGGTTGGGATGGGCTTGGGCTGCGCGTCTCAACGCTGCCTCCACTTTGTCCTTAGAATCACCATTCTTGCTGTAGAGAGTAACTTTGATTTCCCGGAGCGAAGAAAGGTATTCGAGGCTAAGGTTGTCGCAGCAGTTAGGATGCGACTCTATAACTGCGGCATGGACTCCAAGATGAAGCACTTCGAGGCTTGGCATGAGCTGCTGGGAGGTGCTGTTGCGCTGCCTTTGCTACGAATACAAATGAACCCCTTGTTTTCATCATCATCAGAAACAACTGAGGGTATGGCAGCGAGGTCTTTACTGCCTTGGTTGGAGTCGTTGGAGGTGTACTGGGCCACTTTTCTCGGTGACAATCTCTTCACAAATGCCATGACATGTAGAAAAAGAGCAAGCAAATAATTATAGG
>comp7516_c1_seq1
AAATAATTATAGGCTAGTGCTGCCGATCCATGCCGGAGTTTCCAGCAGGGTTGGATGGGTATGTGATGAAGCTCATCATCGTCAGAAACAGAGGGCCTGGGAGGACTCTGCAGCTCATACTCATGGTCGACGTTCTTCAACTCATCATCATCAGAAACAGAGGGCACAATAATGCCGATGTCGTCTTTTCCATTCCATATATGAAAGGAGACGCTGCTCTTGTCCTCTTCGTTGCCGACGAACAAGACCAATGACCACGGCAGTCTGCAGCACCTGAGCTTTGGGAAGTAACCAGCAGCATCA
>comp7553_c0_seq1
GATCATAGTTGGAAACGGTCATCAACGATATCACTTTTTATGAAAACGAGCTCTTACAAAATTGAATCTTTCGTTCTCGCTTCCGTCCCTAGCCTCGACCAACTTTTTCTCCATCAGTCGCTTTACTGGCAGTAGCTTTACTATCGAATAGTTTTGGAACAACTTGTCGGTAAAGCCGCATTTACGAGAACTTCGAATAAAGCTACCGCACGTACCACGAAGTTTTTGAAATGGAACAACCTGTCGGTTCATAAAGCATTAAGACAACTTTCAATTTGGTGGTGGGCTATACTATGGAATGATGAAGCATCTTT
>comp7560_c0_seq1
GCAAAATTTGGGCCAGAACAATCCTGATCTTTTGGGCCTACTAGCTTGACATGGCTATAAATTTGGTTGGGCTCAGCCAAGACAATATAAGTTGTTCACTATGACAGGATGAACAGTGAAAGGCCAACAACCACCCACGCCAGGACAGCCAATGCCCAATTATTCTTTGGGTTACAGGCTGAATCAAGTCAGTGAGGTCCCACGGGCATATAGTGAGGCTACCACATGTGCACAACTTGCACACTAGGGAACTAAAACTGCTACTCTGCTAGTGACATCCCAGCCCATAAAAGGGCATGAATTCAGTTGACATAACTGCTGGCTAGTTGAGGCTTTAGGCCTGTT
>comp7563_c0_seq1
GTTCCGGCAGTGGCTTTGCCTCGCCTTGCTTCTTCGGCATGAGCCACGAGGAGCTTGCCTGAGCGAGTGAGCCAATTTGGCTCTCTCACGGGAGCGAGGCAAATCTTGTGTGCATAGACCCGAGGTGCTCAGGCGAGGAAATTGAACATGAGTCTTGGCTCGTCATCCTCGCTTGGCAATGCGTAACAGTGCCTAGCAAAAGAACCAAGCAGTCCCATGGAGGCCAAGAAATGCATCCTCAACTAGCAAGGTTGGACTAAATTCATGCAACTTCACATGCAAATACACATGGGCCACCATGGGCCTCATTTGAATTGGGCCAGGACTTCACACATACCACCTTTTTTTTTTAGAATACGC
>comp7566_c0_seq1
GGAGCAAGAAGCTTTTCAGAAACGCAAAGATGCAGCTAGAAATTGCTAATGAGATCATCCTGCGTTTGGACATGGCGCAGGACACAAGGCAACTCTCCACGCAGGAGTGCACCTTGAGAGGTGATCTAAAGCTCAGAGCTCTTGGGCTGGCTGCAGTGGAGCGCTCCAGACGGAGACAGGCGTCTAGATTCACCTAGCTGAAGGCCGGAGATGCCTGCACCAAGTTTTTTCACCTAAGAATGAGCACTAGAAGGCGGCGCAAATATATATCCTCTCTTAAAAGGCCGGATGGAACCTTGTCCTGGGATCATGCTGAAAAAGAAGATATCCTCAAAGACTATTTCACAGACATCTTGGGCAAGAAGGTAACGAGAGCGAGGACCTTTGATTGGGATCGGCTGGACATGGGCACTATGCAGCCAATTGATGGACTAGAATTGGATCGACCTTTCTCAGAGTCTGAGATTGAGAATGCAGTCATGAGCTTGCCGAATGACAAAGCACCGGGACCGGATGGCTTCACGAGCAATTTTTACAAACACTGTTGGACAATCATCAAACCTGACATCATCAACGCTTTCAACAGCATTCATGC
>comp7567_c0_seq1
GGCGCCGCGGCTCCATGCCCCCTCGAACCACCGCATCCTCCCGTGCCCCTGCCTCCTGCTCCACATGCCTCGTCACCCTTCCACCCCCTCGCAACCCACCCGCACCCGGCCATCGCAGCGTTCCCGCACGCCGGCTTCTCCCACCTCGCCGACCACCCTCTCCTCGCGCGCGCCGTCCACGCCCTCGCCATCCGCCGCGCTCTCCCGCTCAGCGCCTTCCACCGCAACACACTCCTCGCCTTCTATTTCCGTCGAGGCTCCTCCCCTGCCGCAGCCCTCCACCTGTTCGATGAGATGCCGCACCGGACGTCTTCCTCCTGGTACACCGCCGTCTCCGGCTGCGTGCGCTGCGGCCTCGAATCCACGGCCTTCACCCTGCTGCGGGTCATGCGGGAGCGTGACGTTCCGCTCAGCGGCTT
>comp7569_c0_seq1
GTGCGGTGTGCCGGCCGGTCGTCTGAGCATCTTCCAGCTGGTGAGGTGAGTAGGCAGCTAGCAATGGCGGCGCAGCAGCAGGGAAGAGGCAGTGGAGCTGTGGTCCTTGCGGCGGCGGTGCTCCTCTGCGTGCTCCTCCATGCCCACGTCGCGGAGTCGGCCGTGTTCACCGTCGGCGACCGTGGCGGGTGGAGCTTCAACACCAACACCTGGACCAACGGCAAGCGCTTCAAGGCTGGGGACGTCCTAGTGTTCAAGTACGACTCGACGGCGCACAACGTGGTGGCGGTGAACGCCGCCGGCTACAAAG
>comp7584_c1_seq1
TGCGAACATCGGAAATCCGGCTCCAACCCAGGAACGGAAGAAGGTATTCGCCGCGATAGCCGAATTGGCGTTCCACTTGTAAACATCGATGATGTAGTTCAAGCCCTGCAAAAAGATCATCATGACACCAGCTCCGATGGGTGCCGCGGAGATGATTTGGGGCCAGGGAGTGATGTGAGGGTTCGACGTCCATGCAAACCAGAACATTCCAGCTGGCAATAGGATGCCGCCCATGATCATAGGCAAGAGACGCTCCTCTGGGACGACGTTTCCGTTGTTCTCCTTCAACTTGCGCGCGAACCGAGTCTTGGTCATGGTTGCGATGATACCACAGCCGCAAAGAACACCAACCAAAACGGAAATGAAGGGAAGAGAGCCGACGCCCAGGTTCCATCCACGCTGCTGTTGG
>comp7592_c0_seq1
AGATTTTCACTTGCCTCTGTCAGCTGAAGCATATCAGCAGTTCCTTCAGTTGGAAGAGTCGGTGAATAATTTTCAACCTACTGGGTCCAACGATACTTGGTCTTATATTTGGGGAAGACAAAACTTTTCATGTGCAAAAGCCTATAAGCATCTCTCAGGCTCAGCTTGGGTTCATCCAGTTTTCAGATGGATTTGGAAGTCCTCCTGTCAACACAAACACAAATTGTTCTTTTGGCTGCTGGCACAGGACAGGCTTAGCACAAGGAACATACTAAGAAGAAAACATATGTTTTTGCAGTCATATAATTGTGCCCTGTGCAATGATTCAGCAGAAGAGACAGTCGATCATTTGTTTCTGCACTGTGGCTTTGCAAAAAACTGTTGGAATCTGATTGGGCTGACAGTTCCCCATTCCCAAGGACCTTTTCAGACTCTGGAGGCTTTCAG
>comp7596_c0_seq1
GGGACATCTTAATATTTAAACAGCCAGAAAGCCTAGGTAATGACAAAATAAAATCAAATAATTTGGCAGGTACAGTATAGAGTACGTTGACATAAACCTCAGGGTGCAGAGATGATCAAAGAATACCATACTGCAAGTTTAGGCAGCTCACAGATTACCATATACAGCCTGCAATGGTCTAGTGGAGATAACATGTTGTGTTTCTTAGAAAAGAACCATTTTTTGAGATTCTAAAATCTAAGCTAGTTACAGACAATATGAAGAGTAATGGCAAGTCTAGTCACCGATTGATAACCTGAGAACCTACCAGTC
>comp7606_c0_seq1
ATGTGTCACTGTCTGCTAAATTAAGTCTCTATATTGTCCTGGTATTTCGGTCAGAATGGATCTGATGGCAAATAGTGAGTTAAACAAGTAGCAAGGTGGACAGTATAAACAATAACTCCATGTTCCTTGATGGGGTAAAGGTTTTCTGAAGAGTTGCGCAAGATTAATGGGAAACACTAACATAACAAGGAGTGACATGTTTTGATGAGGAAATTATAGTGTGCAGCTATCCTGCAGGCTCCAATGGGACCAGAGCAACAAATTCAAACATAAACTGGATATGAACAAACATCATTGAAGCAGAACAAAATCGAACATACATTGAATATAGACAAACACATCCAAGCATCTAAGGCGTACATTTCAATGTAACACAAAAAGCTGGAGGGTCTACAGCATCCTATACATGGGGTCTAGAGGGTGGATTTGGGTGACCACCCAAATTTCAGGGCCCTAGTAGGG
>comp7609_c0_seq1
GCCGGCCGGCCCGGAGGCCGCAAGCCTCATGCCAACCAAGTAGAAAAAGGAAAAGGGTAAAGCGGCGGTGGCGGAGCAAAGGAAAGCTCCTGGCAGAGAGATGGTGGATAAGGCCAAGGTGGTTGGTGCCCCTGGAGAAACGGGGAATGCCTTTTGCGGGGAGAGCTTTGGGAGGATGACTACAGGTGGTGGCGCTGGTGATTGGTCGCCTAGGGTTTCGGGCCAGCCGACTGACTTGGAGGCGGCAAGGTTACACCTTTCCCTCTCCTTGTTTCGTTATCTCCCCTGTTGACTGGTGTAGAGGTGTGATGATTGGCGTGCTTGCGTTTGCTTGATTT
>comp7610_c0_seq1
GCACGTGCATATTTACTAGTTAATACAAATGCGCAATGCGACACACACGTGTTTCTAAAATCTATTTCAATAATGCAATGAAAATGTTAATTGAATTGACACGCACGTGTTTGTATTGGACGTTTCTTGATTTTATTTCCATCTCCACGTTGCAGTTGTTGTTTATTGACAATTTGCGTTTGCTAGTTTTTTCTTATTTGTCATAACAAACAAAATCATGTTTGTTCAGTTTTTTATTATTTTCTTTTTAATTGCTAATACATACGCATGCATACATCCGTACTGACGTGCCTTCATATTATTCTACTTTTCTCAATTAATTAATTTATTATAGTTGCATGCATGCATCCATATTTTTCTTTTTTCAATTAATCTATTTATTAGTTGCATGCATGCATCTTGACGTGTATTATTTTTTCTTTTTCCGAACAATCCGTGGTAGGCGGCGGTGCATCCATATTAGGATGCTTTAATTTTTTTTGCAGCATTAGTAGTGTTAGTCTTTATATTCCAATGATGCATGCATAATATTATTTTCCATATGATTAACCGGTAGTAGCTCGGAGATCATATAGATTTTTATGTATATATAAACATATTATTAGTGGATGGTGTCAAGTATAGTTGTAGAACATAAAATTTTGAAACTATCCTAAAACAACACGAAGGAATTAGAAGTACGGAGCTAATACAAGGCATCATTTGAAAGCTCATTGTAAATACCTGAACCTGGCGTTTTGAGTCCTGCATGACCTCAGTTGACGTCGAAGTCTGAACAATGACCTAGTTAGCCGACGATCGGATCGGATAATATGATT
>comp7615_c0_seq1
TTAGGTGGCGCAACAAATCTTAAACATGGTTTCGCCTGCTAGTAAAACCAGGCAAATAATTGGATAACACAAGCCGAAAATAACTTTAGTCCTAATTGTCAACCTACAATCAGAGTACCGAGCACAAATTTAACATCTCATCCAGACCCGAACCTCCACAACCAAATAAACATGCAAAACACCCCTGTTTCACCAAATACAAATCTACAGCGTCATTAAAACACTAGAAAACCATGCATTTTGCAACAAATATACCAGCACTAACAATCAGATCGCTCGCTCTAATGATTCCAAACCAGG
>comp7619_c0_seq1
CAGCTTTCCAAACAGTTGTGTTAGATGTGATTATGATGCTCTTTCAGCGCTGTACAACGTCCTGCTATTCTCTTTAGCTTTATTTTGTTGTGTCGCCCAGCAACCTTGCTGCTATTGAGTTATGCAGTGTCTTACATGTATGAATTATGATGCATCCTTATGCTCATCTCAACAGCAACAGCAGGCTCCTAAGCTTCCAGACTTGAATCTGTAGTCGATGAATCGTATTTTCTGTGGCCTACTGCAAGTTGTGCTTATTTTGTGACGATCTTTATTTTGTGTGGCCTGCAGCAAGTTGTGGCATTGCTAGCCAAGTTGAAAACTTGATGGACAACATTGGCTGCCATTATTTTGTATGTAGTGCACTTTTGTATGCTTGGTTAGCTAACTAGTGACAGTTTGTGCTTGGTAAACATTTGAACTAGCTAACTGTAAGGCTATAATGTTCCTGTCATATTATTGTTATATGCCTAAGTTGGTGCTGTCTATTGCTTGTGCATATTTGAATTAAATATGTGATGCTATCATATTTCTTGCGCATAGTTTTAAATTAAATATGTGGG
>comp7647_c0_seq1
GTTTACAGTTCAGACCCCTAGTACCATCAATGGTGTTTTTTTTTTGTCGAACACGTAGGAGAGCTGCGTAACATTATATTAAGAAGAAATACCGTCAATGGTGTTGCTGTCACTGTTCTTTGCTTTTACTGCAGATAACTGAAAGTACTTAAATAGTGATTTTCGCATCAACCGCTCATCTTTAAAGAACTTAAACACAAAACTAAAAGTGAATTTTACATGGTGTTTGCACATCGCTAAAGAAATATGTACGTGCTCTCTCAATTAAAATGGTTGTTGGTTCATTGATCATGGTATTCATGTGTCGATTGTGGCCCAATTTCTCTTTGAAAGATACCTAGCTAGTTGGCAGACCATGAGATTTCTATTCTAA
>comp7660_c0_seq1
CCTCGTGGGTTCGTCAGGGAACTGAAAGCAAGTCACATAGTTGATCATTCTAAGTAATTCAAATACAAATACCAAAAAAAAAACTCATTCCCTGCCCACAAGTGTACTAATCAATCTAAGTAAATGTGCTATGATACATGGATAACATTTTTGCTCCCCATCTAGGCTTGCATTTTTATCATTCTATAACGTGAGCTAGTATAGTAGCATTGGCAGATTAGGCAAATGCTAAGCTAGTTTTGTGCTTCGGTGTGCTACTCAGCAATAGATCGAGCACCTGCGCTGCGATGGTGTGAAGCAG
>comp7674_c0_seq1
AATAGTAATATGAGAAAGGTGGGCGGAGAAGGTAGTGCCTTTAGTACTGAAGTAGTGGTTGCTGCTGCCTGGCTTGCTGAAGTACGTAGTAGCTCTTATAATTCCTAGTAAATCTGAGATGAAAAAATCTACTGAAACGAACCTAATACATCAACAACATACGAGCTGATAGGAACAAAATTAAAGGGAAGTCCTATTTCTGAGGATTGCCTACCTCGGAGCGACATGTCAAGAACCTGGTCGTTTCATCACAAGAATCGTCTCCTATGTTGTGCTGAACTCATACGCGATACCAGCGACCGAGCTCCCAGCCGGCACGATGCAGGTGAAGTGCACGACGTGCTTGCTGGCCATAGGTCTTAGCTGCAGGGCACGGGGATCCAGAGCTGATGGCCGATGCTGGTCGTAGGTCTTACTTAGCTGCAGGGCACAGGGATTCAGAGCTGATGGCTGATGGCAACCTTGTTAGGGACTTTGGCGGCAGCAATGTCCTGGGAGGTCGGAGGTGACGAGGCCCGGGGTGTCCCCGCACAACGGCGTCGAGTATGTCCGTGTAGATAGTCCGCTGGAATATGTCCCCAGATTCCAGAAACCAGAACCGCTGAGCAGA
>comp7676_c0_seq1
AGCAGATTTGTAGTTAACCAATTTCTCCAGTCTGACCTGCTATGACCGTGTGTGGGATGTTTGAGTATATTTGGTAGTTTAGGATTGTGATCCAATATTGTCATATGTTTCTGGTAGGCAACTTGTCTCTATAGGCCTTTGTACTCTATATATACCACCCGAGAGACTCAATGCAATCTATTCCCACACATTATACCCAATTTACTATGCTTTCACTTCTTTCTAGTTATATATGTGCTGTTACCTTTTTCAGTCACTACTCTATGTTCAAACTTAATAAATCCCCATTTGTTGTTAAGTTGTTTTGTTGTTATATGCGTTGTA
>comp7678_c0_seq1
AGGAGGAGGAGGAGGAGGATGACACGACAGGGGGTGACTCTGGTGTGACCGTTTGGCAGCGAGGTCCCTCGTGACTTCCGGATAGGCCGATACCTGTTGCCCTACGCCCGATGATTAAACCCCAGGGCCCACGGGGTTGGGAAACTGTCGTTCCTGTTGGTCACAAGCGCCTGGTCAACGGTATCCTGGTTCTTTTGGTCAGGTTGCACTTCCCAGGCATGGTCCAGATGGGTGAGGGTGATGCTGTCAGGTACGAGCCGGCCTGGACGTGGACACACTACCAAAATGCCCCTGATACTCACGATACGGACGGCAGGTGCTTCGAGAGTAAGGCGGAGCGGGTGAAGACCGAGCT
>comp7692_c0_seq1
GTTGGCTCAAGGATGGGAAAGGGCTAGGCGTTTCAGATACCCTTTTGCACCTTGTTGGTTTCAACCTACTAAATTTGTTATCATAAAAAAAACCTAATAAATTAACAAAGCTGTTCCAAGGATAACATTTCCCTGAGCAGCAGTTGCTGATGATGATATTACTCCTACTACTTGATGTATGCATGTCGGCGCGTGCATGCGGCCAATCCCAAGCGGCAACTTGCGTTTAGAATTTGGCAACACAGATGGATGCGCGGTGTGTGGGCTGCGGCTGGATAGATGTCGCCAGGGCCGCCCCGGTACGTACGCGAGCGAAAACAACAGCGCGCCCGAGAAATCTGGTCAGATTTGT
>comp7697_c0_seq1
GCGGGAGTCGGCGGCAGAAGTGCCTGCTTGGTACGGCTAAACACTTCTCTTTTCTTATTTTTTATCCACAATTCCTGGCTCCCTTTCTTAATTGGGTAGACTTGGGCCATTGTGCAATTACCATCCTTTGTGCGACCAGGCCCCACGGGAATCGCCTTGAAGATGTCCACCCCTTTCTTAGAAAAATGGAAAGAAAGGTGCTCAGCGACGACTGCCCCTTCTACCTTGACTTTTTTGCCACTCTGTCTCTTTGGAGCATCCGTTTCCTCATATTATCGATTCATAAAGGTCCATGAAAGGAAAGAAGACCGCTTTCCCTTGCTTCGCACCTCGTCATAGCCCTGAAAAGCTCACCCGGAGTTCTAGTTAGAGAATGGGGTATGATTCACTACTTGCCTACTGCTACCTGGGTCGTGAGATCGAAGAAGGTATACTATTAGACAAGGTTCATTCCAGCTTTGCTGCTCTTTTTCTTTTGATTCTTTCTGTTTCTGTTTACTTGAGCTAATTCTTTACTTGCTTTCGAGCTAACTTGGCTTGGTGCCGG
>comp7701_c0_seq1
TAGGAACACACAACGACTGGTCCAGCCAAGGAGAAATACAACACGTTGAATAGTTGGACTTTGTTCGGCCAGCACATAGTGTTGTGGCACTGTGTCAAATGAACAGGTCGGGCATTCCGGCTAGGTGAAGAAAGTCAATGTTGGACTAACACATTAGCAAGATTTATCCGGCCAGTGCTTTTTGCAGACTTTGGCTAACGGTTAGCTAGGGTGGATAGGCTAAATATATGAGTTTCCATTCACTTTCCTAAGGTAATTGGAGTGTCCAAATGCTGCTGGAAGCTAGAATAAGTGATTGTACACTCTATCCACTTTATCATCATGCATATTGATCAA
>comp7705_c0_seq1
CGGCGAGGATGTCGACGGCAGCCTTGCCGAAGGTGAAGCTGTCTATCTTGAGGATCGCCTTGGCGATGTTCTCGAATTCCTGCGCGGTCACGTTCGCCCCCCTTCCCTTGTGGAACTTCAAGTACTTTTCCTGGAGCTCCTCTTTTGATGGTATCCTGTACTGCAACTGCCCTTTCTCCTCGCAAAATTTTTCGATAAGGTCGTAAATGGCGTGGTAGAACTCATCGAACTCCGTCACATCCTTCACTTTGGCGTCGTAGTGCTTCTTCATGAATTCGATGAGTGCGTTTGCATCGCTGGATTTGTGCCCTTTCTTCGCGTCCTTCTTCTCGGGGGTCTTCTGCGCTGCCTCCTCGCCCCCTTGCTTGGCCTTAGCAGCTCCTTGGCCCATGGAGTCCCGATTTTTTTCTTCTTGCCACAATTCACAGTTGGAGAAGTAGTTTGCCGTGCGTGCACATGCAGACACGGCCGCGAGGATATATACGTGTGTATACAGGGG
>comp7710_c0_seq1
CTGAGAACTATAGCGGACATGTTGTCCATGAGTAGCTTCACTGTCGCCTCTTTTGTTCCCACCATGTCTGCAATGAGTCGGCTCAACCATATGCCTTGGCATGCTGCTGCAGCTGCTGCCACGTACTCCGCTTCACAAGACGAGAGAGCGACGATTTTCTGCTTCTGTGACGACCAAGTCACCAGACTCTTGCCAAGGAAATAAACCGCACCAGAAGTGCTCTTTCTGTCCTCGACATCACCAGCATAATCACTGTCGCTATAACCCAGCAACATAGGTTGCAACTCTCCTCCTTTGATGTACCTGCAGCCATACCCGACAGTACCTTTTAGGTACCTGAGTATGCGTTTTACAGCAAGCCAATGATCCTTTCCTGGCGCCTCCATGTACCTGCTTACCAC
>comp7746_c0_seq1
GTGATGACCTTCTGTGAAGCCAAGGATGATTTGAAGTTGATACTTTTCACATGAGCATGAGGATGTGTGCTGTAGATAAATGCCCCATAGAGGCAATCCTTGGGAGCAAGAATATCATCAACATACACAGCCTCCCCTGTATAAGAAACATGAATATGGTTTAGTGCATTTTTTTAAGAGTGGAAATACAATCAGTAGAGCATGCTGGGACGGAAGCTTATGAGATGGTTCTGCACTGACCAAACTATTGTACTAAAGACAAAAAAAGGGGACCCTGAGATGATTATTTTGTGGAGTATACAGAAGAAAAGAGGTTCACCATAGTGGAACATGTTTGGAAGTTCAATCTAAATCAGTTTATGCATTGGTATAAGAGTATATACCTGAAGCTTGGATCTCTGCCCCGGCTTTCTTAATTGGTT
>comp7749_c0_seq1
TAGGTCCTGGAATTCATAGAAAGTAATTTGAAGATTTCTAGTTTTGTTTTATCTCAAAATATAGTGTACAATCTGGATCAGTGGTAGGTGTGTATCTTAACAATGCAGGATCATTATTATTCTAAATTTGACTACATATAATTACATATATTGATTTACTGTAGTTTAGCTTTTTAATTATCCTTCTTTTTGGATATGTGCTCATTATTTGTAATTTGTGGCCGTGATCACCAGAAGTATGGATTCTTGTGTCCATCTAACAATCGTCATGACTGAATCTATTCTTGACCATAAAATTCAGTTTGGAACCACAATATTGTTTTATTTGGTCCACAGGGG
>comp7761_c0_seq1
GCGGAGTTGATGTCGATGACTTTGTGCGTGGCACTCGTGTCTTCCAATATGTGGGCGCCGGTGCCCAACACCGCTCCTGCAAGGTACATCGGGCGACAGTCGTGAACAGCGGACTGTGACGTACCTAGCATCATGAGGAGGCTGTTGTTGATGTCGTCGTTGATGGCCATGATGTCAGAGAGATGCTTGCACATGTGGCCGCTGGTGAAGTGCTCGTCATAGTTGAAGTATAGCCTCCATTGGCGGCCCCCTGCCATCTCCTTGGCAGCAAGGCGCTTGAAGGGGTGCTGTGGTGCAGCCAGTGGTATCGCTAGTGTTGCTGGTGTCTGGG
>comp7769_c0_seq1
AAATGGTGCATCCCTTCAAAACCCTGACAAGATGTATATTTATTATGATGTAAGATGTCAATTTTTCAAATGCATACTTCCTTCAGAAAAACTTAAACAAGGGTATGAACTATTGAACTATATACTGAAAGTGTTTCCTAACAATCCATTTGAAGTGTTTTATTGGGCTTTCATTTCTGCTGAAATGGAGTTTGCAGCTCAAGCAACACGACCACGACAAGCTGAAGATGGTCAAGAAGAGGACAATGAACTGGATGAAAAACTACACTCCAACCAACTACCCGATGTCAGACATAGCCAAAATCTAAAGAAATCTGTAACAGGATAGCTGCCTTGGCCTTACATTTACTTTTGGATGGTAAACTGGTATGCCCAGCACCTAAATTGGAAACACTTGCTTTGTATAAGAGCAGAGGGAACTCTTTCCAACAAAAACAAATAGGAAAAAAAAAGAAACTATATACTGAAAACTAATTGTTTGCGTGAGAAAAGAAATTGGAGGGCTAAGAGAATCCAAACCCCCCAAAAAACATCTGCTGTCATTATACATATCACTGTGCAATGCAGTTTAAAA
>comp7770_c0_seq1
AAGATAATGATAGCATTCAGCCTGAAATGCAAGGCCACAAAAATGAAGTTCACATCTCCACTCGAATAAATAGGAATCACATAATTATCTCTAAACATAGCAGACATAACAGCAACATTTAAACAAGATTATTATCACAGCTCTTATGAATTAGAAGACTTCACATGAATATAATGGTACAAATACACCGCTTTTTTCCTTAAAGAGAAGATCTAGTTCAGGAAATTTAGAGTGTCATCCAAATGAAGTCCTTAATTTGGTAATCCCAGAAGCCAAAGCAGGCCTGGGTATCATGCAGCAACGAGGGATTAATGAAATCATCAAATCAAGTTAAGGGTATTATGTG
>comp7776_c0_seq1
AGTCACGGTTTGTGAAGTCGAGGATGGAATCCAGCTTGTTGGATCGTAGCTCATCGGGAGAGAACATTCTCAGCCTTTTGGGATTTGCCTTGAAAGCTTCGTTGAGATAGAGCCCGATAGCTTTCATTGGGGAAGTCTCTTCTCCTGCAGCTTTTGTGAATACTTGCCAATCATCTGGTAGGTTCAGAGGCTCATATTCTGGCCAAGCGTATCTGGTCTGACCGAGAAGTAGATTTGGATCGCTGGGCAAGATTTCAGTAGTCTCTCTCCGGATGAACTGCGCGCCAGGCGATTCATCAAACAATTCTTCGGGTTTGTAAGAGGCGAGCCAGTCTTTGAGCATGCCAAACTGTTCTTCGTCTTTGCCAGCTGCAGGAAGAGGAACTTGATGGGCTCTGAAGCTGTTCAAAATGGGGACACCATCTAATTTCTTGGGTCCGCCCCACCCTTTAGGAGTTCTCATGAAGATCATAGGCCATCTTGGTTTATCAATAGCTTT
>comp7776_c1_seq1
GGCGCAGTTGCCATCGGGTGGTAGGTAAACACGAACAAGGTGAGCTGGCAAAGTCAGCAAGGTATTAATCAAGCCAGGCGCTTGATGACTGTACCCATTATGCTCTTGACGCCATAGCGTAGAAGTCTCGATGTAGTTCAACGAAGGGACAGGAGGGCGCCAGTTTGTCTCTTGAGCGACTTTGACGAATTTGGCGAACTGAATGATCATGGTGTCGACAATAGCCAAGAAAGCTTCGTAAGAAGGGAAGATGCCCGTGCGACCAGTGAGAGTATAGCCTTGCAGAAAGCCTTGCAATGTATGTTCTGACAGCATTTCTACGACTCTACCACCACGATGAGCAGTTTCGG
>comp7782_c0_seq1
AGTGCGAACTGGAGGCGGTGTCCCCTGCTTCTGCGTTGACCAGAGGTGGCCGCTGCGGCTAGTGCTGCTGGATAGGAGGATGACTCCTCCTAGGCGGTATCCTTCAGATCTCCCACTCTCTCTGTCTTCCGAACGCATTTATCTGTCTCGTGCTCTATTTCTCCCATGCTCCGTCTGTCTTTGTCTCCTGCCGGAATCTCCTGCTGTTTTCCCCTTTCGTCTACCGCTTTTATCCGCTGATGACACCTCATATGGTGCCCGCTACAAGTTATTTCCCGTGACTTGGATGCCAAAGCGATGATTTTGGGACGCCACACCCATAAGGCGGACGATGTACATATGTTAG
>comp7788_c0_seq1
GTGCCGAGAGACCAGTCCGTGAGGCCGGAAGCGTAGGAGCTGCAGAACGCCATGAGGGGGGCGATGGCGTAGCACACGGCCACGTGGTAGAACCTGATCTGCGGGAAGATGCCGGGGAGGAAGACGGTGGCGATGGCTGCCAGGAGCGCGTAGCCTGCGAGCGCGACATGGATGGGCATCCCCTCGCTCTGGAAGTTGTGGATCCTGCGCCGGTCGTCGTACGACAAGGACTGCTGATCGTCGGCGGCGGCGGAATCCTGCTGGCCGCCGCCTTGGGCACGGTGGAAGCTCCGTGCTGTCCTGATGCTGACGGCGGTGAGCTGGAAGAGGCAGTCCCCGAGCACCAAGGAGATGCCCATGGGCACCTTGTAGCCGTTGAGTCCTTTGAGGCTGGACGGTGAGGCTTCGG
>comp7794_c0_seq1
GTCCATGAGACCATGAGGCCTCAAGGTCCGGGCCGACGAAGAAAATGGGTGTCCCCGAGAGTGATAGGTTGGTAAGGCAACCTTGGGTGAGGAGAGGCCACAAGCTGATTTTTTCAGCTCTTGAACCTCGGCTATATCCATAGACGTATAAACTCTCAAGGGAGGTGAGGTTTGAGAGAGGCACTGGTGTCTCCACGCCATTAAGGATGAGATTTCGCAGGGAGGCTGGGAAAGGGAAACCACCAGGAGAGGAGGAAGACGAATAATAGGAGAGGAACTTGTCAGAATGCCTTATCACTAATGAACGGAGGGAGCGCAGACCTTGGAGCCATCCTCCAGCTTCCTCTACTGTGTTGGGGTGGAGCCTCAGACCTTGGCACTGAGAGATTCCCAGCTCCTGCAGTTGGGGTGGCAAGAGCACTAGTCCTTCCTCTGTTGTCGAGAGTTGCAGTTCCACCTCCCTTTGCAGTTGTTCATTCCCTGCGAGATTCATCTTCTCGTCCAAAGATGTTGATGTGGATATTCCTGCGGTGTTTTGCTCCAACACACCCAACCCTG
>comp7804_c0_seq1
AGGCAGGGAGACGAGGGATACAAACACGGTAAGCGGCGGCGGTTACAGGGGCGGCACGCTTCCACCAGCGGGCTTTGGGAAGGCAAGCGCCGACGATGGCCAGGTGGGCGGCGACGACTCTGGGTAGGCGGGCGTTGATGGGCTGCGAGCAGGGAGGCAGCGGTGAGTCAAATGTCTAGGAATTGGTGTTTTTTCATGGGCTGTGCTTGTGAAAAGGCCCATCTCGACTTCTGTTTCAAGATATCCTATTGCTTATAAAATTAACATTAAAATCTTGTAAAATCGATTTTAACAGTGATTTAGGCCTTCTCTTGTTTGATTTTCTCTGCCTTCTGATTTAT
>comp7806_c0_seq1
AAGGAATTTAAGCTTCATAGGATAAACAATATGAAACATGTTTTGATCTTTTTCACATTCATGCAAGTGTGTTATTATTTCTAGCATTTGATGCAAAACAAGTGGGCTAGTTGGATAATAAACACCAAATAGAACAACTGTGCAATCATAAAAAATTTTCAGGAACTCAAGTATTTTCATAGCAACATACCAGTGTCTTACAGTTAGCAAAGTTGAGCCATAATTGGAATTAATGAACACAGAAAAAAACATCTTTATATGGCAGCAAGTGTTTAAGCATAAGGTACGTAGCATTCCACCTAACATCCATA
>comp7807_c0_seq1
GCCTCAGATCCTGGTAGGTAAGTGGTAAATACGCAGTCCACACCATTTGGAGCAGGTCAATAGACAAAATAAGACAGAATATTGAAAACCACATGATTAACTTGAAGAACTGAAGAGCGGTTCTGTACAGACATGTGTACACGAGCCGGAAGGGGGAGCAATTTTGCAGTCCCATTTCTGTAGTAATCGGCATACCAGTAGAGCACAAGCTCAAGGTCACCAAATTCCTTCAAACAAAACCTCTAATCTTCCCGTCAGCAGCTCACAGCCCTCACAAGCCGACAAGCCAAGCACAAATCCAACAACATTTACCGCAAAGGCGTCGAATTGCACCATCCGAAACCAGAGACAAG
>comp7826_c0_seq1
GCAGCATCCAAGTCACAAGTGCATGCTTTTCAATCATATTTGGTCCAATAGTTCAGGATGGGTGACTTTTGAAGTGATACACACAGTACTTGCCTAGATTATTTTTTCTGCTAGTAGAACTACGTGCAGTATTAGTAATTCGGGGTTTTTGGAGTGATATTGCGATGGTCGTATTGTAGGCTGATTAATCAGGCAACTTAAAAAAGCGACTTGTAAGATAAAAAACAGAGTAAATTAATGAGTTTGGAAACATAGCTTAGATTGCATCCTTATTTGCATATGCTTGCCTCTAGTATGGATCCA
>comp7842_c0_seq1
GCTAAAGAATGTGAGCCGCAGCCCACCTCCGTCGTCAGTCTTGGGGAGTGCATCGCTGAAGACTGTGAGCCGCAGCCCACCTTCGCCGCCGGTCTTGGGAAAGACGATCCCCTGATCCACCATCCCCTTGACGTAGCACAGTAGCCGTTTCACTGCAATCCAATGATCCTCACAGGGATCCTCCATGAACCGACTGACATACGTGACCGCAAACGTGATGTCCGGCCGGGTATGAGTCAGATACCGCAGCCCGCCGACGTGTCTGGTCGGGTATGAGTCAGATAGCGCAGCCCACTGACGATGCTCCGGTAGGGCCGGGTATGAGTCAGATAGCGCAGCCCACTGACGATGCTCCGGTAGGGC
>comp7852_c0_seq1
CAGGGAGCCGATATCCTGGCACACGGCGACGTCGAGCACCCAAAGCAGGTCTTCATGCCAGACTTTTTTGACGGCGAACCAGCAGATATCAGCTGGTACCCTCCGGACAACAAGGAGAAGGAAGAGAAGCTGGGCAACTTCTTCTCGACAAAAGCCGCACCACCCAAGACTCTTGAGCGCATCCCCAAGGTCATCGAGGAGCTGAACGCGAAGAACCCCAACATCAAGCAGTGGGGTATTGTTGGTTACTGCTGGGGAGGCAAGATTGTGAACCTTTCCTCGCAGAAGGACACTCTTTTCAAGGCGGCTG
>comp7853_c1_seq1
AAGAGCGACTGAACTGGACACCAGAAATTGACGCACAGCCTGAGCAGGAAAGCAGTTCCTCGCGACGGGAACGGATAGGATCACCGGAGATTATAGGCGAGCACAACTCTGGTGAGCGCGCATGGCACCAGAGTGCCGGCGTGGATTGTGCTACTGCAGAACTCTGCTGGTACCTCCCCTGCACCTGCTTCCACGCGACGAACAGAGAAGAACAACAGCAAGAACAGAAAGACGGACAGCCAAAAAAATCCGACGAAAAACGGATCAAATCAAAACAGCTCGACCCCAAATTTTGCATAGACCAAAAT
>comp7859_c0_seq1
ATTTTTGTGGACTATTCACTGTGTTTTTTAAGAAAACATGTGATGGAGAGACATGGTTGGTTGTTAACTTTTTTTACATCATTATTTATCCAATTGTCTATGAATTGTCACGTTCTACGAAAACTGAACTGGTTGTCATTTTTCTATTTTTGCTAGTAAAATTATCTGAGCTTCGTATGTATAACCTGAAAACTGAACTACTTGTCATATTTCTATTTTTTTTCAGTAAAGTTATCTGAGCTTCATATTTATAACGTGGACTCAACATGGCCATACCAAGATTTAAAAAGTTACCTTAGTTACAAACCCGCCTAAAACCGGAAAACCCGGACCATGA
>comp7860_c0_seq1
GCCGAGCTGCTGCTGGGATCGGTGTTGGGTGTCATGGGAACGGCGCTTGTTTTGGCGTTGGTGATCTGCAAGAAATTACTAGAGGAAGATGGTAAGGATTCACCATGCCTCGGCATCGAGTGTTTCCGGGACTGCACGTGCATCTGCTACTGCTCCTAGTAGGTTTGGGAGTTCACTGCTGCATGTAGCCAAGGCTGCTGGGATGCAATTACGATGCTGAGGGTGTCTGCGCGCGCTTTAATTTCTTTCTGCTGGGAGTGGACTGCCATCTGTTGATCGAGGCTTTTATTTGCGATTGAGAATTTGAGATGTTTAACACGATG
>comp7864_c1_seq1
TACAATTTGGTCAACAATGCATATGTTTAGTTACACAAAAGTGGTGCTGTTGGATTCTTGTTAGAAAGTATTTTTACATGGTTTTGTTTCTGTATTCATTGACAAAAAGAATATATAAATAGTAAAAGAAATTCACTGTCAAAATTCAACTTTGGAGATCACACAAGTCAAAGGCACCTACAGAAATCAGCGGAGGGTAGAATATAGTGAGTTGCGATGAAATGTATCTTTTGTACCCAAATCAAGGCAGGCAGGCAGGCATGTCCAAAATTGATTTATACAAGACAGCTCTTATAGCTAATGATATCAATAAGTCCACTGTCCTACTCTGCTTGGTTGTGCTGGCTATTTTCTAAATATATTTTATGTAACTCTACCACTACTATTGAAAAGCTTTCATACATCTTCACCAATTTATTCTAAGATTTTCTGCAGAATTTTTACTAAACAGGTTTCTTTCTCCATATGTTTTTGTACCTACTCAGGGGCTAAGCTTCCTTTTG
>comp7867_c0_seq1
GGGCGGGACCCGTTGGGATATTGCTGCTTGAGATGTTTACGGGAAGAAGCCCAACAGATGATATGTTTAGTGGTTCCTTAGATCTACACAGGTTTTCAGGGGATGCTCTCCCAGAGAGAATATGGGAGATAGCCGATGCAAAGATGTGGCTGCACACAGGTGCATTTAACAGCACCACAAGATGTAGAACTGAGAAGTGCTTGGCTTCTGTAATTGCTCTTGGAATATCATGCTCAAAGAAACAGCCTAGGGAACGAACACTCATACATGATGCAGCCAATGAAATGCATGCTATCAGAGATTCATACAAAAAAATAACTGAAGGAGAACATGGAGC
>comp7874_c0_seq1
TGCGCTTGGTTGGTTGGGGATGTTCTCGATTCCTTTTGGTTTTCTGCTAAATAATACATTGCTTGCCGATGACTGGTCAGGTTTCATTCACTCTGTAGATAGACATTCTTTCTGGGAAAAATGAGAGTTGTTTGTCATAGATGGTCGAACCCTTATAATATGTGGAATTGTGCTGATCTATTTGATTGTACTTTTAAATGAACTAATCAAAACTTTTTTATGCTACAACTATTGCAGTGGTAGCGCTCTCTTCCCCTTCTTTTGTCCATCTCTTGATTTGTACAGGATAATTCAATCTCTTTAAAATGATTGTAAGCATCTTGATTAGGTGAAACAATTGGTCCAGCTACTTTATGTGCCTTTGTAACAATTCTGTGCCCATTTACTTGTACACTTGGACCTGGTGTTCTG
>comp7886_c0_seq1
TGGGTCCTTTCATTATACCAGAGATACTGGTAGTATTGATAATGGTCGAAGTGTATCCTCGAATAGTTTCATTGCCCTTTTCGAGCAATGGCAAGAAGGCAGCCGATGTCATGTACATCGCAGTAACATTAGTCTCCATTGTCTCAGCCCAGTTTGAGAAGTCGGCACGAAGCAAGTGATCAGAGATGGATTGAGCTGATTTGAAGTCCAATGAGTCATTGTTTGAGAATTTGAGATTTTCCTCTCTAGCAACACCAGCGTTGTTGACCAAAATGTGGAGAACGGATTCTTTTTGCTCGAAGTCTTTGACCAGCTTGAGAATAGTTTCCTTGGAAGTGATGTCAGCCTGCAGTGGAATGATATCGCCAGGACCTTCTTTTGGTGAGTACAGATCGGCACTCTTCTTCAGGACTTCGTCACGGCGTCCGACAATATACGTTCGTGCACCATTCACCGCCAAAGCATGTGCGCACATCAGTCCAATTCCAGTTGCTCCGCCAGTGACCAGTGCTACTCTGCCTTCGAGGCTGAAG
>comp7898_c0_seq1
GCAAGGGTGACTGGGAAGAAGCTGTAGATAAGGAGTATTTTCCTCATCGGATTCTTGAATTGGTCCTTGGTGATGAGAAGGATCGATTAGGGGTTGCCAAGCCAATTTGGCAGCTAATTTTGGCGTTCCTTAGTAGAAGGAACTATTGTGCAGTAGTCTCAGTTTCTGATGGAGATGGAAACTCTGTAGATGGTGTTCTCATGCCCTTCTCTATGAACTGTGCATTACTTCATTTTGAGAAGAATGGTATTGGTTTAGGCCTGGTGTCTGCCAAAGCCTCCAAGATGCCAGGTAGTGCTGCATCTGATGAGACAAAGGTGCAGAGTGAGAGGAAGAAGAGAAGCAGGCTGGTCGGTAAGCTACTTGAGGTGACCACCTGGAGTACCTTCTGTGACATGCTTCTCAAACACGCTGATGGAAGCATGCCCGTG
>comp7911_c0_seq1
GAATGGCACTGCCATTTGCTCCATCTTGAGTCTAGCTTAATCTTGTATTATACTTTTATCTTTATTTATTTTTCTTTTGCCTTTTCTTTTCTATCCTATGGATAACCCAAATTCCACACCTATCTATCAATATCCTGCACCCATGAACCAAAGCTTAGAGCCACCAGAACCCATGATTCTCACATCTAGCTATGAGCTACACCCATGTTTGGTTGCAATAGGTCAAAACCAACCCTTTCCTACAGCCAAGGTCCTATCTTCTAATCAAGAAGATAATGAACCGAAGGTCCTATCTTTTAATCAAGAAGGT
>comp7932_c0_seq1
ATTCGCGTGGACACAAACATATCTTAAAATGTGGTAAGGTTATTTTAGACTCTACAATTTCAATATATTCATCGCTGGACAGTGAACACATTGAACACTAAGACTAAATGGGGGATTAGGGAACAAACACTCTATTATTAACCCGACGTGTTAGAAAACATAAGTTCCATAGAAGGACTGTAATGTTATGCCTTTTACTTAATAAATGTGCAAGTCCAAAATATTGTTATAGTAGAACAGAGGAAGTACTTAAAAGGATAATATAATAGGAAGAAGGTCAAATCGATAACTACACTGTAGTTGAATCCGTAGCATGTAGTAATTCAAAACATAGTAGCTTACCAATTGCCTCTGATGCAGTAAG
>comp7962_c0_seq1
GTTAAATTTGTATGTGCTGTACATATCTATTTAACCAAAACTAATTTAGACTTCAGATGTTGTTATTATTGTCATGCAAACTTTTATTATTTGATTTGGCTCGTAACATAGAAAGAAACTATTTTGATACAGGAGTGATTTGCTTTTGTTGAAGATTTGGACAAAATGAAATGATTTAAGGAGTTATATAGCTACATGTTTAGCTCCTTGTACACACTTTTTTTCCTGAGAACAAGGAATCTCCACTCCTTCACTCACTGAAACAGAAATCCTTTTATTGCATTTTAGTATGGTAGTGCACCTGGGCACCTTGCTTATTGACCACTTTGTAGTGCTCTG
>comp7973_c0_seq1
AACAGACTTGCTCCAGGTGGATTAGCACAACCTGTAGCAGGGGTCAGCTTGAGACAATTCCTACAGACTCAACCACCATCATTTTCGAAGGCCGTAGACCCACTTGAGGCCCATGACTAGCTGCTGGAAGTTGAAAAGAAGCTTGAGACAGTTGGTTGCTCAGATGAGGAGAAGGTGAGATACGCAGCCCACCAATTGACGGGTCTTGCTGGGACTTGGTGGTCAAACTTTAAGCACAATCGTGCTGAAAATGAACATGTCACATGGGCAGTGTTCAAACAGGCTTTCACCTTGGCATTCGTCCCAGATGGAAAAG
>comp7975_c0_seq1
GGGTGAGGTTGCAAGTTCAATCCTCTAGACAGTATTACAGTAAACCATTGAGACATATTAAAAACACATTTTCCCCGGAGTTTTCCACTAAATGATCCTTTAGGTAAACAGAACCAGACCTGGCTCTGTATCAGACTATTTTCCAGTTGAACAAGCAAACCACACTAGCGATATTGCAATTCAGAGCGTCACCTCATGTAATTTGAACTACACCTTAGTTAAGGTTCAGACAATGGAGCCCTGGCAGCAAAACAGCTGTCCTTACCTTGAGACAGCTTAGATTAGGATAGGGAGGATGATAATATGTCATGAGCAACCTACCCCAATCCATCCTGGGTCTCCAGATTGAAAAAAAAAT
>comp7977_c0_seq1
AAAAAAGTCTCTGCTGGATATCTCTTATTCAATTATCCCACTGCACGGGTAGATCAAGCCGAGTGCAATCTTGACACGAGAGTTCAAAACTTCAAATTAAGTGGCATGCTGTACTCCTGAAATGCTGAGGAGATCATGAAGCAATACACCCCCCTGTGGAAATCAAACACAAGCAAGTCCATGTTCCATACAATTGCCCACAAGCTCATTCAGATCCGGATGGTGCAGTTTTGAAATAATCAACATCAGTTCAGCAAAGTCATCAGAAGATTGGAATGGTATCAAAGTATTGTCTAATTTCATGATGGCCAGAACCTAAACAGGGTAAATAAAGTAAGTGCCTTATAATTGCCACTAATGTTA
>comp7998_c0_seq1
GGCAGGCAGGCCAACTCGGCTGCATATGCCTTGGCTGCCGTTTTCCATTTTCTAAAAAAAATACCTTGGCTGCCAGTCCCAGATCAGTAAACAAACTGAAGAGCTAAACCACACAAGGTCTGTGCTCGCCGGGAATCCAGTCGCCGACTAGCCAGCCAGACACGCAGAAAGGAAGGCACACAAGACAAGCAAAGACGCAGCATAGAAGGCTGCAGCAGCATCCATCGCACACAAACAAGCCACTGACGTGGTTGCAGCAGATATGCAAATGAGCACATCCCAGTCATGATGATGATCTCACCTGAGGACGGTGTGCCTGAGAAAGCGCCTCTTGTAGTAGCGCGAGTG
>comp7999_c0_seq1
GGAACAGGAGAGTCCACGTTATCTATGTATTAGCTTATTATATTTCCATAGTTTGTCAAGTCAAATTAGACTAGGACATCTCAAAGTCCAGGGTATAAATATAAACCCTCGACCATTGTAATGACACAATCAATCAATACACAACTCGACTTTCGCCAACCCTTAGGAGTAGGAGTAACATAGATCTCGGTGAGTTCTTCATCAAGTTAGGCTGCAACGGCTTCGTCCGATCCCTAGTTTCCTGTAAGTACTGTCATGGCTTATATTTTCGTTTAATTAGGCTGTAACAGTTTCGTTCGATCCCTCGTTATGCGTTGATATAAGCTAGTTATCGTCACCCTGCTTGATCATGTTCGGTTTAAGCTTGAGGTCATCCGGTGGATCGCGGTTTAGATCTAGCTTGAGCAAGTAAGAGATAGTTATCGGCTCTACCTAGATGTGGCAGTCTAGTAGATTTATTAGGTTACGATGTTATTTGGTGGTAATTGTTTATGTGATTGGAGA
>comp8005_c0_seq1
GTGATGGCCAGGGGCATAGAGATTTCAATGAAGAACGTTGTATAACAATTTTGCAGGTGTCAAATAAATTGTGCCTTTTGTAGAGGTTCCATAACAGGAATCCAATGCCCCTCCTAAAGAGAACCCCTTTCTCCTTACTGGAACCACCTAAGGACTTGGATCCTAATGAGAAGGTGTTCCAAGTTGAGCTCACTAAGGAGATATTCCGAGATTATCAGGAATACTTGAATAGGTTGGACCTTTACCATCAAAATGTCTGGACATGTAAGGTGTCTGGAAAGTCTAAGCTTACCTACAAGGAAGTTTTGGTCTGTGAGCAACAAGCTGCAGTGAAGGCTCAACAGTTGCCAAAAGAGCTTATGGCTCCTGTTCTCCGGATGATTCAGCACAGTACTCTT
>comp8022_c0_seq1
AGATTGCAGTTGTAGATATATGTCAATATGTGTTTGTCAGACATGAAATTAAAGTTGAAAAACATTTGGGAGTAGTAGTATGTTTGGACTGACAGGATGGGGTCATTTGACTCTCGATCGTCAAAACACAGGCACGCATATGGACAGACGCAGTAATCTCGCAGTTGAAGGATTAGCCTAGCTAAAAGCTCTCGTCAACCATTTCATTTCACTCTAAAACAAACACCTCACGTCTTCCTTTTCTGTACGTTTTGTCTGGGACTTGCGAGATACTGTATACAGAACTAGCTAGAGAACAGAGCGACGGCGACGAATCAAGAATTCAGGACTCAGGATGAGGGGCGGCTACGGACGGACCTGGACGATGTGGGAGG
>comp8026_c0_seq1
GCATGCGGTCGTGGAGGCCCGAGCCTTAGCAACTTTAATCAGCCGAACACACAACACAAGACGCTGCTCATTCCAGTTTACGAAACGATCAGTAGTTTAGTTTGAGAATGCAGAACGAATTTGCAGAGAGGTGTTGCGGGCTTTGCAAACAAGTTTGTTGTGTCCGCGAAACGCTTGTCCGCAAGGTCCGCAGCTTAGTGGCTAGCAGCAAGCCCGCAAATAAACTTTGCGACAAGCGGTGCGGGTTAGCGGCCGGCCGCGAACGAGCCCGCCTGCAATGTTACGTGAAACTTTCGGTGATAAGCCA
>comp8036_c0_seq1
TGATCATGTCTTTTTAGTTTTGATGGTTGAGATGATAACACAAATGTAGAACTAACACTTTTGTGGAGTGGTAAAATCAAAATCTCTCAATTCAAATCAAAGTTTCTCAATTCATAACATTTGGATATAAAATAACTTAGCTTAACTAGTTTTGGGAGTAAAATCAATCAACAAATTTTATAGATGCCAAGCAGAAAATACATTTGATACTAAAATAGTCTTTTTATTTGAATTTTCTCATGTATGCAATTTTTTTTGTATCCATGGTTTCTCATGATCCATGGATGCTGTTGTGTGAATGGATTTTCTATTGTCATAAACGGTCATGAAGTCTGTTTCCCCGCCATTTAAATGTTAAGTGATCAGCCATTTCCGTTTACTAAACTATTTATCTAATTTATTAAGAGAGTGTCTTGTTATTTATCGACCAATTTTATATGGTCAAATCTATCATATTTTTTTTATACATGCGACCTAGTAGACAAACACATATCCAGAGACAGAGA
>comp8050_c0_seq1
GGATTATGCTCCTTGCACATTTGAGAAAGAAATAGATTATGCTCCATGTTAGCGTTGCTATATTTACAAGTAATCATTAAGTCAGTAACTAGTTTTAATATGAAGTCTACATAATTTGATTACTTAATAGATACTCTTGTCGTCATGTATTTCAGATTGATTTAGGGAACACTGCCATATTGCAGTTCTAAATGTGTATTTGATTATCATGCATACATCGTGCATTTGTGCTCTCTGACTGTGTGTTAATTTTACTTCATCTGTGCCTGCGCCCTTTTGGACCTGGTATAGTTCTGTTATGCTTTGTCTTCATCCCATTGATTCTCATATACCTTTAATACAAATCGCTATGCTCTTTATAGGTATTGGGATACAAGGCAAGC
>comp8064_c0_seq1
ATTTGGTAGACCCATGATTAGCATCCTGCGGAAAACCAAAATTGACTAGAGCATCTCAAGTGTCTAGCCAAATGATTTTGTAAAGCTAAATATAGCTATTATTACATAAAAAAGGTCTCCAACAGACTCTTCAAATGTCTCTCCAAGTTTAGCAGCTCTTCGTCCCTGAAAAATCGCTAGCTAGAGTTGGATACGCAGCCTCGCTCGGTATCTAGCCTCTTCACGTGCTCAATGACTCCTTCCCGCCCACTGCACCTGCTTGCCGCACGAACGCGACCTGTGCGCACGAGCGAACTCCTCCACCTTCTCCAGCAGCCGCCGGAACACCGGCATGCCCAGGTACGCGCCGCCGACGCCACGAACTGGCGATGCTCCGCACCTTCGTACACGGGGCAGCTCCTGCGCGGCACATCCATCGGCGCTTCAGGAGACACCTCCATGTCTGTGCGGGCACCTTCCACGGTGACGATGACTTCTG
>comp8064_c1_seq1
TGGAGGAGAGAGGCGAGGAGCTGGTGACGATACTCGTGGCCGAGAAGCTCGACGTTGTCCTGGGAAAGCGCTCCTTTGGCAAATCCTCCGAGAAGCTCCGCGGCAGATATTGCTCTACGACACGCTCATTGTCAAGCTCATTGTCAGGTCCTTCGAGGCGTCCGTGGGCAAGCTGCGCGGGCAGGGAAGAGAGCGATGTGCGCGGGAAGCGGGCGCTGAGCATGCGGGAAGACCCGATGGCAAGCGCGTCTGTGAGTCCATCTCGAGCGAGCGAAATTTCTGGGTTGGAGAGCCACCAAATTTAGAGTCTCGCTTAAAA
>comp8065_c0_seq1
TTAAAATGTAACCAAAAGAAGGTTACAAAAAGTGAGAATATAAGCAGGCAAGAGTTGCATTAGGTAACTTTTGCACCTGACTGCAAGTGTAATGTATAAGTAACGCTAAAAAGAGAGGTCATTTTGCAACTAGAAGAATGAAATATTGCACGACCACGCAAAAAGAAATCAAGAGAACACATGGTAGTGGTAGGTTTGAAAATTAAACCACAATCATAGCTCAGTAAAACACTAGAAACCATAGCTCAGTAAAATGCAAACCATCTGAAGCTGGAATCAAGTTTTACCTGTTCTTATCTTTTGTTTTCTTTGCGTGGTCGTG
>comp8071_c0_seq1
GCAAGTATTACCTTGTCGATTCTGGGTATCCTAATAGAAAAGGATATCTAGCACCTTACAAGGGACAAAGGTATCATGTGCCCGAATGGCAACATGGTCATCATGCAGTGGGATCGAAGGAGGTGTTCAACTATGCTCATGCATCCCTCCGAAATGTGATTGAGCGGTCATTTAGAGTTCTCAAGATGAAGTGGCGCACTCTCTTGCAGTTACCTAGCTATCCAATTGAGAAGCAATCAAAGATTATCGTTGCTTGCATGGCTCTTCATAATTTCATTAGAGACAATGCCAAACCTATGTGAAAGACAGTAGTGGTGTTGGGTCCCAAGTTCCTTCAGCTGATGGTGGTGGTTCGGCGGATGATATGAATATGTGTGCTTTCCGTGATGCTATTGCTAATGCATTGGTTGGGTGATTCATTGTTAGAAA
>comp8074_c0_seq1
GACTTTGCCTGCGGGGATGGACAATGAGAATCCCTGGAGAATCGGCTTATCCTGGCGGGAAGGATATGCAAAGTGCACCCTACGGAATTTGATCTCTCCATGAATCTTGTCTAGTACTAATCCACTTTTTCCATAACTTATGGATGGCTTTCTCTTTATCACCTTGAAGACCTCTTTTCCTGCAGCTTTTGCCTGATTGAAGGTCTGAAGGTCTGGTGCGGCATAGGTAATTGATCTGAATCCATGCAGTAGGGAAATCCATTAAGTCTAGAATACATGCAAATAAAAAAAAAATTAATGGCAACTTTGGCTAAACGATGTGAGTTTATTTTTTTTAAGGTAATGGCAGGAGCTCTGCCTTT
>comp8085_c0_seq1
GCCGTTTTTAGATACATCAATTTTGTAATTTGCACCCACGCCCCAATATCACGGGGCGTACAAAGCAACCACCAATAAACATTAGTATTAATCCACACATTGATCACTTGTAGTAAATGAAAAGAAGAGAAAAGATAGAGAAAATGAAGAAAAAAGAAAGAAAAACGAATAAAAAATACAGTGTTGATCGGACGCACCCATTTCAGTAATTTCACCCGGCCAGCCCTATTGACCCATCCCGTGCTAATCCAACAACAGAGAACAGAACATACATTTATATATGTATCTTTATCTTTGTGGCTAACATGTTGACGAATTCAGTCAGTCAGTTAGCTGCCATGGCGTCCTGGGAGCGGATGGTACTGGGGTAGAGGAACTTCTTCCCGCCGACGGCCTCCAGGATCTTCTTGCTGAGCGCGGAGCCGCCGTCCTGCTCGCCGGACTTGGAGACGTAGAAGGCCCGGGAGAACCAGTCCAGCAGCTCCGGCGCCGCGCACATCACCATGTGGAAGGGCCAGTACCAGCCGGGCCACG
>comp8095_c0_seq1
GGCGCTGGCATCTGTGCTACACGCCTAGCTTGTTCAGGTTCTGCGCCACTTGAACAACTCGCTCCACCCACGCTGCCCGCCCCCACGTGGGCCCATATCACCTAAACATCACCAGCATCGAGAAGAGAAGACACTAAGGTGAGATAGCAGAAGACGAGGAGGACGATGCAACACTTATCTACTTTTGAAACATCCAAATGAAACATTTACCACATAAGTTTAAAACAGATGAAACACTTAAAACATACGTGTGTAGCCTTGCAACATATGCAACACCAAGATCAACATTTGAAACATCTAAATGAAACATTTGAAACAAACGTCCGAAACAACTGAAACATAGCCTTGAAA
>comp8108_c0_seq1
GGAGCCTGGAAGTCAGAGATGGATGCGATCCTCAGCTAGCTGAGCTCGTCGTCCTAGACCCCCGGCAGTGGCCGGCGACCCGAGCATAGCGGCAACCTTGACGAGATCCCCTCGCTGGAGCCTGGAAGTCAGAGATGGGCGAGGCCGACCTCGTCGTCCTCCTCCATATGGTGCCGGAGACGAGCAAGGCACCCAAACCCCCTCGATTGCTTGCTGCACTCGATTGCATGCTTTTGCGGATGATTTATTTTTGAAAGGAATTTTGGAGATGATTTAGAGAGAAGATACGCTGTTCGCTGTAGAGCTGATGCGTGAGGAAAGATGCAGCAGAGAGGATGAAACGGGAAGGAGGCAGACAGCCAGACTGCAGTAACGGTGACTGACGGATAAGAAGCAAGGATGGCAACCGAACTGAGAGTGTGTTTAGCCCGCGAAAATTTTTATCGCTACTATAGCACTTTCGTTTGTTTTTATCAATTAGTGTCTAATTATAAACT
>comp8109_c0_seq1
GCAGCAGCCCGAATTTTGGTCGACCTGAAGGTATATCTTTTCAAACAGAAACAAAAATATCAAGAAATTGTCTAGTTCAAGGGGTTGGGCAGGTCCATTGTGATGCTATGGGTAGCCCAACTACACACCTTGGGTGTAATTTTCTATTCTATTGTAATCGCTGCTTTGGCAATAGATGCTAGTCCTTCCTGTCGGAAATCCATGACTGTTCCAACCGGTGGCTTGAACTGCAGGCAAAATCTGCCTCTCGAAAGTCATGTATTTTCGGAAGGAGGGAGTATGTTTTGTTGACTATTCTAGAATTGGTTTTATTTTTTTTCCTGAATGCAGAAACGGGGTCTTTCTCTTAAAC
>comp8110_c0_seq1
GACGACATGTAAATCGAGTATGGAGGGAGTATGACGGTAATAAAGGCCACCTGAACCGAGGAGAAAACAATTGTACACTTAAAACATGTTTTTTTTTTCAGAAGAAGGTGCACAGTTCAACCAACCTTGTAGTTACAGACAAGTCAGACAATTAGAAAATCTAATAGTAATTCCCCATTTAACTAGGCTGGCTTCTTTTGGGTTTCTGAAATGTCTCAAATATGCAAGTTATATACTTTTAAAATGAGCATGTTGAAATTAATTGAAATAAATTTCTTTACATGTATAATTTGTTTGGTACAAAAACTTTGCTGCTAATTTTACAAGGAAGCATAGATTATATCTAAGTCATTTTTCATG
>comp8119_c0_seq1
AATCACACTGTTAGTTTTATATACCCAATGGCAGAGTACTATAAAGATCCTAAACCCCAGAAACCCCGATCCCCAAAGATCAGTCTCCAGCTCATCCATCCACTGCTTAGAAGTTAGCAGAACTCAGGAGCAGTCTGCTCCTGGCTGCTTGATCATATTGGCACCCTGAAGTGAAACTAGCCACTGCCATTGTCCACTTGGCGTTTTGGCCGTGTTCATTGGCACCATGGGGTGCACCACCTCAAGGCAGGCCCGTCACGACCTCTGGTACTCCCCGTCGCCGCTGGGGGCGCTGACGCG
>comp8121_c0_seq1
TTCATTTTAGAGAATCACTTCACAAAATCAGCAAAGAATCACTTCTCAGTAAAAAACTATTTGGCAGAGCTTCTCCTGGATTCAGCCTGTAAACTGCTCTAGGAGCTCTGCCAAACTGGCCCTTATAGATTATGAACTCATTGAAAAGAGACATCAGTACATCACAATTCTGTTTTGTTATCTCGAAAAAAAAATCTGTTTTGTTGAGATCCTTCAAAAATATCAAAGCAGTTTGAAATCTAAGCATTCTCACTTTACTGTCTGGAGTATTGACTAAGCTTCCTGATGTTACTATTATCTACATGCCTAAGTTGCTGCTTGTATATATAATCTGTTAGAGTAAATAGGAA
>comp8132_c0_seq1
GATAATTGGTTGGGTTCTACCAGCTTGGCTATTCAGTTTTGGGATGTGTATGTGTTAGTCCAGGAACAGGCTGGAACTGTAGTCGAGCTTTGGGTTGGAGTAGATTTGAAATGTACCTTTAGAAGAGGTTTTAATCAGAGGTTGTATAATATGTGGCTAGAAATTGTGCAGCTGGCCTCAGGCCTCAGCCATCTCTTTTACTGGTGAGGAGGATACTTTAGTTTGGCAATTTAACTCTTCTGGCATTTACTCCTCACAATCTCTATAGAGTGATCAACTTTAGAGGTATAACCCTAGTACATGTCCCAACAGTGTGGAATCTAAAAGTTCCACCTAGAGTTCAATTCTTTATATGGCTGTTATCTAAAAATAAGACTTTGACTCG
>comp8135_c0_seq1
CTCGTTCCTTCATGGAGAGAGGGATGTAAATTTCATTTATTAGAAAGTTCGAAGTCCACAAACTAGCATGCTCATACTGTATGTGAAATGTACTTAGGAATTAAAGCACCATCATCTATGATCAGAAGCACGGCCAGAAAGGCAGTCAGAAGCATGTAAGAAAGAACAGCTAGGCATTATTACATGAAAATGCTAACAAGTATCAACTTTATACAAAGCAGATTCCAGATCAAATGAAAATGAGGATTGGTTTGAAACCAATTAGAGAATCTCTAGCAGATTATCGATCCTCCATCTCCTAAAAGTCTATATAGG
>comp8162_c1_seq1
GAAAAGGTTGGGAATTTTTTTTAAAAAAAAGGTCAAAGAGTTTTAAGGCCCAAATCAAGAAATTATGATTTTTTTTTCTCAAACAGAGCAGGAAAGCTGTCATTTCATTTATAAAGAAAAAAATTATGCTCTTCACTGACCAAATTTAATACTTAATAGTGGCATGGAACTTTGCCAGCTATCCAACTGTTCATGATGTTGTTTCAGTTTCAGAACTCCCTAATTTTGTGGATTATCTTGTCCATGCAATACACAGTGCTATGGGAGTATTAAGTCCCAAAGTTTTATTCTAGAGATTTACTCAAGAGCCCTGAACTCCTGATGCAATTTACATGTACCCTGTGTTGCAAGAGCAATTCCGCAACACAGATTTTTAATAAGAAACTAAACGTAACTGGTACTACACAGCAAAATGGATGAACCAAAAAA
>comp8171_c0_seq1
ACCAGAGTCACGGTCGCCGCTGTCGTTGGACATCGCCCATCGGCGCCACGCCACCAGTAATGACTCGAGATTGATTGTTGATTCATCACCTCGTCCACTCAGCGGTGAAGGCAGGCAGTGGTGCTGAATTCGGAACGAATCGCCAAAACTACCTGTATGTTCACCTTCCATAGCAGTATGGCCTATCCTATACGGGGTAACACGGATGCAGCTAGTTAGCTTTGCATGGCCCATTAGGCCTAGCCGTCTAGGTCCAAAACATCATTGGTTCACACATAACCACGTAAGAACCATAGAAGTGATCAACGCAAAATCTAGCGCCGATGGAG
>comp8178_c0_seq1
AGCGCTTCCATAGGGCTTCTCGCGTCTCGCCCCCGCGCGCGCGTCTGGTTTATGAGTAGCTGTTCCTTTCGATTTGAGCTGGGTCGCTCTATTAGGGTTGCAGCCCCGCACCTTGCGCGTAAGAATTTTGCGAGCTGGCTGGCTGTGTGCGGCTGATGGGTCGAGGCTGCAGCCACGAGAGGGCAGCAGCAACACCCTTGCGTAGCTTACTTGCTAGATCTTGGTTTTGCGCGTAGCTGTGGGCTGTGTCAGCTTCATTATAGCTTTGGCTCTGTTAGCTGGGGTTGTGCTTGTGGGAAGTTGTTTATCTGGATTCTGGACAATGTAGCTCACTTGTTACGCCATCTTGTCTTGCAAGCAGGCCAAACAGCAGTGCATGCAGTACCTAACCCATATCTTCATGCAAATTCACA
>comp8180_c0_seq1
TCATTTTATTTGTCTTCTGCAATATGTCTGGTAGGATATAATAAACATTGTTCATTCCTTACTCCTTAGAATAAACCAGGGATAACTTAAACTGTTGTGCTTTCATGCATGGTTAATGCATCACAATCTTTAAAATGATGTCATACTACTACAAGTTGTAACCCGCAACTTTTAAATGATGTCATGCTAACTCTATTTGATCTACACTTCTACAGTTTCCTCTCTTTTCAAAATAATTTGTCTTGTTATATCTCACCGGGTTGACAAAAAATGGAGTTTTTTTTTCTTTTTATATCTAGAACTATTTATAACTCAGTGACACATAGCATGGCAGTTCTAACCGTCTGCCCTTTTTTTTTGTCTTGTGTAAGAATATGAAT
>comp8183_c0_seq1
CAAGGACAATGCAATGTCTGAAGAAGTTTCAACTAAACACTTCTTTTTGTGTGTGCATGTTCAGGATACTAGTCAACAGTCCATAACTTCCCATGGCGTTCTAATTTGTCTTGAATATTTCTAATTTCCAGATTGTGGTAGGAATAAGACATTGCCACTGAACTGCCTCAGTTGATATTGAGTGAAAATCTGGAAGATTGGCGACCATAATCCTTTAGTTCAGCCAAATACATAGCCAGAAAAAATTACAGGTGGTGATGGGTCGGTGCAATCTTCAGTATATCGTGTGGACAGAATTAATCGCAGGATGTTTCTTCCTGAAAAATAATGGG
>comp8185_c1_seq1
GCTAAAGCGATTGGAGCAAAAGATTCTTCAGAGGAATCACTGGTTGCCAAAATCGTCGAACTCGCTCAGTTCCCAAACAAATCAGAACAGCAGCGTATCATCTCTGGTCTGCGATGGATTGGTCTTTTCGACAAGACACCTGTTGAAGCTCGTGGTAACTTGCTTGATTCGCTTTGCGCTACTTTGGAGAAGAAGATGCAGTACGAGAAGGGCGAGAAAGATATGGTCATGCTTCAGCACAAGTTCGAAGTGACAAAGAAAGACGGCAGTCGAGAAGTCAAGACCGCTACTTTGCTCGATATGGGAGCACCTTACCATACCAACAGCGGACCTTCCTCCATGGCTAAACTTGTCGGTGTACCTTGCGGTATCGCTGTGCAGCTCATCTTGGACGGCGTCATCAAGACTCCTG
>comp8195_c0_seq1
AAGTGCTTGAGATTTTACCAGACAAGAAAGGAGCAGCATCTGAAACTAGCTGTGCTGTTCGAGAAGCAAACACCAATAAAATCGAAGCTAGGTCAGAAGAGAGGTTTGTACCCAACAGAATGGTGGCGGCTGCACATAGCCAATCTGGATTCAGTTTCGATGATAACCAAACTACTTGCACACCCAGCTGCACCATGAAGCTTGAACCTGCACTCAGAGATGACAGCAGGGAAGTTCGGGAGGCAAAATACCGCCGCATTCGTCATGAAGAGAAAGGAGAAGCAAAGCAGCCAGCGAGGGTAAGAGACAGATCACCAATGCCTGTGGTTAACAGCATCCCTTCTAATGCTTATCCTGTAGAAGGGCCATCTGAGTGTCATATGAAACCGG
>comp8205_c0_seq1
GGCGCAGCGTGTGCGGGCGTGGCGGGGATAGCGGATCGCGAGATCATGTAAACACCGAGTAAATAAAGAAGAAAGAAACCGAAAAAGGCTATAACTCTTGGCGGCGCATATCTGTGTCTAAGTGAACTCCATCGTGTTCGTGTGTGTGTGTGCGTAAGCGACGTTGTGGGCATCGCCACAGCAGTTGCGATCATCATCGAGCTGCCTCACCGGTGGCCGGCGACAACAAGTGGTATCAGAGTCCATGGTCAGAAAAAGCCAAACTCGCAACAAATCTCGGCTGGATCACACATAGACGCAGGAGCC
>comp8207_c0_seq1
CAAAAATTTCATTCCTGGCACCCTGTTTCCATCAAGTACATGTCAGACAGCAAATAGCAACACAAGGACACCTAATATCAGTGTAAGGCTGTGTACAGACAAACAATATAACAAACTGCACCTTGTGTTAAAAAATAACAAAACTACATTGATTCCCCAACTTCAATGTAAATTTATTGTTTTTTAATAAAACAACAAAATTCCTTGCCTCATGGCAAGGTCTTCTAATTCTATGTAACACAAATAATAGATATTAGTGGTTCCAACAAAATAGCAATCACAATCCTCAAAAGTTTATGTTGCCCCAGAAGAACCAAGTATACACATTACAACACGAGAAAAGCAAATGACAATCATTTGAAGAAACTGAACAACCCAAACAATAACTGAGATATCAAGAATTGACG
>comp8209_c1_seq1
GGGATTTTTAGTTTGGGCTCATCATATATTTACCGTTGGGATAGATATTGATACTCGGGCTTATTTTACAGCAGCTACGATGATCATCGGAGTTCCTACCGGAATCAAAATTTTTAGATGGATTGCTACTATTAGTATATCCAGAGTCTCTTGGGAAGCTCCCATGCTTTGATGTGTAGGGTTTTTGTTCCTATTTACTTTGGGAGGTTTGACAGGTATTATTTTGTCAAACTCTTCTTTGGACACAGTTCTCCACGATACATACTATGTGGTTGCTCATTTTCATTATGTTCTTTCTATAGGGGCCGTTTTTTCAATTTTTGCAGGACTTACTCATTGGTTCCAGTTTTTTTATAGATTTAAGATCTCAG
>comp8217_c0_seq1
ACAGTCTCATCGCCTCTCTTCCCATCGTTTTGAATAAAAAAAGGCAGGAATTGAAGATTGAATGAACCCCCGTCCTCGCATGATGATTTCCTCGATCACAATATGATCCAAGATCCGATTCCGACCTGGCCCATCAGGCTTCATTGATCATGCGGCGACAGGCTGAATAATTTGAACCAGTGCTTGCAGAACTTTGTTCGATTGGCCAACAGCACCTGTTGATCGACTGTGTTTTATGTCAATGCAGTAATAAAGTGAAACATTTATGTTTAGCTTATATATATATGAGGCCGCCGGAACAACGATGGCGCGAGGCGCGG
>comp8220_c0_seq1
GCAAGATCTAGGGTTTGAGAATATGGACCGACTTAAATTTGTGCAAAATGGGTCATTTATGATAGAACCCTGATTGATATGTTTTTTTTTCTTTTGTAACTGAGAACACGAATCCTACCAGCGGTTAGCTTATTTCTAATGCTTATAATTCTTGAGTAGGTAACCTGTGTTCACCACAGATATGGTCAAAATTATTAAATAGACAAGCGAGCTACATAGTTGCAAATGATATTTGATATTTAAACTGAAAACTTTAGTAGTGTTAGCAATGCTGTGAATTTAGGTTGTCAGTAGTTTTGGTGGAAATTTA
>comp8227_c0_seq1
CGCAAACTACTGAATAGAGTTCTTTGAAGAAAATAGAGTTGTCGTTTGAAAATTAATCTAGTTGGTTATGTTGAGAATTTTTCTTGCTCATCAGTAAGGAATTATTCAACTAAATTCAAGTTTCTCAATTTGATCCCCTGGACCAAATTGAGAACACATACAAAAGGGTTTTTGTTGATTCACGAAAGGTTGATTGGAAATCGTGAAATGGTGCTCCCAAATTGCAGTAACTACGTGACCAACGAGATCTATCTACACGCAACCATCCTGCTCTAGATCTTGCCGCCAACTCCATTGAAGAATCCCGGGCTAAGCTACGACAGCAGTACCGCCGAGTACACAATCCCAACTCCATTGAAG
>comp8241_c0_seq1
TGCCATCAAAATGTGTATTATCACCCAATAGAGATGAAGATACTAAGTACAACCAACGCCACTGCACAAAATCGTTCAAGCACTAACTCCATCCAAACAGTAACAGAGATGAAGATAGTAACTGGATCAGCTTGTGAGTACTAAAACTGAATGGGCAAGATAAACTGCTTTCAGTCAGGAGAATGCCTCCAACAAAACTACCAGAAACCAGAAGAGTTGCTGTTTTCTCTGAAACTACATGAACCATGAAAGAAGACCTATTCTCATGTCGCTGTATCCGAGAGATCAATCACGAAGTTGCTGTCATCAGTCCTGCTCCTATATGCCGGGTGCGGGTTCAGGTGCATCCACATTTGGG
>comp8243_c0_seq1
TTTTGGGACGGAGGGAGTATATATGGAAGCGGCGAAGAATAATATAAGAAGCAGAGTTGCATTATAGGTTAGATGTTTGGATGAATCTCCATCCTGGTTTCTCACGGTCAATTTCTTCAGCTATTTTTATTCACTGTATAAGTTTAATTTTGTCCTAGTGGAAAACTTCGTTTTCTATCAATATAAAATCAGTACTACAGATATGATCTACGACTCGTAATAACGAGGCTAATTTCAACTTAGTCCATTCCTGGTCAGATCAGAATATGGCCCTATTCGCTTTGCTGAAATGTCAGGCTGAAAAGTGATGTTTGCTGATTTGTTGTGAGAG
>comp8254_c0_seq1
GTCTCCTTGTTGTATTCACCGAACATAGTGGTTGGGTAGTTGATGAAGGCAGCGTACAACTGCTGGTAGCCGCCAGTTGAAGCATCGGGATAGATGCTTGAAGAGTTGGTGGGGATGAGCTGTACTTGACCACCAGCCTTTGCCTTGCCAGAAGTCTTGGCAGTTAGACCAGGGAAAGCCTTGACTGGAAGAGTAGGGTTGGATGAGGGGCAAGAAGTGATGAATTCAGCGGCAAGAGAGTAGACTTGGTCAAAGTCGAGAGGAATGTCGAAAGGCTCGGGGAATGGAGACTCGCCAATGGTGTCACGAATGTAGGCTGAGTGTCTTGCTTCTACGGTCAAGATAGCGCCAGCTGCAGTGAGGTAGGCAGGGTTTGTGATAGATGCAGCAGCTCCAAGGTAGGCAGATACACCG
>comp8257_c0_seq1
GAAGGATGAAAACAGAAGCCCATATTCTAAGTGGCACAGGTGTTGCTTGTTATATATGATTCAAATATTAAAGAAGTTATAAACTACCCTGTTTGAAGTTTAAGTCTCCAAAACCTTGGCAGGCAACAAAATGTGGGCTATATTCCTCCTGTGGAAAGAATTTAAAGCGTGACTGGGAGTTCAGGGCCAAAGAATACTGAAACCAAGCGCCTACGACTTATTTAGAGGCAAAAGGGCCCATCCAACAAAACCAAGCACCTAAGGCTCCATGCCCCCTAAACTAATATCTGCTTTGGCTCTGGATTGAAGGTTCATCTGTGGACCAAAGTGACCAGTATGGTCAAGGTTGTTAGTATTGCAATATGGATCGTCCTACAATCCTACCCAGCTCGAATGATAGTAT
>comp8265_c0_seq1
ACAGTTATGATTTATGGGCCTGTAGATAAATGAGGTCCGGGATCTCCTTGGCGATCTGATGACAGAGATGCCGAACTTCCTTTCGGATGCCACTATCCGCAGGTTCCTCCGAGCAAGAAACTGGAGTACGACGAAAGCTACTAAGAGTCTCAAAGAAGCTACCAGTTGGAGACGTCAGTACAAGCCAGAGAAAATTCGCTGGGAAAGCATTGCTGATAGTGAGAATGAGGCTAAAAGAGCCTACATACCTGACTACCATGACAAGAACGGAAGAATGGTCTTCGCAACACTTCCAACAATAAAGACCAAAACTTCAGAGAAGGATCATCTAAAGTATCTAGTGTATAACCTGGAAAACCTGCTCATGTATTCTGAAGATGCAGAAGAAGAGAGTGTTGTTTGGATCTCTGACTTCCAAGGCTGGGCAATATCAAGTACACCATTTTTGTTGAGCTGACAATCATTACACATAATTCAACAATATTATCCAGGATTGATAGCAGTTGTTATTCTAACCAACCCACCAAAAGTTCTTGAATCCTTTTGGAAGGGATTCATGAACACTAAATGTACCATCTCCGTCATCTCATCAAATATTTTATTTTAAGGATTAAATAAAAATATAAATTTTTACTAG
>comp8268_c0_seq1
AACACAATGCCACGAAAGAACCTGCAGGGAACAAAATAGAAAGAAACTAAGCAACAGTGTTATTTAAAGGAATATACCTACATTGGCATGAAGTTGTTCAAGCTATAAACAAACTTTTCTCAATAGACGTTACATAATCATGCAGCACATACAGCATAAAATGCATCAAGCAACAGCCCACAGAAGAAGCATAACAGTACATTGTTCTGTAAGATTATGAGATTTGGTAAAACCAATGCAGCAATTCTATTTGCTATCACATTTTATATACAGGGACTTCAGGTACAAGACCACTCACATTGCGCTACAATCCCAGTCAA
>comp8279_c0_seq1
TGAGGTAGAACACAAGTTTCATCGTGGAGGACGTCGTGCCGGACTCGGAGGAGGTCGCCGTGGAGGATGTCGTCGAGGCGCTCGACTCCGTCGTCGCACTGGACTCCGTCGAAGGGCTGGACTCCGTCGAGGCTCTGGAATACGAGATGGCGCTGGACTCCAACGATGCGCTGGACTCGGAGATGCCACTCAGCTCCGTCGAGGCGCCGCTGCTGGTGCCGGACTCCGTCAACATGGTGGCAGACTCCGACGGGGCGCTCTCTTCTAATTTGCTGTAGGTAGACTAGCAATGGCATCGGCAAGCAAGGAAACGTCACAAGTGACTTGCAATGGCAGCCGTCCTTCTCTTTCTAGTCTTTCTTTTTG
>comp8324_c0_seq1
TCCTCACTTAATAGAAGCATGCATCTGCCTACACTTAATTGGGATTGAAGAAAATATTCTGTGGATTGCTTGTGTGTGATAAATTGCTCCTCACTACTAGCTGTTTAATTGGTCTATAGAAAATTTGTTACTGCTAATATAACTCTTATCTCCCATCTTTCACAATTCATGTGCCAAATGTAAATATATTCGGACACCGTCCTATTCAAGTGTTGTATCCTTTAGGCTAGATAAATCTAAACATTCAAAAAATTTATCCCCATCAATCTGTCATGCCAACAGTGATGGCGAGTAGTGATGGTATGATCTTTTTCCTAGAAATTATTAGTACCTAGTGCTCAGATT
>comp8334_c0_seq1
GCAGATTTTGCAGACTCGCGTCTAACTTTTGATTCTCCCTATACCTTCCTGCCTTACCCCTTAAACAACCAAATACGCGTCATATATGACTGATTGACCGACTCTGCCGCTACTCGCGATGCCGACTGTCTGATTGAGCCAATAGTAACGAGGATCTCCAGTCTCCATCTTCAATGAAAGACGCATGCGGTAAGTAGAAGGGTCGACTTCCTTATCACCCAAACTTTCGATGATTGACTTTTCTCCTGTGCGAGCACCAGTAGTTTGCAGATAGATGACTGCGCCATCGTGAGTTTTGAGGTTGTAGCGGGTATCAAGGTAAGCGGTTTGAATGTCTTTACCGTTCTCTTTGGTGTTCTTGACTAGCTCCCAATCCCCTCCTCCAGGCATAATCTCACCACGCATTCGTGGACCCTCGAAGCGTCCGCCCTTGAA
>comp8337_c0_seq1
GCACTTGATCTCTACCTTGTCTTTGCAAGCAGGACACACTTCAAGAAAAATGAAGGGGAATTAGTTGATTTTCCAAACCCTACAAGTAAGAGTCTGAACCTGCAACATGCACACTGAAAGAGATGTTGCCAGCTTTCATAATTAAAGTTTTAGTTCAAACTGCTGGACAAAGCAAAAAAAACATGGGTGACACCTTCCTCAGAGTTACCATCTCAAGAGGTGCAGTTATCAAGGTCTCCACCTCTGAGACTAGATGATTCACCTAAGGAATGAACATGGTGAGAAGTCCTGTTCAGAGGACTTAA
>comp8340_c0_seq1
GACCAAACAAACATAATATTGCAAGGAAAATCTGTGTACAAAGACTAGTTGTTCTGATTGGTGAGACCTGAAGAAGTGAAAAGGACTCTTTTTGTTCCTGGATATTTTTTTCTCAAATTGAGGTTGACCCCATTTCCATTATCATCAATGGAAATACACTGAGTTCAGACCAGAAACTGGGAAGAAGGGAGAACAGCATATGATGAAAAAGGAAGGCCTAGACTTCCCAAACAGTAACCACGCCACTGCTTCAGAGTATGCGTTCCTGGGGGGAAGCAAGGCAAACCACTTTCTAGCGACCTTATTACAGACATGAGTTTAACAAGCACAAACTGAAGTCAGCAGAACAACCAGCACGACAGCACCATCCAGCGG
>comp8345_c0_seq1
GCTTCAGTTCTTTTTTTATCTGTTAGTTGTTTATGCATGATTATATCAATATACAAGAAATTTGAAGAATCAAATGTCTGGAAACAGGAGCTTCAAGCCTGCAACTTTACTGACTTACAGTAGTTTTTGTGCTTGCTGCCTGACTATTAGGCTAAAAACAAAGAAATAGATTGGAAACAAGTAGTTTTGAGTTATCTTTGAGTCAATTTTAGCGTTTGTCATTTTTTTATCATTCCATCATTTGATTAATATCAGTAGATAATGTGTTGGTATTCTAGTTTCCTTACGGTAATGCATTAACAAGACTAACATAAGTGGATAACTATGACACTTAGTATTAAG
>comp8349_c0_seq1
GATGTGTCAAATGGAGATGAAACTGAGAATGATGCCTCTCTGTCATCAGTATCACCTTCAAAGCTGGGTAGATTTCTTTTTGTTATTAGCCATATAGCACTTAATCATTTGGTGTACATTGAGAATTCCGTTAGGAAAATTCAGAAACAGATACGGAAGAATGAAAAATCTCAGTCCACCACTGAGGATCTCCAGTCTGATGCGTCTAAAAGTTCAGAGGCACAAGGCATAAATGCCGAACTGGGACTTGGTGCAACCATAGATATTGCAATCGAGTCCCTTGCTGAAAGAGCAGAAAAGGAAATTGTTTGCTGTTCTTCTG
>comp8351_c0_seq1
GCCTCAACATACAGGGTCACCCGAGATGAAAAACTGTGCTGGCAGTGCTGCCGGGCCAGCAATGCTGCGGGGGAAGGGCCTGCGACATCTACGCCAAGATCGATGACCTGCTCATGCTCAGAAGCTGTTCAACGAAAGGCCACAACCGTTCAACGAAATGCTACAATAGACATTCTTGCGTGGAATGACTGGAACATCATAACCTTCAGCTGCACGCACGGCGGTATGGTAATGCAGCAACTGCTTTTTAACGTGGTGCAGAGAGACTGATTTCTCCCATTCTGATTTTTTTTTAATCTATGCTCTACACTTATACATATCCATGTGTTTTGCTACTTTGACAAGCACATGTGCCAG
>comp8352_c1_seq1
AAACCTCTTTTCCCTATCTTAATTAAAGGGCAGAGCTGCTGCCATTATGTTCAAATAAAAAAACCTTCCATGATGTTTCATATAAAGAATATCCCGGACACTCCAGAATAAGGTGTCTGGATGCTTATAAAAAATCTACAGTGGTCAACATATTTCCTTTTAGCTCATAAATTGATGCATGGATAGACTTTTATACCGCAATCATCACAGCCTTGTACATAACCTCCGGGAGATATATAGATGTGGTTCCGATGTCAATCATGGCGCCTTTGCCATCACCATAGAAAGTATCCAGCCTGCCGCAACTACAACAAATCCTTGGGTGCCGGATGTCGGAATTCCCGATCATTTACCTCGGCCTACCTCTGAGCACCAGGAAGATACCCAAGGCGAGGATCCAAGCAACCATTGACTCGGTCGCCCGAAGGTTACCACCGTGCCATGGGCTGCTGATGGCGAAGAGCGGACGACTAGTTTGGATCAAGTCCGTTCTCGCCGCGGTCCCGATCTATGCCACTATAGCCGACGGACTACCGCCTTGGGCAAGAGAGGAGATCGACTCCATCTGTCGTAAGTTCCTAT
>comp8366_c1_seq1
GGACATAAAGCTATCGAAGGAGTACTCAGGAACAGCTAAGGAGCTGTCCGGGCAGAGAGAGCAGAGGACAAGGGTGATTGTTCTTTGTCCCCCGGCAGCTGACTGGAAAAACCGGATGAACTTGTTCTGGTCAGATAGTGACCGAGACAACTCAAGGTTAATGATTTGTAGCCAAACATATCCTCAACTACTAGTCAACAACGATTTACAGCCCAGCAAACCTCCAAACGATTCATAGCCGTGCAAACCTCCGACCGACAAAGACAAATTTCGCCTTAGGAAAATGTAAGCCCAATAAGGATGCAAGCTTTGCATTATCTGGGCCACTGGGTCGCCTAAGGCGGTAAAGTAAAACTAGGTATGCCAGACTTGCATCTCTTCAGCCATGGTTATGGAATAGGTTACACACTTGTTAAACTAGGCAAATTGATAGCACACAGTTGCACCACAGCTCCAGCATGGC
>comp8369_c0_seq1
CACCAGTAGCACTAGAGAAATGCACAGACATATACAGTTGAATTCTCAAATCATGGATGATGGCAGGGTTTTTTTTTTCATTTCCATATTGGTGAAGGAGGCAAACAATAAATATATCAGATACAATATAAAACTAGAAACACATTTATATATTTTCCTTATATGAGCTTGTGACTAGGGATATCCTATCCCAGTACTGGGGCGGACTAGGGCCACAGCCCTAGGCGTGGCCCAGAAAACCTATTATGTCCCTCTTAAATTCTCCTGGCCCAAGCTAGCAGCCCATGGTCGCGTGGCCCAGTTTTGCCCAGCTCGGCCTCACGCCTGGGGCATCCTGCGTCGCTGTACGCCGGCCCTTTCCCTGGCGCTCAGCTTTCTTCTCGCACGCCGCCTCTCACTAGGCGCTCTGCACTCACTAATGTCCAAACCCCTAGCGCATGACTAGCAGCTGTCCGTCGCGGCGGCACGCAACCAGCAGCCCCCTCCCGGAGG
>comp8394_c0_seq1
GGCCTTCTCGTCCATGCTCACGGCGGTCCTAGGGGCAGCTGCGTCTGTTCGGCACTTCAGGGCCGTTTCTTCGGCGAGCGGAGGCATGGCCTTCCTTGCGTCGCCGTAGTGAGCGGAGGCATTGCCTTCCTTGCATCACGACAGATCGGATTACAGTACCAGATCAGAAGATTTTGGATGATGAATTATGTATGACGAGACACTGAAGATGCTGCGGGGCATCAGAAGATGAGTTTACACGAACCACGGTGGAAACCGCAAGGTTCTGACGAGTTGGTTTGCCGGGTTGTGCAGTTTGACACCAAACCGTGAACAGGCCCGCTGCATCTTGGCCAGGTGCTACCCCACCACCTCCAAATTGCCAATAGCCTTGTCCAACAGCACCAACTTCTCCCCTTGGAAGAAAACTCTCCATCTTCCCCGTGTCTTCCATTCGCTGCCTCAGTCCCAACCAGAG
>comp8416_c0_seq1
GAAGCAGCAGCCGGTCGCCCGGCCTGCTGTAACTCTAGGCTAGAAGAAACAGCTACGTACAAAGTGTCTTCGTCTTCTTCCTCCATCATCGGTCTCTTAATTCTTCTACCATATACATTGATCCAGCAGAGCAGAGCACCTGCGGAACGGAAGCTGCATGCGCAAGCAAGCACGAAGCGCATGCATGCATACATGTCCGGGTTTCAGGGTTGCTTCATTAGTCTGTCTACTCGACGAGTATATGCATGATCATCATCAGTCTCGATCCGGCGATCGATCTTCGGCTACGACGAGACGAGTAGCTGCTGATGGACTACCGCAGGGTCGGCG
>comp8420_c0_seq1
AGTCGAGTGAGGAGCAGGGGGAGAGGCTACTTTATATAGAGTTGGAAAATGAGGGCATGACTAGTGTTCAAAGCTGGGAAAACGGAAAACGGGATCATTTGGGGTTGGACCGGACCGAGACCGAAGAAAAGGTGGAGACTAACCAAAGAATACTCCATTACCCTCTGACTGGTTCTCTGGTTCAAACCAACACTTGGACTGGTCTTTGGGTTCTGGGCCCCGGCCGGTCACTGGGGTCCGGCAGTGTGCGGCACTGCCACTCTGGAAGTGCCATGTCGCAGACAAGCGGGGCCTAGCTAGCTGCTAAGGTAGCGTTTAGATGCAAATTTTTTTTGCA
>comp8426_c0_seq1
TGTGGCTATTAGGATAGTCTCTCATACTAATACACTTTACCTAGTGAATTTGTGTTTGTAGATTTTTTTAATAGGCTATTCACCCCTCTAACCATCCATATATCCATAGTCCTCATTGCACCGGAATAGCTAATTGATGTGCAGGGCTGTCCAACGCCTCAATGCGCAAACCACCACGACAAAGCACTTCTGCTATCTACCTCCTTCTGCACCAACAACTATTGCCAACTTTGTGGACACCCATGGCGCATGGCCAGCCCTACCATATCATCGCCCAACAACTGACACACAGAAGCCATGCCCTCAAACAATATGCCTAAGTCCTGGTTGTTAGGAACGGACTGGACATCGAACCGGCGAGGTCATGGGTTCTTTGGTTTACTATTCCAACTGATAAAAAAACCCGGTTGAACCGCCGGTTCGATATCTTTGAACCGGATGAATTGAACCACCCACAAATACTTCAAACCGATG
>comp8430_c0_seq1
GTCGCTTTTACAGCTAGCCGAACAGGGCCATTTGTCTTCTAGTGCACATGCACATGAATTTTGTTATTTTCTTGTGAATTTTTGTAGATTGGGTTTGAATCTCAACTTTTACGACAATGTATATCTACAGATGCACTGTGGATGTGCATCATTTCAAAAAAAAAGAACTTCTAGGTATGTTTTTTCATGGTGACGTGGATTGAGCTGAATATTTTCCTCGAAAAAATCCTATGGAAATCCTACATAAAATGAATATTCCGGTTACAATAGGCACAGACATGCAATTAGGAGCATGTCCATTAGCAACAGCATACATATACCTTTTCGGAT
>comp8440_c0_seq1
TGGATATGGTTAGAGGAACAAACGTGCAGAAATGAGACACTTGGCTTCCAATCTTCAGCTTCTAAGGATTATAGATCACTCTGCTATGGCGCTCAGGGCTCAGGCGCCTCTGTCGTTGAATGAGGGCTCTTGGATAAGCATGGCCGCAGCGATCACTGCGTATTATTTGATTCACGCATGGTTCAAACCAGAATGCACAACTACATCTGTCTACTCCGAAGAGAGGAAAAAAAAGTCGACAATATATGAGCAGGTATTAAGGCATACTCTCTTCCTCCCTTCATTGGAGCAGGGTGCTCGTGCTCGCAACTCCGCTTTGGATGGCCACAGACAAG
>comp8441_c0_seq1
TGCGGCGGCGGCGGCGATGTTTGGACGTTCTGTGTTCTTACTCGTACTAAGAAATCGCAGGCTGTAGTTGACACTGTGTTTTGTGCACTTAGAGCTTATGGGATTACTAGACATTAAGGCAGTGTGGGATCAATCTAAGTTTGCTTACGGGAATTGTGGCGTGGCACTGATTTGCCTAGCTTCGTGGATCAGATTGTTCCTTTCACTACTATTGTGAAATTGAGGTCCATAAAAAACACGAGTTGAGTTTAGCTATGTAGTATGTAAAATTCCTGTTCAAAAATTGAAGCTTTCACTACTACTGTGAAATTGAG
>comp8448_c0_seq1
AACTTCTTCCAAGTGAGGAGGGCAGCAATGCTTACTTTGGAAAACCCTTTTGTAAAACAGCTTCTGAGAGTCCTCATAACTTAGAGGTTGAATGCTGTGAATATATCCGTCTAAACTAGAGCAACAGGATTGAGCCACATCAGTTTGTCTTGTAGTTGTAATTATTCTACTGCACATATTATTTTCAGGTAAAGCAGACTTCAAAGATTCCCATGCAGCTATGCTCCAAATATCATCAACGATGATGAGGTACCTCTTATTTTGCAGGAATGCTCTGAGCTTGTCTATAAGCTGCCGCTCATCATCTGATGTGTCAACTCCACCCCCTAGTTCCTTGAGCATATCAGCCAGTATCTTCTTCATGTTTGGACTCCTTGAAATTGGCACAAATGCCGTGGAAACGAATTGTGCTCTGATTTTGCAGAACACTTGGTTCGCGAGAGTCGTCTTACCAAGTCCACCAAAACCCACAATAGATACCACTTTGAGTTTCTCTGTCGACGAGTCATCTTTCATCAGCCACTCAATGGTCTTCTCTCTTGGGCCATCAATCCCAACGAGCCTATCAGGTTCCACGTAGAGCGCCGGCAGCCTCGGATCGATCTG
>comp8452_c1_seq1
ATCCGCTGGTCTACATGGGCGGCAACTCGAGCATCCCTGACCCCAGGTCCCTGTGCCTGGAGGGGACACTCCAGCCCCACGAAGTCGCTGGAAAGATTGTGATTTGCGACCGCGGCATTAGTCCTCGGGTGCAGAAGGGTCAGGTTGTCAAGAACGCCGGTGGCATGGGCATGATACTCGCCAACACACCGGCAAACGGCGAGGAGCTTGTCGCCGACAGCCACCTCCTGCCTGCGGTGGCCGTTGGGCAGTCTGAAGGCATTGCCGCCAAGAAGTACAGCAAAACCGCCCCAAAACCAACCGCGACGCTCAGCTTCGACGGGACCAAGCTCGGG
>comp8453_c0_seq1
ATTTCACAAAAACTAGGTGATGTGTTTTTCAGTTTTTTAGCTTCAGCAGGAGCCAGGTATAGCAACCTGCTGATGTTTTCATTTTCAATGGACAATAGTGCTTCTCTGATTCATCTGTGTAGCCTTTATGTATGTTGCTGCAGTAGCAAAATTGAATTCTGGTGTCCACTCCAGTTTTTTAGGTCTCCACTGGTTCCCATGAGGATAATGTAATAAATGGACCTTTTATTTTTCTTCTGGAAAACACTTACTATTAGGCTAATAAAGTTTCCCATATTACGCTATTCAGGAGACAATGATTTTGATTTTAAATGTATGTGTGGAGGCACACGTTAGAGTCGA
>comp8456_c0_seq1
GCCATGCCCCACCACTGCCTTCACGTCGTCCGACCGTCCTCCAGGTTCCAGCCTTCAGCGAACCTTTGCCGGGAGCTGGGACTCCTGCCCACTTCTGGTGAGTACTAACTGCTGATTAGAGGCTACTAGATATTCGCTTCAGATTGATGTGAACTCTGCGGGAGGCCGGGACTCCTACCTACTTCTGGTGAGTACTAACTACTGATTACAGACTACTAGATATTTGTGATTCACCATAGGTTTCAGATGGTGATTGTAATTTCTGATTTTGTGATTCACCATATTAATGACCGTCCTCCAGATCCCAGCCTTCAGGGTACCTCTGCTGGGCGCATAATGAT
>comp8475_c0_seq1
AAGTCCAACACTGCTGTTGTGATCTCATTACCCATCAAATCCCAGTGTAACTGGTAAAAGCCAGCTGTAAATCCATCTGGCCCCGGGGCTTTACTCGGTTTCATAAGTTGCAAAGCTTGCTCAACCTCCGAAGCTGAGTAGGGCCGTAGCAGCCGGTCATTCATCTTAGCCGAGACCTTGGTAGGCACGTGATAAAGCACCAGGTCCGGTAACAACTCCTCCTGGGCCGAGAAGAGCTGGCGATAGAAGTTAGTAGCAATCTCCTCTATCTCTGCCTGCTCTGTTGCCATCGACCCGTCTTCTCTTTTTAGGGCCATAATTTATTCCTTTTGGCCCTTGCCCGCGACTTGGCTTGAAACATCGCCG
>comp8479_c0_seq1
GGCGTCTGGGAACAGGAGGACTGGAGGAGGACCTCGAGGACGAACGATGCGGTGACGAAGGACCGGTGTTGTCCGTGAGTGGCCATGGATGAAGACAAGAAGCACAGATTTGCTCTTTTAGTGCTTTATTTAGTGGCTGGTGGGGGTCTTGTTTATTTTTGCCTTTTTATTTCTTTGGATTTTGTGAACAGAAGTTCAGAACTAGCACAATCTCTTGCCAATCGGTATGTGGAAATCTGCATTACTTAATCGGCTTGTGCAAAAACTTGTGCTGCTTTTTCTTGAGATGGGATTAGATTTGCTTTTACACATCCTCCGTCCGTCGCTCGCTGCATTTTTT
>comp8481_c0_seq1
TTAAGTTGTTATTATTCTTGTCTTGACACTGTAAGAACTCTGGTGGACTCGGCTAGAGTAGACATAGTTTGTGTCCATGAGACTAAGATGGCTGCTGTTTCACAACAAGTCCTTTTATCCATGTTGGGCTCGGATTTGACAATTTTTGCAGTGCCATCCATTGGAGCTAGTGGTGGAATTATCACTGCTTGGCGTCACTATCTTGGTCCAGCTCTCAGTTCCCGATCTGATTCCCACTGCGCCTCTGTTCAATTCTGTCCGAGAGGCGGCCAACCTTGGTGGCTCACTTGTGTTTATGGGCCACAAGGCAATGACAATAAAATTGTTTTCCTCCAGGAACTAAGGAATATCCGAGCTG
>comp8482_c0_seq1
GGCCAATTCAACATAACAAGGCAGGTCAATTCATCCAAAAGCAGGTACGTACAAATATGCAAGAACATGATACTACCATATGCAATATTATCATCTCAGACACCAGATTTACACAATAATCAAGAAAAAATAGAACCAACCAGATCTAGAAGCAGATCTGACATAACTCATAACTGATAAACAATTCAGATATACATCTTAAACCTTCTTTTGTTAGCTGATGGCCTCACACCTGCAATACAATAGAAGTATAGGATAAACATATAAGTATATCACAGTGAGAACCGAGGAAAAAATGACCAAGCCTCAAA
>comp8507_c0_seq1
TGTTCAGAAATATCATGACAATCTTGGTAAACCACTGTACAACATCCTTTCCTAATATTTTAGTAAACCGTCCATTTATGTTTCCTACTATGCTTAAATAGAATGCCAACTTTCGAGTACAATACTGTTATTTGGGGAGTAAACTATTCGTTTGTGATGAAAAGGCTATGATATCTGTCAGTGTGGTTTTCCAGTTCTACAACTCTAGTGGTGTTAAATAGCCTATGCCAATGATTTATTTTATGCACAAAAACAAAAGCCTAAATGTTGTTACCCTGGCAATTGTTGGCACAAAAATGTGTCAGAGCACTGTGCACCTCATCTGCAACCCACTGCAGCACGTGTTAGACGATCCACCACAGAATAACTAGAAACTTCTGG
>comp8519_c0_seq1
GCAATCTGTTAGCAAGGACCTTGGTTATCAGCTTCACTGAAGAGTTTAGGAGGGAAATTGGCCTAAAGTCATTAACCCTGATGGGTCCATCAATCTTAGGAATCAAAGTAATGAAAGAACCATTAATACTCTGCAAGCAGACATTTCCATCATAGAAAGCAGCACATAGTTTATAGAAGTCATGCCTGATAATTGGCCAGCACCTCTTAAGGAACTCATTACTAAATCCATCTGGACCCGGAGATTTGTCCAGAGGCAGCTGCTTGACTACACTATCAATTTCCTGTTGACTAAATGGAGCTTCAAGAGTGGACAGATCAATGGTGTCCTGGAGCAAGGAATCCAAATCAAAGAACATCTGGTCCCAGCAAGTAGACCCTAATCTGTTTTTATAGTCATTCCAGATAAGATCTGCCTTGGCATCATGACTATAGACAAG
>comp8574_c0_seq1
TTTCTGGATTTGAGGTGAATCTAGATCTTTGAGAACTTTGCCAATGACCGAATCGACCAATTCTTTCTGTTCAGCTTCGCGAGCTTGAGCTTCAAAGCGAACCCAGGAATCTAGAGTCGACTTGATTTCGGAAGCGAGGGTGACTTTTTGACGAAGGACGAAAGCTTCATGTTCAAGACGAGCGGTTTCCTTTGATAGCTCAAATAAACCCTTAGTAACGCCAACAACATCCTTCATTTCCCCAACGGTGTTGATAGCTCAAATAAACCCTTAGTAACGCCAACAACATCCTTCATTTCCCCAACGGTG
>comp8579_c0_seq1
CGCTCCCGGCCGGTGGTGTTGAGGAAGGATTGCATCATCTCGAATTCGTCCTTGATGAAAACAATGTCATGCTGCAGGATCTGCCATTTCTCCGCCTCTTCCTTGACAGCGGACCTGACCTTGTTCATCAGCTTCTCAACCACCGTCTTGGAAATCCCAATGGCAAGATCTGCCATTGTGGCTCTCTCTCTTGGTCTCTATGCAATGTTTTTTTGCTTGTGTGTCAGAGGATAGCAAAAGCAAATGGTGATAACGCTCGCTGTTATGCACCTGCAATGCCACAAAGCAAACGGGAGGGGATTATAAATAGGACATTTGTCTTCAGATCTGAAGCAACATATTTGATCGGAAGAAGCAAAGAACAGTTTGCTTTCCAAGATGTGCAAATAGCGG
>comp8580_c0_seq1
TCTTGGGCAAGAACAGTCTTCCCCGATCCACAAAAGCCAACTATGGTGATTACCTTCAACTGCTTCAGCTCTTCTTGTTCAGACAACTGCTTTTTTAGCTCCTCCAGGGGCACCTGGAGGCCGACCAGATCTTCAGGGCGGATGTAGTACACCGAGGACGACGAAGGCAGCTGGGTAGGCACAGGACGGGACACATAATATCTCTCTTTCCGCTGGTGTGCCTCCTCCAATTGCTTCCTTAATCGCCCCATCTGCTTGCCCAACTCTGTAAATGAATTTTTCTTCCTGACGGGTTTATTACCTAAACGGTACCACGGCAATTGCTGTTTCCAAGAAGCAAGGTATGTGATGCGATCAATGCAGTCCTCCATATCATGAGCGATTTGTCGTAACTCTTCAACCGACAAACGCAGTACATG
>comp8580_c1_seq1
GAATTTAGCTACACCCTGGATTTTTGTTGTTACCACTATTGTGGTGTTAATATCTCGTGGGAAGGCGGTGATAGAATCCCACTGTTTTGTTGATTGCATGCCATCAATTACAATGAAGTACCTGTTGTTGTTAAGGAGGTCTTTTTGGTCCTTGGTAAGCTGGCGGCCGTTTGATGTTAATGGCGACGGAATCTCAAGTTTCTGGTGCATCTCCTCTAAGAGCTCCATCGGACGCTTGTGCTCAGCTGAGACCCATGCTTGTTTCTTGGATTTCGTGCCTTCATTGCTATTGAATTTCGTGCCGACCTCGCTGTTGTACAACTCTTGGGCAAGAACAGTC
>comp8581_c0_seq1
GTCTTGGTTCCAAAAGAACATCATCTGAAATTTTTTTGAAAAGTGTTTACACCCTCAAAGTGATTCACATAATTTATAGAACTTTTAAGCCACCAAACTAGAACATGTATTGGTTTCTCCAAGTTCGTCCAACAAGATTTTGCATATGGGGTTCTCAGATTTATATGTGCAGCCATGATTCAAATGAATGTGTTATATTTGAAGAAAAAATAATAGCATTTCAATCAGCGAGAAAGAAAGAGAAAACAATGTGATGTTCCAATGACACACTGATGTATGGTGTCCACTAAAAGGGCACAACAAACAATGGATTTCCCTAAGCAGCTTCCTCACAAGAACTTGTTGCATATTCTACTCCAGATTTAAAATCTGAGATACTTCTGCAAACTCGACCTAAATGTTGTCT
>comp8598_c0_seq1
GTTGGTTCTCTGTTGTTGGTGAAAGACTGGGTGAAAGAGGACCCATCTTAATAGTAGCCACGGGAGTGTCACAGTCTCTGAACTTGAGAGGAGTGTTTGACAAGGGCGTTGTTGGCTTCAATTGCTTTTTAGCAAAGGGAGTATTCAAGGAGCAAGAGGGAAAAGTTGTTGTTGGCACATTTTTTAGGTTTACAAAGGAAGGGGGTGCAGATATTGGACAGAGAGATGAAGCAACATAATGTTCATTAGTAAACGATCGACATTCAGATAAAGGAGGAGTCCTGTTCATTGTCGGAGCAACCGAATGGACGCCATTATTACGGTTGTTGACACGTGCAGAATTGATATCAGCACTTTTAGTCATTGATGTTGACTGGGAGTTGTTGATTCCAAAAGTGCTATCTGCATGAAAAGAGACGGGAAGCCTTGTCCTTCCCCTTTTATTATGCAATGTATTGTCTTCACCGTCTGTACTAGACTCAGTACCACTGACAAAGTCATTATATCTTCTGCGTCTAGCTAATGAATCATTGTCGGATGATTCATTGTTGGAAGATGGATGTAAAAGGTTGTGTTGTTCTAACAGCGTCATGGCAATGTTGGCAT
>comp8598_c1_seq1
GGCAATGTTGGCATTCTCAGTAACGATAGAAGCAGCTAATGAACGATATGCTTTAGAAATGTGATTCAAGCATCTGGCATTGTGAAGCTTGAGATCATCAAGTAACCTCGCATCCAACTTTCCTTGATATCTACTGTTGATGAAAGAGGCGAAATTAAGAACATCATTTTCAAATGATGGAGGTCTTTTGAAAATAGTAGGGAGCTGTGAATCATGGGTATAATGAAGTGTCAAATCTTGGTTGGAGTGTTCTGCCATCTGATCGAATGCTGCACGCCGTTCATCTGATGAGTATGATGATTGAGATGCAGTGGTACCACCAGCAACAGATATGTTTGATTGATGTCTTCCAAAACTGTAACATGAATTTGCTTGACGTATTGTCTGATTACGGCCATAGGTGGTTCTACTAGAACCAATCAAATCGGAACAGATGTCCGTTTGAACCATTGCATTGATAGAATCAGAAGTGTAATTCTTCCAACGCGGTAACATGTCGTGTGACAGGTTCAGGGCACCAAAGTCAATGTTATCAAGGTAGAAGATCTGAAGTATTAACGTGCAACCAGTAACTATCGACAATGACTTCTTAGATGGGGCTACCCAGCTAATCAAACGTGCAGCATCCATAAG
>comp8603_c1_seq1
GTGGTGATGGTGCTCCATTTGAGCAGGGGAAGGGGATGATTCATCGCCAGCAGAGGTGCTTTGGAGTGGTCACAGGATGACTGGATGAGAATACGAGATGGTTAGCGGGAAACAAGACATGTGTGATCGGGCAGCCATGTTTGATTGGACACAAAGTACCCAGGCAAGCTGTTCTGCCGTGCAGGATGCCAATGACCACAAACAAGAACCGGGAGGGGCATGTGCAAGCCTCAACTAATGTCTGAGCTGAAGGCAAAAAGCAGTAGTCTTGATTGCCCTGCTGCCGCTGTAGACACAAGCCACCATAGGACCA
>comp8622_c0_seq1
TCGTTCGCTGCAATCTACTGGCCCGGCTCTGGTATCCTCGATGCCTATGAGGGCAACGCTGCGGCACAGCTCGACCAAGCTCTCGGTTTCTACCTGATTGCCTGGTTTGTCGTTACCTTCATCTTCCTCATTGCGGCTTTGAGGTCCTCTGTTGGCCTGGTCTCGGTCTTCTTCTTCTTGACCATCACCTTTATCCTTCTCGCTGCTCACGCATTCACCGGTGTTGCAAATGTTGGAATTGCCGGTGGTGCTCTCGGTATCATCACAGCTTTCTGCGCTTGGTATGTCGCTCTGGCCGGTCTCTTGACCCCGGACACATCGTTCTTCATGATCCCCATCGGTCCCCTCGGCCCCAAGTAAAGGGAATGAAGTTGTCGAATGG
>comp8626_c0_seq1
GGTGGAATGTGGCAATCACCTTGGGAAGTCAGCCCTGCATTAGCTTGAACTGGAATGCTTCTAGAACTATTTGAAGAATGCCTAGATTCATCAATAAAACCCTTCTGGATTTGATGAACACCAAAACTAGAACATCTATTAACAAATAAGCTAGTAGCAGGAGAGTCTCGAACAGGGAGATGCTCATCGGGGATAGGGCAGTAAATTCCTCCAATCTTGATCACTGAAGCAAGTTCTCTTGGCTGGGATTTTGAGATAGGAGAGTCTTGCACAAGTTTGCGCTGAAAAGAAACTTTTTTGTGACTAAGTTTGTGCTAGTGATATGCGT
>comp8632_c1_seq1
CTTACACTCTGAGGTGTCGACTCTCTAGTCGATTGCCTTAATCTCTTGGCTCATGGAGCCGTACATTGGAACTGTCCGGCAAACAAACCGACATGTTCCACCTTGTGTTACTGATCCGATCGTTCTCCTTGTCAATTACAGGGTCAAATTGATTGGCACTCCAGCACCCCACTCTGCTCTAGGGATCTACTAGCCCTGGTGCTTCCCGCGGATCCCAGCGAGGCCTCCCAAGTGTGCCCGGCGCAGGATCACGATTCTGTGTCGACAATGCTGAGTTGCTGACCATCCATTCAGGTACACCTTATGGATGGCAAATTGGCAATTGCCCATTCTCAGTTCTGG
>comp8634_c0_seq1
GGGCATGTGGACATGTGGTACCATCCTATGTCCTGTTGCACTAAAATTTTCTGTATAGATGGAGACTTTTCACCAGATGACTAGTAAAAATTTACTGTAGCCCATTATTTAGGTGATACTGGTATAGGGATTCACTGCAACAATGGTTACATGTTACAACAGTTCTTAGTTAATAGTAAAAAAATGGAATTCAACCCCTTCATGATACAATTAGAAGTAGTTTCTGTTCTTGGCTTCTTGCTAACGAGAAAACGGAAGAAATGGAAATAGAGTAAAAGAACTCAAAGATAAGATGTTTTTTTTCCTAAA
>comp8642_c0_seq1
TTCAAATCTTCGTTTTCGAGAGGGTATGGAGGAGGAGGAGGTTGCTTAGATGTGAGAGGCACTCAGCATCGAAGAGGGACACCCGACCACTGGTGGTGTATAGCATTTGCACCACACCGGTGACAGTAGCAATTACAGCTGACATGGTGGTGGGTTGCATATCCATATTGTGTACCGCATTGAGCCAGGCTGAATGAAACACCGTACACAGCCTGATTTACCTTTTCTTGTTCTTTTTTATTTTAATTATTCTGTGCTTCTGTAACTATTTATACGTGGCATATCAAAGCTCATCGAACCAGGTCATCAACCTAGATTACTTGGGATCACTCGATCCAATCTAACCCCTTCGACTTGTTTTTCTAGACACCTGTGCGGCTGTGCCCCCCGTCCCTGTCCCCGACCTGTGACCCAGTCAGCCCAAATTTTGTGGTGATTATTAGTTGGATAGAGTTGTGGAAATACTACTACTATAAATCTTATATGAAGGCTCTCTCAGCTTAGTTTATTATGACCATTTGCAAAAATATATGACTGATACATGTTCACCAACTATATTTTGTGATTGCACATGGCGAATATCAAACTCAGAAGA
>comp8644_c0_seq1
AATATGTATATTTTAGTGGTACTACACAAAACCGTCTAGACCGTTTAACCCCATTTAAACACCAACTAAATGGCACAAACGGTAAACTACGGTTGACTGACTATTTACCGTTTAGCATTTAGGATAACATTGAGTACGTTAGCCTCTCTAATGTGCAAGTTCCAAAGCCATCAAAATGAAAGAATCCAGGGACAATATAAGATGCAAAAGAAAAAAAAAGATCTAATGAATAACATGTAGGAAAAGACAGAACAATTGAATAACTGAAACCTCAATACTCAGTGGTCACTAGAACTAACAGTACATTAAATTGAAAGGGACAACAGCATATAAAATATCAAGTTCCTAAGACTCTTTTCAAGAAATCACACTACTGATTTCCCACATGCCTAAAAAAGTGACAGCTTACAAGCTAGGCTTATAACCAACAATATCACCAAATCCCCTCCAAA
>comp8648_c0_seq1
CTTTTGCATATCCTTTTTGAGAAAAAAACAATGGAGTATTCATGTGCATTGGCTTCCGATTTAGTCGTAGATTTGAGTGTGTAGGAATGATAATGGTTAAACAACCTCCCTGATAATATGCCATTGACATGATTCCAGGTTTTCTTTTCTATAACAATTCCTTTCTAGACGACACTGTGTGAATACATGTACAATCTTCTGAATTATGAACCCTACCCTATTCAGCATGTGACAGATTCCCAATTCAAGGCCTGTTACTTATGGTGTCTAATATTTAATTTCACACACCATTTCCCTTAAATTCTGTGTTTCCTTAGTTTTACTCCCTTTAGG
>comp8653_c0_seq1
GACAATCCAGAGGAGGATAAGGTATGTCTTCTAAATCACTGGTTATTTGTGAACACTGAAGCTGGTTCTACTAGGTATGCATTGTAAATTACTAAATATTGCTGATCACCATTGATTACTAGAAGCACTAGAGACCCTGGACTAGCTGCCTGGGTACTTGATCTGCGTGTGAGCTTCCTATCACCAATTGCAAAATTGCCTGGCCAGACAGATCCAGAATTCTTGGCACCGTTTGGTTGAAGCCCTGGATACAGCCTTAGTGGATAGAAGACATGCAGTGTTCGGTTAGTTGCCTACGGTTGCACTCACCATTGTTTAGAAGTGTGGTGAGATTGCCACCAAATAAGACATCCCATTTGCAACACATTCATGGCAGATATCTGAGGTATTTTACAGTATGAGAAACAACCAAACCAAATATTTTATGGAAAAAGAACTCCAGATATTGTTGGTTGAGTAAGCACTCAGTAATATATATTAGACCTTGAGTTTTAATGTTATAATAACTGAACGTTTTGAGAATAATGGAACCATCAACTCACGTTTAATTCTACAAGTACATA
>comp8660_c0_seq1
GACAAGGGGTGCATCCGTGCATGTACATCATATACAAATTTATAATGTGCAAAGCTCAGAAGAATATTGCCTAGCAGTAACCAAAGACAGACTAAGGTGTAATCAGGTTGGCTGTTTCAAAGCATTAATCACGACAAAGAACACCTACAGCAAAAAATGTCCGTGGGCTAGAAAAATAGAAAGCTAATTTGTCCAGGATGAAAGAACAAAAGGGGCCAGGTGCAAGACCAAGAGAACGATAGGAACACCCATGAAGCAGAGATGATTAAGAATTGCCACTTACTAGCACCATGTGAATAGCATCCAAACAGAAAGAAGGTAACTGTTAAACTGAAAACAACTATTGCTATCCACTTACTAGCACCATG
>comp8667_c0_seq1
TGGGAAAGTTAATGATCTCCATGAAACACATTGGCCAAAAGACACCCAAATAACCCAGAGCCACGAACACCAAGGAGACCACATATAGAGATATCAGATAACGCTGACAGAACTATGTAAATGTGAAGTACAGCTAACACGGCTGGTTAAATTCTTACATTTTTTGTCAAATACTTGAATTCCTAGACATGAGCCTCCCAAATTAAGTGTCTCCAAAAAATATCATTAACTTTCCCAGAGCCTGTTGAGTGGTACGCTACTACTAGCTTTATTAATTCTTGACAGGCTTGTCCAAAGATGCTCCTG
>comp8669_c1_seq1
GCACAGCATAATAGAAAGAAGGATCTTCAACTTGTTTATTCTCTAAATATCCCAACAGAGTTTGTGCATCTTGGGCTTCTAAGTACCTTTTACGCTCACGTCCAATGAAATTATTGCAGTCCTTTTTCAAGAATTGCACATTCTCAGCTCCACCTGACCATCGCTGAAAAAAATCATATATTTCAGTTGGCTTAACTCCAGCTTGCCATTTTGCTAATGAGATACTCATCTGCTTTTGTCATACACCGCTGCGATCTAAGCATGTGTGCCTTGTTAGGACTTACAAAGCCATGATTGTGAGCGAGCACTACTTTTTGCATCGTCCAGATTCCTTCTCGTACGTGAAACATAGAATTGAACACGAGCGTTGCAACATGTTCTTGTTGAAGCACGTTCTTGCTTTGGTTGGTATTTTGGTTTAGTGTTCTTGTGACCTTCATTACTGCAAACAAAGTACTTGGAAGATAATGTGCCATCTGCTCTATGTTTAGTGTGGCACTTCCTGATACTGAACCCAACTTTTCTAGCATATGCATTATAAAATGTGTATGCATCATCCTCTGAAGTAAAGGTCATGCCAACCTTTGGCACAAGTTCAGTTGCGAGAGTTTGGTCATTAACCTCTGAATCTGCTGTAGCCATTTCTTCAGATTTCTCATAGTCAGAGTTGACATCTCCATCACCATCCTCAAGGTTGGGGCAAGAGCTTGTTCCCCCATCACCATGAATAGTTGGCTCTGGATCCGCTGAAGCAATTTCTTCCGATTTCTCATCATCGTAGTTGAAATCTCCACCACCATCCTTTGCGGCAAGAGATTTCACCCACATCATCACGAACAGTTGGATGCAACATAGGGGCAAGCGGCGAT
>comp8670_c0_seq1
GGAGGCGCGGGCGGCGAGGTCGTCGCCACGACGTTCGCGTCGCACTCGCACGTGAGGAGCCCATCACGCCGACGCCGCGGCCATCGTGATCGCACCGACGTGCTGGTCTCCTGCTGCCGTGCTGAAGCTGTGCGGTCTCCGTCTGCAAGCTGGTTTGCTCAAAACACTGAAATTGTTCGACGCCCGTGCCCGTGCAAGCAGGTTTGCTCAAAATACTAAAACCTATGTGCTGCTGACCTGTTGTAGGACATGGGCAGTGAGTGCCTTGCGTCACAACGAGATGCAATTGTTGATATAGTTAATAATTTAAGTTGGGTT
>comp8672_c0_seq1
CGATTTTATTTGTAGTTTTGATGGTGCTGTTTGGTTTGAAAGGAGACTGGAAATGTTGGCCTCTTAGTATCTTATTGATTTGATTGAGGTTTTTGATGAGTATAGGATTGGAGTTTTGCATTAGCCTAGTTTATTCACTACTGCTCCAGATTTCATTTTTTCTTGCTGTACAGAGTAATTTGCCATGGTTTAGATTACTGGGAATGATGTACTTATACCATTTGAGTAAATATGAAGACTTTGATCTTGCTAACTGACCTACCTTGCTCCTTGAATCGTATGAACTCATCAAGTTGGTTGATGGTTTGTTCATGCAGGAAGTT
>comp8677_c0_seq1
GCGGTTGAGGTTGAGATTATTCTTGTCACTAGCCTTGTAGATGAGATTGAAATCTCCAACAATCAGCCACGGCACTCCAGCAGCAGGCTTTAGCATAAGCATTTCCTGGAGAAAATCCTCCTTTCTGGCATCATTAGCTGGGCCATAGCAGGTACTGATTCTAAATCTGGAGTTGGACATCAGTACTGTAACCGTGGCACTGATACTGAAGCTTCTCATGTCGATGTCAGTCACCAGTGCCACATCCTTATCCCACGCAAGGAGAACTCCTCCTCTGGTGCCCTCAGCATCCAGCGCCTGGTAGGAGGCTAATCTGTGCCCAAGTGTTTCTAGGATGATTAAGGGTGTCATTGAATCAATTTTAGTCTCCTGCAAGCATACTATCACCGGCCTAGCACTGTCAGCAGTCTGCTTGACCAGCTCTCTGTGTGCAGCATCATTCAAGCCCCGCACATTCCAGCTCATGATCGACAGTTCAGCACTATCCATGTAAACACATAAGCAACACCATTTCATTACCACAGACACAGAACACTGATACAATCCTGACCACAGACTCAACGAGGCCACCACAGCCTTTGAACCCAGTCTCATCTCCAACAGCACCACTTCTTGTCAGCACAACAAGGCCTAAACGCCTTCTTGACTCACGC
>comp8679_c0_seq1
GAGGCCCAGGGTTTGGTGAAACCCCCGTAATAACGAACGAAAAGAGAAAGGATTCGCCGGATCGGATCGGAGCGCCTTTTTAAAATTGGGCGCTGACCAAACTTAACAGATGATCAACCTATTCACCTTCCATACAACATGCATGTGCCACAGTATTACCAGGTTAGAAACTCGAATTCAAAGTCTGATTTGCTTATATAACATATAGTATTTATTACAGCCACTGCACATAGCAACGTTTAACGCCGGCAACAGCACTATCACATCCGTGACAGCCTGACAGGGCAAATCAAAGCGATCGACTAGTCGCTGGTGAGATGAGGTGTATATCAATCAACCACGTGTTTGTAGCCCGTGCTAAACGCGGCCGATAACTGACAATTTCATCTGCTAATATAATAATGGTCGTCGTTAGCATTAGCCAGTGGCGGATCTAGAAAAAATAT
>comp8681_c0_seq1
CGAGAGCACCCCTCTGGGCTTCGCGTATGTCCTCGACAGAGAACCATATTGGTGCGCACAATTCGCTCCATCGCTGTGTATGCAGCATCCACTTATCGACCAAGATTATTGTCGTGTGCAACCTGTAGCAGACTAGCACAACTTGAATCTGATCTCAGTCTCATAAGCTTCTCAAAAATATGTTGTGGATACAATAGTATATGAAGAGATATATACTGCAATCATGTTGTGCAAGTTGGGACCAAACTGTTCATCGGGTCAGTGAGGAGCTGCCGCGTGAAGTGCTGCGACCCTGTGGCAGGACTAACATTGACGTG
>comp8683_c0_seq1
GGTTCTGAAAACTGATTAAGGCCGCCATGACATCATTTTTAATAATAGGCCAGCATACCTTGTAGAAAGTCCCAGTAAAACCGTCAGGCCCTGGCGCCTTCTCTGCCGGCAGTTCCTTTATAACATCCTTTATCTCGTCCTCTGTGAATGGGCGGTCCAGAAGAGGTTCATTAAGGAGCAGAAGATCAAGCCGTTCCCAATCGAAGGTGTAACACCTTGCCCTCTTGGTCCCCAGTATTTCTGTGAAAAACTGAAAGATGATAGCCTCCTTTTCAGAATGTTGCCATGTGAGTTCCCCATC
>comp8691_c0_seq1
GGCCTTTGAGGCAGAAAAATATATGAGTATGGCTGAAAAACAACCTGTCGTGCTGCTCTTTGTCGCAGTCACAGCACGCTTATATCAAGACAATCTATCCCTTCAGGGATCGACCTTATGCAGGTTTTATGTCAATCCTCAGCTTCCTCAGGCCATTGCTCTCCAAAATAGTCTAAAAAATATATTGTCACAGCAAGAATCAAAAGTATGGTGCCTGATGAATCATGGTGGTATCTAGCCTGTGATGTCCCTTCCTGCAGGAGAACGACTAAACAGACTGGAGACACATACAAGTGTACTAGCCCAAAGTGCTGTGGAACAAGCGGTGGCCCTAGGTATCGACTTGCTTTGCTAGCCACCGATCCCGGCCAAGGATCTGATGAAGCACAAGGTCCAGCTGTACAGCTGGTCTTCTTTGGACCAAGAGCAGAGGA
>comp8712_c0_seq1
AAGGAATTGGTGCTGACTGTGACCAATACCAATTGTGGATGCACTATCCTGATTACTGTTCTCAAGAATATTAAGTAGGAGTATTTGCAAAAAAGAAACAATTTTTTGTTTGCATTTACAATTTAGAAAAATCAAGAGTAGTGTTGTTTAAATACTATACCTGCCTTCTTTCGGTATCATCAATTCATCAAGTATGTAGCTACTTTATTTGACTGGGCAAAAGAAAGGTCAAATAATTTGTTTATTCTATATGGTAGACTAGCAAATTTCTTATTCTAGCAAGAATCACCATTTGTATTAG
>comp8716_c0_seq1
GGGTGAATGCTTGTGAGATTGGAAGACGAAGACGGCAGATGTGATGGCTGTGGTGGAAGCTAGTACCTACGCTGGCCTGAGCTCTTGCCACGCTTTCCCTTTTGTGTAGCAGAGTTGAGTAATATTAATTGTGACGGCGGGTTCAAATGTGGAATTACAATTTTTTCTTCTGTGAACTCATCTGCCGGTTTATGGCAATAATGCAGCATTGAGTCTGCGATATGCTAAAATGCTACAAAGAAATTGCTTTTGTACCTTGTAAGTTGTAAATTACAATATTATGTGTAGCCTTGGAAGCTTGTGTTGAGCCGTGCAA
>comp8716_c1_seq1
CAAGCATTCACCCTTGAAGCAAACCTCAACGAGTATATCGTCTCACCAATAGAGGATGCCGCAGGTGAAACATTGACAAACATGATATACCACACTTGGTTCTGCATCTAGAGTTGGCATCAAAGGTGCATTCTGTTTGGACTGTAATCCTGAAATCTGGTACCCTCAGAAACTTGCTTTCAATAAAGCAGGGCTAAAGTTACCTTTGGTCTATAAGACAACCAACAGAGTGTAAATATGCAGTGCCTGAAACTTGCACATGGGTGAAAGCACCACAATTAGCAGTTTCCTCCATGAAAGTGAAAATTTTAGCTCAG
>comp8723_c0_seq1
TTGGTATTTTTTCCATCTTATATGTGTAGCCTACAAAAAATTGTTTTTCCTGTAACTAAAATAGTTTTCCGTACCCAATAGCTCTCGCAGACTGTCAGCTGTTCATATCAATGCTTTCCCTGCTTCTATCATGCGGGTGAATCTCAAATAAGCTCATATGCGCATTGCAGAAAAAATATTAAAGATCTTAGTAACTGTGTGCATTCATAGATTCTTTGGACTATGTATTGTTGCTTGCCTCATCACTGGTTTTCCCAACAAATATATATATAACCCACTTTGCTCTATTTCCTCATTCCTGCCATCTAGATTAACTTTAATATTGTTATTATACTTTATAAAAGCCAG
>comp8731_c0_seq1
GCCACAGCGTCTTCGTTCGACGCGAGGGCGCAACCTACAGTCTTCCCGTCCACCGTAGCCTGTACGGCTTTTCTGTACCTATTTTACATCGCAGTTCATTGAGGTTTGGCATGCTTTGCCTTTCTTCTCTCCCGATGGTTCTTTAAAATTGTGCTTAGATGATCCCTCTTGTCCTTTGTCCTCTTCATCCCCTGCTCTTACGAATTCTTGCCATGTTGCGCCTAACCTGCAGCCGTTGAGTTCACCGCCAGCAGGTAACGGCCTGCTCCTCTCCACAGGGAAACTGCTCATGCTGGCGCCTGTTAGCTTCTACAGCTCTCTCTCATTTTA
>comp8733_c0_seq1
CCTAGGCCCATAACAGTCAGTCTCTTTTTTAGAACATCCAAGAATGAGTCATTACTTTGTTACTGTAGTTCTGGTTTTCTACAGTGTTTCTTGTCATGTAAAAAAACTGTGGGCTTGGGCTCCTGTAGAAATGTGACTGTTTGTTGTGTCTGGGTGTTTCCAACTTGTGTTGATAAGAGGATAATTCTTATTAGTAATGGATATTCCATGTGTTTGTATAATGTTAGAAATCCAGACTTTTATGAGGATTATCTATTTATATGTCCAACTATACACAAAGAAGGGCATAATGATCTTCTTGCCAGTGTGTTGTTTTTATTCACGGCCTAATAAATATTTGCTTTTGCAGGCTCATGAGGATCTCGTTGAA
>comp8736_c0_seq1
[truncated: 67,690,305 more chars]
