# Supplementary material for: De Novo Assembly and Transcriptome Analysis of Contrasting Sugarcane Varieties
Source: PLoS One. 2014 Feb 11;9(2):e88462. doi: 10.1371/journal.pone.0088462 (PMC3921171; doi:10.1371/journal.pone.0088462)
Supplement: Text S2 — Gene ontology enrichment annotation for the transcripts of each genotype. (ZIP) [file pone.0088462.s003.zip]

Archive with 7 entries (6 files):
- S2_GO_enrichment_by_genotype/
- S2_GO_enrichment_by_genotype/IACSP95-3018_fisher_enrichment.txt
- S2_GO_enrichment_by_genotype/IACSP96-3046_fisher_enrichment.txt
- S2_GO_enrichment_by_genotype/RB83-5486_fisher_enrichment.txt
- S2_GO_enrichment_by_genotype/RB92-5345_fisher_enrichment.txt
- S2_GO_enrichment_by_genotype/SP80-3280_fisher_enrichment.txt
- S2_GO_enrichment_by_genotype/SP81-3250_fisher_enrichment.txt
