# Supplementary material for: De Novo Assembly and Transcriptome Analysis of Contrasting Sugarcane Varieties
Source: PLoS One. 2014 Feb 11;9(2):e88462. doi: 10.1371/journal.pone.0088462 (PMC3921171; doi:10.1371/journal.pone.0088462)
Supplement: Text S2 — Gene ontology enrichment annotation for the transcripts of each genotype. (ZIP) [file pone.0088462.s003.zip › S2_GO_enrichment_by_genotype/IACSP96-3046_fisher_enrichment.txt]

GO-ID	Term	Category	FDR	P-Value	#Test	#Ref	#notAnnotTest	#notAnnotRef	Over/Under	TestSeqs	RefSeqs
GO:0032991	macromolecular complex	C	4.106776052901322E-7	1.2068104769031214E-10	444	41	6697	1585	over	comp192348_c0_seq1, comp181024_c3_seq1, comp186806_c0_seq1, comp192796_c0_seq1, comp183728_c1_seq1, comp190376_c0_seq1, comp186920_c0_seq1, comp185318_c0_seq1, comp181628_c0_seq1, comp185432_c0_seq1, comp184151_c0_seq1, comp146883_c0_seq1, comp178241_c0_seq1, comp191928_c0_seq1, comp190904_c0_seq1, comp173972_c0_seq1, comp183555_c2_seq1, comp150514_c0_seq1, comp188112_c0_seq1, comp189615_c0_seq1, comp181024_c2_seq1, comp190872_c0_seq1, comp185894_c0_seq1, comp186473_c0_seq1, comp194722_c0_seq1, comp178770_c1_seq1, comp187102_c0_seq1, comp176778_c0_seq1, comp188716_c0_seq1, comp186967_c0_seq1, comp191849_c0_seq1, comp187772_c0_seq1, comp176892_c0_seq1, comp182353_c0_seq1, comp191915_c1_seq1, comp190935_c0_seq1, comp202965_c0_seq1, comp191740_c0_seq1, comp189424_c0_seq1, comp178770_c0_seq1, comp129361_c0_seq1, comp192001_c0_seq1, comp189217_c0_seq1, comp149418_c0_seq1, comp172994_c0_seq1, comp191342_c1_seq1, comp188495_c0_seq1, comp188161_c0_seq1, comp190714_c2_seq1, comp191068_c0_seq1, comp184947_c0_seq1, comp183555_c0_seq1, comp30029_c0_seq1, comp193855_c0_seq1, comp181614_c0_seq1, comp171904_c0_seq1, comp188176_c0_seq1, comp187548_c1_seq1, comp192367_c0_seq1, comp185878_c0_seq1, comp186825_c0_seq1, comp104919_c0_seq1, comp179812_c1_seq1, comp190013_c1_seq1, comp188558_c0_seq1, comp156049_c0_seq1, comp179430_c0_seq1, comp190329_c0_seq1, comp175740_c0_seq1, comp186953_c0_seq1, comp165884_c0_seq1, comp202759_c1_seq1, comp161413_c0_seq1, comp190443_c0_seq1, comp191950_c0_seq1, comp191038_c0_seq1, comp193009_c0_seq1, comp189967_c0_seq1, comp186746_c0_seq1, comp178865_c0_seq1, comp188241_c0_seq1, comp184916_c0_seq1, comp190714_c0_seq1, comp121041_c0_seq1, comp109828_c0_seq1, comp179525_c1_seq1, comp189651_c0_seq1, comp199472_c0_seq1, comp186395_c0_seq1, comp191534_c0_seq1, comp158601_c1_seq1, comp190732_c0_seq1, comp161924_c0_seq1, comp162472_c0_seq1, comp186667_c0_seq1, comp188749_c0_seq1, comp188369_c2_seq1, comp187278_c1_seq1, comp178689_c0_seq1, comp203692_c0_seq1, comp189603_c0_seq1, comp166003_c0_seq1, comp172246_c0_seq1, comp177474_c1_seq1, comp191232_c0_seq1, comp174220_c0_seq1, comp187056_c0_seq1, comp189027_c0_seq1, comp185770_c0_seq1, comp121455_c0_seq1, comp190652_c0_seq1, comp176398_c0_seq1, comp192528_c0_seq1, comp104125_c0_seq1, comp181057_c0_seq1, comp187200_c0_seq1, comp189635_c0_seq1, comp187184_c0_seq1, comp187916_c0_seq1, comp174141_c0_seq1, comp100005_c0_seq1, comp186861_c0_seq1, comp178068_c0_seq1, comp179574_c0_seq1, comp192147_c1_seq1, comp190588_c0_seq1, comp184678_c0_seq1, comp196620_c0_seq1, comp184935_c0_seq1, comp191646_c0_seq1, comp172916_c0_seq1, comp191170_c0_seq1, comp189667_c0_seq1, comp187949_c0_seq1, comp189671_c3_seq1, comp194680_c1_seq1, comp189670_c0_seq1, comp189781_c0_seq1, comp192945_c0_seq1, comp184140_c0_seq1, comp179622_c0_seq1, comp199728_c2_seq1, comp190157_c0_seq1, comp191917_c0_seq1, comp207193_c1_seq1, comp136460_c0_seq1, comp192580_c0_seq1, comp186670_c0_seq1, comp186348_c0_seq1, comp174107_c0_seq1, comp205235_c0_seq1, comp185994_c0_seq1, comp189671_c2_seq1, comp190063_c0_seq1, comp191570_c0_seq1, comp191681_c0_seq1, comp179429_c0_seq1, comp139380_c0_seq1, comp185928_c0_seq1, comp191949_c0_seq1, comp189732_c0_seq1, comp183734_c0_seq1, comp190560_c0_seq1, comp179669_c0_seq1, comp176448_c0_seq1, comp179926_c0_seq1, comp189160_c0_seq1, comp196124_c0_seq1, comp189671_c1_seq1, comp186751_c0_seq1, comp196413_c1_seq1, comp193046_c1_seq1, comp192978_c2_seq1, comp192913_c0_seq1, comp183318_c0_seq1, comp176242_c0_seq1, comp172806_c0_seq1, comp189078_c0_seq1, comp184713_c0_seq1, comp198577_c3_seq1, comp184634_c1_seq1, comp184507_c3_seq1, comp179513_c0_seq1, comp189671_c0_seq1, comp191999_c0_seq1, comp171398_c0_seq1, comp187251_c0_seq1, comp189080_c0_seq1, comp183815_c0_seq1, comp198195_c2_seq1, comp190526_c0_seq1, comp187762_c1_seq1, comp182982_c0_seq1, comp191553_c0_seq1, comp189015_c0_seq1, comp187266_c0_seq1, comp190193_c1_seq1, comp189352_c0_seq1, comp192627_c0_seq1, comp194122_c0_seq1, comp187633_c0_seq1, comp174255_c1_seq1, comp190655_c0_seq1, comp161879_c1_seq1, comp178598_c0_seq1, comp191634_c1_seq1, comp189144_c0_seq1, comp179399_c0_seq1, comp179989_c0_seq1, comp177094_c0_seq1, comp178597_c0_seq1, comp186846_c0_seq1, comp187762_c0_seq1, comp182934_c0_seq1, comp192005_c1_seq1, comp201341_c0_seq1, comp187888_c0_seq1, comp186749_c0_seq1, comp186304_c0_seq1, comp190687_c0_seq1, comp191634_c0_seq1, comp176451_c0_seq1, comp181222_c0_seq1, comp164210_c0_seq1, comp129366_c0_seq1, comp187267_c1_seq1, comp189320_c0_seq1, comp132529_c0_seq1, comp206090_c0_seq1, comp188550_c1_seq1, comp188388_c0_seq1, comp189113_c0_seq1, comp133893_c0_seq1, comp190370_c0_seq1, comp187586_c0_seq1, comp184507_c0_seq1, comp191187_c0_seq1, comp191298_c0_seq1, comp192308_c1_seq1, comp193895_c1_seq1, comp186624_c1_seq1, comp187267_c0_seq1, comp191062_c2_seq1, comp99704_c0_seq1, comp183021_c0_seq1, comp192263_c0_seq1, comp190545_c0_seq1, comp188550_c0_seq1, comp189256_c0_seq1, comp188149_c1_seq1, comp184987_c0_seq1, comp175043_c0_seq1, comp193895_c0_seq1, comp192200_c0_seq1, comp190704_c0_seq1, comp181431_c0_seq1, comp191062_c1_seq1, comp192184_c0_seq1, comp118250_c0_seq1, comp202273_c0_seq1, comp181223_c0_seq1, comp189065_c0_seq1, comp185376_c0_seq1, comp197346_c1_seq1, comp183213_c0_seq1, comp184574_c0_seq1, comp196512_c0_seq1, comp196370_c0_seq1, comp191348_c1_seq1, comp29532_c0_seq1, comp179849_c0_seq1, comp177207_c0_seq1, comp192469_c0_seq1, comp186705_c0_seq1, comp180228_c0_seq1, comp189017_c0_seq1, comp11054_c0_seq1, comp197937_c3_seq1, comp192039_c0_seq1, comp187379_c0_seq1, comp190769_c0_seq1, comp186719_c0_seq1, comp191348_c0_seq1, comp170279_c0_seq1, comp190209_c0_seq1, comp204325_c0_seq1, comp104337_c0_seq1, comp189146_c0_seq1, comp181050_c0_seq1, comp191941_c0_seq1, comp129559_c0_seq1, comp187205_c0_seq1, comp191508_c0_seq1, comp112826_c0_seq1, comp172750_c0_seq1, comp184910_c0_seq1, comp160284_c1_seq1, comp188584_c0_seq1, comp179342_c0_seq1, comp196718_c0_seq1, comp166265_c0_seq1, comp190467_c0_seq1, comp197745_c0_seq1, comp182839_c0_seq1, comp172126_c1_seq1, comp149045_c0_seq1, comp179724_c0_seq1, comp191988_c0_seq1, comp197937_c1_seq1, comp106837_c0_seq1, comp133083_c0_seq1, comp175780_c0_seq1, comp158895_c0_seq1, comp185061_c0_seq1, comp187622_c0_seq1, comp197939_c3_seq1, comp180010_c0_seq1, comp199433_c0_seq1, comp182889_c0_seq1, comp152578_c0_seq1, comp189132_c0_seq1, comp183725_c0_seq1, comp190068_c0_seq1, comp99675_c0_seq1, comp19487_c0_seq1, comp187751_c0_seq1, comp184641_c0_seq1, comp177851_c4_seq1, comp182142_c1_seq1, comp188123_c0_seq1, comp197618_c0_seq1, comp179551_c0_seq1, comp200334_c1_seq1, comp189435_c1_seq1, comp186214_c1_seq1, comp182715_c0_seq1, comp182937_c0_seq1, comp183374_c0_seq1, comp187320_c0_seq1, comp200655_c3_seq1, comp189165_c0_seq1, comp189276_c0_seq1, comp186388_c0_seq1, comp179791_c0_seq1, comp177851_c3_seq1, comp185252_c0_seq1, comp182142_c0_seq1, comp191495_c0_seq1, comp188952_c0_seq1, comp183871_c0_seq1, comp176600_c0_seq1, comp182285_c1_seq1, comp192442_c0_seq1, comp191751_c0_seq1, comp177865_c0_seq1, comp184607_c0_seq1, comp191398_c0_seq1, comp175349_c0_seq1, comp182845_c2_seq1, comp182699_c2_seq1, comp177289_c0_seq1, comp189085_c0_seq1, comp187509_c0_seq1, comp184257_c0_seq1, comp195585_c0_seq1, comp183708_c0_seq1, comp187512_c0_seq1, comp192505_c0_seq1, comp146432_c0_seq1, comp191958_c1_seq1, comp190756_c0_seq1, comp159379_c0_seq1, comp190391_c0_seq1, comp192378_c0_seq1, comp184052_c0_seq1, comp187384_c0_seq1, comp120216_c0_seq1, comp182699_c1_seq1, comp190614_c1_seq1, comp192700_c1_seq1, comp191641_c1_seq1, comp192653_c3_seq1, comp187770_c0_seq1, comp189915_c1_seq1, comp185302_c1_seq1, comp169730_c0_seq1, comp165895_c0_seq1, comp192203_c0_seq1, comp177849_c0_seq1, comp191401_c0_seq1, comp190965_c1_seq1, comp190469_c0_seq1, comp182956_c0_seq1, comp183393_c0_seq1, comp190614_c0_seq1, comp182844_c0_seq1, comp161917_c0_seq1, comp172210_c0_seq1, comp149415_c0_seq1, comp174499_c0_seq1, comp175082_c0_seq1, comp183074_c0_seq1, comp188555_c1_seq1, comp200576_c0_seq1, comp193040_c0_seq1, comp184691_c0_seq1, comp190279_c0_seq1, comp187594_c0_seq1, comp188315_c0_seq1, comp192587_c0_seq1, comp184150_c0_seq1, comp189790_c0_seq1, comp182720_c1_seq1, comp184276_c0_seq1, comp179984_c0_seq1, comp176759_c0_seq1, comp193215_c0_seq1, comp182509_c1_seq1, comp181391_c0_seq1, comp200992_c1_seq1, comp132028_c0_seq1, comp175638_c0_seq1, comp190456_c0_seq1, comp129120_c0_seq1, comp199931_c0_seq1, comp186806_c1_seq1, comp190455_c0_seq1, comp191914_c1_seq1, comp90364_c0_seq1, comp205071_c1_seq1, comp175399_c0_seq1, comp169635_c0_seq1, comp185318_c1_seq1, comp182509_c0_seq1, comp188142_c0_seq1, comp175989_c0_seq1, comp183057_c0_seq1, comp189760_c0_seq1, comp190473_c0_seq1, comp180747_c2_seq1, comp177055_c0_seq1, comp186439_c0_seq1, comp200848_c1_seq1, comp185269_c0_seq1	comp103646_c0_seq1, comp118810_c0_seq1, comp130941_c0_seq1, comp158997_c0_seq1, comp167948_c0_seq1, comp108403_c0_seq1, comp168588_c0_seq1, comp175399_c2_seq1, comp139584_c0_seq1, comp106052_c0_seq1, comp136264_c0_seq1, comp140297_c0_seq1, comp139096_c0_seq1, comp168588_c2_seq1, comp134030_c0_seq1, comp190871_c1_seq1, comp112400_c0_seq1, comp111804_c0_seq1, comp160043_c0_seq1, comp142552_c0_seq1, comp108579_c0_seq1, comp170765_c0_seq1, comp137021_c0_seq1, comp179200_c0_seq1, comp160056_c0_seq1, comp141286_c1_seq1, comp131005_c0_seq1, comp120548_c0_seq1, comp172239_c0_seq1, comp120236_c0_seq1, comp168588_c1_seq1, comp139524_c0_seq1, comp136126_c0_seq1, comp135216_c0_seq1, comp115523_c0_seq1, comp159361_c0_seq1, comp180983_c1_seq1, comp176738_c0_seq1, comp138101_c0_seq1, comp193203_c0_seq1, comp119970_c0_seq1	
GO:0009507	chloroplast	C	1.2071928249494415E-4	7.094874081395483E-8	154	7	6987	1619	over	comp184946_c0_seq1, comp187243_c0_seq1, comp184470_c0_seq1, comp185318_c0_seq1, comp186824_c0_seq1, comp185880_c0_seq1, comp185320_c0_seq1, comp187418_c0_seq1, comp190439_c0_seq1, comp190617_c1_seq1, comp176892_c0_seq1, comp190571_c0_seq1, comp192001_c0_seq1, comp189249_c1_seq1, comp188495_c0_seq1, comp184423_c1_seq1, comp192367_c0_seq1, comp185878_c0_seq1, comp186364_c0_seq1, comp156049_c0_seq1, comp185083_c0_seq1, comp192304_c0_seq1, comp189967_c0_seq1, comp196043_c1_seq1, comp193412_c1_seq1, comp183000_c1_seq1, comp191868_c0_seq1, comp192131_c0_seq1, comp191072_c0_seq1, comp180192_c0_seq1, comp199424_c0_seq1, comp186379_c1_seq1, comp188881_c0_seq1, comp185719_c1_seq1, comp188559_c0_seq1, comp173207_c0_seq1, comp189857_c0_seq1, comp193347_c0_seq1, comp178068_c0_seq1, comp183287_c0_seq1, comp130108_c0_seq1, comp192816_c0_seq1, comp186240_c1_seq1, comp159467_c0_seq1, comp190621_c0_seq1, comp189670_c0_seq1, comp191917_c0_seq1, comp186348_c0_seq1, comp186240_c0_seq1, comp180016_c0_seq1, comp183352_c0_seq1, comp179908_c0_seq1, comp185928_c0_seq1, comp192563_c1_seq1, comp186748_c0_seq1, comp188132_c0_seq1, comp189237_c1_seq1, comp192115_c0_seq1, comp192563_c0_seq1, comp184507_c3_seq1, comp187727_c0_seq1, comp189701_c0_seq1, comp196428_c0_seq1, comp189352_c0_seq1, comp182885_c0_seq1, comp131424_c0_seq1, comp187904_c0_seq1, comp185120_c0_seq1, comp179673_c0_seq1, comp171401_c0_seq1, comp176451_c0_seq1, comp181348_c0_seq1, comp191061_c0_seq1, comp189113_c0_seq1, comp109258_c0_seq1, comp175841_c0_seq1, comp179134_c4_seq1, comp175043_c0_seq1, comp123559_c0_seq1, comp192200_c0_seq1, comp187219_c0_seq1, comp191843_c0_seq1, comp204437_c4_seq1, comp177207_c0_seq1, comp200667_c2_seq1, comp190497_c0_seq1, comp190976_c0_seq1, comp187379_c0_seq1, comp204325_c0_seq1, comp192965_c0_seq1, comp191715_c0_seq1, comp190913_c0_seq1, comp188010_c0_seq1, comp190817_c0_seq1, comp175492_c0_seq1, comp170917_c0_seq1, comp191859_c0_seq1, comp190133_c0_seq1, comp203222_c3_seq1, comp179724_c0_seq1, comp185061_c0_seq1, comp186786_c0_seq1, comp190165_c0_seq1, comp189099_c0_seq1, comp186609_c0_seq1, comp183579_c0_seq1, comp177851_c4_seq1, comp191304_c1_seq1, comp134062_c0_seq1, comp189036_c0_seq1, comp188123_c0_seq1, comp179551_c0_seq1, comp189435_c1_seq1, comp182715_c0_seq1, comp197413_c0_seq1, comp185954_c0_seq1, comp177851_c3_seq1, comp190693_c0_seq1, comp186996_c0_seq1, comp189818_c0_seq1, comp187623_c0_seq1, comp190645_c0_seq1, comp188922_c0_seq1, comp173762_c0_seq1, comp192411_c0_seq1, comp176918_c0_seq1, comp185573_c0_seq1, comp187770_c0_seq1, comp189055_c0_seq1, comp186392_c0_seq1, comp191416_c0_seq1, comp188236_c2_seq1, comp172176_c0_seq1, comp187799_c0_seq1, comp188555_c1_seq1, comp166763_c0_seq1, comp186440_c0_seq1, comp184691_c0_seq1, comp181470_c0_seq1, comp191912_c0_seq1, comp189822_c0_seq1, comp188236_c1_seq1, comp185574_c1_seq1, comp165084_c1_seq1, comp189135_c0_seq1, comp190423_c0_seq1, comp193073_c0_seq1, comp187163_c0_seq1, comp100429_c0_seq1, comp189854_c0_seq1, comp190601_c0_seq1, comp184339_c0_seq1, comp185318_c1_seq1, comp199742_c3_seq1	comp166165_c0_seq1, comp145190_c0_seq1, comp137333_c0_seq1, comp112122_c0_seq1, comp183992_c0_seq1, comp115991_c0_seq1, comp133257_c0_seq1	
GO:0043234	protein complex	C	1.3088072864535956E-4	1.8413133481258877E-7	260	22	6881	1604	over	comp192348_c0_seq1, comp181024_c3_seq1, comp186806_c0_seq1, comp190376_c0_seq1, comp185318_c0_seq1, comp181628_c0_seq1, comp184151_c0_seq1, comp146883_c0_seq1, comp178241_c0_seq1, comp173972_c0_seq1, comp183555_c2_seq1, comp150514_c0_seq1, comp188112_c0_seq1, comp189615_c0_seq1, comp181024_c2_seq1, comp186473_c0_seq1, comp194722_c0_seq1, comp178770_c1_seq1, comp187102_c0_seq1, comp188716_c0_seq1, comp191849_c0_seq1, comp190935_c0_seq1, comp202965_c0_seq1, comp189424_c0_seq1, comp178770_c0_seq1, comp192001_c0_seq1, comp149418_c0_seq1, comp172994_c0_seq1, comp188495_c0_seq1, comp190714_c2_seq1, comp191068_c0_seq1, comp184947_c0_seq1, comp183555_c0_seq1, comp30029_c0_seq1, comp193855_c0_seq1, comp181614_c0_seq1, comp171904_c0_seq1, comp188176_c0_seq1, comp187548_c1_seq1, comp104919_c0_seq1, comp179812_c1_seq1, comp188558_c0_seq1, comp156049_c0_seq1, comp190329_c0_seq1, comp186953_c0_seq1, comp202759_c1_seq1, comp161413_c0_seq1, comp191950_c0_seq1, comp191038_c0_seq1, comp186746_c0_seq1, comp178865_c0_seq1, comp188241_c0_seq1, comp190714_c0_seq1, comp199472_c0_seq1, comp186395_c0_seq1, comp191534_c0_seq1, comp158601_c1_seq1, comp162472_c0_seq1, comp188749_c0_seq1, comp188369_c2_seq1, comp187278_c1_seq1, comp203692_c0_seq1, comp187056_c0_seq1, comp189027_c0_seq1, comp185770_c0_seq1, comp190652_c0_seq1, comp176398_c0_seq1, comp181057_c0_seq1, comp187200_c0_seq1, comp187184_c0_seq1, comp178068_c0_seq1, comp184678_c0_seq1, comp191170_c0_seq1, comp187949_c0_seq1, comp189671_c3_seq1, comp189670_c0_seq1, comp189781_c0_seq1, comp184140_c0_seq1, comp199728_c2_seq1, comp136460_c0_seq1, comp186670_c0_seq1, comp186348_c0_seq1, comp185994_c0_seq1, comp189671_c2_seq1, comp179429_c0_seq1, comp139380_c0_seq1, comp185928_c0_seq1, comp191949_c0_seq1, comp179669_c0_seq1, comp176448_c0_seq1, comp179926_c0_seq1, comp196124_c0_seq1, comp189671_c1_seq1, comp186751_c0_seq1, comp193046_c1_seq1, comp176242_c0_seq1, comp189078_c0_seq1, comp184713_c0_seq1, comp184634_c1_seq1, comp189671_c0_seq1, comp191999_c0_seq1, comp187251_c0_seq1, comp189080_c0_seq1, comp183815_c0_seq1, comp198195_c2_seq1, comp187762_c1_seq1, comp182982_c0_seq1, comp189015_c0_seq1, comp189352_c0_seq1, comp192627_c0_seq1, comp194122_c0_seq1, comp161879_c1_seq1, comp178598_c0_seq1, comp179399_c0_seq1, comp179989_c0_seq1, comp177094_c0_seq1, comp178597_c0_seq1, comp186846_c0_seq1, comp187762_c0_seq1, comp182934_c0_seq1, comp192005_c1_seq1, comp187888_c0_seq1, comp190687_c0_seq1, comp129366_c0_seq1, comp187267_c1_seq1, comp189320_c0_seq1, comp132529_c0_seq1, comp206090_c0_seq1, comp188550_c1_seq1, comp188388_c0_seq1, comp189113_c0_seq1, comp133893_c0_seq1, comp184507_c0_seq1, comp191187_c0_seq1, comp191298_c0_seq1, comp192308_c1_seq1, comp187267_c0_seq1, comp191062_c2_seq1, comp190545_c0_seq1, comp188550_c0_seq1, comp184987_c0_seq1, comp175043_c0_seq1, comp181431_c0_seq1, comp191062_c1_seq1, comp192184_c0_seq1, comp118250_c0_seq1, comp202273_c0_seq1, comp189065_c0_seq1, comp197346_c1_seq1, comp191348_c1_seq1, comp29532_c0_seq1, comp179849_c0_seq1, comp177207_c0_seq1, comp186705_c0_seq1, comp189017_c0_seq1, comp11054_c0_seq1, comp192039_c0_seq1, comp187379_c0_seq1, comp186719_c0_seq1, comp191348_c0_seq1, comp170279_c0_seq1, comp190209_c0_seq1, comp104337_c0_seq1, comp189146_c0_seq1, comp129559_c0_seq1, comp187205_c0_seq1, comp172750_c0_seq1, comp184910_c0_seq1, comp160284_c1_seq1, comp196718_c0_seq1, comp166265_c0_seq1, comp190467_c0_seq1, comp197745_c0_seq1, comp149045_c0_seq1, comp106837_c0_seq1, comp133083_c0_seq1, comp197939_c3_seq1, comp180010_c0_seq1, comp182889_c0_seq1, comp152578_c0_seq1, comp189132_c0_seq1, comp190068_c0_seq1, comp19487_c0_seq1, comp187751_c0_seq1, comp182142_c1_seq1, comp197618_c0_seq1, comp200334_c1_seq1, comp189435_c1_seq1, comp186214_c1_seq1, comp200655_c3_seq1, comp189165_c0_seq1, comp189276_c0_seq1, comp186388_c0_seq1, comp185252_c0_seq1, comp182142_c0_seq1, comp191495_c0_seq1, comp188952_c0_seq1, comp176600_c0_seq1, comp191751_c0_seq1, comp177865_c0_seq1, comp184607_c0_seq1, comp182845_c2_seq1, comp182699_c2_seq1, comp177289_c0_seq1, comp187509_c0_seq1, comp184257_c0_seq1, comp183708_c0_seq1, comp146432_c0_seq1, comp191958_c1_seq1, comp190756_c0_seq1, comp159379_c0_seq1, comp187384_c0_seq1, comp120216_c0_seq1, comp182699_c1_seq1, comp190614_c1_seq1, comp192700_c1_seq1, comp191641_c1_seq1, comp169730_c0_seq1, comp165895_c0_seq1, comp191401_c0_seq1, comp190469_c0_seq1, comp183393_c0_seq1, comp190614_c0_seq1, comp182844_c0_seq1, comp161917_c0_seq1, comp172210_c0_seq1, comp149415_c0_seq1, comp174499_c0_seq1, comp183074_c0_seq1, comp188555_c1_seq1, comp200576_c0_seq1, comp193040_c0_seq1, comp190279_c0_seq1, comp187594_c0_seq1, comp188315_c0_seq1, comp184150_c0_seq1, comp189790_c0_seq1, comp182720_c1_seq1, comp184276_c0_seq1, comp179984_c0_seq1, comp176759_c0_seq1, comp193215_c0_seq1, comp182509_c1_seq1, comp200992_c1_seq1, comp175638_c0_seq1, comp129120_c0_seq1, comp199931_c0_seq1, comp186806_c1_seq1, comp191914_c1_seq1, comp90364_c0_seq1, comp175399_c0_seq1, comp169635_c0_seq1, comp185318_c1_seq1, comp182509_c0_seq1, comp188142_c0_seq1, comp189760_c0_seq1, comp180747_c2_seq1, comp177055_c0_seq1, comp186439_c0_seq1, comp185269_c0_seq1	comp103646_c0_seq1, comp118810_c0_seq1, comp130941_c0_seq1, comp168588_c0_seq1, comp175399_c2_seq1, comp136264_c0_seq1, comp140297_c0_seq1, comp139096_c0_seq1, comp168588_c2_seq1, comp190871_c1_seq1, comp160043_c0_seq1, comp108579_c0_seq1, comp170765_c0_seq1, comp160056_c0_seq1, comp141286_c1_seq1, comp120548_c0_seq1, comp168588_c1_seq1, comp135216_c0_seq1, comp159361_c0_seq1, comp180983_c1_seq1, comp176738_c0_seq1, comp193203_c0_seq1	
GO:0006810	transport	P	1.3088072864535956E-4	2.2419925649549435E-7	568	73	6573	1553	over	comp171949_c2_seq1, comp175225_c0_seq1, comp186806_c0_seq1, comp174423_c0_seq1, comp192830_c0_seq1, comp190521_c0_seq1, comp182323_c3_seq1, comp186824_c0_seq1, comp147125_c0_seq1, comp178130_c0_seq1, comp190647_c0_seq1, comp182770_c3_seq1, comp170383_c0_seq1, comp135780_c0_seq1, comp189247_c0_seq1, comp188112_c0_seq1, comp189615_c0_seq1, comp192574_c2_seq1, comp190075_c0_seq1, comp192383_c0_seq1, comp182673_c0_seq1, comp192160_c0_seq1, comp182323_c2_seq1, comp190890_c0_seq1, comp187102_c0_seq1, comp188605_c0_seq1, comp188716_c0_seq1, comp121038_c0_seq1, comp198189_c3_seq1, comp188974_c1_seq1, comp176110_c0_seq1, comp191626_c0_seq1, comp194789_c7_seq1, comp191915_c1_seq1, comp183190_c1_seq1, comp179969_c1_seq1, comp195219_c0_seq1, comp192078_c0_seq1, comp183062_c0_seq1, comp188622_c0_seq1, comp119394_c0_seq1, comp195333_c0_seq1, comp185481_c0_seq1, comp188880_c1_seq1, comp196824_c2_seq1, comp192702_c0_seq1, comp192512_c1_seq1, comp188495_c0_seq1, comp191659_c0_seq1, comp153689_c0_seq1, comp190044_c0_seq1, comp205916_c0_seq1, comp174872_c0_seq1, comp181614_c0_seq1, comp181725_c0_seq1, comp179969_c0_seq1, comp190300_c0_seq1, comp191661_c0_seq1, comp190332_c1_seq1, comp58249_c0_seq1, comp187548_c1_seq1, comp190649_c0_seq1, comp188432_c0_seq1, comp185176_c0_seq1, comp188880_c0_seq1, comp196824_c1_seq1, comp192512_c0_seq1, comp179812_c1_seq1, comp192623_c0_seq1, comp199438_c0_seq1, comp162871_c0_seq1, comp186364_c0_seq1, comp168102_c0_seq1, comp205136_c0_seq1, comp183476_c0_seq1, comp185704_c0_seq1, comp191662_c2_seq1, comp186953_c0_seq1, comp182083_c0_seq1, comp192479_c2_seq1, comp190332_c0_seq1, comp145651_c0_seq1, comp192751_c0_seq1, comp189745_c0_seq1, comp184775_c3_seq1, comp193012_c0_seq1, comp173446_c0_seq1, comp192465_c1_seq1, comp182243_c0_seq1, comp186971_c0_seq1, comp185721_c0_seq1, comp176143_c1_seq1, comp189058_c0_seq1, comp172565_c1_seq1, comp177599_c0_seq1, comp160851_c0_seq1, comp191662_c1_seq1, comp169974_c0_seq1, comp179941_c0_seq1, comp200724_c1_seq1, comp190618_c0_seq1, comp176574_c0_seq1, comp144371_c2_seq1, comp196314_c1_seq1, comp188623_c0_seq1, comp178771_c0_seq1, comp166530_c0_seq1, comp184232_c0_seq1, comp136330_c0_seq1, comp188687_c2_seq1, comp160164_c0_seq1, comp184775_c2_seq1, comp128096_c0_seq1, comp192239_c0_seq1, comp177869_c0_seq1, comp179955_c0_seq1, comp192465_c0_seq1, comp187947_c0_seq1, comp192687_c0_seq1, comp206418_c1_seq1, comp192798_c0_seq1, comp176143_c0_seq1, comp186892_c0_seq1, comp192753_c1_seq1, comp200724_c0_seq1, comp141340_c0_seq1, comp190860_c0_seq1, comp184518_c0_seq1, comp192293_c4_seq1, comp188687_c1_seq1, comp188210_c0_seq1, comp185719_c1_seq1, comp192482_c0_seq1, comp188242_c1_seq1, comp206019_c2_seq1, comp184775_c1_seq1, comp189027_c0_seq1, comp187088_c1_seq1, comp189506_c0_seq1, comp204942_c1_seq1, comp187902_c0_seq1, comp185785_c0_seq1, comp187760_c0_seq1, comp187200_c0_seq1, comp161859_c0_seq1, comp185261_c1_seq1, comp203228_c1_seq1, comp188017_c0_seq1, comp185018_c0_seq1, comp204433_c2_seq1, comp188687_c0_seq1, comp167875_c0_seq1, comp185719_c0_seq1, comp174475_c0_seq1, comp187615_c1_seq1, comp195655_c0_seq1, comp184775_c0_seq1, comp174141_c0_seq1, comp173926_c0_seq1, comp161543_c0_seq1, comp190462_c0_seq1, comp196428_c4_seq1, comp184730_c1_seq1, comp192912_c0_seq1, comp179605_c0_seq1, comp189652_c0_seq1, comp192448_c0_seq1, comp196620_c0_seq1, comp177522_c0_seq1, comp212696_c0_seq1, comp192562_c0_seq1, comp177058_c0_seq1, comp187395_c4_seq1, comp189671_c3_seq1, comp185418_c0_seq1, comp190269_c0_seq1, comp185866_c0_seq1, comp188163_c0_seq1, comp175228_c0_seq1, comp189781_c0_seq1, comp189142_c1_seq1, comp180558_c0_seq1, comp190747_c0_seq1, comp178468_c0_seq1, comp181953_c0_seq1, comp186015_c0_seq1, comp188181_c0_seq1, comp103307_c0_seq1, comp155124_c0_seq1, comp188993_c0_seq1, comp182662_c0_seq1, comp187395_c3_seq1, comp192851_c0_seq1, comp189671_c2_seq1, comp186941_c0_seq1, comp190431_c0_seq1, comp179429_c0_seq1, comp204642_c2_seq1, comp190335_c0_seq1, comp189621_c0_seq1, comp167302_c0_seq1, comp191949_c0_seq1, comp102377_c0_seq1, comp187983_c0_seq1, comp185230_c0_seq1, comp191473_c0_seq1, comp186047_c0_seq1, comp206310_c0_seq1, comp190813_c0_seq1, comp179669_c0_seq1, comp176448_c0_seq1, comp190782_c0_seq1, comp198065_c0_seq1, comp4462_c1_seq1, comp158187_c1_seq1, comp185693_c0_seq1, comp196124_c0_seq1, comp192293_c0_seq1, comp140698_c0_seq1, comp189671_c1_seq1, comp191491_c0_seq1, comp187441_c0_seq1, comp192212_c0_seq1, comp181700_c0_seq1, comp140030_c0_seq1, comp175600_c1_seq1, comp186766_c0_seq1, comp182149_c0_seq1, comp192116_c0_seq1, comp171158_c0_seq1, comp199204_c1_seq1, comp184714_c0_seq1, comp188019_c2_seq1, comp191202_c0_seq1, comp190734_c0_seq1, comp187839_c0_seq1, comp145240_c0_seq1, comp184027_c0_seq1, comp187395_c1_seq1, comp188310_c0_seq1, comp186193_c0_seq1, comp189671_c0_seq1, comp187953_c0_seq1, comp157638_c0_seq1, comp179719_c2_seq1, comp200855_c1_seq1, comp186672_c0_seq1, comp187730_c0_seq1, comp164686_c0_seq1, comp189701_c0_seq1, comp184842_c0_seq1, comp182982_c0_seq1, comp190050_c0_seq1, comp189015_c0_seq1, comp179416_c0_seq1, comp191284_c2_seq1, comp169817_c0_seq1, comp201980_c3_seq1, comp192627_c0_seq1, comp185294_c0_seq1, comp175695_c0_seq1, comp136843_c0_seq1, comp190210_c0_seq1, comp187395_c0_seq1, comp131424_c0_seq1, comp177125_c0_seq1, comp189956_c0_seq1, comp183368_c0_seq1, comp172488_c0_seq1, comp185120_c0_seq1, comp190368_c1_seq1, comp132689_c0_seq1, comp182934_c0_seq1, comp171575_c0_seq1, comp190926_c0_seq1, comp164273_c0_seq1, comp192005_c1_seq1, comp180546_c1_seq1, comp180851_c0_seq1, comp192390_c0_seq1, comp187777_c0_seq1, comp196047_c1_seq1, comp187888_c0_seq1, comp164208_c0_seq1, comp193210_c2_seq1, comp98117_c0_seq1, comp182279_c1_seq1, comp197743_c0_seq1, comp192357_c1_seq1, comp134122_c0_seq1, comp196494_c1_seq1, comp113754_c0_seq1, comp184843_c1_seq1, comp174269_c0_seq1, comp179275_c1_seq1, comp190368_c0_seq1, comp174748_c0_seq1, comp163646_c0_seq1, comp144548_c0_seq1, comp187857_c1_seq1, comp191284_c0_seq1, comp184795_c0_seq1, comp190145_c0_seq1, comp184413_c1_seq1, comp185774_c1_seq1, comp180292_c0_seq1, comp189113_c0_seq1, comp190370_c0_seq1, comp188756_c0_seq1, comp201071_c1_seq1, comp187649_c1_seq1, comp189925_c0_seq1, comp191298_c0_seq1, comp183563_c0_seq1, comp180449_c0_seq1, comp190416_c0_seq1, comp195581_c0_seq1, comp190638_c0_seq1, comp182567_c1_seq1, comp207340_c1_seq1, comp190178_c3_seq1, comp187857_c0_seq1, comp172249_c0_seq1, comp186944_c0_seq1, comp184413_c0_seq1, comp191013_c0_seq1, comp185885_c0_seq1, comp174702_c0_seq1, comp199508_c1_seq1, comp177095_c0_seq1, comp176769_c0_seq1, comp197949_c0_seq1, comp184427_c0_seq1, comp150649_c0_seq1, comp183625_c0_seq1, comp119850_c0_seq1, comp134009_c0_seq1, comp192184_c0_seq1, comp187923_c0_seq1, comp182585_c0_seq1, comp172315_c0_seq1, comp185503_c0_seq1, comp193163_c1_seq1, comp192072_c0_seq1, comp197346_c1_seq1, comp183213_c0_seq1, comp184827_c0_seq1, comp187941_c3_seq1, comp191348_c1_seq1, comp175617_c1_seq1, comp190146_c0_seq1, comp204437_c4_seq1, comp190483_c0_seq1, comp190435_c1_seq1, comp180213_c0_seq1, comp167691_c0_seq1, comp189799_c0_seq1, comp179307_c0_seq1, comp197937_c3_seq1, comp192039_c0_seq1, comp205433_c2_seq1, comp174559_c0_seq1, comp191348_c0_seq1, comp192153_c0_seq1, comp190435_c0_seq1, comp182807_c0_seq1, comp187813_c1_seq1, comp193993_c0_seq1, comp189146_c0_seq1, comp141953_c0_seq1, comp186036_c0_seq1, comp190913_c0_seq1, comp186369_c0_seq1, comp185345_c0_seq1, comp179134_c1_seq1, comp181909_c0_seq1, comp182457_c0_seq1, comp191511_c3_seq1, comp170917_c0_seq1, comp150653_c0_seq1, comp190467_c0_seq1, comp187734_c1_seq1, comp188361_c0_seq1, comp184672_c0_seq1, comp183422_c0_seq1, comp182985_c1_seq1, comp189879_c0_seq1, comp183821_c1_seq1, comp186213_c0_seq1, comp193035_c0_seq1, comp167452_c0_seq1, comp134698_c0_seq1, comp185411_c0_seq1, comp191286_c0_seq1, comp175555_c0_seq1, comp192935_c0_seq1, comp194764_c0_seq1, comp197937_c1_seq1, comp185633_c0_seq1, comp106837_c0_seq1, comp200991_c5_seq1, comp190436_c1_seq1, comp104421_c0_seq1, comp191320_c0_seq1, comp197750_c2_seq1, comp193418_c0_seq1, comp186227_c0_seq1, comp177801_c0_seq1, comp201393_c0_seq1, comp191702_c0_seq1, comp190532_c0_seq1, comp188185_c0_seq1, comp167515_c0_seq1, comp189132_c0_seq1, comp188806_c0_seq1, comp190068_c0_seq1, comp200991_c4_seq1, comp105366_c0_seq1, comp190436_c0_seq1, comp171706_c0_seq1, comp190468_c1_seq1, comp188985_c2_seq1, comp182892_c0_seq1, comp189036_c0_seq1, comp181816_c1_seq1, comp142533_c0_seq1, comp179103_c0_seq1, comp188793_c0_seq1, comp183152_c0_seq1, comp186741_c0_seq1, comp190231_c0_seq1, comp190564_c0_seq1, comp154600_c0_seq1, comp193963_c1_seq1, comp191511_c0_seq1, comp186388_c0_seq1, comp191480_c0_seq1, comp191242_c2_seq1, comp146478_c0_seq1, comp200991_c3_seq1, comp191911_c1_seq1, comp197413_c0_seq1, comp186054_c0_seq1, comp176455_c0_seq1, comp188251_c0_seq1, comp188985_c1_seq1, comp176566_c0_seq1, comp193022_c0_seq1, comp188952_c0_seq1, comp174483_c0_seq1, comp176600_c0_seq1, comp191669_c1_seq1, comp163971_c0_seq1, comp9296_c0_seq1, comp188043_c0_seq1, comp184607_c0_seq1, comp186884_c0_seq1, comp203352_c3_seq1, comp182493_c0_seq1, comp186613_c1_seq1, comp182699_c2_seq1, comp191911_c0_seq1, comp165992_c1_seq1, comp191991_c0_seq1, comp191448_c3_seq1, comp201621_c5_seq1, comp191336_c0_seq1, comp114369_c0_seq1, comp174435_c0_seq1, comp163333_c0_seq1, comp164389_c1_seq1, comp192315_c1_seq1, comp190645_c0_seq1, comp118715_c1_seq1, comp192842_c0_seq1, comp177195_c0_seq1, comp184052_c0_seq1, comp185555_c0_seq1, comp187641_c0_seq1, comp191829_c0_seq1, comp191242_c0_seq1, comp181532_c0_seq1, comp182699_c1_seq1, comp193550_c0_seq1, comp183840_c0_seq1, comp170715_c1_seq1, comp192411_c0_seq1, comp190614_c1_seq1, comp121833_c0_seq1, comp192700_c1_seq1, comp164389_c0_seq1, comp185684_c0_seq1, comp179920_c0_seq1, comp186997_c1_seq1, comp169730_c0_seq1, comp172050_c0_seq1, comp17469_c0_seq1, comp173009_c0_seq1, comp186423_c0_seq1, comp165465_c0_seq1, comp183393_c0_seq1, comp198362_c1_seq1, comp186200_c0_seq1, comp190614_c0_seq1, comp190694_c0_seq1, comp172210_c0_seq1, comp181563_c0_seq1, comp189996_c0_seq1, comp186997_c0_seq1, comp191018_c1_seq1, comp165847_c0_seq1, comp200576_c0_seq1, comp193040_c0_seq1, comp186199_c0_seq1, comp182160_c0_seq1, comp191881_c0_seq1, comp185397_c0_seq1, comp140900_c0_seq1, comp188062_c0_seq1, comp186087_c0_seq1, comp187594_c0_seq1, comp188315_c0_seq1, comp203161_c1_seq1, comp191448_c0_seq1, comp191003_c0_seq1, comp190393_c0_seq1, comp190535_c0_seq1, comp165084_c1_seq1, comp176970_c0_seq1, comp181741_c0_seq1, comp179009_c1_seq1, comp193711_c1_seq1, comp182720_c1_seq1, comp190760_c0_seq1, comp193215_c0_seq1, comp186726_c0_seq1, comp176425_c0_seq1, comp172736_c0_seq1, comp192861_c0_seq1, comp192956_c2_seq1, comp130854_c0_seq1, comp146018_c0_seq1, comp207425_c2_seq1, comp190536_c2_seq1, comp101570_c0_seq1, comp175638_c0_seq1, comp190119_c0_seq1, comp171949_c3_seq1, comp129120_c0_seq1, comp141158_c0_seq1, comp192906_c0_seq1, comp186806_c1_seq1, comp162516_c1_seq1, comp189282_c3_seq1, comp140022_c0_seq1, comp148600_c0_seq1, comp189982_c0_seq1, comp184928_c0_seq1, comp184786_c0_seq1, comp185591_c0_seq1, comp174326_c1_seq1, comp158980_c0_seq1, comp190647_c1_seq1, comp180061_c0_seq1, comp186297_c0_seq1, comp178669_c0_seq1, comp160863_c0_seq1, comp189073_c0_seq1	comp109337_c0_seq1, comp189759_c2_seq1, comp179253_c0_seq1, comp103646_c0_seq1, comp136697_c0_seq1, comp126180_c1_seq1, comp118190_c0_seq1, comp139027_c1_seq1, comp113515_c0_seq1, comp172426_c0_seq1, comp186663_c1_seq1, comp207111_c1_seq1, comp139294_c0_seq1, comp188636_c0_seq1, comp175623_c0_seq1, comp161994_c0_seq1, comp139711_c0_seq1, comp129167_c0_seq1, comp132162_c0_seq1, comp142445_c0_seq1, comp170907_c1_seq1, comp124887_c0_seq1, comp180595_c1_seq1, comp140178_c0_seq1, comp103950_c1_seq1, comp171834_c0_seq1, comp134030_c0_seq1, comp161231_c0_seq1, comp160541_c0_seq1, comp171291_c0_seq1, comp104202_c0_seq1, comp190871_c1_seq1, comp170189_c0_seq1, comp144061_c1_seq1, comp124062_c0_seq1, comp171710_c0_seq1, comp110336_c0_seq1, comp138013_c0_seq1, comp190858_c1_seq1, comp170765_c0_seq1, comp179542_c0_seq1, comp134313_c0_seq1, comp138452_c0_seq1, comp124072_c0_seq1, comp160172_c0_seq1, comp134957_c0_seq1, comp166387_c0_seq1, comp107858_c0_seq1, comp160056_c0_seq1, comp155484_c0_seq1, comp180608_c1_seq1, comp141275_c0_seq1, comp159437_c2_seq1, comp136146_c0_seq1, comp125404_c0_seq1, comp117380_c0_seq1, comp171656_c0_seq1, comp182004_c0_seq1, comp178984_c0_seq1, comp120548_c0_seq1, comp173089_c0_seq1, comp184434_c0_seq1, comp29856_c0_seq1, comp133597_c1_seq1, comp132121_c0_seq1, comp144061_c0_seq1, comp167003_c0_seq1, comp203080_c1_seq1, comp169084_c0_seq1, comp204634_c0_seq1, comp190663_c0_seq1, comp114083_c1_seq1, comp182662_c1_seq1	
GO:0051234	establishment of localization	P	1.3088072864535956E-4	2.2419925649549435E-7	568	73	6573	1553	over	comp171949_c2_seq1, comp175225_c0_seq1, comp186806_c0_seq1, comp174423_c0_seq1, comp192830_c0_seq1, comp190521_c0_seq1, comp182323_c3_seq1, comp186824_c0_seq1, comp147125_c0_seq1, comp178130_c0_seq1, comp190647_c0_seq1, comp182770_c3_seq1, comp170383_c0_seq1, comp135780_c0_seq1, comp189247_c0_seq1, comp188112_c0_seq1, comp189615_c0_seq1, comp192574_c2_seq1, comp190075_c0_seq1, comp192383_c0_seq1, comp182673_c0_seq1, comp192160_c0_seq1, comp182323_c2_seq1, comp190890_c0_seq1, comp187102_c0_seq1, comp188605_c0_seq1, comp188716_c0_seq1, comp121038_c0_seq1, comp198189_c3_seq1, comp188974_c1_seq1, comp176110_c0_seq1, comp191626_c0_seq1, comp194789_c7_seq1, comp191915_c1_seq1, comp183190_c1_seq1, comp179969_c1_seq1, comp195219_c0_seq1, comp192078_c0_seq1, comp183062_c0_seq1, comp188622_c0_seq1, comp119394_c0_seq1, comp195333_c0_seq1, comp185481_c0_seq1, comp188880_c1_seq1, comp196824_c2_seq1, comp192702_c0_seq1, comp192512_c1_seq1, comp188495_c0_seq1, comp191659_c0_seq1, comp153689_c0_seq1, comp190044_c0_seq1, comp205916_c0_seq1, comp174872_c0_seq1, comp181614_c0_seq1, comp181725_c0_seq1, comp179969_c0_seq1, comp190300_c0_seq1, comp191661_c0_seq1, comp190332_c1_seq1, comp58249_c0_seq1, comp187548_c1_seq1, comp190649_c0_seq1, comp188432_c0_seq1, comp185176_c0_seq1, comp188880_c0_seq1, comp196824_c1_seq1, comp192512_c0_seq1, comp179812_c1_seq1, comp192623_c0_seq1, comp199438_c0_seq1, comp162871_c0_seq1, comp186364_c0_seq1, comp168102_c0_seq1, comp205136_c0_seq1, comp183476_c0_seq1, comp185704_c0_seq1, comp191662_c2_seq1, comp186953_c0_seq1, comp182083_c0_seq1, comp192479_c2_seq1, comp190332_c0_seq1, comp145651_c0_seq1, comp192751_c0_seq1, comp189745_c0_seq1, comp184775_c3_seq1, comp193012_c0_seq1, comp173446_c0_seq1, comp192465_c1_seq1, comp182243_c0_seq1, comp186971_c0_seq1, comp185721_c0_seq1, comp176143_c1_seq1, comp189058_c0_seq1, comp172565_c1_seq1, comp177599_c0_seq1, comp160851_c0_seq1, comp191662_c1_seq1, comp169974_c0_seq1, comp179941_c0_seq1, comp200724_c1_seq1, comp190618_c0_seq1, comp176574_c0_seq1, comp144371_c2_seq1, comp196314_c1_seq1, comp188623_c0_seq1, comp178771_c0_seq1, comp166530_c0_seq1, comp184232_c0_seq1, comp136330_c0_seq1, comp188687_c2_seq1, comp160164_c0_seq1, comp184775_c2_seq1, comp128096_c0_seq1, comp192239_c0_seq1, comp177869_c0_seq1, comp179955_c0_seq1, comp192465_c0_seq1, comp187947_c0_seq1, comp192687_c0_seq1, comp206418_c1_seq1, comp192798_c0_seq1, comp176143_c0_seq1, comp186892_c0_seq1, comp192753_c1_seq1, comp200724_c0_seq1, comp141340_c0_seq1, comp190860_c0_seq1, comp184518_c0_seq1, comp192293_c4_seq1, comp188687_c1_seq1, comp188210_c0_seq1, comp185719_c1_seq1, comp192482_c0_seq1, comp188242_c1_seq1, comp206019_c2_seq1, comp184775_c1_seq1, comp189027_c0_seq1, comp187088_c1_seq1, comp189506_c0_seq1, comp204942_c1_seq1, comp187902_c0_seq1, comp185785_c0_seq1, comp187760_c0_seq1, comp187200_c0_seq1, comp161859_c0_seq1, comp185261_c1_seq1, comp203228_c1_seq1, comp188017_c0_seq1, comp185018_c0_seq1, comp204433_c2_seq1, comp188687_c0_seq1, comp167875_c0_seq1, comp185719_c0_seq1, comp174475_c0_seq1, comp187615_c1_seq1, comp195655_c0_seq1, comp184775_c0_seq1, comp174141_c0_seq1, comp173926_c0_seq1, comp161543_c0_seq1, comp190462_c0_seq1, comp196428_c4_seq1, comp184730_c1_seq1, comp192912_c0_seq1, comp179605_c0_seq1, comp189652_c0_seq1, comp192448_c0_seq1, comp196620_c0_seq1, comp177522_c0_seq1, comp212696_c0_seq1, comp192562_c0_seq1, comp177058_c0_seq1, comp187395_c4_seq1, comp189671_c3_seq1, comp185418_c0_seq1, comp190269_c0_seq1, comp185866_c0_seq1, comp188163_c0_seq1, comp175228_c0_seq1, comp189781_c0_seq1, comp189142_c1_seq1, comp180558_c0_seq1, comp190747_c0_seq1, comp178468_c0_seq1, comp181953_c0_seq1, comp186015_c0_seq1, comp188181_c0_seq1, comp103307_c0_seq1, comp155124_c0_seq1, comp188993_c0_seq1, comp182662_c0_seq1, comp187395_c3_seq1, comp192851_c0_seq1, comp189671_c2_seq1, comp186941_c0_seq1, comp190431_c0_seq1, comp179429_c0_seq1, comp204642_c2_seq1, comp190335_c0_seq1, comp189621_c0_seq1, comp167302_c0_seq1, comp191949_c0_seq1, comp102377_c0_seq1, comp187983_c0_seq1, comp185230_c0_seq1, comp191473_c0_seq1, comp186047_c0_seq1, comp206310_c0_seq1, comp190813_c0_seq1, comp179669_c0_seq1, comp176448_c0_seq1, comp190782_c0_seq1, comp198065_c0_seq1, comp4462_c1_seq1, comp158187_c1_seq1, comp185693_c0_seq1, comp196124_c0_seq1, comp192293_c0_seq1, comp140698_c0_seq1, comp189671_c1_seq1, comp191491_c0_seq1, comp187441_c0_seq1, comp192212_c0_seq1, comp181700_c0_seq1, comp140030_c0_seq1, comp175600_c1_seq1, comp186766_c0_seq1, comp182149_c0_seq1, comp192116_c0_seq1, comp171158_c0_seq1, comp199204_c1_seq1, comp184714_c0_seq1, comp188019_c2_seq1, comp191202_c0_seq1, comp190734_c0_seq1, comp187839_c0_seq1, comp145240_c0_seq1, comp184027_c0_seq1, comp187395_c1_seq1, comp188310_c0_seq1, comp186193_c0_seq1, comp189671_c0_seq1, comp187953_c0_seq1, comp157638_c0_seq1, comp179719_c2_seq1, comp200855_c1_seq1, comp186672_c0_seq1, comp187730_c0_seq1, comp164686_c0_seq1, comp189701_c0_seq1, comp184842_c0_seq1, comp182982_c0_seq1, comp190050_c0_seq1, comp189015_c0_seq1, comp179416_c0_seq1, comp191284_c2_seq1, comp169817_c0_seq1, comp201980_c3_seq1, comp192627_c0_seq1, comp185294_c0_seq1, comp175695_c0_seq1, comp136843_c0_seq1, comp190210_c0_seq1, comp187395_c0_seq1, comp131424_c0_seq1, comp177125_c0_seq1, comp189956_c0_seq1, comp183368_c0_seq1, comp172488_c0_seq1, comp185120_c0_seq1, comp190368_c1_seq1, comp132689_c0_seq1, comp182934_c0_seq1, comp171575_c0_seq1, comp190926_c0_seq1, comp164273_c0_seq1, comp192005_c1_seq1, comp180546_c1_seq1, comp180851_c0_seq1, comp192390_c0_seq1, comp187777_c0_seq1, comp196047_c1_seq1, comp187888_c0_seq1, comp164208_c0_seq1, comp193210_c2_seq1, comp98117_c0_seq1, comp182279_c1_seq1, comp197743_c0_seq1, comp192357_c1_seq1, comp134122_c0_seq1, comp196494_c1_seq1, comp113754_c0_seq1, comp184843_c1_seq1, comp174269_c0_seq1, comp179275_c1_seq1, comp190368_c0_seq1, comp174748_c0_seq1, comp163646_c0_seq1, comp144548_c0_seq1, comp187857_c1_seq1, comp191284_c0_seq1, comp184795_c0_seq1, comp190145_c0_seq1, comp184413_c1_seq1, comp185774_c1_seq1, comp180292_c0_seq1, comp189113_c0_seq1, comp190370_c0_seq1, comp188756_c0_seq1, comp201071_c1_seq1, comp187649_c1_seq1, comp189925_c0_seq1, comp191298_c0_seq1, comp183563_c0_seq1, comp180449_c0_seq1, comp190416_c0_seq1, comp195581_c0_seq1, comp190638_c0_seq1, comp182567_c1_seq1, comp207340_c1_seq1, comp190178_c3_seq1, comp187857_c0_seq1, comp172249_c0_seq1, comp186944_c0_seq1, comp184413_c0_seq1, comp191013_c0_seq1, comp185885_c0_seq1, comp174702_c0_seq1, comp199508_c1_seq1, comp177095_c0_seq1, comp176769_c0_seq1, comp197949_c0_seq1, comp184427_c0_seq1, comp150649_c0_seq1, comp183625_c0_seq1, comp119850_c0_seq1, comp134009_c0_seq1, comp192184_c0_seq1, comp187923_c0_seq1, comp182585_c0_seq1, comp172315_c0_seq1, comp185503_c0_seq1, comp193163_c1_seq1, comp192072_c0_seq1, comp197346_c1_seq1, comp183213_c0_seq1, comp184827_c0_seq1, comp187941_c3_seq1, comp191348_c1_seq1, comp175617_c1_seq1, comp190146_c0_seq1, comp204437_c4_seq1, comp190483_c0_seq1, comp190435_c1_seq1, comp180213_c0_seq1, comp167691_c0_seq1, comp189799_c0_seq1, comp179307_c0_seq1, comp197937_c3_seq1, comp192039_c0_seq1, comp205433_c2_seq1, comp174559_c0_seq1, comp191348_c0_seq1, comp192153_c0_seq1, comp190435_c0_seq1, comp182807_c0_seq1, comp187813_c1_seq1, comp193993_c0_seq1, comp189146_c0_seq1, comp141953_c0_seq1, comp186036_c0_seq1, comp190913_c0_seq1, comp186369_c0_seq1, comp185345_c0_seq1, comp179134_c1_seq1, comp181909_c0_seq1, comp182457_c0_seq1, comp191511_c3_seq1, comp170917_c0_seq1, comp150653_c0_seq1, comp190467_c0_seq1, comp187734_c1_seq1, comp188361_c0_seq1, comp184672_c0_seq1, comp183422_c0_seq1, comp182985_c1_seq1, comp189879_c0_seq1, comp183821_c1_seq1, comp186213_c0_seq1, comp193035_c0_seq1, comp167452_c0_seq1, comp134698_c0_seq1, comp185411_c0_seq1, comp191286_c0_seq1, comp175555_c0_seq1, comp192935_c0_seq1, comp194764_c0_seq1, comp197937_c1_seq1, comp185633_c0_seq1, comp106837_c0_seq1, comp200991_c5_seq1, comp190436_c1_seq1, comp104421_c0_seq1, comp191320_c0_seq1, comp197750_c2_seq1, comp193418_c0_seq1, comp186227_c0_seq1, comp177801_c0_seq1, comp201393_c0_seq1, comp191702_c0_seq1, comp190532_c0_seq1, comp188185_c0_seq1, comp167515_c0_seq1, comp189132_c0_seq1, comp188806_c0_seq1, comp190068_c0_seq1, comp200991_c4_seq1, comp105366_c0_seq1, comp190436_c0_seq1, comp171706_c0_seq1, comp190468_c1_seq1, comp188985_c2_seq1, comp182892_c0_seq1, comp189036_c0_seq1, comp181816_c1_seq1, comp142533_c0_seq1, comp179103_c0_seq1, comp188793_c0_seq1, comp183152_c0_seq1, comp186741_c0_seq1, comp190231_c0_seq1, comp190564_c0_seq1, comp154600_c0_seq1, comp193963_c1_seq1, comp191511_c0_seq1, comp186388_c0_seq1, comp191480_c0_seq1, comp191242_c2_seq1, comp146478_c0_seq1, comp200991_c3_seq1, comp191911_c1_seq1, comp197413_c0_seq1, comp186054_c0_seq1, comp176455_c0_seq1, comp188251_c0_seq1, comp188985_c1_seq1, comp176566_c0_seq1, comp193022_c0_seq1, comp188952_c0_seq1, comp174483_c0_seq1, comp176600_c0_seq1, comp191669_c1_seq1, comp163971_c0_seq1, comp9296_c0_seq1, comp188043_c0_seq1, comp184607_c0_seq1, comp186884_c0_seq1, comp203352_c3_seq1, comp182493_c0_seq1, comp186613_c1_seq1, comp182699_c2_seq1, comp191911_c0_seq1, comp165992_c1_seq1, comp191991_c0_seq1, comp191448_c3_seq1, comp201621_c5_seq1, comp191336_c0_seq1, comp114369_c0_seq1, comp174435_c0_seq1, comp163333_c0_seq1, comp164389_c1_seq1, comp192315_c1_seq1, comp190645_c0_seq1, comp118715_c1_seq1, comp192842_c0_seq1, comp177195_c0_seq1, comp184052_c0_seq1, comp185555_c0_seq1, comp187641_c0_seq1, comp191829_c0_seq1, comp191242_c0_seq1, comp181532_c0_seq1, comp182699_c1_seq1, comp193550_c0_seq1, comp183840_c0_seq1, comp170715_c1_seq1, comp192411_c0_seq1, comp190614_c1_seq1, comp121833_c0_seq1, comp192700_c1_seq1, comp164389_c0_seq1, comp185684_c0_seq1, comp179920_c0_seq1, comp186997_c1_seq1, comp169730_c0_seq1, comp172050_c0_seq1, comp17469_c0_seq1, comp173009_c0_seq1, comp186423_c0_seq1, comp165465_c0_seq1, comp183393_c0_seq1, comp198362_c1_seq1, comp186200_c0_seq1, comp190614_c0_seq1, comp190694_c0_seq1, comp172210_c0_seq1, comp181563_c0_seq1, comp189996_c0_seq1, comp186997_c0_seq1, comp191018_c1_seq1, comp165847_c0_seq1, comp200576_c0_seq1, comp193040_c0_seq1, comp186199_c0_seq1, comp182160_c0_seq1, comp191881_c0_seq1, comp185397_c0_seq1, comp140900_c0_seq1, comp188062_c0_seq1, comp186087_c0_seq1, comp187594_c0_seq1, comp188315_c0_seq1, comp203161_c1_seq1, comp191448_c0_seq1, comp191003_c0_seq1, comp190393_c0_seq1, comp190535_c0_seq1, comp165084_c1_seq1, comp176970_c0_seq1, comp181741_c0_seq1, comp179009_c1_seq1, comp193711_c1_seq1, comp182720_c1_seq1, comp190760_c0_seq1, comp193215_c0_seq1, comp186726_c0_seq1, comp176425_c0_seq1, comp172736_c0_seq1, comp192861_c0_seq1, comp192956_c2_seq1, comp130854_c0_seq1, comp146018_c0_seq1, comp207425_c2_seq1, comp190536_c2_seq1, comp101570_c0_seq1, comp175638_c0_seq1, comp190119_c0_seq1, comp171949_c3_seq1, comp129120_c0_seq1, comp141158_c0_seq1, comp192906_c0_seq1, comp186806_c1_seq1, comp162516_c1_seq1, comp189282_c3_seq1, comp140022_c0_seq1, comp148600_c0_seq1, comp189982_c0_seq1, comp184928_c0_seq1, comp184786_c0_seq1, comp185591_c0_seq1, comp174326_c1_seq1, comp158980_c0_seq1, comp190647_c1_seq1, comp180061_c0_seq1, comp186297_c0_seq1, comp178669_c0_seq1, comp160863_c0_seq1, comp189073_c0_seq1	comp109337_c0_seq1, comp189759_c2_seq1, comp179253_c0_seq1, comp103646_c0_seq1, comp136697_c0_seq1, comp126180_c1_seq1, comp118190_c0_seq1, comp139027_c1_seq1, comp113515_c0_seq1, comp172426_c0_seq1, comp186663_c1_seq1, comp207111_c1_seq1, comp139294_c0_seq1, comp188636_c0_seq1, comp175623_c0_seq1, comp161994_c0_seq1, comp139711_c0_seq1, comp129167_c0_seq1, comp132162_c0_seq1, comp142445_c0_seq1, comp170907_c1_seq1, comp124887_c0_seq1, comp180595_c1_seq1, comp140178_c0_seq1, comp103950_c1_seq1, comp171834_c0_seq1, comp134030_c0_seq1, comp161231_c0_seq1, comp160541_c0_seq1, comp171291_c0_seq1, comp104202_c0_seq1, comp190871_c1_seq1, comp170189_c0_seq1, comp144061_c1_seq1, comp124062_c0_seq1, comp171710_c0_seq1, comp110336_c0_seq1, comp138013_c0_seq1, comp190858_c1_seq1, comp170765_c0_seq1, comp179542_c0_seq1, comp134313_c0_seq1, comp138452_c0_seq1, comp124072_c0_seq1, comp160172_c0_seq1, comp134957_c0_seq1, comp166387_c0_seq1, comp107858_c0_seq1, comp160056_c0_seq1, comp155484_c0_seq1, comp180608_c1_seq1, comp141275_c0_seq1, comp159437_c2_seq1, comp136146_c0_seq1, comp125404_c0_seq1, comp117380_c0_seq1, comp171656_c0_seq1, comp182004_c0_seq1, comp178984_c0_seq1, comp120548_c0_seq1, comp173089_c0_seq1, comp184434_c0_seq1, comp29856_c0_seq1, comp133597_c1_seq1, comp132121_c0_seq1, comp144061_c0_seq1, comp167003_c0_seq1, comp203080_c1_seq1, comp169084_c0_seq1, comp204634_c0_seq1, comp190663_c0_seq1, comp114083_c1_seq1, comp182662_c1_seq1	
GO:0051179	localization	P	1.3088072864535956E-4	2.865938360771851E-7	571	74	6570	1552	over	comp171949_c2_seq1, comp175225_c0_seq1, comp186806_c0_seq1, comp174423_c0_seq1, comp192830_c0_seq1, comp190521_c0_seq1, comp182323_c3_seq1, comp186824_c0_seq1, comp147125_c0_seq1, comp178130_c0_seq1, comp190647_c0_seq1, comp182770_c3_seq1, comp170383_c0_seq1, comp135780_c0_seq1, comp189247_c0_seq1, comp188112_c0_seq1, comp189615_c0_seq1, comp192574_c2_seq1, comp190075_c0_seq1, comp192383_c0_seq1, comp182673_c0_seq1, comp192160_c0_seq1, comp182323_c2_seq1, comp190890_c0_seq1, comp187102_c0_seq1, comp188605_c0_seq1, comp188716_c0_seq1, comp121038_c0_seq1, comp198189_c3_seq1, comp188974_c1_seq1, comp176110_c0_seq1, comp191626_c0_seq1, comp194789_c7_seq1, comp191915_c1_seq1, comp183190_c1_seq1, comp179969_c1_seq1, comp195219_c0_seq1, comp192078_c0_seq1, comp183062_c0_seq1, comp188622_c0_seq1, comp119394_c0_seq1, comp195333_c0_seq1, comp185481_c0_seq1, comp188880_c1_seq1, comp196824_c2_seq1, comp192702_c0_seq1, comp192512_c1_seq1, comp188495_c0_seq1, comp191659_c0_seq1, comp153689_c0_seq1, comp190044_c0_seq1, comp205916_c0_seq1, comp174872_c0_seq1, comp181614_c0_seq1, comp181725_c0_seq1, comp179969_c0_seq1, comp190300_c0_seq1, comp191661_c0_seq1, comp190332_c1_seq1, comp58249_c0_seq1, comp187548_c1_seq1, comp190649_c0_seq1, comp188432_c0_seq1, comp185176_c0_seq1, comp188880_c0_seq1, comp196824_c1_seq1, comp192512_c0_seq1, comp179812_c1_seq1, comp192623_c0_seq1, comp199438_c0_seq1, comp162871_c0_seq1, comp186364_c0_seq1, comp168102_c0_seq1, comp205136_c0_seq1, comp183476_c0_seq1, comp185704_c0_seq1, comp191662_c2_seq1, comp186953_c0_seq1, comp182083_c0_seq1, comp192479_c2_seq1, comp190332_c0_seq1, comp145651_c0_seq1, comp192751_c0_seq1, comp189745_c0_seq1, comp184775_c3_seq1, comp193012_c0_seq1, comp173446_c0_seq1, comp192465_c1_seq1, comp182243_c0_seq1, comp186971_c0_seq1, comp185721_c0_seq1, comp176143_c1_seq1, comp189058_c0_seq1, comp172565_c1_seq1, comp177599_c0_seq1, comp160851_c0_seq1, comp191662_c1_seq1, comp169974_c0_seq1, comp179941_c0_seq1, comp200724_c1_seq1, comp190618_c0_seq1, comp176574_c0_seq1, comp144371_c2_seq1, comp196314_c1_seq1, comp188623_c0_seq1, comp178771_c0_seq1, comp166530_c0_seq1, comp184232_c0_seq1, comp136330_c0_seq1, comp188687_c2_seq1, comp160164_c0_seq1, comp184775_c2_seq1, comp128096_c0_seq1, comp192239_c0_seq1, comp177869_c0_seq1, comp179955_c0_seq1, comp192465_c0_seq1, comp187947_c0_seq1, comp192687_c0_seq1, comp206418_c1_seq1, comp192798_c0_seq1, comp176143_c0_seq1, comp186892_c0_seq1, comp192753_c1_seq1, comp200724_c0_seq1, comp141340_c0_seq1, comp190860_c0_seq1, comp184518_c0_seq1, comp192293_c4_seq1, comp188687_c1_seq1, comp188210_c0_seq1, comp185719_c1_seq1, comp191598_c1_seq1, comp192482_c0_seq1, comp188242_c1_seq1, comp206019_c2_seq1, comp184775_c1_seq1, comp189027_c0_seq1, comp187088_c1_seq1, comp189506_c0_seq1, comp204942_c1_seq1, comp187902_c0_seq1, comp185785_c0_seq1, comp187760_c0_seq1, comp187200_c0_seq1, comp161859_c0_seq1, comp185261_c1_seq1, comp203228_c1_seq1, comp188017_c0_seq1, comp185018_c0_seq1, comp204433_c2_seq1, comp188687_c0_seq1, comp167875_c0_seq1, comp185719_c0_seq1, comp191598_c0_seq1, comp174475_c0_seq1, comp187615_c1_seq1, comp195655_c0_seq1, comp184775_c0_seq1, comp174141_c0_seq1, comp173926_c0_seq1, comp161543_c0_seq1, comp190462_c0_seq1, comp196428_c4_seq1, comp184730_c1_seq1, comp192912_c0_seq1, comp179605_c0_seq1, comp189652_c0_seq1, comp192448_c0_seq1, comp196620_c0_seq1, comp177522_c0_seq1, comp212696_c0_seq1, comp192562_c0_seq1, comp177058_c0_seq1, comp187395_c4_seq1, comp189671_c3_seq1, comp185418_c0_seq1, comp190269_c0_seq1, comp185866_c0_seq1, comp188163_c0_seq1, comp175228_c0_seq1, comp189781_c0_seq1, comp189142_c1_seq1, comp180558_c0_seq1, comp190747_c0_seq1, comp178468_c0_seq1, comp181953_c0_seq1, comp186015_c0_seq1, comp188181_c0_seq1, comp103307_c0_seq1, comp155124_c0_seq1, comp188993_c0_seq1, comp182662_c0_seq1, comp187395_c3_seq1, comp192851_c0_seq1, comp189671_c2_seq1, comp186941_c0_seq1, comp190431_c0_seq1, comp179429_c0_seq1, comp204642_c2_seq1, comp190335_c0_seq1, comp189621_c0_seq1, comp167302_c0_seq1, comp191949_c0_seq1, comp102377_c0_seq1, comp187983_c0_seq1, comp185230_c0_seq1, comp191473_c0_seq1, comp186047_c0_seq1, comp206310_c0_seq1, comp190813_c0_seq1, comp179669_c0_seq1, comp176448_c0_seq1, comp190782_c0_seq1, comp198065_c0_seq1, comp4462_c1_seq1, comp158187_c1_seq1, comp185693_c0_seq1, comp196124_c0_seq1, comp192293_c0_seq1, comp140698_c0_seq1, comp189671_c1_seq1, comp191491_c0_seq1, comp187441_c0_seq1, comp192212_c0_seq1, comp181700_c0_seq1, comp140030_c0_seq1, comp175600_c1_seq1, comp186766_c0_seq1, comp182149_c0_seq1, comp192116_c0_seq1, comp171158_c0_seq1, comp199204_c1_seq1, comp184714_c0_seq1, comp188019_c2_seq1, comp191202_c0_seq1, comp190734_c0_seq1, comp187839_c0_seq1, comp145240_c0_seq1, comp184027_c0_seq1, comp187395_c1_seq1, comp188310_c0_seq1, comp186193_c0_seq1, comp189671_c0_seq1, comp187953_c0_seq1, comp157638_c0_seq1, comp179719_c2_seq1, comp200855_c1_seq1, comp186672_c0_seq1, comp187730_c0_seq1, comp164686_c0_seq1, comp189701_c0_seq1, comp184842_c0_seq1, comp182982_c0_seq1, comp190050_c0_seq1, comp189015_c0_seq1, comp179416_c0_seq1, comp191284_c2_seq1, comp169817_c0_seq1, comp201980_c3_seq1, comp192627_c0_seq1, comp185294_c0_seq1, comp175695_c0_seq1, comp136843_c0_seq1, comp190210_c0_seq1, comp187395_c0_seq1, comp131424_c0_seq1, comp177125_c0_seq1, comp189956_c0_seq1, comp183368_c0_seq1, comp172488_c0_seq1, comp185120_c0_seq1, comp190368_c1_seq1, comp132689_c0_seq1, comp182934_c0_seq1, comp171575_c0_seq1, comp190926_c0_seq1, comp164273_c0_seq1, comp192005_c1_seq1, comp180546_c1_seq1, comp180851_c0_seq1, comp192390_c0_seq1, comp187777_c0_seq1, comp196047_c1_seq1, comp187888_c0_seq1, comp164208_c0_seq1, comp193210_c2_seq1, comp98117_c0_seq1, comp182279_c1_seq1, comp197743_c0_seq1, comp192357_c1_seq1, comp134122_c0_seq1, comp196494_c1_seq1, comp113754_c0_seq1, comp184843_c1_seq1, comp174269_c0_seq1, comp179275_c1_seq1, comp190368_c0_seq1, comp174748_c0_seq1, comp163646_c0_seq1, comp144548_c0_seq1, comp187857_c1_seq1, comp191284_c0_seq1, comp184795_c0_seq1, comp190145_c0_seq1, comp184413_c1_seq1, comp185774_c1_seq1, comp180292_c0_seq1, comp189113_c0_seq1, comp190370_c0_seq1, comp188756_c0_seq1, comp201071_c1_seq1, comp187649_c1_seq1, comp189925_c0_seq1, comp191298_c0_seq1, comp183563_c0_seq1, comp180449_c0_seq1, comp190416_c0_seq1, comp195581_c0_seq1, comp190638_c0_seq1, comp182567_c1_seq1, comp207340_c1_seq1, comp190178_c3_seq1, comp187857_c0_seq1, comp172249_c0_seq1, comp186944_c0_seq1, comp184413_c0_seq1, comp191013_c0_seq1, comp185885_c0_seq1, comp174702_c0_seq1, comp199508_c1_seq1, comp177095_c0_seq1, comp176769_c0_seq1, comp197949_c0_seq1, comp184427_c0_seq1, comp150649_c0_seq1, comp183625_c0_seq1, comp119850_c0_seq1, comp134009_c0_seq1, comp192184_c0_seq1, comp187923_c0_seq1, comp182585_c0_seq1, comp172315_c0_seq1, comp185503_c0_seq1, comp193163_c1_seq1, comp192072_c0_seq1, comp197346_c1_seq1, comp183213_c0_seq1, comp184827_c0_seq1, comp187941_c3_seq1, comp191348_c1_seq1, comp175617_c1_seq1, comp190146_c0_seq1, comp204437_c4_seq1, comp190483_c0_seq1, comp190435_c1_seq1, comp180213_c0_seq1, comp167691_c0_seq1, comp192948_c0_seq1, comp189799_c0_seq1, comp179307_c0_seq1, comp197937_c3_seq1, comp192039_c0_seq1, comp205433_c2_seq1, comp174559_c0_seq1, comp191348_c0_seq1, comp192153_c0_seq1, comp190435_c0_seq1, comp182807_c0_seq1, comp187813_c1_seq1, comp193993_c0_seq1, comp189146_c0_seq1, comp141953_c0_seq1, comp186036_c0_seq1, comp190913_c0_seq1, comp186369_c0_seq1, comp185345_c0_seq1, comp179134_c1_seq1, comp181909_c0_seq1, comp182457_c0_seq1, comp191511_c3_seq1, comp170917_c0_seq1, comp150653_c0_seq1, comp190467_c0_seq1, comp187734_c1_seq1, comp188361_c0_seq1, comp184672_c0_seq1, comp183422_c0_seq1, comp182985_c1_seq1, comp189879_c0_seq1, comp183821_c1_seq1, comp186213_c0_seq1, comp193035_c0_seq1, comp167452_c0_seq1, comp134698_c0_seq1, comp185411_c0_seq1, comp191286_c0_seq1, comp175555_c0_seq1, comp192935_c0_seq1, comp194764_c0_seq1, comp197937_c1_seq1, comp185633_c0_seq1, comp106837_c0_seq1, comp200991_c5_seq1, comp190436_c1_seq1, comp104421_c0_seq1, comp191320_c0_seq1, comp197750_c2_seq1, comp193418_c0_seq1, comp186227_c0_seq1, comp177801_c0_seq1, comp201393_c0_seq1, comp191702_c0_seq1, comp190532_c0_seq1, comp188185_c0_seq1, comp167515_c0_seq1, comp189132_c0_seq1, comp188806_c0_seq1, comp190068_c0_seq1, comp200991_c4_seq1, comp105366_c0_seq1, comp190436_c0_seq1, comp171706_c0_seq1, comp190468_c1_seq1, comp188985_c2_seq1, comp182892_c0_seq1, comp189036_c0_seq1, comp181816_c1_seq1, comp142533_c0_seq1, comp179103_c0_seq1, comp188793_c0_seq1, comp183152_c0_seq1, comp186741_c0_seq1, comp190231_c0_seq1, comp190564_c0_seq1, comp154600_c0_seq1, comp193963_c1_seq1, comp191511_c0_seq1, comp186388_c0_seq1, comp191480_c0_seq1, comp191242_c2_seq1, comp146478_c0_seq1, comp200991_c3_seq1, comp191911_c1_seq1, comp197413_c0_seq1, comp186054_c0_seq1, comp176455_c0_seq1, comp188251_c0_seq1, comp188985_c1_seq1, comp176566_c0_seq1, comp193022_c0_seq1, comp188952_c0_seq1, comp174483_c0_seq1, comp176600_c0_seq1, comp191669_c1_seq1, comp163971_c0_seq1, comp9296_c0_seq1, comp188043_c0_seq1, comp184607_c0_seq1, comp186884_c0_seq1, comp203352_c3_seq1, comp182493_c0_seq1, comp186613_c1_seq1, comp182699_c2_seq1, comp191911_c0_seq1, comp165992_c1_seq1, comp191991_c0_seq1, comp191448_c3_seq1, comp201621_c5_seq1, comp191336_c0_seq1, comp114369_c0_seq1, comp174435_c0_seq1, comp163333_c0_seq1, comp164389_c1_seq1, comp192315_c1_seq1, comp190645_c0_seq1, comp118715_c1_seq1, comp192842_c0_seq1, comp177195_c0_seq1, comp184052_c0_seq1, comp185555_c0_seq1, comp187641_c0_seq1, comp191829_c0_seq1, comp191242_c0_seq1, comp181532_c0_seq1, comp182699_c1_seq1, comp193550_c0_seq1, comp183840_c0_seq1, comp170715_c1_seq1, comp192411_c0_seq1, comp190614_c1_seq1, comp121833_c0_seq1, comp192700_c1_seq1, comp164389_c0_seq1, comp185684_c0_seq1, comp179920_c0_seq1, comp186997_c1_seq1, comp169730_c0_seq1, comp172050_c0_seq1, comp17469_c0_seq1, comp173009_c0_seq1, comp186423_c0_seq1, comp165465_c0_seq1, comp183393_c0_seq1, comp198362_c1_seq1, comp186200_c0_seq1, comp190614_c0_seq1, comp190694_c0_seq1, comp172210_c0_seq1, comp181563_c0_seq1, comp189996_c0_seq1, comp186997_c0_seq1, comp191018_c1_seq1, comp165847_c0_seq1, comp200576_c0_seq1, comp193040_c0_seq1, comp186199_c0_seq1, comp182160_c0_seq1, comp191881_c0_seq1, comp185397_c0_seq1, comp140900_c0_seq1, comp188062_c0_seq1, comp186087_c0_seq1, comp187594_c0_seq1, comp188315_c0_seq1, comp203161_c1_seq1, comp191448_c0_seq1, comp191003_c0_seq1, comp190393_c0_seq1, comp190535_c0_seq1, comp165084_c1_seq1, comp176970_c0_seq1, comp181741_c0_seq1, comp179009_c1_seq1, comp193711_c1_seq1, comp182720_c1_seq1, comp190760_c0_seq1, comp193215_c0_seq1, comp186726_c0_seq1, comp176425_c0_seq1, comp172736_c0_seq1, comp192861_c0_seq1, comp192956_c2_seq1, comp130854_c0_seq1, comp146018_c0_seq1, comp207425_c2_seq1, comp190536_c2_seq1, comp101570_c0_seq1, comp175638_c0_seq1, comp190119_c0_seq1, comp171949_c3_seq1, comp129120_c0_seq1, comp141158_c0_seq1, comp192906_c0_seq1, comp186806_c1_seq1, comp162516_c1_seq1, comp189282_c3_seq1, comp140022_c0_seq1, comp148600_c0_seq1, comp189982_c0_seq1, comp184928_c0_seq1, comp184786_c0_seq1, comp185591_c0_seq1, comp174326_c1_seq1, comp158980_c0_seq1, comp190647_c1_seq1, comp180061_c0_seq1, comp186297_c0_seq1, comp178669_c0_seq1, comp160863_c0_seq1, comp189073_c0_seq1	comp109337_c0_seq1, comp189759_c2_seq1, comp179253_c0_seq1, comp103646_c0_seq1, comp136697_c0_seq1, comp126180_c1_seq1, comp118190_c0_seq1, comp139027_c1_seq1, comp113515_c0_seq1, comp172426_c0_seq1, comp186663_c1_seq1, comp207111_c1_seq1, comp139294_c0_seq1, comp188636_c0_seq1, comp175623_c0_seq1, comp161994_c0_seq1, comp139711_c0_seq1, comp129167_c0_seq1, comp132162_c0_seq1, comp142445_c0_seq1, comp170907_c1_seq1, comp124887_c0_seq1, comp180595_c1_seq1, comp140178_c0_seq1, comp103950_c1_seq1, comp171834_c0_seq1, comp134030_c0_seq1, comp161231_c0_seq1, comp160541_c0_seq1, comp171291_c0_seq1, comp104202_c0_seq1, comp190871_c1_seq1, comp170189_c0_seq1, comp144061_c1_seq1, comp124062_c0_seq1, comp171710_c0_seq1, comp110336_c0_seq1, comp138013_c0_seq1, comp190858_c1_seq1, comp170765_c0_seq1, comp179542_c0_seq1, comp134313_c0_seq1, comp138452_c0_seq1, comp124072_c0_seq1, comp160172_c0_seq1, comp134957_c0_seq1, comp166387_c0_seq1, comp107858_c0_seq1, comp160056_c0_seq1, comp155484_c0_seq1, comp180608_c1_seq1, comp141275_c0_seq1, comp159437_c2_seq1, comp136146_c0_seq1, comp125404_c0_seq1, comp117380_c0_seq1, comp171656_c0_seq1, comp182004_c0_seq1, comp178984_c0_seq1, comp120548_c0_seq1, comp173089_c0_seq1, comp184434_c0_seq1, comp29856_c0_seq1, comp133597_c1_seq1, comp132121_c0_seq1, comp144061_c0_seq1, comp167003_c0_seq1, comp203080_c1_seq1, comp178541_c0_seq1, comp169084_c0_seq1, comp204634_c0_seq1, comp190663_c0_seq1, comp114083_c1_seq1, comp182662_c1_seq1	
GO:0044710		N	1.3088072864535956E-4	3.8658875592451683E-7	944	144	6197	1482	over	comp197017_c1_seq1, comp188668_c1_seq1, comp108927_c0_seq1, comp187834_c0_seq1, comp181024_c3_seq1, comp190761_c1_seq1, comp173476_c0_seq1, comp185414_c0_seq1, comp164345_c0_seq1, comp187243_c0_seq1, comp137370_c0_seq1, comp185383_c0_seq1, comp183665_c0_seq1, comp192125_c0_seq1, comp187722_c0_seq1, comp182495_c0_seq1, comp184470_c0_seq1, comp186441_c0_seq1, comp172595_c1_seq1, comp192272_c1_seq1, comp200688_c0_seq1, comp172930_c0_seq1, comp182319_c0_seq1, comp190490_c0_seq1, comp145519_c0_seq1, comp204221_c1_seq1, comp176409_c0_seq1, comp175128_c0_seq1, comp176635_c0_seq1, comp169080_c0_seq1, comp187848_c0_seq1, comp192619_c0_seq1, comp177325_c0_seq1, comp178130_c0_seq1, comp128253_c0_seq1, comp178241_c0_seq1, comp104887_c0_seq1, comp192254_c0_seq1, comp186712_c0_seq1, comp187994_c1_seq1, comp204763_c0_seq1, comp191626_c1_seq1, comp135780_c0_seq1, comp188668_c0_seq1, comp196442_c3_seq1, comp190650_c0_seq1, comp181024_c2_seq1, comp186248_c0_seq1, comp179569_c1_seq1, comp177343_c0_seq1, comp184760_c3_seq1, comp191609_c0_seq1, comp193220_c3_seq1, comp196279_c2_seq1, comp189313_c1_seq1, comp179904_c0_seq1, comp190439_c0_seq1, comp166685_c0_seq1, comp181277_c0_seq1, comp190617_c1_seq1, comp186841_c0_seq1, comp131657_c0_seq1, comp191148_c0_seq1, comp188716_c0_seq1, comp121038_c0_seq1, comp204030_c1_seq1, comp142076_c0_seq1, comp185575_c0_seq1, comp179811_c0_seq1, comp184325_c0_seq1, comp12950_c0_seq1, comp192397_c0_seq1, comp186491_c0_seq1, comp187994_c0_seq1, comp184071_c0_seq1, comp190571_c0_seq1, comp189362_c2_seq1, comp184661_c0_seq1, comp189647_c0_seq1, comp171952_c0_seq1, comp189313_c0_seq1, comp137465_c0_seq1, comp188877_c1_seq1, comp191978_c0_seq1, comp196409_c6_seq1, comp192557_c0_seq1, comp194386_c0_seq1, comp104377_c0_seq1, comp181455_c0_seq1, comp188622_c0_seq1, comp182958_c0_seq1, comp154476_c0_seq1, comp195032_c1_seq1, comp192894_c0_seq1, comp164554_c0_seq1, comp186936_c1_seq1, comp188880_c1_seq1, comp192702_c0_seq1, comp189249_c1_seq1, comp189633_c2_seq1, comp151064_c1_seq1, comp187134_c0_seq1, comp188495_c0_seq1, comp189998_c0_seq1, comp186888_c0_seq1, comp200916_c5_seq1, comp182801_c1_seq1, comp104058_c0_seq1, comp205806_c3_seq1, comp155886_c0_seq1, comp190968_c0_seq1, comp187470_c0_seq1, comp190523_c0_seq1, comp184471_c0_seq1, comp198000_c2_seq1, comp187870_c1_seq1, comp181614_c0_seq1, comp171904_c0_seq1, comp179045_c0_seq1, comp189873_c2_seq1, comp58249_c0_seq1, comp199281_c0_seq1, comp159371_c0_seq1, comp176747_c0_seq1, comp183236_c0_seq1, comp195032_c0_seq1, comp175577_c0_seq1, comp188880_c0_seq1, comp172578_c0_seq1, comp186602_c0_seq1, comp180938_c0_seq1, comp175722_c0_seq1, comp200916_c4_seq1, comp177709_c0_seq1, comp182801_c0_seq1, comp188082_c0_seq1, comp186364_c0_seq1, comp204462_c1_seq1, comp185114_c0_seq1, comp169352_c0_seq1, comp185083_c0_seq1, comp194022_c0_seq1, comp187870_c0_seq1, comp194899_c2_seq1, comp190919_c0_seq1, comp114424_c0_seq1, comp182083_c0_seq1, comp183590_c0_seq1, comp182451_c0_seq1, comp172741_c0_seq1, comp189266_c0_seq1, comp190554_c0_seq1, comp170829_c1_seq1, comp192751_c0_seq1, comp130300_c0_seq1, comp188096_c0_seq1, comp202952_c0_seq1, comp185097_c0_seq1, comp184215_c0_seq1, comp192989_c0_seq1, comp185687_c0_seq1, comp203931_c1_seq1, comp189633_c0_seq1, comp181296_c0_seq1, comp192465_c1_seq1, comp190795_c0_seq1, comp188720_c0_seq1, comp192766_c0_seq1, comp200916_c3_seq1, comp182243_c0_seq1, comp190461_c0_seq1, comp172565_c1_seq1, comp183000_c1_seq1, comp205806_c1_seq1, comp189648_c0_seq1, comp182675_c2_seq1, comp160851_c0_seq1, comp185257_c0_seq1, comp179826_c0_seq1, comp192194_c0_seq1, comp191979_c0_seq1, comp190729_c0_seq1, comp184760_c2_seq1, comp194644_c0_seq1, comp186905_c0_seq1, comp188592_c0_seq1, comp185371_c0_seq1, comp170465_c0_seq1, comp192895_c0_seq1, comp171044_c0_seq1, comp158601_c1_seq1, comp136330_c0_seq1, comp134470_c0_seq1, comp191819_c1_seq1, comp191982_c0_seq1, comp190954_c0_seq1, comp145028_c0_seq1, comp173752_c1_seq1, comp186889_c0_seq1, comp188369_c2_seq1, comp191486_c2_seq1, comp187278_c1_seq1, comp192239_c0_seq1, comp189811_c0_seq1, comp179955_c0_seq1, comp192465_c0_seq1, comp183077_c0_seq1, comp172117_c0_seq1, comp186812_c0_seq1, comp191326_c0_seq1, comp174985_c0_seq1, comp192687_c0_seq1, comp181696_c0_seq1, comp144896_c0_seq1, comp192131_c0_seq1, comp191805_c0_seq1, comp122719_c0_seq1, comp190382_c0_seq1, comp182196_c1_seq1, comp192353_c0_seq1, comp191072_c0_seq1, comp106370_c0_seq1, comp191440_c0_seq1, comp188909_c0_seq1, comp170913_c1_seq1, comp184407_c0_seq1, comp141340_c0_seq1, comp199424_c0_seq1, comp184760_c1_seq1, comp186573_c0_seq1, comp175467_c0_seq1, comp188770_c0_seq1, comp192034_c0_seq1, comp191819_c0_seq1, comp171218_c0_seq1, comp184743_c0_seq1, comp199570_c1_seq1, comp191600_c0_seq1, comp191454_c0_seq1, comp191711_c0_seq1, comp189027_c0_seq1, comp188559_c0_seq1, comp206308_c3_seq1, comp198079_c1_seq1, comp191743_c1_seq1, comp196745_c2_seq1, comp192049_c0_seq1, comp188896_c0_seq1, comp200805_c1_seq1, comp189697_c0_seq1, comp182005_c0_seq1, comp138716_c0_seq1, comp184869_c0_seq1, comp189252_c0_seq1, comp165886_c0_seq1, comp188784_c0_seq1, comp182196_c0_seq1, comp188895_c0_seq1, comp173207_c0_seq1, comp191135_c0_seq1, comp196442_c0_seq1, comp104604_c0_seq1, comp182897_c0_seq1, comp192864_c0_seq1, comp195082_c1_seq1, comp139504_c2_seq1, comp123892_c0_seq1, comp205171_c1_seq1, comp191518_c0_seq1, comp187663_c0_seq1, comp190827_c0_seq1, comp198079_c0_seq1, comp202940_c2_seq1, comp173926_c0_seq1, comp187440_c0_seq1, comp162122_c0_seq1, comp196428_c4_seq1, comp195705_c3_seq1, comp188368_c0_seq1, comp188657_c1_seq1, comp186174_c0_seq1, comp158758_c0_seq1, comp175996_c0_seq1, comp166976_c0_seq1, comp177411_c0_seq1, comp186463_c1_seq1, comp190032_c0_seq1, comp125369_c1_seq1, comp191535_c0_seq1, comp184122_c0_seq1, comp175725_c1_seq1, comp105295_c0_seq1, comp186240_c1_seq1, comp191201_c0_seq1, comp127311_c0_seq1, comp134693_c0_seq1, comp192930_c0_seq1, comp179033_c0_seq1, comp187395_c4_seq1, comp159467_c0_seq1, comp178818_c0_seq1, comp187136_c0_seq1, comp178898_c0_seq1, comp185612_c2_seq1, comp138877_c0_seq1, comp189365_c1_seq1, comp191105_c0_seq1, comp191216_c0_seq1, comp184727_c0_seq1, comp194520_c2_seq1, comp167715_c0_seq1, comp189142_c1_seq1, comp192243_c0_seq1, comp178214_c2_seq1, comp183223_c0_seq1, comp186670_c0_seq1, comp191136_c1_seq1, comp152812_c0_seq1, comp190973_c0_seq1, comp183671_c0_seq1, comp181140_c0_seq1, comp189715_c0_seq1, comp205842_c1_seq1, comp201848_c2_seq1, comp186348_c0_seq1, comp192179_c1_seq1, comp179974_c0_seq1, comp169194_c0_seq1, comp139504_c0_seq1, comp186240_c0_seq1, comp144244_c0_seq1, comp114044_c0_seq1, comp184633_c0_seq1, comp192625_c0_seq1, comp192483_c0_seq1, comp180016_c0_seq1, comp191043_c1_seq1, comp192594_c0_seq1, comp111969_c0_seq1, comp187395_c3_seq1, comp192260_c0_seq1, comp179429_c0_seq1, comp188897_c0_seq1, comp179908_c0_seq1, comp188195_c0_seq1, comp184648_c0_seq1, comp188705_c0_seq1, comp186032_c0_seq1, comp169833_c0_seq1, comp185516_c1_seq1, comp166581_c0_seq1, comp192417_c0_seq1, comp192643_c0_seq1, comp164414_c0_seq1, comp181795_c1_seq1, comp206310_c0_seq1, comp188018_c0_seq1, comp178166_c0_seq1, comp190481_c1_seq1, comp192179_c0_seq1, comp176448_c0_seq1, comp117329_c0_seq1, comp183048_c0_seq1, comp192769_c0_seq1, comp108278_c0_seq1, comp4462_c1_seq1, comp189271_c0_seq1, comp192209_c0_seq1, comp203822_c1_seq1, comp189382_c0_seq1, comp188132_c0_seq1, comp196124_c0_seq1, comp184665_c0_seq1, comp181298_c0_seq1, comp206246_c1_seq1, comp191376_c0_seq1, comp192883_c0_seq1, comp191328_c1_seq1, comp190241_c0_seq1, comp171254_c0_seq1, comp203469_c1_seq1, comp188515_c0_seq1, comp193029_c0_seq1, comp171158_c0_seq1, comp199204_c1_seq1, comp183878_c0_seq1, comp192449_c0_seq1, comp184714_c0_seq1, comp175184_c0_seq1, comp185151_c0_seq1, comp184936_c0_seq1, comp195150_c1_seq1, comp181795_c0_seq1, comp190366_c0_seq1, comp191202_c0_seq1, comp192820_c0_seq1, comp199445_c4_seq1, comp189192_c0_seq1, comp200265_c1_seq1, comp187727_c0_seq1, comp187395_c1_seq1, comp187953_c0_seq1, comp200855_c1_seq1, comp191328_c0_seq1, comp177284_c0_seq1, comp185280_c0_seq1, comp187251_c0_seq1, comp181860_c1_seq1, comp183815_c0_seq1, comp190415_c0_seq1, comp189701_c0_seq1, comp189349_c0_seq1, comp172011_c0_seq1, comp185981_c0_seq1, comp121555_c0_seq1, comp191220_c0_seq1, comp170404_c0_seq1, comp196428_c0_seq1, comp138880_c0_seq1, comp189015_c0_seq1, comp177188_c0_seq1, comp189352_c0_seq1, comp186127_c0_seq1, comp159263_c0_seq1, comp192627_c0_seq1, comp185325_c0_seq1, comp192036_c0_seq1, comp99672_c0_seq1, comp184381_c0_seq1, comp191234_c0_seq1, comp188228_c0_seq1, comp182885_c0_seq1, comp172362_c0_seq1, comp150919_c1_seq1, comp187395_c0_seq1, comp131424_c0_seq1, comp168439_c0_seq1, comp186367_c0_seq1, comp200970_c3_seq1, comp188932_c0_seq1, comp186144_c0_seq1, comp190447_c0_seq1, comp196032_c1_seq1, comp190368_c1_seq1, comp184905_c0_seq1, comp188630_c1_seq1, comp49843_c0_seq1, comp192310_c0_seq1, comp186048_c0_seq1, comp182680_c0_seq1, comp198768_c0_seq1, comp193016_c0_seq1, comp196158_c1_seq1, comp189303_c0_seq1, comp182247_c0_seq1, comp179673_c0_seq1, comp173227_c0_seq1, comp191968_c0_seq1, comp175424_c0_seq1, comp153216_c0_seq1, comp179260_c1_seq1, comp204532_c1_seq1, comp161993_c0_seq1, comp190130_c0_seq1, comp189718_c1_seq1, comp192819_c3_seq1, comp187457_c0_seq1, comp182518_c0_seq1, comp189543_c0_seq1, comp190368_c0_seq1, comp182487_c0_seq1, comp188262_c0_seq1, comp189911_c0_seq1, comp184795_c0_seq1, comp192929_c0_seq1, comp176132_c0_seq1, comp188852_c0_seq1, comp103357_c0_seq1, comp190256_c0_seq1, comp125231_c0_seq1, comp204261_c0_seq1, comp181046_c1_seq1, comp184572_c0_seq1, comp187860_c1_seq1, comp141552_c0_seq1, comp189113_c0_seq1, comp160872_c0_seq1, comp187249_c0_seq1, comp197074_c0_seq1, comp179736_c0_seq1, comp184507_c0_seq1, comp188871_c3_seq1, comp189288_c2_seq1, comp188391_c0_seq1, comp183195_c0_seq1, comp179402_c0_seq1, comp186625_c1_seq1, comp205192_c3_seq1, comp197061_c2_seq1, comp191110_c0_seq1, comp191443_c0_seq1, comp192950_c0_seq1, comp201391_c3_seq1, comp158938_c0_seq1, comp188436_c0_seq1, comp191062_c2_seq1, comp190288_c0_seq1, comp170868_c0_seq1, comp190545_c0_seq1, comp187860_c0_seq1, comp184750_c0_seq1, comp191235_c0_seq1, comp160824_c0_seq1, comp175841_c0_seq1, comp188708_c0_seq1, comp179289_c0_seq1, comp170871_c0_seq1, comp189288_c1_seq1, comp185007_c0_seq1, comp179879_c0_seq1, comp186625_c0_seq1, comp191412_c1_seq1, comp185793_c3_seq1, comp196446_c0_seq1, comp188707_c0_seq1, comp187315_c0_seq1, comp184987_c0_seq1, comp183737_c0_seq1, comp189180_c1_seq1, comp190195_c0_seq1, comp184427_c0_seq1, comp190448_c0_seq1, comp189243_c2_seq1, comp197937_c5_seq1, comp200970_c0_seq1, comp191142_c0_seq1, comp206119_c1_seq1, comp191253_c0_seq1, comp182011_c0_seq1, comp190785_c0_seq1, comp185521_c1_seq1, comp187219_c0_seq1, comp192311_c0_seq1, comp185791_c0_seq1, comp169739_c0_seq1, comp174942_c0_seq1, comp191062_c1_seq1, comp196349_c0_seq1, comp183529_c0_seq1, comp190018_c0_seq1, comp189304_c0_seq1, comp191858_c0_seq1, comp182727_c0_seq1, comp174401_c0_seq1, comp185583_c0_seq1, comp183706_c1_seq1, comp180387_c0_seq1, comp186896_c1_seq1, comp189288_c0_seq1, comp186067_c0_seq1, comp187938_c0_seq1, comp195006_c0_seq1, comp176019_c0_seq1, comp178887_c0_seq1, comp189180_c0_seq1, comp186212_c0_seq1, comp190258_c0_seq1, comp187715_c0_seq1, comp197346_c1_seq1, comp186913_c0_seq1, comp193066_c1_seq1, comp204437_c4_seq1, comp192232_c0_seq1, comp150684_c0_seq1, comp192791_c0_seq1, comp177207_c0_seq1, comp188646_c0_seq1, comp187476_c0_seq1, comp186337_c0_seq1, comp139685_c0_seq1, comp189673_c0_seq1, comp186705_c0_seq1, comp172125_c0_seq1, comp200667_c2_seq1, comp130129_c0_seq1, comp179403_c0_seq1, comp192948_c0_seq1, comp183706_c0_seq1, comp174433_c0_seq1, comp136352_c0_seq1, comp192503_c0_seq1, comp190497_c0_seq1, comp182904_c0_seq1, comp184591_c0_seq1, comp192725_c0_seq1, comp192840_c0_seq1, comp190976_c0_seq1, comp189017_c0_seq1, comp11054_c0_seq1, comp179498_c0_seq1, comp189833_c0_seq1, comp191237_c0_seq1, comp187302_c0_seq1, comp191348_c0_seq1, comp183609_c0_seq1, comp190067_c0_seq1, comp190209_c0_seq1, comp192042_c0_seq1, comp182328_c0_seq1, comp191715_c0_seq1, comp183834_c0_seq1, comp189067_c1_seq1, comp191862_c1_seq1, comp190913_c0_seq1, comp122521_c0_seq1, comp192473_c2_seq1, comp186626_c0_seq1, comp200000_c1_seq1, comp186737_c0_seq1, comp180149_c0_seq1, comp159904_c0_seq1, comp188121_c0_seq1, comp185793_c0_seq1, comp185935_c0_seq1, comp184543_c0_seq1, comp174833_c0_seq1, comp184654_c0_seq1, comp192646_c0_seq1, comp192709_c1_seq1, comp175492_c0_seq1, comp192201_c0_seq1, comp186724_c2_seq1, comp191397_c1_seq1, comp191844_c0_seq1, comp176198_c0_seq1, comp189528_c0_seq1, comp186307_c0_seq1, comp184910_c0_seq1, comp190595_c1_seq1, comp190737_c1_seq1, comp180151_c0_seq1, comp117558_c0_seq1, comp183388_c0_seq1, comp196718_c0_seq1, comp189163_c0_seq1, comp198662_c0_seq1, comp187556_c0_seq1, comp176454_c0_seq1, comp191859_c0_seq1, comp190467_c0_seq1, comp188250_c0_seq1, comp184256_c1_seq1, comp162464_c0_seq1, comp169631_c0_seq1, comp192104_c0_seq1, comp203222_c3_seq1, comp192997_c0_seq1, comp201362_c3_seq1, comp190355_c0_seq1, comp184671_c0_seq1, comp186179_c0_seq1, comp201246_c0_seq1, comp183069_c0_seq1, comp191750_c0_seq1, comp179308_c1_seq1, comp205319_c0_seq1, comp173025_c0_seq1, comp199989_c1_seq1, comp189802_c0_seq1, comp134698_c0_seq1, comp186661_c0_seq1, comp163759_c0_seq1, comp187240_c0_seq1, comp106837_c0_seq1, comp203541_c2_seq1, comp104421_c0_seq1, comp143050_c0_seq1, comp191063_c0_seq1, comp190737_c0_seq1, comp179739_c0_seq1, comp180072_c0_seq1, comp178458_c0_seq1, comp169216_c0_seq1, comp192934_c0_seq1, comp192855_c1_seq1, comp175780_c0_seq1, comp189084_c0_seq1, comp176739_c0_seq1, comp186564_c0_seq1, comp182062_c0_seq1, comp186786_c0_seq1, comp190276_c0_seq1, comp192473_c0_seq1, comp193627_c2_seq1, comp100968_c0_seq1, comp201393_c0_seq1, comp180454_c0_seq1, comp180933_c0_seq1, comp188216_c0_seq1, comp180664_c2_seq1, comp198886_c1_seq1, comp186609_c0_seq1, comp199655_c0_seq1, comp174897_c0_seq1, comp136847_c0_seq1, comp163124_c0_seq1, comp190068_c0_seq1, comp183579_c0_seq1, comp169681_c0_seq1, comp205497_c1_seq1, comp191304_c1_seq1, comp176200_c0_seq1, comp170762_c0_seq1, comp142533_c0_seq1, comp187908_c0_seq1, comp194909_c4_seq1, comp199704_c0_seq1, comp201362_c1_seq1, comp176997_c0_seq1, comp182347_c0_seq1, comp191144_c0_seq1, comp93726_c0_seq1, comp192904_c0_seq1, comp192267_c2_seq1, comp185713_c0_seq1, comp172640_c0_seq1, comp192313_c0_seq1, comp193484_c1_seq1, comp176361_c1_seq1, comp178142_c2_seq1, comp206045_c2_seq1, comp192824_c1_seq1, comp177209_c1_seq1, comp187082_c0_seq1, comp177368_c0_seq1, comp188537_c1_seq1, comp187193_c0_seq1, comp185954_c0_seq1, comp197635_c0_seq1, comp184926_c0_seq1, comp89663_c0_seq1, comp185125_c2_seq1, comp95795_c0_seq1, comp191637_c0_seq1, comp186310_c0_seq1, comp190166_c1_seq1, comp194909_c3_seq1, comp191161_c0_seq1, comp192921_c0_seq1, comp191640_c0_seq1, comp9296_c0_seq1, comp192009_c0_seq1, comp109949_c0_seq1, comp182268_c0_seq1, comp186996_c0_seq1, comp188043_c0_seq1, comp184607_c0_seq1, comp189772_c0_seq1, comp191065_c0_seq1, comp190597_c0_seq1, comp192012_c0_seq1, comp193484_c0_seq1, comp178142_c1_seq1, comp171391_c0_seq1, comp188169_c0_seq1, comp180073_c0_seq1, comp201217_c1_seq1, comp192793_c0_seq1, comp182699_c2_seq1, comp181449_c2_seq1, comp164821_c0_seq1, comp124911_c0_seq1, comp184257_c0_seq1, comp200526_c1_seq1, comp151058_c0_seq1, comp187144_c0_seq1, comp190868_c0_seq1, comp189230_c0_seq1, comp118173_c0_seq1, comp188409_c2_seq1, comp164389_c1_seq1, comp194909_c2_seq1, comp186342_c0_seq1, comp193005_c1_seq1, comp183600_c0_seq1, comp193220_c9_seq1, comp159379_c0_seq1, comp179056_c0_seq1, comp166458_c0_seq1, comp205483_c1_seq1, comp112320_c0_seq1, comp184417_c0_seq1, comp177004_c0_seq1, comp188186_c0_seq1, comp189835_c0_seq1, comp170332_c1_seq1, comp192489_c0_seq1, comp187051_c0_seq1, comp115668_c0_seq1, comp187447_c1_seq1, comp189422_c1_seq1, comp186471_c0_seq1, comp192492_c0_seq1, comp173651_c0_seq1, comp182699_c1_seq1, comp173762_c0_seq1, comp158258_c0_seq1, comp190662_c0_seq1, comp189596_c0_seq1, comp135137_c0_seq1, comp188603_c0_seq1, comp186739_c0_seq1, comp189151_c0_seq1, comp164389_c0_seq1, comp178779_c1_seq1, comp186041_c0_seq1, comp179920_c0_seq1, comp193676_c0_seq1, comp190708_c0_seq1, comp191879_c1_seq1, comp184771_c0_seq1, comp181182_c3_seq1, comp187131_c1_seq1, comp169730_c0_seq1, comp185603_c0_seq1, comp132505_c0_seq1, comp190822_c0_seq1, comp188138_c0_seq1, comp186646_c0_seq1, comp175766_c0_seq1, comp126357_c0_seq1, comp182750_c1_seq1, comp176713_c0_seq1, comp186392_c0_seq1, comp191416_c0_seq1, comp191274_c0_seq1, comp172176_c0_seq1, comp142599_c1_seq1, comp129612_c0_seq1, comp190135_c0_seq1, comp185590_c0_seq1, comp192443_c0_seq1, comp161917_c0_seq1, comp190836_c0_seq1, comp181563_c0_seq1, comp186438_c0_seq1, comp189103_c0_seq1, comp170940_c0_seq1, comp188857_c0_seq1, comp173138_c0_seq1, comp189357_c1_seq1, comp190487_c0_seq1, comp181182_c2_seq1, comp191066_c0_seq1, comp188523_c0_seq1, comp147110_c0_seq1, comp191288_c0_seq1, comp183359_c1_seq1, comp187610_c0_seq1, comp176362_c0_seq1, comp166763_c0_seq1, comp180617_c1_seq1, comp186440_c0_seq1, comp181470_c0_seq1, comp134655_c1_seq1, comp192683_c0_seq1, comp182160_c0_seq1, comp182750_c0_seq1, comp161744_c1_seq1, comp168638_c0_seq1, comp188315_c0_seq1, comp189822_c0_seq1, comp187034_c0_seq1, comp203161_c1_seq1, comp188652_c0_seq1, comp172097_c0_seq1, comp182206_c0_seq1, comp180089_c0_seq1, comp180346_c0_seq1, comp191785_c0_seq1, comp165084_c1_seq1, comp190201_c0_seq1, comp191704_c0_seq1, comp206543_c1_seq1, comp181357_c2_seq1, comp189024_c0_seq1, comp185189_c0_seq1, comp190281_c0_seq1, comp191930_c0_seq1, comp204060_c0_seq1, comp193711_c1_seq1, comp185383_c2_seq1, comp190392_c0_seq1, comp197349_c0_seq1, comp181182_c1_seq1, comp192268_c0_seq1, comp184529_c0_seq1, comp175145_c0_seq1, comp192379_c0_seq1, comp193073_c0_seq1, comp115669_c0_seq1, comp187163_c0_seq1, comp187897_c1_seq1, comp163797_c0_seq1, comp159747_c0_seq1, comp167743_c0_seq1, comp201825_c1_seq1, comp176425_c0_seq1, comp123185_c0_seq1, comp192524_c0_seq1, comp132937_c0_seq1, comp188348_c0_seq1, comp188732_c1_seq1, comp104121_c0_seq1, comp190441_c0_seq1, comp192412_c0_seq1, comp192032_c2_seq1, comp188384_c4_seq1, comp176332_c0_seq1, comp189520_c0_seq1, comp138140_c0_seq1, comp171949_c3_seq1, comp133055_c0_seq1, comp185383_c1_seq1, comp190601_c0_seq1, comp191914_c1_seq1, comp184339_c0_seq1, comp195861_c2_seq1, comp187897_c0_seq1, comp189979_c0_seq1, comp172562_c1_seq1, comp193168_c1_seq1, comp191913_c1_seq1, comp203991_c0_seq1, comp191053_c0_seq1, comp115589_c0_seq1, comp192809_c0_seq1, comp172208_c0_seq1, comp190136_c0_seq1, comp173937_c0_seq1, comp206371_c4_seq1, comp158980_c0_seq1, comp141432_c0_seq1, comp199742_c3_seq1	comp183515_c0_seq1, comp7017_c0_seq1, comp134133_c0_seq1, comp137051_c1_seq1, comp130356_c0_seq1, comp178494_c0_seq1, comp178328_c0_seq1, comp111895_c0_seq1, comp162820_c0_seq1, comp123213_c0_seq1, comp137730_c1_seq1, comp114467_c0_seq1, comp182709_c0_seq1, comp162465_c0_seq1, comp203991_c1_seq1, comp184394_c1_seq1, comp170385_c0_seq1, comp192709_c2_seq1, comp184596_c0_seq1, comp140009_c0_seq1, comp102280_c0_seq1, comp192474_c0_seq1, comp187908_c1_seq1, comp176823_c0_seq1, comp137333_c0_seq1, comp172243_c0_seq1, comp186134_c0_seq1, comp140104_c0_seq1, comp139300_c0_seq1, comp138989_c0_seq1, comp140372_c0_seq1, comp171749_c0_seq1, comp165065_c0_seq1, comp183181_c0_seq1, comp171392_c0_seq1, comp109063_c0_seq1, comp121363_c0_seq1, comp110078_c0_seq1, comp186690_c0_seq1, comp155781_c0_seq1, comp171506_c0_seq1, comp150201_c0_seq1, comp192819_c0_seq1, comp115301_c0_seq1, comp180056_c0_seq1, comp115046_c0_seq1, comp172583_c0_seq1, comp175941_c0_seq1, comp144061_c1_seq1, comp112122_c0_seq1, comp144794_c0_seq1, comp171710_c0_seq1, comp107915_c0_seq1, comp178184_c1_seq1, comp135332_c0_seq1, comp179542_c0_seq1, comp121197_c0_seq1, comp139642_c0_seq1, comp176204_c0_seq1, comp173243_c0_seq1, comp137051_c0_seq1, comp175725_c0_seq1, comp186264_c0_seq1, comp175539_c0_seq1, comp135114_c0_seq1, comp123816_c0_seq1, comp114451_c0_seq1, comp137770_c0_seq1, comp165013_c0_seq1, comp153121_c0_seq1, comp169823_c1_seq1, comp201184_c1_seq1, comp142607_c0_seq1, comp170989_c1_seq1, comp181123_c0_seq1, comp189581_c1_seq1, comp202325_c1_seq1, comp187033_c0_seq1, comp178162_c1_seq1, comp169085_c0_seq1, comp117556_c0_seq1, comp184394_c0_seq1, comp123494_c0_seq1, comp148036_c0_seq1, comp111765_c0_seq1, comp135580_c0_seq1, comp207552_c0_seq1, comp130987_c0_seq1, comp120327_c0_seq1, comp135285_c0_seq1, comp136146_c0_seq1, comp145308_c0_seq1, comp130769_c0_seq1, comp132572_c0_seq1, comp185436_c0_seq1, comp3085_c0_seq1, comp184529_c1_seq1, comp175044_c0_seq1, comp198706_c1_seq1, comp168638_c1_seq1, comp8085_c0_seq1, comp170332_c0_seq1, comp182529_c0_seq1, comp112222_c0_seq1, comp135923_c0_seq1, comp140386_c1_seq1, comp65523_c0_seq1, comp120387_c0_seq1, comp133597_c1_seq1, comp101701_c0_seq1, comp112460_c0_seq1, comp161767_c0_seq1, comp114419_c0_seq1, comp187322_c1_seq1, comp144061_c0_seq1, comp178142_c0_seq1, comp121198_c0_seq1, comp165106_c0_seq1, comp105758_c0_seq1, comp10360_c0_seq1, comp137468_c0_seq1, comp169084_c0_seq1, comp106111_c0_seq1, comp171392_c1_seq1, comp117575_c1_seq1, comp190663_c0_seq1, comp180003_c0_seq1, comp181709_c0_seq1, comp114083_c1_seq1, comp120578_c0_seq1, comp138743_c0_seq1, comp118256_c0_seq1, comp158607_c0_seq1, comp157512_c1_seq1, comp4249_c0_seq1, comp11593_c0_seq1, comp130829_c0_seq1, comp117465_c0_seq1, comp120097_c0_seq1, comp136579_c1_seq1, comp116649_c0_seq1, comp127428_c0_seq1, comp105178_c0_seq1, comp183333_c2_seq1	
GO:0008104	protein localization	P	1.3088072864535956E-4	3.882790058388229E-7	117	4	7024	1622	over	comp186806_c0_seq1, comp174423_c0_seq1, comp186824_c0_seq1, comp190647_c0_seq1, comp188112_c0_seq1, comp189615_c0_seq1, comp192160_c0_seq1, comp188974_c1_seq1, comp191915_c1_seq1, comp183062_c0_seq1, comp188622_c0_seq1, comp119394_c0_seq1, comp196824_c2_seq1, comp192512_c1_seq1, comp191661_c0_seq1, comp188432_c0_seq1, comp196824_c1_seq1, comp192512_c0_seq1, comp186953_c0_seq1, comp182083_c0_seq1, comp185721_c0_seq1, comp200724_c1_seq1, comp176574_c0_seq1, comp166530_c0_seq1, comp184232_c0_seq1, comp192239_c0_seq1, comp192687_c0_seq1, comp200724_c0_seq1, comp188210_c0_seq1, comp188242_c1_seq1, comp187902_c0_seq1, comp185785_c0_seq1, comp188017_c0_seq1, comp174141_c0_seq1, comp161543_c0_seq1, comp184730_c1_seq1, comp189652_c0_seq1, comp192448_c0_seq1, comp196620_c0_seq1, comp177522_c0_seq1, comp189671_c3_seq1, comp185418_c0_seq1, comp190747_c0_seq1, comp186015_c0_seq1, comp182662_c0_seq1, comp189671_c2_seq1, comp190431_c0_seq1, comp191473_c0_seq1, comp186047_c0_seq1, comp190782_c0_seq1, comp198065_c0_seq1, comp189671_c1_seq1, comp186766_c0_seq1, comp192116_c0_seq1, comp190734_c0_seq1, comp145240_c0_seq1, comp186193_c0_seq1, comp189671_c0_seq1, comp190050_c0_seq1, comp191284_c2_seq1, comp182934_c0_seq1, comp164208_c0_seq1, comp187857_c1_seq1, comp191284_c0_seq1, comp184413_c1_seq1, comp189113_c0_seq1, comp183563_c0_seq1, comp187857_c0_seq1, comp172249_c0_seq1, comp184413_c0_seq1, comp119850_c0_seq1, comp192072_c0_seq1, comp183213_c0_seq1, comp184827_c0_seq1, comp175617_c1_seq1, comp180213_c0_seq1, comp197937_c3_seq1, comp192039_c0_seq1, comp182807_c0_seq1, comp187813_c1_seq1, comp186369_c0_seq1, comp182985_c1_seq1, comp186213_c0_seq1, comp191286_c0_seq1, comp197937_c1_seq1, comp191320_c0_seq1, comp167515_c0_seq1, comp189132_c0_seq1, comp171706_c0_seq1, comp181816_c1_seq1, comp193963_c1_seq1, comp188952_c0_seq1, comp186884_c0_seq1, comp203352_c3_seq1, comp201621_c5_seq1, comp191336_c0_seq1, comp114369_c0_seq1, comp164389_c1_seq1, comp184052_c0_seq1, comp164389_c0_seq1, comp17469_c0_seq1, comp183393_c0_seq1, comp172210_c0_seq1, comp191018_c1_seq1, comp200576_c0_seq1, comp187594_c0_seq1, comp190535_c0_seq1, comp193215_c0_seq1, comp192861_c0_seq1, comp190119_c0_seq1, comp186806_c1_seq1, comp140022_c0_seq1, comp184786_c0_seq1, comp185591_c0_seq1, comp174326_c1_seq1, comp190647_c1_seq1, comp189073_c0_seq1	comp160541_c0_seq1, comp124072_c0_seq1, comp132121_c0_seq1, comp182662_c1_seq1	
GO:0015031	protein transport	P	1.3088072864535956E-4	3.882790058388229E-7	117	4	7024	1622	over	comp186806_c0_seq1, comp174423_c0_seq1, comp186824_c0_seq1, comp190647_c0_seq1, comp188112_c0_seq1, comp189615_c0_seq1, comp192160_c0_seq1, comp188974_c1_seq1, comp191915_c1_seq1, comp183062_c0_seq1, comp188622_c0_seq1, comp119394_c0_seq1, comp196824_c2_seq1, comp192512_c1_seq1, comp191661_c0_seq1, comp188432_c0_seq1, comp196824_c1_seq1, comp192512_c0_seq1, comp186953_c0_seq1, comp182083_c0_seq1, comp185721_c0_seq1, comp200724_c1_seq1, comp176574_c0_seq1, comp166530_c0_seq1, comp184232_c0_seq1, comp192239_c0_seq1, comp192687_c0_seq1, comp200724_c0_seq1, comp188210_c0_seq1, comp188242_c1_seq1, comp187902_c0_seq1, comp185785_c0_seq1, comp188017_c0_seq1, comp174141_c0_seq1, comp161543_c0_seq1, comp184730_c1_seq1, comp189652_c0_seq1, comp192448_c0_seq1, comp196620_c0_seq1, comp177522_c0_seq1, comp189671_c3_seq1, comp185418_c0_seq1, comp190747_c0_seq1, comp186015_c0_seq1, comp182662_c0_seq1, comp189671_c2_seq1, comp190431_c0_seq1, comp191473_c0_seq1, comp186047_c0_seq1, comp190782_c0_seq1, comp198065_c0_seq1, comp189671_c1_seq1, comp186766_c0_seq1, comp192116_c0_seq1, comp190734_c0_seq1, comp145240_c0_seq1, comp186193_c0_seq1, comp189671_c0_seq1, comp190050_c0_seq1, comp191284_c2_seq1, comp182934_c0_seq1, comp164208_c0_seq1, comp187857_c1_seq1, comp191284_c0_seq1, comp184413_c1_seq1, comp189113_c0_seq1, comp183563_c0_seq1, comp187857_c0_seq1, comp172249_c0_seq1, comp184413_c0_seq1, comp119850_c0_seq1, comp192072_c0_seq1, comp183213_c0_seq1, comp184827_c0_seq1, comp175617_c1_seq1, comp180213_c0_seq1, comp197937_c3_seq1, comp192039_c0_seq1, comp182807_c0_seq1, comp187813_c1_seq1, comp186369_c0_seq1, comp182985_c1_seq1, comp186213_c0_seq1, comp191286_c0_seq1, comp197937_c1_seq1, comp191320_c0_seq1, comp167515_c0_seq1, comp189132_c0_seq1, comp171706_c0_seq1, comp181816_c1_seq1, comp193963_c1_seq1, comp188952_c0_seq1, comp186884_c0_seq1, comp203352_c3_seq1, comp201621_c5_seq1, comp191336_c0_seq1, comp114369_c0_seq1, comp164389_c1_seq1, comp184052_c0_seq1, comp164389_c0_seq1, comp17469_c0_seq1, comp183393_c0_seq1, comp172210_c0_seq1, comp191018_c1_seq1, comp200576_c0_seq1, comp187594_c0_seq1, comp190535_c0_seq1, comp193215_c0_seq1, comp192861_c0_seq1, comp190119_c0_seq1, comp186806_c1_seq1, comp140022_c0_seq1, comp184786_c0_seq1, comp185591_c0_seq1, comp174326_c1_seq1, comp190647_c1_seq1, comp189073_c0_seq1	comp160541_c0_seq1, comp124072_c0_seq1, comp132121_c0_seq1, comp182662_c1_seq1	
GO:0045184	establishment of protein localization	P	1.3088072864535956E-4	3.882790058388229E-7	117	4	7024	1622	over	comp186806_c0_seq1, comp174423_c0_seq1, comp186824_c0_seq1, comp190647_c0_seq1, comp188112_c0_seq1, comp189615_c0_seq1, comp192160_c0_seq1, comp188974_c1_seq1, comp191915_c1_seq1, comp183062_c0_seq1, comp188622_c0_seq1, comp119394_c0_seq1, comp196824_c2_seq1, comp192512_c1_seq1, comp191661_c0_seq1, comp188432_c0_seq1, comp196824_c1_seq1, comp192512_c0_seq1, comp186953_c0_seq1, comp182083_c0_seq1, comp185721_c0_seq1, comp200724_c1_seq1, comp176574_c0_seq1, comp166530_c0_seq1, comp184232_c0_seq1, comp192239_c0_seq1, comp192687_c0_seq1, comp200724_c0_seq1, comp188210_c0_seq1, comp188242_c1_seq1, comp187902_c0_seq1, comp185785_c0_seq1, comp188017_c0_seq1, comp174141_c0_seq1, comp161543_c0_seq1, comp184730_c1_seq1, comp189652_c0_seq1, comp192448_c0_seq1, comp196620_c0_seq1, comp177522_c0_seq1, comp189671_c3_seq1, comp185418_c0_seq1, comp190747_c0_seq1, comp186015_c0_seq1, comp182662_c0_seq1, comp189671_c2_seq1, comp190431_c0_seq1, comp191473_c0_seq1, comp186047_c0_seq1, comp190782_c0_seq1, comp198065_c0_seq1, comp189671_c1_seq1, comp186766_c0_seq1, comp192116_c0_seq1, comp190734_c0_seq1, comp145240_c0_seq1, comp186193_c0_seq1, comp189671_c0_seq1, comp190050_c0_seq1, comp191284_c2_seq1, comp182934_c0_seq1, comp164208_c0_seq1, comp187857_c1_seq1, comp191284_c0_seq1, comp184413_c1_seq1, comp189113_c0_seq1, comp183563_c0_seq1, comp187857_c0_seq1, comp172249_c0_seq1, comp184413_c0_seq1, comp119850_c0_seq1, comp192072_c0_seq1, comp183213_c0_seq1, comp184827_c0_seq1, comp175617_c1_seq1, comp180213_c0_seq1, comp197937_c3_seq1, comp192039_c0_seq1, comp182807_c0_seq1, comp187813_c1_seq1, comp186369_c0_seq1, comp182985_c1_seq1, comp186213_c0_seq1, comp191286_c0_seq1, comp197937_c1_seq1, comp191320_c0_seq1, comp167515_c0_seq1, comp189132_c0_seq1, comp171706_c0_seq1, comp181816_c1_seq1, comp193963_c1_seq1, comp188952_c0_seq1, comp186884_c0_seq1, comp203352_c3_seq1, comp201621_c5_seq1, comp191336_c0_seq1, comp114369_c0_seq1, comp164389_c1_seq1, comp184052_c0_seq1, comp164389_c0_seq1, comp17469_c0_seq1, comp183393_c0_seq1, comp172210_c0_seq1, comp191018_c1_seq1, comp200576_c0_seq1, comp187594_c0_seq1, comp190535_c0_seq1, comp193215_c0_seq1, comp192861_c0_seq1, comp190119_c0_seq1, comp186806_c1_seq1, comp140022_c0_seq1, comp184786_c0_seq1, comp185591_c0_seq1, comp174326_c1_seq1, comp190647_c1_seq1, comp189073_c0_seq1	comp160541_c0_seq1, comp124072_c0_seq1, comp132121_c0_seq1, comp182662_c1_seq1	
GO:0071702	organic substance transport	P	1.3088072864535956E-4	4.313379135800169E-7	226	18	6915	1608	over	comp186806_c0_seq1, comp174423_c0_seq1, comp186824_c0_seq1, comp147125_c0_seq1, comp190647_c0_seq1, comp170383_c0_seq1, comp188112_c0_seq1, comp189615_c0_seq1, comp192160_c0_seq1, comp188974_c1_seq1, comp191915_c1_seq1, comp179969_c1_seq1, comp195219_c0_seq1, comp183062_c0_seq1, comp188622_c0_seq1, comp119394_c0_seq1, comp185481_c0_seq1, comp196824_c2_seq1, comp192512_c1_seq1, comp153689_c0_seq1, comp174872_c0_seq1, comp179969_c0_seq1, comp191661_c0_seq1, comp188432_c0_seq1, comp196824_c1_seq1, comp192512_c0_seq1, comp205136_c0_seq1, comp183476_c0_seq1, comp186953_c0_seq1, comp182083_c0_seq1, comp192479_c2_seq1, comp145651_c0_seq1, comp184775_c3_seq1, comp193012_c0_seq1, comp173446_c0_seq1, comp182243_c0_seq1, comp185721_c0_seq1, comp176143_c1_seq1, comp169974_c0_seq1, comp200724_c1_seq1, comp176574_c0_seq1, comp178771_c0_seq1, comp166530_c0_seq1, comp184232_c0_seq1, comp188687_c2_seq1, comp184775_c2_seq1, comp192239_c0_seq1, comp192687_c0_seq1, comp176143_c0_seq1, comp192753_c1_seq1, comp200724_c0_seq1, comp141340_c0_seq1, comp190860_c0_seq1, comp188687_c1_seq1, comp188210_c0_seq1, comp192482_c0_seq1, comp188242_c1_seq1, comp184775_c1_seq1, comp187088_c1_seq1, comp204942_c1_seq1, comp187902_c0_seq1, comp185785_c0_seq1, comp187760_c0_seq1, comp161859_c0_seq1, comp185261_c1_seq1, comp188017_c0_seq1, comp188687_c0_seq1, comp174475_c0_seq1, comp187615_c1_seq1, comp184775_c0_seq1, comp174141_c0_seq1, comp161543_c0_seq1, comp190462_c0_seq1, comp184730_c1_seq1, comp189652_c0_seq1, comp192448_c0_seq1, comp196620_c0_seq1, comp177522_c0_seq1, comp177058_c0_seq1, comp189671_c3_seq1, comp185418_c0_seq1, comp188163_c0_seq1, comp180558_c0_seq1, comp190747_c0_seq1, comp186015_c0_seq1, comp182662_c0_seq1, comp189671_c2_seq1, comp186941_c0_seq1, comp190431_c0_seq1, comp204642_c2_seq1, comp189621_c0_seq1, comp167302_c0_seq1, comp191473_c0_seq1, comp186047_c0_seq1, comp190813_c0_seq1, comp190782_c0_seq1, comp198065_c0_seq1, comp189671_c1_seq1, comp181700_c0_seq1, comp175600_c1_seq1, comp186766_c0_seq1, comp192116_c0_seq1, comp190734_c0_seq1, comp145240_c0_seq1, comp188310_c0_seq1, comp186193_c0_seq1, comp189671_c0_seq1, comp164686_c0_seq1, comp190050_c0_seq1, comp191284_c2_seq1, comp169817_c0_seq1, comp177125_c0_seq1, comp182934_c0_seq1, comp171575_c0_seq1, comp180546_c1_seq1, comp196047_c1_seq1, comp164208_c0_seq1, comp197743_c0_seq1, comp184843_c1_seq1, comp174269_c0_seq1, comp174748_c0_seq1, comp187857_c1_seq1, comp191284_c0_seq1, comp184413_c1_seq1, comp189113_c0_seq1, comp201071_c1_seq1, comp187649_c1_seq1, comp183563_c0_seq1, comp190416_c0_seq1, comp182567_c1_seq1, comp190178_c3_seq1, comp187857_c0_seq1, comp172249_c0_seq1, comp186944_c0_seq1, comp184413_c0_seq1, comp150649_c0_seq1, comp119850_c0_seq1, comp187923_c0_seq1, comp193163_c1_seq1, comp192072_c0_seq1, comp183213_c0_seq1, comp184827_c0_seq1, comp175617_c1_seq1, comp180213_c0_seq1, comp189799_c0_seq1, comp197937_c3_seq1, comp192039_c0_seq1, comp205433_c2_seq1, comp174559_c0_seq1, comp182807_c0_seq1, comp187813_c1_seq1, comp186036_c0_seq1, comp186369_c0_seq1, comp188361_c0_seq1, comp184672_c0_seq1, comp183422_c0_seq1, comp182985_c1_seq1, comp186213_c0_seq1, comp167452_c0_seq1, comp191286_c0_seq1, comp175555_c0_seq1, comp194764_c0_seq1, comp197937_c1_seq1, comp200991_c5_seq1, comp191320_c0_seq1, comp167515_c0_seq1, comp189132_c0_seq1, comp200991_c4_seq1, comp105366_c0_seq1, comp171706_c0_seq1, comp188985_c2_seq1, comp181816_c1_seq1, comp179103_c0_seq1, comp188793_c0_seq1, comp190231_c0_seq1, comp190564_c0_seq1, comp193963_c1_seq1, comp200991_c3_seq1, comp176455_c0_seq1, comp188985_c1_seq1, comp176566_c0_seq1, comp193022_c0_seq1, comp188952_c0_seq1, comp163971_c0_seq1, comp186884_c0_seq1, comp203352_c3_seq1, comp201621_c5_seq1, comp191336_c0_seq1, comp114369_c0_seq1, comp174435_c0_seq1, comp164389_c1_seq1, comp118715_c1_seq1, comp177195_c0_seq1, comp184052_c0_seq1, comp185555_c0_seq1, comp187641_c0_seq1, comp181532_c0_seq1, comp164389_c0_seq1, comp17469_c0_seq1, comp173009_c0_seq1, comp183393_c0_seq1, comp172210_c0_seq1, comp191018_c1_seq1, comp200576_c0_seq1, comp188062_c0_seq1, comp187594_c0_seq1, comp190535_c0_seq1, comp193215_c0_seq1, comp186726_c0_seq1, comp172736_c0_seq1, comp192861_c0_seq1, comp101570_c0_seq1, comp190119_c0_seq1, comp171949_c3_seq1, comp141158_c0_seq1, comp192906_c0_seq1, comp186806_c1_seq1, comp140022_c0_seq1, comp148600_c0_seq1, comp184786_c0_seq1, comp185591_c0_seq1, comp174326_c1_seq1, comp190647_c1_seq1, comp186297_c0_seq1, comp160863_c0_seq1, comp189073_c0_seq1	comp179253_c0_seq1, comp207111_c1_seq1, comp139711_c0_seq1, comp124887_c0_seq1, comp180595_c1_seq1, comp103950_c1_seq1, comp171834_c0_seq1, comp134030_c0_seq1, comp160541_c0_seq1, comp124072_c0_seq1, comp180608_c1_seq1, comp136146_c0_seq1, comp125404_c0_seq1, comp171656_c0_seq1, comp178984_c0_seq1, comp132121_c0_seq1, comp203080_c1_seq1, comp182662_c1_seq1	
GO:0033036	macromolecule localization	P	1.3088072864535956E-4	5.490256839505407E-7	133	6	7008	1620	over	comp186806_c0_seq1, comp174423_c0_seq1, comp186824_c0_seq1, comp190647_c0_seq1, comp188112_c0_seq1, comp189615_c0_seq1, comp192160_c0_seq1, comp188974_c1_seq1, comp191915_c1_seq1, comp183062_c0_seq1, comp188622_c0_seq1, comp119394_c0_seq1, comp196824_c2_seq1, comp192512_c1_seq1, comp191661_c0_seq1, comp188432_c0_seq1, comp196824_c1_seq1, comp192512_c0_seq1, comp186953_c0_seq1, comp182083_c0_seq1, comp193012_c0_seq1, comp173446_c0_seq1, comp185721_c0_seq1, comp200724_c1_seq1, comp176574_c0_seq1, comp166530_c0_seq1, comp184232_c0_seq1, comp192239_c0_seq1, comp192687_c0_seq1, comp200724_c0_seq1, comp141340_c0_seq1, comp190860_c0_seq1, comp188210_c0_seq1, comp188242_c1_seq1, comp187902_c0_seq1, comp185785_c0_seq1, comp188017_c0_seq1, comp174475_c0_seq1, comp174141_c0_seq1, comp161543_c0_seq1, comp184730_c1_seq1, comp189652_c0_seq1, comp192448_c0_seq1, comp196620_c0_seq1, comp177522_c0_seq1, comp189671_c3_seq1, comp185418_c0_seq1, comp188163_c0_seq1, comp190747_c0_seq1, comp186015_c0_seq1, comp182662_c0_seq1, comp189671_c2_seq1, comp186941_c0_seq1, comp190431_c0_seq1, comp191473_c0_seq1, comp186047_c0_seq1, comp190782_c0_seq1, comp198065_c0_seq1, comp189671_c1_seq1, comp186766_c0_seq1, comp192116_c0_seq1, comp190734_c0_seq1, comp145240_c0_seq1, comp186193_c0_seq1, comp189671_c0_seq1, comp164686_c0_seq1, comp190050_c0_seq1, comp191284_c2_seq1, comp169817_c0_seq1, comp182934_c0_seq1, comp196047_c1_seq1, comp164208_c0_seq1, comp187857_c1_seq1, comp191284_c0_seq1, comp184413_c1_seq1, comp189113_c0_seq1, comp183563_c0_seq1, comp187857_c0_seq1, comp172249_c0_seq1, comp184413_c0_seq1, comp119850_c0_seq1, comp192072_c0_seq1, comp183213_c0_seq1, comp184827_c0_seq1, comp175617_c1_seq1, comp180213_c0_seq1, comp192948_c0_seq1, comp197937_c3_seq1, comp192039_c0_seq1, comp182807_c0_seq1, comp187813_c1_seq1, comp186369_c0_seq1, comp182985_c1_seq1, comp186213_c0_seq1, comp191286_c0_seq1, comp194764_c0_seq1, comp197937_c1_seq1, comp191320_c0_seq1, comp167515_c0_seq1, comp189132_c0_seq1, comp171706_c0_seq1, comp181816_c1_seq1, comp193963_c1_seq1, comp188952_c0_seq1, comp186884_c0_seq1, comp203352_c3_seq1, comp201621_c5_seq1, comp191336_c0_seq1, comp114369_c0_seq1, comp164389_c1_seq1, comp118715_c1_seq1, comp184052_c0_seq1, comp164389_c0_seq1, comp17469_c0_seq1, comp183393_c0_seq1, comp172210_c0_seq1, comp191018_c1_seq1, comp200576_c0_seq1, comp187594_c0_seq1, comp190535_c0_seq1, comp182720_c1_seq1, comp193215_c0_seq1, comp186726_c0_seq1, comp172736_c0_seq1, comp192861_c0_seq1, comp190119_c0_seq1, comp186806_c1_seq1, comp140022_c0_seq1, comp184786_c0_seq1, comp185591_c0_seq1, comp174326_c1_seq1, comp190647_c1_seq1, comp189073_c0_seq1	comp134030_c0_seq1, comp160541_c0_seq1, comp124072_c0_seq1, comp132121_c0_seq1, comp178541_c0_seq1, comp182662_c1_seq1	
GO:0051716	cellular response to stimulus	P	1.3088072864535956E-4	5.593755318680753E-7	210	16	6931	1610	over	comp178814_c0_seq1, comp174423_c0_seq1, comp192272_c1_seq1, comp189091_c0_seq1, comp136246_c0_seq1, comp191115_c0_seq1, comp190647_c0_seq1, comp182770_c3_seq1, comp185557_c0_seq1, comp185672_c0_seq1, comp160131_c0_seq1, comp192429_c0_seq1, comp189521_c0_seq1, comp12950_c0_seq1, comp137002_c0_seq1, comp189424_c0_seq1, comp188622_c0_seq1, comp185401_c0_seq1, comp191533_c0_seq1, comp187341_c0_seq1, comp172914_c0_seq1, comp199038_c0_seq1, comp196824_c2_seq1, comp192512_c1_seq1, comp199680_c2_seq1, comp189009_c0_seq1, comp30029_c0_seq1, comp177902_c0_seq1, comp185752_c0_seq1, comp200946_c0_seq1, comp188432_c0_seq1, comp196824_c1_seq1, comp192512_c0_seq1, comp193888_c0_seq1, comp168883_c0_seq1, comp182083_c0_seq1, comp178865_c0_seq1, comp198653_c0_seq1, comp181216_c0_seq1, comp185721_c0_seq1, comp192290_c0_seq1, comp178209_c0_seq1, comp190794_c0_seq1, comp200724_c1_seq1, comp174411_c0_seq1, comp184232_c0_seq1, comp190174_c1_seq1, comp191805_c0_seq1, comp187233_c2_seq1, comp200724_c0_seq1, comp185719_c1_seq1, comp132224_c0_seq1, comp188017_c0_seq1, comp189857_c0_seq1, comp185719_c0_seq1, comp176672_c0_seq1, comp159928_c0_seq1, comp189652_c0_seq1, comp170355_c0_seq1, comp192848_c1_seq1, comp186189_c0_seq1, comp185418_c0_seq1, comp178898_c0_seq1, comp190542_c1_seq1, comp189923_c0_seq1, comp136460_c0_seq1, comp190747_c0_seq1, comp202777_c0_seq1, comp181953_c0_seq1, comp181140_c0_seq1, comp191841_c1_seq1, comp192369_c0_seq1, comp186605_c0_seq1, comp194708_c0_seq1, comp185772_c0_seq1, comp177458_c0_seq1, comp192164_c0_seq1, comp190925_c0_seq1, comp191473_c0_seq1, comp186047_c0_seq1, comp198065_c0_seq1, comp175278_c0_seq1, comp128879_c0_seq1, comp165008_c0_seq1, comp186766_c0_seq1, comp192116_c0_seq1, comp206149_c1_seq1, comp191220_c0_seq1, comp187762_c1_seq1, comp190050_c0_seq1, comp188071_c0_seq1, comp180691_c0_seq1, comp185228_c0_seq1, comp187762_c0_seq1, comp182680_c0_seq1, comp164208_c0_seq1, comp183052_c0_seq1, comp190720_c0_seq1, comp197266_c2_seq1, comp188373_c0_seq1, comp184413_c1_seq1, comp206090_c0_seq1, comp190961_c0_seq1, comp189288_c2_seq1, comp188264_c2_seq1, comp184174_c1_seq1, comp184413_c0_seq1, comp191235_c0_seq1, comp188677_c0_seq1, comp189288_c1_seq1, comp185087_c0_seq1, comp184174_c0_seq1, comp186084_c1_seq1, comp181925_c0_seq1, comp189288_c0_seq1, comp192551_c0_seq1, comp188264_c0_seq1, comp187715_c0_seq1, comp183324_c0_seq1, comp187476_c0_seq1, comp186084_c0_seq1, comp179418_c0_seq1, comp189131_c0_seq1, comp182217_c0_seq1, comp182807_c0_seq1, comp187813_c1_seq1, comp169503_c0_seq1, comp187430_c0_seq1, comp177034_c0_seq1, comp130163_c0_seq1, comp57519_c0_seq1, comp171452_c2_seq1, comp189099_c1_seq1, comp182985_c1_seq1, comp189879_c0_seq1, comp192008_c0_seq1, comp186213_c0_seq1, comp187685_c0_seq1, comp186293_c0_seq1, comp170058_c1_seq1, comp191286_c0_seq1, comp191320_c0_seq1, comp176041_c0_seq1, comp182173_c0_seq1, comp189099_c0_seq1, comp140433_c0_seq1, comp189723_c0_seq1, comp170058_c0_seq1, comp179899_c1_seq1, comp182889_c0_seq1, comp183694_c0_seq1, comp189580_c0_seq1, comp171706_c0_seq1, comp186581_c0_seq1, comp182142_c1_seq1, comp171452_c0_seq1, comp197618_c0_seq1, comp197031_c0_seq1, comp190086_c0_seq1, comp190005_c0_seq1, comp193963_c1_seq1, comp192297_c0_seq1, comp190579_c0_seq1, comp182142_c0_seq1, comp161774_c0_seq1, comp191593_c2_seq1, comp190597_c0_seq1, comp203352_c3_seq1, comp170505_c0_seq1, comp190151_c0_seq1, comp183199_c0_seq1, comp178795_c0_seq1, comp114369_c0_seq1, comp183708_c0_seq1, comp173856_c0_seq1, comp194033_c1_seq1, comp191958_c1_seq1, comp191593_c1_seq1, comp185110_c0_seq1, comp190774_c0_seq1, comp192745_c0_seq1, comp189148_c0_seq1, comp191257_c0_seq1, comp190708_c0_seq1, comp191624_c0_seq1, comp171613_c0_seq1, comp191370_c0_seq1, comp168464_c0_seq1, comp189901_c0_seq1, comp177071_c1_seq1, comp136660_c0_seq1, comp193038_c0_seq1, comp159014_c0_seq1, comp191018_c1_seq1, comp196630_c0_seq1, comp191909_c0_seq1, comp170698_c0_seq1, comp190278_c0_seq1, comp190535_c0_seq1, comp189950_c0_seq1, comp193072_c0_seq1, comp191514_c0_seq1, comp189389_c0_seq1, comp184723_c1_seq1, comp191275_c0_seq1, comp133774_c0_seq1, comp185591_c0_seq1, comp174326_c1_seq1, comp190647_c1_seq1, comp186681_c1_seq1	comp131420_c0_seq1, comp130825_c0_seq1, comp136083_c0_seq1, comp140104_c0_seq1, comp187233_c0_seq1, comp157842_c0_seq1, comp160436_c1_seq1, comp134313_c0_seq1, comp105757_c0_seq1, comp172826_c0_seq1, comp179200_c0_seq1, comp195007_c0_seq1, comp184434_c0_seq1, comp169869_c0_seq1, comp201698_c1_seq1, comp178913_c0_seq1	
GO:0005623	cell	C	1.3088072864535956E-4	6.062248038368078E-7	4238	857	2903	769	over	comp197017_c1_seq1, comp189184_c0_seq1, comp171949_c2_seq1, comp189326_c0_seq1, comp140294_c1_seq1, comp192126_c0_seq1, comp111680_c0_seq1, comp188668_c1_seq1, comp179727_c0_seq1, comp176364_c0_seq1, comp191769_c0_seq1, comp187577_c0_seq1, comp197544_c0_seq1, comp187834_c0_seq1, comp192348_c0_seq1, comp202406_c2_seq1, comp186442_c0_seq1, comp175225_c0_seq1, comp189473_c1_seq1, comp181024_c3_seq1, comp190761_c1_seq1, comp186296_c0_seq1, comp197655_c0_seq1, comp192269_c1_seq1, comp195573_c3_seq1, comp186553_c0_seq1, comp197718_c1_seq1, comp186806_c0_seq1, comp175447_c0_seq1, comp172226_c0_seq1, comp192685_c0_seq1, comp162516_c0_seq1, comp185414_c0_seq1, comp184946_c0_seq1, comp187243_c0_seq1, comp187977_c1_seq1, comp163877_c0_seq1, comp188750_c0_seq1, comp186917_c0_seq1, comp117693_c0_seq1, comp192796_c0_seq1, comp137370_c0_seq1, comp185383_c0_seq1, comp140166_c0_seq1, comp183665_c0_seq1, comp174423_c0_seq1, comp163064_c0_seq1, comp183807_c0_seq1, comp185494_c0_seq1, comp192125_c0_seq1, comp194100_c0_seq1, comp203465_c0_seq1, comp150129_c0_seq1, comp185751_c0_seq1, comp192240_c0_seq1, comp105452_c0_seq1, comp183728_c1_seq1, comp182526_c0_seq1, comp186330_c0_seq1, comp182336_c1_seq1, comp142363_c0_seq1, comp108784_c0_seq1, comp190518_c0_seq1, comp190376_c0_seq1, comp182495_c0_seq1, comp184470_c0_seq1, comp173987_c1_seq1, comp186441_c0_seq1, comp192462_c0_seq1, comp129774_c1_seq1, comp172595_c1_seq1, comp192272_c1_seq1, comp174871_c0_seq1, comp92145_c0_seq1, comp130122_c0_seq1, comp206864_c4_seq1, comp168961_c0_seq1, comp200688_c0_seq1, comp183442_c0_seq1, comp180221_c0_seq1, comp186920_c0_seq1, comp190966_c0_seq1, comp191244_c1_seq1, comp195000_c2_seq1, comp202885_c0_seq1, comp191802_c0_seq1, comp185318_c0_seq1, comp190410_c0_seq1, comp130712_c0_seq1, comp200053_c1_seq1, comp181756_c1_seq1, comp92846_c0_seq1, comp134049_c0_seq1, comp192029_c0_seq1, comp172930_c0_seq1, comp179634_c0_seq1, comp174438_c0_seq1, comp176409_c0_seq1, comp192223_c2_seq1, comp206594_c3_seq1, comp149434_c0_seq1, comp188063_c0_seq1, comp175128_c0_seq1, comp156034_c0_seq1, comp176635_c0_seq1, comp189681_c0_seq1, comp187848_c0_seq1, comp179967_c0_seq1, comp190759_c0_seq1, comp193056_c0_seq1, comp186824_c0_seq1, comp191338_c0_seq1, comp181628_c0_seq1, comp184932_c2_seq1, comp185432_c0_seq1, comp187261_c0_seq1, comp172355_c0_seq1, comp169812_c0_seq1, comp137384_c0_seq1, comp187372_c0_seq1, comp184151_c0_seq1, comp191152_c4_seq1, comp190314_c0_seq1, comp146883_c0_seq1, comp185654_c0_seq1, comp173969_c0_seq1, comp128253_c0_seq1, comp182433_c0_seq1, comp178241_c0_seq1, comp161506_c0_seq1, comp190425_c0_seq1, comp207425_c0_seq1, comp191928_c0_seq1, comp192064_c1_seq1, comp184515_c0_seq1, comp185880_c0_seq1, comp192365_c0_seq1, comp132667_c0_seq1, comp190647_c0_seq1, comp190904_c0_seq1, comp145966_c0_seq1, comp186712_c0_seq1, comp193011_c1_seq1, comp195269_c3_seq1, comp185320_c0_seq1, comp185130_c1_seq1, comp161030_c0_seq1, comp182770_c3_seq1, comp188189_c0_seq1, comp186443_c2_seq1, comp104806_c0_seq1, comp170383_c0_seq1, comp177229_c0_seq1, comp169348_c0_seq1, comp173972_c0_seq1, comp160594_c1_seq1, comp191626_c1_seq1, comp135780_c0_seq1, comp140294_c0_seq1, comp185910_c0_seq1, comp179284_c0_seq1, comp188668_c0_seq1, comp180572_c0_seq1, comp196442_c3_seq1, comp187418_c0_seq1, comp183555_c2_seq1, comp189247_c0_seq1, comp188779_c0_seq1, comp150514_c0_seq1, comp178145_c0_seq1, comp190650_c0_seq1, comp180940_c0_seq1, comp188112_c0_seq1, comp192158_c0_seq1, comp207412_c2_seq1, comp189473_c0_seq1, comp189615_c0_seq1, comp190761_c0_seq1, comp181024_c2_seq1, comp154108_c0_seq1, comp179759_c0_seq1, comp186248_c0_seq1, comp179569_c1_seq1, comp169125_c0_seq1, comp190872_c0_seq1, comp203945_c2_seq1, comp179985_c0_seq1, comp184499_c0_seq1, comp189952_c0_seq1, comp187977_c0_seq1, comp199468_c1_seq1, comp143228_c0_seq1, comp177343_c0_seq1, comp193074_c0_seq1, comp192748_c0_seq1, comp181389_c0_seq1, comp206305_c3_seq1, comp185193_c0_seq1, comp188508_c1_seq1, comp159752_c0_seq1, comp191609_c0_seq1, comp178909_c1_seq1, comp150070_c1_seq1, comp179540_c0_seq1, comp184054_c0_seq1, comp196279_c2_seq1, comp185557_c0_seq1, comp166605_c0_seq1, comp184165_c0_seq1, comp189313_c1_seq1, comp185672_c0_seq1, comp165071_c0_seq1, comp173987_c0_seq1, comp179762_c0_seq1, comp149451_c0_seq1, comp190439_c0_seq1, comp184086_c1_seq1, comp141958_c0_seq1, comp135013_c0_seq1, comp187754_c0_seq1, comp125303_c0_seq1, comp191022_c0_seq1, comp166685_c0_seq1, comp187706_c1_seq1, comp185894_c0_seq1, comp182673_c0_seq1, comp188143_c1_seq1, comp186473_c0_seq1, comp183252_c0_seq1, comp181277_c0_seq1, comp190617_c1_seq1, comp189951_c0_seq1, comp190918_c0_seq1, comp194722_c0_seq1, comp182895_c0_seq1, comp196551_c0_seq1, comp191355_c0_seq1, comp137290_c0_seq1, comp191470_c0_seq1, comp178770_c1_seq1, comp191276_c1_seq1, comp124165_c1_seq1, comp131879_c0_seq1, comp190331_c0_seq1, comp188828_c0_seq1, comp160131_c0_seq1, comp205724_c0_seq1, comp175100_c1_seq1, comp190810_c0_seq1, comp203674_c1_seq1, comp200497_c0_seq1, comp159065_c0_seq1, comp179808_c0_seq1, comp196824_c3_seq1, comp190426_c2_seq1, comp192750_c0_seq1, comp179919_c0_seq1, comp179777_c0_seq1, comp192560_c1_seq1, comp192429_c0_seq1, comp189744_c0_seq1, comp190890_c0_seq1, comp92291_c0_seq1, comp175306_c0_seq1, comp189598_c0_seq1, comp193873_c2_seq1, comp187102_c0_seq1, comp189855_c0_seq1, comp191148_c0_seq1, comp188463_c0_seq1, comp188605_c0_seq1, comp176778_c0_seq1, comp199486_c1_seq1, comp199791_c0_seq1, comp178864_c0_seq1, comp176107_c0_seq1, comp196708_c0_seq1, comp188685_c0_seq1, comp188827_c0_seq1, comp183489_c0_seq1, comp204030_c1_seq1, comp186967_c0_seq1, comp183746_c0_seq1, comp190089_c0_seq1, comp192064_c0_seq1, comp125877_c0_seq1, comp139391_c0_seq1, comp180379_c0_seq1, comp189521_c0_seq1, comp185527_c1_seq1, comp179811_c0_seq1, comp166477_c0_seq1, comp190346_c0_seq1, comp197693_c5_seq1, comp191849_c0_seq1, comp161538_c0_seq1, comp176555_c0_seq1, comp183044_c0_seq1, comp187772_c0_seq1, comp195459_c1_seq1, comp173334_c0_seq1, comp174837_c0_seq1, comp187883_c0_seq1, comp184662_c0_seq1, comp186491_c0_seq1, comp183412_c0_seq1, comp186443_c1_seq1, comp139981_c0_seq1, comp185241_c0_seq1, comp191262_c0_seq1, comp184915_c0_seq1, comp175531_c0_seq1, comp164124_c1_seq1, comp190012_c0_seq1, comp176892_c0_seq1, comp191373_c0_seq1, comp169590_c0_seq1, comp191626_c0_seq1, comp28815_c0_seq1, comp194789_c7_seq1, comp175864_c0_seq1, comp182353_c0_seq1, comp187501_c1_seq1, comp189057_c0_seq1, comp192320_c0_seq1, comp121263_c0_seq1, comp188862_c1_seq1, comp205631_c0_seq1, comp191804_c1_seq1, comp181996_c0_seq1, comp189168_c0_seq1, comp201938_c0_seq1, comp191915_c1_seq1, comp115610_c0_seq1, comp189061_c3_seq1, comp190571_c0_seq1, comp188029_c0_seq1, comp191150_c0_seq1, comp195383_c2_seq1, comp188144_c0_seq1, comp191261_c0_seq1, comp190935_c0_seq1, comp188255_c0_seq1, comp201303_c1_seq1, comp202965_c0_seq1, comp13766_c0_seq1, comp191740_c0_seq1, comp202585_c2_seq1, comp179156_c1_seq1, comp189313_c0_seq1, comp188845_c0_seq1, comp183649_c0_seq1, comp98238_c0_seq1, comp175768_c0_seq1, comp186985_c0_seq1, comp191499_c0_seq1, comp189424_c0_seq1, comp188956_c0_seq1, comp190249_c0_seq1, comp187706_c0_seq1, comp189393_c0_seq1, comp184197_c0_seq1, comp179825_c0_seq1, comp192335_c0_seq1, comp188877_c1_seq1, comp179936_c0_seq1, comp188400_c0_seq1, comp195667_c0_seq1, comp195619_c1_seq1, comp185033_c0_seq1, comp196409_c6_seq1, comp191054_c0_seq1, comp190728_c0_seq1, comp192557_c0_seq1, comp209557_c0_seq1, comp184818_c0_seq1, comp104377_c0_seq1, comp174966_c0_seq1, comp165582_c0_seq1, comp181455_c0_seq1, comp191117_c1_seq1, comp198142_c1_seq1, comp144655_c0_seq1, comp178770_c0_seq1, comp185401_c0_seq1, comp183284_c0_seq1, comp192668_c0_seq1, comp184933_c0_seq1, comp137242_c0_seq1, comp191276_c0_seq1, comp192783_c0_seq1, comp129361_c0_seq1, comp192001_c0_seq1, comp7566_c0_seq1, comp195032_c1_seq1, comp187341_c0_seq1, comp147320_c0_seq1, comp195333_c0_seq1, comp192112_c0_seq1, comp199518_c3_seq1, comp173938_c0_seq1, comp175913_c0_seq1, comp164554_c0_seq1, comp133917_c0_seq1, comp106685_c0_seq1, comp96381_c0_seq1, comp141767_c0_seq1, comp166640_c0_seq1, comp189217_c0_seq1, comp174490_c0_seq1, comp188880_c1_seq1, comp192192_c0_seq1, comp121277_c0_seq1, comp191866_c0_seq1, comp171217_c1_seq1, comp174743_c0_seq1, comp190474_c0_seq1, comp196824_c2_seq1, comp64463_c0_seq1, comp195480_c1_seq1, comp191005_c1_seq1, comp189249_c1_seq1, comp149418_c0_seq1, comp199042_c3_seq1, comp172994_c0_seq1, comp186187_c0_seq1, comp134944_c0_seq1, comp189807_c0_seq1, comp162613_c0_seq1, comp191390_c0_seq1, comp151064_c1_seq1, comp119187_c0_seq1, comp191342_c1_seq1, comp175611_c1_seq1, comp159607_c0_seq1, comp153340_c0_seq1, comp185159_c0_seq1, comp159718_c0_seq1, comp129265_c0_seq1, comp201591_c0_seq1, comp188495_c0_seq1, comp191900_c0_seq1, comp183299_c0_seq1, comp189998_c0_seq1, comp151733_c0_seq1, comp195095_c0_seq1, comp180652_c0_seq1, comp140631_c0_seq1, comp118416_c0_seq1, comp177646_c0_seq1, comp186888_c0_seq1, comp189185_c0_seq1, comp197693_c4_seq1, comp187609_c0_seq1, comp185448_c1_seq1, comp177757_c0_seq1, comp138062_c0_seq1, comp190409_c0_seq1, comp192238_c0_seq1, comp187578_c0_seq1, comp184357_c0_seq1, comp168626_c0_seq1, comp190378_c0_seq1, comp188161_c0_seq1, comp186443_c0_seq1, comp184468_c0_seq1, comp190489_c0_seq1, comp184551_c2_seq1, comp153689_c0_seq1, comp190714_c2_seq1, comp191068_c0_seq1, comp184579_c0_seq1, comp151158_c0_seq1, comp185415_c0_seq1, comp184947_c0_seq1, comp148473_c0_seq1, comp191294_c0_seq1, comp190968_c0_seq1, comp177392_c0_seq1, comp192797_c0_seq1, comp183555_c0_seq1, comp137371_c0_seq1, comp195046_c1_seq1, comp175816_c0_seq1, comp188862_c0_seq1, comp189009_c0_seq1, comp30029_c0_seq1, comp190155_c0_seq1, comp182274_c0_seq1, comp175927_c0_seq1, comp177902_c0_seq1, comp101649_c0_seq1, comp113188_c0_seq1, comp192241_c0_seq1, comp185752_c0_seq1, comp182527_c0_seq1, comp184360_c0_seq1, comp205358_c1_seq1, comp182642_c0_seq1, comp184471_c0_seq1, comp193855_c0_seq1, comp184423_c1_seq1, comp185974_c0_seq1, comp191995_c0_seq1, comp174872_c0_seq1, comp183332_c0_seq1, comp181313_c1_seq1, comp185895_c1_seq1, comp187870_c1_seq1, comp181614_c0_seq1, comp192831_c0_seq1, comp168499_c0_seq1, comp171904_c0_seq1, comp188176_c0_seq1, comp180080_c0_seq1, comp200946_c0_seq1, comp189679_c0_seq1, comp181725_c0_seq1, comp181583_c0_seq1, comp185958_c2_seq1, comp201078_c1_seq1, comp178719_c0_seq1, comp170623_c0_seq1, comp190507_c5_seq1, comp190300_c0_seq1, comp191661_c0_seq1, comp183922_c0_seq1, comp203580_c0_seq1, comp185288_c0_seq1, comp191582_c1_seq1, comp187259_c0_seq1, comp188908_c0_seq1, comp190332_c1_seq1, comp11413_c0_seq1, comp187485_c0_seq1, comp187627_c0_seq1, comp194981_c2_seq1, comp176078_c1_seq1, comp58249_c0_seq1, comp171329_c0_seq1, comp191006_c0_seq1, comp187548_c1_seq1, comp192367_c0_seq1, comp185878_c0_seq1, comp39408_c0_seq1, comp188175_c0_seq1, comp162056_c0_seq1, comp159371_c0_seq1, comp146179_c0_seq1, comp188432_c0_seq1, comp172019_c0_seq1, comp185989_c0_seq1, comp183236_c0_seq1, comp187964_c0_seq1, comp182768_c0_seq1, comp195032_c0_seq1, comp198939_c2_seq1, comp193009_c1_seq1, comp185176_c0_seq1, comp187151_c0_seq1, comp186825_c0_seq1, comp189856_c1_seq1, comp185291_c0_seq1, comp184965_c0_seq1, comp175577_c0_seq1, comp192957_c0_seq1, comp181598_c0_seq1, comp190058_c0_seq1, comp191707_c0_seq1, comp104919_c0_seq1, comp129650_c0_seq1, comp184152_c0_seq1, comp188880_c0_seq1, comp190315_c0_seq1, comp126425_c0_seq1, comp160004_c0_seq1, comp196824_c1_seq1, comp188991_c0_seq1, comp187294_c1_seq1, comp190284_c0_seq1, comp190426_c0_seq1, comp185766_c0_seq1, comp189570_c0_seq1, comp198764_c1_seq1, comp190537_c0_seq1, comp192512_c0_seq1, comp184184_c1_seq1, comp179812_c1_seq1, comp192318_c1_seq1, comp161729_c0_seq1, comp186602_c0_seq1, comp186460_c0_seq1, comp149802_c0_seq1, comp180938_c0_seq1, comp163673_c0_seq1, comp138700_c0_seq1, comp193060_c0_seq1, comp193794_c1_seq1, comp156260_c0_seq1, comp151064_c0_seq1, comp199438_c0_seq1, comp184853_c0_seq1, comp175611_c0_seq1, comp181438_c1_seq1, comp182211_c0_seq1, comp131755_c0_seq1, comp172501_c0_seq1, comp190203_c0_seq1, comp190013_c1_seq1, comp182322_c0_seq1, comp188558_c0_seq1, comp143804_c0_seq1, comp162871_c0_seq1, comp191790_c0_seq1, comp177709_c0_seq1, comp189248_c0_seq1, comp179538_c0_seq1, comp199949_c1_seq1, comp189505_c0_seq1, comp128269_c0_seq1, comp184551_c1_seq1, comp130140_c0_seq1, comp188082_c0_seq1, comp183028_c0_seq1, comp186364_c0_seq1, comp192800_c1_seq1, comp187867_c0_seq1, comp185114_c0_seq1, comp156049_c0_seq1, comp186617_c0_seq1, comp142923_c1_seq1, comp192638_c0_seq1, comp188446_c0_seq1, comp169352_c0_seq1, comp185083_c0_seq1, comp137066_c0_seq1, comp139041_c0_seq1, comp168102_c0_seq1, comp186728_c0_seq1, comp183507_c0_seq1, comp169605_c0_seq1, comp130283_c1_seq1, comp179430_c0_seq1, comp197866_c1_seq1, comp182226_c0_seq1, comp188783_c0_seq1, comp189203_c1_seq1, comp119843_c0_seq1, comp192047_c0_seq1, comp135685_c0_seq1, comp185673_c0_seq1, comp190329_c0_seq1, comp185815_c0_seq1, comp192304_c0_seq1, comp184423_c0_seq1, comp187565_c1_seq1, comp192526_c0_seq1, comp185895_c0_seq1, comp187870_c0_seq1, comp185113_c0_seq1, comp186620_c0_seq1, comp173286_c0_seq1, comp190666_c0_seq1, comp194899_c2_seq1, comp189762_c1_seq1, comp181393_c0_seq1, comp190777_c0_seq1, comp165662_c0_seq1, comp114424_c0_seq1, comp184871_c0_seq1, comp187310_c0_seq1, comp135604_c0_seq1, comp188623_c1_seq1, comp175740_c0_seq1, comp180254_c0_seq1, comp181903_c0_seq1, comp186953_c0_seq1, comp165884_c0_seq1, comp192479_c2_seq1, comp135715_c0_seq1, comp202759_c1_seq1, comp104936_c0_seq1, comp161413_c0_seq1, comp172741_c0_seq1, comp189155_c0_seq1, comp190443_c0_seq1, comp191950_c0_seq1, comp187437_c0_seq1, comp189266_c0_seq1, comp188798_c0_seq1, comp178306_c0_seq1, comp172963_c0_seq1, comp192640_c0_seq1, comp189488_c0_seq1, comp192751_c0_seq1, comp177025_c0_seq1, comp202841_c0_seq1, comp191038_c0_seq1, comp193009_c0_seq1, comp167284_c0_seq1, comp189856_c0_seq1, comp202952_c0_seq1, comp146468_c0_seq1, comp187072_c0_seq1, comp189967_c0_seq1, comp186746_c0_seq1, comp189043_c0_seq1, comp189777_c1_seq1, comp192909_c0_seq1, comp179191_c0_seq1, comp178865_c0_seq1, comp122289_c0_seq1, comp189106_c1_seq1, comp198653_c0_seq1, comp188943_c0_seq1, comp184215_c0_seq1, comp201544_c2_seq1, comp183747_c0_seq1, comp175866_c0_seq1, comp186301_c0_seq1, comp191822_c2_seq1, comp185687_c0_seq1, comp203931_c1_seq1, comp191981_c1_seq1, comp181216_c0_seq1, comp188241_c0_seq1, comp193012_c0_seq1, comp196043_c1_seq1, comp171617_c0_seq1, comp168790_c0_seq1, comp173446_c0_seq1, comp181296_c0_seq1, comp108164_c0_seq1, comp192465_c1_seq1, comp173557_c0_seq1, comp191263_c0_seq1, comp184916_c0_seq1, comp190795_c0_seq1, comp190937_c0_seq1, comp183524_c0_seq1, comp180303_c0_seq1, comp190941_c3_seq1, comp182243_c0_seq1, comp186971_c0_seq1, comp191627_c0_seq1, comp192992_c0_seq1, comp193412_c1_seq1, comp186781_c1_seq1, comp185721_c0_seq1, comp184024_c1_seq1, comp191742_c0_seq1, comp191596_c0_seq1, comp189058_c0_seq1, comp185832_c0_seq1, comp199949_c0_seq1, comp177951_c0_seq1, comp191805_c1_seq1, comp204669_c2_seq1, comp190461_c0_seq1, comp175786_c1_seq1, comp157302_c1_seq1, comp189169_c0_seq1, comp133060_c0_seq1, comp192290_c0_seq1, comp183000_c1_seq1, comp184551_c0_seq1, comp190714_c0_seq1, comp190572_c0_seq1, comp166912_c1_seq1, comp204462_c0_seq1, comp189648_c0_seq1, comp131706_c0_seq1, comp185003_c2_seq1, comp130172_c0_seq1, comp179014_c0_seq1, comp182675_c2_seq1, comp121041_c0_seq1, comp130283_c0_seq1, comp188478_c0_seq1, comp169526_c0_seq1, comp109828_c0_seq1, comp201336_c2_seq1, comp187343_c0_seq1, comp195335_c0_seq1, comp189425_c0_seq1, comp179525_c1_seq1, comp184039_c1_seq1, comp167999_c0_seq1, comp192194_c0_seq1, comp169974_c0_seq1, comp191868_c0_seq1, comp189651_c0_seq1, comp198111_c0_seq1, comp190618_c0_seq1, comp207476_c0_seq1, comp176574_c0_seq1, comp199472_c0_seq1, comp191979_c0_seq1, comp189904_c0_seq1, comp189572_c1_seq1, comp190507_c3_seq1, comp186395_c0_seq1, comp192558_c0_seq1, comp191166_c0_seq1, comp192815_c0_seq1, comp190698_c0_seq1, comp172214_c0_seq1, comp188481_c0_seq1, comp188623_c0_seq1, comp178771_c0_seq1, comp194644_c0_seq1, comp183285_c0_seq1, comp123729_c0_seq1, comp187231_c0_seq1, comp165694_c0_seq1, comp185371_c0_seq1, comp191534_c0_seq1, comp170465_c0_seq1, comp174411_c0_seq1, comp192895_c0_seq1, comp185624_c0_seq1, comp171044_c0_seq1, comp166530_c0_seq1, comp138972_c0_seq1, comp190955_c3_seq1, comp181011_c0_seq1, comp190253_c0_seq1, comp188912_c1_seq1, comp158601_c1_seq1, comp116653_c0_seq1, comp193748_c6_seq1, comp202140_c2_seq1, comp189218_c0_seq1, comp192193_c0_seq1, comp190174_c1_seq1, comp189329_c0_seq1, comp192450_c0_seq1, comp191982_c0_seq1, comp190285_c1_seq1, comp179560_c2_seq1, comp190732_c0_seq1, comp186540_c0_seq1, comp142715_c0_seq1, comp161924_c0_seq1, comp188159_c0_seq1, comp186572_c1_seq1, comp162472_c0_seq1, comp179028_c0_seq1, comp145028_c0_seq1, comp186667_c0_seq1, comp189106_c0_seq1, comp190204_c1_seq1, comp189999_c0_seq1, comp188749_c0_seq1, comp176144_c0_seq1, comp105229_c0_seq1, comp189190_c0_seq1, comp186889_c0_seq1, comp188369_c2_seq1, comp189443_c0_seq1, comp192211_c2_seq1, comp188975_c0_seq1, comp187278_c1_seq1, comp185390_c3_seq1, comp186076_c0_seq1, comp192239_c0_seq1, comp187725_c0_seq1, comp132399_c0_seq1, comp175898_c0_seq1, comp189554_c0_seq1, comp186333_c0_seq1, comp189811_c0_seq1, comp192465_c0_seq1, comp192607_c0_seq1, comp139934_c0_seq1, comp187947_c0_seq1, comp186812_c0_seq1, comp191326_c0_seq1, comp178484_c1_seq1, comp154526_c0_seq1, comp174985_c0_seq1, comp177424_c0_seq1, comp192687_c0_seq1, comp199806_c1_seq1, comp175564_c0_seq1, comp131739_c0_seq1, comp129522_c0_seq1, comp192798_c0_seq1, comp187360_c0_seq1, comp186892_c0_seq1, comp182164_c0_seq1, comp181696_c0_seq1, comp179621_c0_seq1, comp182116_c1_seq1, comp144896_c0_seq1, comp192131_c0_seq1, comp191805_c0_seq1, comp108374_c1_seq1, comp187613_c0_seq1, comp122719_c0_seq1, comp181949_c0_seq1, comp182085_c1_seq1, comp192242_c0_seq1, comp164826_c0_seq1, comp187582_c0_seq1, comp182196_c1_seq1, comp180668_c0_seq1, comp182643_c0_seq1, comp175964_c1_seq1, comp176591_c0_seq1, comp181203_c1_seq1, comp171537_c0_seq1, comp191072_c0_seq1, comp192721_c0_seq1, comp191024_c1_seq1, comp193812_c4_seq1, comp106370_c0_seq1, comp192832_c0_seq1, comp202617_c1_seq1, comp192642_c1_seq1, comp158008_c0_seq1, comp107683_c1_seq1, comp181536_c1_seq1, comp192753_c1_seq1, comp180192_c0_seq1, comp193059_c0_seq1, comp188399_c0_seq1, comp178689_c0_seq1, comp178499_c1_seq1, comp190412_c0_seq1, comp203391_c1_seq1, comp188909_c0_seq1, comp203692_c0_seq1, comp170913_c1_seq1, comp189603_c0_seq1, comp194117_c0_seq1, comp184407_c0_seq1, comp188211_c0_seq1, comp179747_c0_seq1, comp199424_c0_seq1, comp190860_c0_seq1, comp184518_c0_seq1, comp174808_c0_seq1, comp177839_c1_seq1, comp186157_c1_seq1, comp182658_c0_seq1, comp189683_c0_seq1, comp152620_c1_seq1, comp166003_c0_seq1, comp191118_c0_seq1, comp187965_c0_seq1, comp191229_c0_seq1, comp156404_c0_seq1, comp179302_c0_seq1, comp183348_c0_seq1, comp186379_c1_seq1, comp172246_c0_seq1, comp10723_c0_seq1, comp185434_c0_seq1, comp192293_c4_seq1, comp177553_c0_seq1, comp192034_c0_seq1, comp190059_c0_seq1, comp111267_c0_seq1, comp134307_c0_seq1, comp188881_c0_seq1, comp177474_c1_seq1, comp167030_c0_seq1, comp188687_c1_seq1, comp191819_c0_seq1, comp190285_c0_seq1, comp190427_c0_seq1, comp185719_c1_seq1, comp179861_c0_seq1, comp191598_c1_seq1, comp189523_c1_seq1, comp192371_c0_seq1, comp153596_c0_seq1, comp190621_c2_seq1, comp191121_c0_seq1, comp191899_c0_seq1, comp186461_c0_seq1, comp6638_c1_seq1, comp192482_c0_seq1, comp188242_c1_seq1, comp145972_c0_seq1, comp191232_c0_seq1, comp144722_c0_seq1, comp192735_c0_seq1, comp189860_c1_seq1, comp189729_c0_seq1, comp163785_c0_seq1, comp188800_c0_seq1, comp174220_c0_seq1, comp191600_c0_seq1, comp180241_c0_seq1, comp191454_c0_seq1, comp171892_c0_seq1, comp169049_c1_seq1, comp190938_c1_seq1, comp191711_c0_seq1, comp158137_c0_seq1, comp187056_c0_seq1, comp191375_c1_seq1, comp189027_c0_seq1, comp188559_c0_seq1, comp179175_c0_seq1, comp191680_c0_seq1, comp186671_c2_seq1, comp206308_c3_seq1, comp198079_c1_seq1, comp197694_c3_seq1, comp186699_c0_seq1, comp185770_c0_seq1, comp187119_c1_seq1, comp192401_c0_seq1, comp191933_c0_seq1, comp192211_c1_seq1, comp161622_c0_seq1, comp191743_c1_seq1, comp178036_c0_seq1, comp187088_c1_seq1, comp121455_c0_seq1, comp192049_c0_seq1, comp189506_c0_seq1, comp190652_c0_seq1, comp184168_c0_seq1, comp186139_c0_seq1, comp121823_c0_seq1, comp188083_c0_seq1, comp153915_c1_seq1, comp176398_c0_seq1, comp200805_c1_seq1, comp192528_c0_seq1, comp178484_c0_seq1, comp189697_c0_seq1, comp179063_c0_seq1, comp131870_c0_seq1, comp185084_c0_seq1, comp182005_c0_seq1, comp192881_c1_seq1, comp158251_c0_seq1, comp185337_c0_seq1, comp182116_c0_seq1, comp195304_c0_seq1, comp185448_c0_seq1, comp129249_c1_seq1, comp182085_c0_seq1, comp177713_c0_seq1, comp189252_c0_seq1, comp165886_c0_seq1, comp188784_c0_seq1, comp186031_c0_seq1, comp158473_c0_seq1, comp182196_c0_seq1, comp189173_c1_seq1, comp192305_c0_seq1, comp191695_c0_seq1, comp173207_c0_seq1, comp104125_c0_seq1, comp174714_c0_seq1, comp189284_c1_seq1, comp187902_c0_seq1, comp181057_c0_seq1, comp191948_c0_seq1, comp145906_c0_seq1, comp175151_c0_seq1, comp191135_c0_seq1, comp175404_c0_seq1, comp174936_c0_seq1, comp188450_c0_seq1, comp187629_c2_seq1, comp197644_c1_seq1, comp182928_c0_seq1, comp187200_c0_seq1, comp196442_c0_seq1, comp161859_c0_seq1, comp191246_c0_seq1, comp188212_c2_seq1, comp159179_c0_seq1, comp184872_c0_seq1, comp182897_c0_seq1, comp180144_c0_seq1, comp204319_c2_seq1, comp192864_c0_seq1, comp190889_c0_seq1, comp190111_c0_seq1, comp191472_c0_seq1, comp175741_c0_seq1, comp185261_c1_seq1, comp113144_c0_seq1, comp146791_c0_seq1, comp186716_c2_seq1, comp160499_c1_seq1, comp190333_c0_seq1, comp167971_c0_seq1, comp185324_c2_seq1, comp182262_c1_seq1, comp189156_c0_seq1, comp179446_c0_seq1, comp189108_c1_seq1, comp161640_c0_seq1, comp187296_c0_seq1, comp175884_c1_seq1, comp165119_c0_seq1, comp138029_c0_seq1, comp188017_c0_seq1, comp197069_c1_seq1, comp180960_c0_seq1, comp179668_c0_seq1, comp115820_c0_seq1, comp12949_c0_seq1, comp189635_c0_seq1, comp184439_c0_seq1, comp202585_c0_seq1, comp188243_c0_seq1, comp185018_c0_seq1, comp191039_c0_seq1, comp168819_c0_seq1, comp198206_c0_seq1, comp189857_c0_seq1, comp195656_c3_seq1, comp183269_c0_seq1, comp170801_c0_seq1, comp187215_c0_seq1, comp187025_c1_seq1, comp191518_c0_seq1, comp196568_c0_seq1, comp187184_c0_seq1, comp194549_c1_seq1, comp170722_c1_seq1, comp193347_c0_seq1, comp188687_c0_seq1, comp202061_c1_seq1, comp191760_c1_seq1, comp184074_c0_seq1, comp191712_c2_seq1, comp183748_c0_seq1, comp185719_c0_seq1, comp191598_c0_seq1, comp189523_c0_seq1, comp161429_c0_seq1, comp174475_c0_seq1, comp192319_c0_seq1, comp187663_c0_seq1, comp182609_c0_seq1, comp195655_c0_seq1, comp147496_c0_seq1, comp192288_c0_seq1, comp187916_c0_seq1, comp191042_c0_seq1, comp163626_c0_seq1, comp186524_c0_seq1, comp176672_c0_seq1, comp191855_c3_seq1, comp185132_c0_seq1, comp141307_c0_seq1, comp191153_c0_seq1, comp195881_c0_seq1, comp186493_c0_seq1, comp180047_c0_seq1, comp169049_c0_seq1, comp174141_c0_seq1, comp183193_c1_seq1, comp100005_c0_seq1, comp186861_c0_seq1, comp191185_c1_seq1, comp198079_c0_seq1, comp183494_c0_seq1, comp185611_c0_seq1, comp190990_c2_seq1, comp173926_c0_seq1, comp187440_c0_seq1, comp194663_c1_seq1, comp191438_c1_seq1, comp185722_c0_seq1, comp192211_c0_seq1, comp181887_c0_seq1, comp189059_c0_seq1, comp185833_c0_seq1, comp192322_c0_seq1, comp175981_c0_seq1, comp161543_c0_seq1, comp190604_c0_seq1, comp190462_c0_seq1, comp203278_c2_seq1, comp191965_c0_seq1, comp191041_c0_seq1, comp178068_c0_seq1, comp189285_c0_seq1, comp190715_c0_seq1, comp196428_c4_seq1, comp128800_c0_seq1, comp177683_c2_seq1, comp172982_c0_seq1, comp189396_c0_seq1, comp179686_c0_seq1, comp136761_c0_seq1, comp184730_c1_seq1, comp192770_c0_seq1, comp179797_c0_seq1, comp180161_c0_seq1, comp191520_c0_seq1, comp169305_c0_seq1, comp131680_c0_seq1, comp164240_c1_seq1, comp187007_c0_seq1, comp186539_c0_seq1, comp188368_c0_seq1, comp185147_c0_seq1, comp184679_c0_seq1, comp188483_c0_seq1, comp183287_c0_seq1, comp181890_c0_seq1, comp199648_c1_seq1, comp159675_c0_seq1, comp202300_c0_seq1, comp178579_c1_seq1, comp162744_c1_seq1, comp159928_c0_seq1, comp189173_c0_seq1, comp188847_c0_seq1, comp188657_c1_seq1, comp191920_c1_seq1, comp182259_c0_seq1, comp147434_c0_seq1, comp179574_c0_seq1, comp151753_c1_seq1, comp192195_c0_seq1, comp175996_c0_seq1, comp189652_c0_seq1, comp192147_c1_seq1, comp188402_c0_seq1, comp180909_c0_seq1, comp192448_c0_seq1, comp189763_c0_seq1, comp191056_c0_seq1, comp190588_c0_seq1, comp192705_c0_seq1, comp130108_c0_seq1, comp166976_c0_seq1, comp184678_c0_seq1, comp197870_c0_seq1, comp192816_c0_seq1, comp190699_c0_seq1, comp188482_c0_seq1, comp186463_c1_seq1, comp196620_c0_seq1, comp178914_c0_seq1, comp184935_c0_seq1, comp173576_c0_seq1, comp170355_c0_seq1, comp190032_c0_seq1, comp144768_c0_seq1, comp192003_c0_seq1, comp185514_c0_seq1, comp191535_c0_seq1, comp129620_c0_seq1, comp184122_c0_seq1, comp188850_c0_seq1, comp188802_c1_seq1, comp162727_c0_seq1, comp192848_c1_seq1, comp171045_c0_seq1, comp191646_c0_seq1, comp187410_c1_seq1, comp175725_c1_seq1, comp189108_c0_seq1, comp133777_c0_seq1, comp183765_c0_seq1, comp185740_c0_seq1, comp180544_c0_seq1, comp176352_c0_seq1, comp175836_c1_seq1, comp189219_c0_seq1, comp183686_c1_seq1, comp172916_c0_seq1, comp191678_c1_seq1, comp192451_c0_seq1, comp154878_c1_seq1, comp186240_c1_seq1, comp162140_c0_seq1, comp93384_c0_seq1, comp173353_c0_seq1, comp191201_c0_seq1, comp127311_c0_seq1, comp189299_c0_seq1, comp192562_c0_seq1, comp192372_c1_seq1, comp134693_c0_seq1, comp191170_c0_seq1, comp130699_c1_seq1, comp190844_c0_seq1, comp190432_c4_seq1, comp186189_c0_seq1, comp189667_c0_seq1, comp185212_c1_seq1, comp174300_c0_seq1, comp179033_c0_seq1, comp187949_c0_seq1, comp176815_c2_seq1, comp159467_c0_seq1, comp189671_c3_seq1, comp194680_c1_seq1, comp178818_c0_seq1, comp189889_c0_seq1, comp188639_c0_seq1, comp185276_c0_seq1, comp185418_c0_seq1, comp202172_c0_seq1, comp179508_c0_seq1, comp185387_c0_seq1, comp178898_c0_seq1, comp178116_c0_seq1, comp185612_c2_seq1, comp190621_c0_seq1, comp169466_c1_seq1, comp138877_c0_seq1, comp192129_c0_seq1, comp198686_c0_seq1, comp190590_c0_seq1, comp190542_c1_seq1, comp187584_c0_seq1, comp182388_c0_seq1, comp191855_c2_seq1, comp189670_c0_seq1, comp184616_c0_seq1, comp175228_c0_seq1, comp192608_c0_seq1, comp185977_c0_seq1, comp162155_c0_seq1, comp189781_c0_seq1, comp187948_c0_seq1, comp189923_c0_seq1, comp184727_c0_seq1, comp194520_c2_seq1, comp186556_c0_seq1, comp148063_c1_seq1, comp204800_c1_seq1, comp183193_c0_seq1, comp191185_c0_seq1, comp190859_c0_seq1, comp172229_c0_seq1, comp175707_c0_seq1, comp191296_c0_seq1, comp192945_c0_seq1, comp185390_c0_seq1, comp184140_c0_seq1, comp199586_c2_seq1, comp179622_c0_seq1, comp199728_c2_seq1, comp186111_c0_seq1, comp189142_c1_seq1, comp185643_c0_seq1, comp190157_c0_seq1, comp7697_c0_seq1, comp176989_c1_seq1, comp182276_c0_seq1, comp184251_c0_seq1, comp190414_c0_seq1, comp192243_c0_seq1, comp185754_c0_seq1, comp180558_c0_seq1, comp191917_c0_seq1, comp189700_c0_seq1, comp104205_c0_seq1, comp177683_c1_seq1, comp169992_c0_seq1, comp207193_c1_seq1, comp191886_c0_seq1, comp166771_c0_seq1, comp136460_c0_seq1, comp170035_c0_seq1, comp180926_c0_seq1, comp178214_c2_seq1, comp184093_c2_seq1, comp163803_c0_seq1, comp197281_c2_seq1, comp192580_c0_seq1, comp179880_c1_seq1, comp178820_c0_seq1, comp188209_c0_seq1, comp150726_c0_seq1, comp186670_c0_seq1, comp182818_c1_seq1, comp191136_c1_seq1, comp186349_c0_seq1, comp114363_c0_seq1, comp183370_c1_seq1, comp133683_c0_seq1, comp190112_c1_seq1, comp181953_c0_seq1, comp159596_c0_seq1, comp190271_c0_seq1, comp190223_c1_seq1, comp196922_c1_seq1, comp187407_c0_seq1, comp187265_c0_seq1, comp189236_c0_seq1, comp160023_c1_seq1, comp191841_c1_seq1, comp187154_c3_seq1, comp188879_c0_seq1, comp72620_c0_seq1, comp202253_c1_seq1, comp185658_c0_seq1, comp190750_c0_seq1, comp139585_c0_seq1, comp189573_c0_seq1, comp190861_c0_seq1, comp184377_c0_seq1, comp147577_c0_seq1, comp186348_c0_seq1, comp189826_c0_seq1, comp192179_c1_seq1, comp186605_c0_seq1, comp93880_c0_seq1, comp174778_c0_seq1, comp183238_c0_seq1, comp185067_c0_seq1, comp186574_c0_seq1, comp174107_c0_seq1, comp194708_c0_seq1, comp164255_c0_seq1, comp183464_c0_seq1, comp103307_c0_seq1, comp185435_c0_seq1, comp187410_c0_seq1, comp205235_c0_seq1, comp188913_c0_seq1, comp184043_c0_seq1, comp187521_c0_seq1, comp139504_c0_seq1, comp184154_c0_seq1, comp191678_c0_seq1, comp154878_c0_seq1, comp197104_c2_seq1, comp188993_c0_seq1, comp186240_c0_seq1, comp185914_c0_seq1, comp190286_c0_seq1, comp183939_c0_seq1, comp144244_c0_seq1, comp173305_c0_seq1, comp191011_c0_seq1, comp179862_c0_seq1, comp190397_c0_seq1, comp182662_c0_seq1, comp114044_c0_seq1, comp123286_c0_seq1, comp184633_c0_seq1, comp174923_c0_seq1, comp193685_c1_seq1, comp185994_c0_seq1, comp192625_c0_seq1, comp29814_c0_seq1, comp114155_c0_seq1, comp180016_c0_seq1, comp191043_c1_seq1, comp183352_c0_seq1, comp192594_c0_seq1, comp191344_c0_seq1, comp189671_c2_seq1, comp176784_c1_seq1, comp186941_c0_seq1, comp192962_c0_seq1, comp190063_c0_seq1, comp191570_c0_seq1, comp172614_c0_seq1, comp191681_c0_seq1, comp180464_c0_seq1, comp185339_c0_seq1, comp184410_c0_seq1, comp190431_c0_seq1, comp177458_c0_seq1, comp192260_c0_seq1, comp100422_c0_seq1, comp179429_c0_seq1, comp191792_c0_seq1, comp191934_c0_seq1, comp150264_c0_seq1, comp181300_c0_seq1, comp160231_c0_seq1, comp188004_c0_seq1, comp185692_c1_seq1, comp192133_c2_seq1, comp188897_c0_seq1, comp197309_c1_seq1, comp179908_c0_seq1, comp188226_c0_seq1, comp189587_c0_seq1, comp192850_c0_seq1, comp192529_c0_seq1, comp185116_c0_seq1, comp205971_c1_seq1, comp164047_c0_seq1, comp191137_c0_seq1, comp198304_c0_seq1, comp196139_c1_seq1, comp189955_c0_seq1, comp188705_c0_seq1, comp187171_c0_seq1, comp185453_c0_seq1, comp180257_c0_seq1, comp192977_c0_seq1, comp186032_c0_seq1, comp176180_c0_seq1, comp185564_c0_seq1, comp164637_c0_seq1, comp139380_c0_seq1, comp185516_c1_seq1, comp183399_c1_seq1, comp184314_c0_seq1, comp187345_c1_seq1, comp147514_c0_seq1, comp162777_c0_seq1, comp192306_c0_seq1, comp192164_c0_seq1, comp191838_c0_seq1, comp189621_c0_seq1, comp184235_c1_seq1, comp133045_c0_seq1, comp185928_c0_seq1, comp192417_c0_seq1, comp183033_c0_seq1, comp167302_c0_seq1, comp182565_c0_seq1, comp189732_c0_seq1, comp193000_c0_seq1, comp185849_c1_seq1, comp181284_c0_seq1, comp185230_c0_seq1, comp183989_c1_seq1, comp190478_c1_seq1, comp190925_c0_seq1, comp182597_c1_seq1, comp192754_c0_seq1, comp188099_c0_seq1, comp182120_c0_seq1, comp164414_c0_seq1, comp114537_c0_seq1, comp191615_c0_seq1, comp191473_c0_seq1, comp127583_c0_seq1, comp198319_c0_seq1, comp183734_c0_seq1, comp167861_c0_seq1, comp192976_c0_seq1, comp196427_c2_seq1, comp204019_c6_seq1, comp206517_c2_seq1, comp160023_c0_seq1, comp182453_c0_seq1, comp191647_c1_seq1, comp135943_c0_seq1, comp181795_c1_seq1, comp179720_c1_seq1, comp187439_c0_seq1, comp190560_c0_seq1, comp189268_c0_seq1, comp151785_c0_seq1, comp179558_c0_seq1, comp188018_c0_seq1, comp178166_c0_seq1, comp202621_c0_seq1, comp205652_c1_seq1, comp177698_c0_seq1, comp192179_c0_seq1, comp176448_c0_seq1, comp185915_c2_seq1, comp190924_c0_seq1, comp179926_c0_seq1, comp204066_c2_seq1, comp178502_c2_seq1, comp197628_c0_seq1, comp117329_c0_seq1, comp176559_c0_seq1, comp192563_c1_seq1, comp148219_c0_seq1, comp179113_c0_seq1, comp188165_c1_seq1, comp175278_c0_seq1, comp180322_c1_seq1, comp184919_c0_seq1, comp187216_c0_seq1, comp186748_c0_seq1, comp192769_c0_seq1, comp108278_c0_seq1, comp139172_c0_seq1, comp191519_c0_seq1, comp189160_c0_seq1, comp158523_c0_seq1, comp165008_c0_seq1, comp203711_c1_seq1, comp158187_c1_seq1, comp163148_c0_seq1, comp192067_c0_seq1, comp192209_c0_seq1, comp189524_c0_seq1, comp189382_c0_seq1, comp177697_c0_seq1, comp174618_c0_seq1, comp188132_c0_seq1, comp160038_c0_seq1, comp187664_c0_seq1, comp174701_c2_seq1, comp190432_c2_seq1, comp129937_c0_seq1, comp185946_c0_seq1, comp162124_c0_seq1, comp189671_c1_seq1, comp190828_c0_seq1, comp188611_c0_seq1, comp200010_c1_seq1, comp181298_c0_seq1, comp134788_c0_seq1, comp191265_c0_seq1, comp186751_c0_seq1, comp206246_c1_seq1, comp196413_c1_seq1, comp195211_c0_seq1, comp193046_c1_seq1, comp191376_c0_seq1, comp177620_c0_seq1, comp195322_c0_seq1, comp164543_c0_seq1, comp184220_c0_seq1, comp99591_c0_seq1, comp184954_c1_seq1, comp190241_c0_seq1, comp142082_c0_seq1, comp192070_c0_seq1, comp191744_c0_seq1, comp183558_c1_seq1, comp194775_c1_seq1, comp14349_c0_seq1, comp176450_c0_seq1, comp171254_c0_seq1, comp140617_c0_seq1, comp191966_c0_seq1, comp192978_c2_seq1, comp187568_c0_seq1, comp189539_c0_seq1, comp182950_c0_seq1, comp189349_c1_seq1, comp190942_c0_seq1, comp196139_c0_seq1, comp192913_c0_seq1, comp177045_c0_seq1, comp189765_c0_seq1, comp192533_c2_seq1, comp187008_c0_seq1, comp188515_c0_seq1, comp193029_c0_seq1, comp177156_c0_seq1, comp176961_c1_seq1, comp189876_c0_seq1, comp202972_c0_seq1, comp206229_c3_seq1, comp188737_c0_seq1, comp185516_c0_seq1, comp182149_c0_seq1, comp188848_c0_seq1, comp179464_c0_seq1, comp186960_c2_seq1, comp192116_c0_seq1, comp169754_c0_seq1, comp101960_c0_seq1, comp180289_c0_seq1, comp186988_c0_seq1, comp188963_c0_seq1, comp193477_c0_seq1, comp179575_c0_seq1, comp189237_c1_seq1, comp185738_c0_seq1, comp192085_c0_seq1, comp192227_c0_seq1, comp191890_c1_seq1, comp171158_c0_seq1, comp148938_c0_seq1, comp189542_c0_seq1, comp183878_c0_seq1, comp192338_c0_seq1, comp185849_c0_seq1, comp177619_c2_seq1, comp199173_c1_seq1, comp179943_c0_seq1, comp200726_c1_seq1, comp165505_c0_seq1, comp183207_c0_seq1, comp192449_c0_seq1, comp184568_c0_seq1, comp190589_c0_seq1, comp188019_c2_seq1, comp191009_c1_seq1, comp117457_c0_seq1, comp185151_c0_seq1, comp183318_c0_seq1, comp196510_c0_seq1, comp184825_c0_seq1, comp187856_c1_seq1, comp206149_c1_seq1, comp186464_c1_seq1, comp174045_c0_seq1, comp139220_c0_seq1, comp186765_c0_seq1, comp165696_c0_seq1, comp197200_c0_seq1, comp135385_c0_seq1, comp185373_c0_seq1, comp192738_c1_seq1, comp180177_c0_seq1, comp180319_c0_seq1, comp187154_c1_seq1, comp158540_c0_seq1, comp194872_c0_seq1, comp183655_c0_seq1, comp163054_c0_seq1, comp192115_c0_seq1, comp176242_c0_seq1, comp123033_c0_seq1, comp170578_c0_seq1, comp181795_c0_seq1, comp179720_c0_seq1, comp142096_c0_seq1, comp187570_c0_seq1, comp203708_c0_seq1, comp172806_c0_seq1, comp189078_c0_seq1, comp192341_c0_seq1, comp191873_c0_seq1, comp147660_c0_seq1, comp190623_c0_seq1, comp159151_c1_seq1, comp191984_c0_seq1, comp198656_c2_seq1, comp192404_c1_seq1, comp184713_c0_seq1, comp191936_c1_seq1, comp192563_c0_seq1, comp166980_c0_seq1, comp192373_c1_seq1, comp198577_c3_seq1, comp192820_c0_seq1, comp134646_c1_seq1, comp184634_c1_seq1, comp188165_c0_seq1, comp145240_c0_seq1, comp184507_c3_seq1, comp187026_c0_seq1, comp176931_c2_seq1, comp190400_c0_seq1, comp166068_c0_seq1, comp176959_c0_seq1, comp10566_c0_seq1, comp189081_c0_seq1, comp183880_c0_seq1, comp118166_c0_seq1, comp177538_c0_seq1, comp130671_c0_seq1, comp179513_c0_seq1, comp150919_c2_seq1, comp176146_c0_seq1, comp192019_c0_seq1, comp186673_c3_seq1, comp190480_c0_seq1, comp177649_c0_seq1, comp108709_c0_seq1, comp190159_c0_seq1, comp185499_c0_seq1, comp198687_c0_seq1, comp187727_c0_seq1, comp207163_c3_seq1, comp182614_c2_seq1, comp189671_c0_seq1, comp187696_c0_seq1, comp187953_c0_seq1, comp51871_c0_seq1, comp191999_c0_seq1, comp171398_c0_seq1, comp189924_c0_seq1, comp185054_c0_seq1, comp192419_c1_seq1, comp190527_c3_seq1, comp183194_c0_seq1, comp187140_c0_seq1, comp186672_c0_seq1, comp175455_c0_seq1, comp172234_c0_seq1, comp127296_c0_seq1, comp177284_c0_seq1, comp124075_c0_seq1, comp185280_c0_seq1, comp187251_c0_seq1, comp194616_c1_seq1, comp189080_c0_seq1, comp181860_c1_seq1, comp171877_c0_seq1, comp192022_c0_seq1, comp185391_c0_seq1, comp183558_c0_seq1, comp122468_c0_seq1, comp183673_c0_seq1, comp183815_c0_seq1, comp198195_c2_seq1, comp190415_c0_seq1, comp185755_c0_seq1, comp187730_c0_seq1, comp191776_c0_seq1, comp180559_c0_seq1, comp182392_c0_seq1, comp189701_c0_seq1, comp191728_c1_seq1, comp190526_c0_seq1, comp184315_c1_seq1, comp192355_c0_seq1, comp162044_c0_seq1, comp191697_c1_seq1, comp189349_c0_seq1, comp185981_c0_seq1, comp190495_c0_seq1, comp121555_c0_seq1, comp182756_c0_seq1, comp187762_c1_seq1, comp180820_c3_seq1, comp172122_c0_seq1, comp180114_c0_seq1, comp192387_c1_seq1, comp194504_c1_seq1, comp190863_c0_seq1, comp133462_c0_seq1, comp176961_c0_seq1, comp181475_c0_seq1, comp114510_c0_seq1, comp182982_c0_seq1, comp149823_c1_seq1, comp191442_c0_seq1, comp190974_c0_seq1, comp190050_c0_seq1, comp177077_c0_seq1, comp162492_c0_seq1, comp191553_c0_seq1, comp191058_c2_seq1, comp196428_c0_seq1, comp181843_c0_seq1, comp138880_c0_seq1, comp172570_c0_seq1, comp186960_c1_seq1, comp177299_c0_seq1, comp191284_c2_seq1, comp201706_c1_seq1, comp187266_c0_seq1, comp192500_c0_seq1, comp168168_c0_seq1, comp179385_c0_seq1, comp190193_c1_seq1, comp169817_c0_seq1, comp181827_c2_seq1, comp189352_c0_seq1, comp190640_c0_seq1, comp175025_c0_seq1, comp108838_c0_seq1, comp186238_c0_seq1, comp197455_c0_seq1, comp198958_c0_seq1, comp185853_c2_seq1, comp159263_c0_seq1, comp191009_c0_seq1, comp184489_c0_seq1, comp191985_c2_seq1, comp20071_c0_seq1, comp188435_c0_seq1, comp185214_c0_seq1, comp173529_c0_seq1, comp186575_c0_seq1, comp188803_c0_seq1, comp189859_c1_seq1, comp189050_c1_seq1, comp187075_c1_seq1, comp183718_c0_seq1, comp192036_c0_seq1, comp184301_c0_seq1, comp188883_c0_seq1, comp194122_c0_seq1, comp187633_c0_seq1, comp174255_c1_seq1, comp172727_c0_seq1, comp158683_c0_seq1, comp191936_c0_seq1, comp178502_c0_seq1, comp168650_c0_seq1, comp184381_c0_seq1, comp177110_c0_seq1, comp164957_c0_seq1, comp189830_c0_seq1, comp190655_c0_seq1, comp187475_c2_seq1, comp192626_c0_seq1, comp112327_c0_seq1, comp182774_c0_seq1, comp186720_c0_seq1, comp181524_c0_seq1, comp191044_c1_seq1, comp188228_c0_seq1, comp182885_c0_seq1, comp136843_c0_seq1, comp186831_c0_seq1, comp184808_c1_seq1, comp144693_c0_seq1, comp188339_c0_seq1, comp193431_c0_seq1, comp189973_c1_seq1, comp187954_c2_seq1, comp161879_c1_seq1, comp178598_c0_seq1, comp203375_c0_seq1, comp150919_c1_seq1, comp190321_c0_seq1, comp192150_c0_seq1, comp179177_c0_seq1, comp179319_c0_seq1, comp192102_c1_seq1, comp191634_c1_seq1, comp189144_c0_seq1, comp190290_c0_seq1, comp198611_c2_seq1, comp183753_c1_seq1, comp179288_c0_seq1, comp175567_c2_seq1, comp101002_c0_seq1, comp188787_c0_seq1, comp180691_c0_seq1, comp132674_c0_seq1, comp179399_c0_seq1, comp182614_c1_seq1, comp178149_c0_seq1, comp131424_c0_seq1, comp170787_c1_seq1, comp180944_c0_seq1, comp202414_c1_seq1, comp203965_c0_seq1, comp163821_c0_seq1, comp172568_c2_seq1, comp202573_c0_seq1, comp190721_c1_seq1, comp189287_c1_seq1, comp178517_c0_seq1, comp148206_c0_seq1, comp186509_c0_seq1, comp191138_c0_seq1, comp179989_c0_seq1, comp177094_c0_seq1, comp183530_c1_seq1, comp156309_c0_seq1, comp185228_c0_seq1, comp178597_c0_seq1, comp188564_c0_seq1, comp183368_c0_seq1, comp186846_c0_seq1, comp175487_c0_seq1, comp188932_c0_seq1, comp140320_c2_seq1, comp197202_c1_seq1, comp176133_c1_seq1, comp190336_c0_seq1, comp186144_c0_seq1, comp192307_c0_seq1, comp181063_c0_seq1, comp192276_c0_seq1, comp187762_c0_seq1, comp187904_c0_seq1, comp182566_c0_seq1, comp189591_c0_seq1, comp193001_c0_seq1, comp179528_c2_seq1, comp196032_c1_seq1, comp185120_c0_seq1, comp152366_c0_seq1, comp181285_c0_seq1, comp192644_c0_seq1, comp182934_c0_seq1, comp171575_c0_seq1, comp190784_c0_seq1, comp175490_c0_seq1, comp164273_c0_seq1, comp191363_c0_seq1, comp190895_c0_seq1, comp173467_c1_seq1, comp190113_c0_seq1, comp188630_c1_seq1, comp180261_c0_seq1, comp191474_c0_seq1, comp205987_c1_seq1, comp170357_c1_seq1, comp49843_c0_seq1, comp95103_c0_seq1, comp192005_c1_seq1, comp192310_c0_seq1, comp191842_c0_seq1, comp187187_c0_seq1, comp190450_c0_seq1, comp191953_c0_seq1, comp205590_c0_seq1, comp180546_c1_seq1, comp187298_c0_seq1, comp147740_c0_seq1, comp185853_c1_seq1, comp198768_c0_seq1, comp177699_c0_seq1, comp188134_c0_seq1, comp192900_c0_seq1, comp186416_c0_seq1, comp201341_c0_seq1, comp193016_c0_seq1, comp196047_c1_seq1, comp180260_c0_seq1, comp187888_c0_seq1, comp180946_c2_seq1, comp131890_c0_seq1, comp189974_c0_seq1, comp187075_c0_seq1, comp162431_c2_seq1, comp186749_c0_seq1, comp188582_c0_seq1, comp158413_c0_seq1, comp189161_c0_seq1, comp188693_c0_seq1, comp197153_c0_seq1, comp176084_c0_seq1, comp184218_c0_seq1, comp180660_c1_seq1, comp179673_c0_seq1, comp186304_c0_seq1, comp174619_c0_seq1, comp159024_c1_seq1, comp160039_c0_seq1, comp166738_c0_seq1, comp190607_c0_seq1, comp186415_c0_seq1, comp182279_c1_seq1, comp183052_c0_seq1, comp187922_c0_seq1, comp185023_c0_seq1, comp185757_c1_seq1, comp158809_c1_seq1, comp170899_c0_seq1, comp197743_c0_seq1, comp188501_c0_seq1, comp184808_c0_seq1, comp191155_c0_seq1, comp190687_c0_seq1, comp188612_c0_seq1, comp173259_c1_seq1, comp153970_c2_seq1, comp187220_c0_seq1, comp203216_c0_seq1, comp191266_c0_seq1, comp190798_c0_seq1, comp190016_c0_seq1, comp150919_c0_seq1, comp153216_c0_seq1, comp194332_c4_seq1, comp120608_c0_seq1, comp184110_c0_seq1, comp182135_c0_seq1, comp187141_c1_seq1, comp183642_c0_seq1, comp186673_c1_seq1, comp179260_c1_seq1, comp173786_c0_seq1, comp191634_c0_seq1, comp183448_c1_seq1, comp198611_c1_seq1, comp196494_c1_seq1, comp183753_c0_seq1, comp206916_c0_seq1, comp191745_c0_seq1, comp142035_c1_seq1, comp174175_c1_seq1, comp156920_c0_seq1, comp171401_c0_seq1, comp176451_c0_seq1, comp187620_c1_seq1, comp181222_c0_seq1, comp204053_c1_seq1, comp172378_c2_seq1, comp172873_c0_seq1, comp190575_c0_seq1, comp149408_c0_seq1, comp190385_c1_seq1, comp164210_c0_seq1, comp178327_c0_seq1, comp192803_c0_seq1, comp186319_c0_seq1, comp190496_c1_seq1, comp204085_c2_seq1, comp183530_c0_seq1, comp100934_c0_seq1, comp204532_c1_seq1, comp129029_c0_seq1, comp131824_c0_seq1, comp181670_c0_seq1, comp187009_c0_seq1, comp188485_c0_seq1, comp189206_c0_seq1, comp129366_c0_seq1, comp188596_c0_seq1, comp158427_c0_seq1, comp133990_c0_seq1, comp192819_c3_seq1, comp192899_c0_seq1, comp189127_c1_seq1, comp179275_c1_seq1, comp191649_c0_seq1, comp178215_c0_seq1, comp178073_c0_seq1, comp190720_c0_seq1, comp187267_c1_seq1, comp182518_c0_seq1, comp189543_c0_seq1, comp190641_c1_seq1, comp182629_c0_seq1, comp186433_c0_seq1, comp182439_c1_seq1, comp190479_c0_seq1, comp169310_c0_seq1, comp189911_c0_seq1, comp192707_c0_seq1, comp181348_c0_seq1, comp192565_c0_seq1, comp188373_c0_seq1, comp139892_c0_seq1, comp151037_c0_seq1, comp187857_c1_seq1, comp172075_c0_seq1, comp191284_c0_seq1, comp186912_c0_seq1, comp191426_c0_seq1, comp104638_c0_seq1, comp163868_c0_seq1, comp184013_c0_seq1, comp188741_c0_seq1, comp192929_c0_seq1, comp127346_c1_seq1, comp137503_c0_seq1, comp176132_c0_seq1, comp191537_c0_seq1, comp189320_c0_seq1, comp184124_c0_seq1, comp188852_c0_seq1, comp183656_c0_seq1, comp192898_c0_seq1, comp190145_c0_seq1, comp103357_c0_seq1, comp187602_c0_seq1, comp191648_c0_seq1, comp29163_c0_seq1, comp113182_c0_seq1, comp186210_c0_seq1, comp190256_c0_seq1, comp132529_c0_seq1, comp156010_c0_seq1, comp201849_c0_seq1, comp184461_c0_seq1, comp184413_c1_seq1, comp204261_c0_seq1, comp176722_c0_seq1, comp206090_c0_seq1, comp184572_c0_seq1, comp191061_c0_seq1, comp189447_c0_seq1, comp190593_c0_seq1, comp187860_c1_seq1, comp191172_c0_seq1, comp160088_c1_seq1, comp189558_c0_seq1, comp188308_c0_seq1, comp181383_c1_seq1, comp188550_c1_seq1, comp188388_c0_seq1, comp180292_c0_seq1, comp189113_c0_seq1, comp160872_c0_seq1, comp146970_c0_seq1, comp183449_c0_seq1, comp185278_c0_seq1, comp133893_c0_seq1, comp187249_c0_seq1, comp190370_c0_seq1, comp188756_c0_seq1, comp180660_c0_seq1, comp197074_c0_seq1, comp189193_c0_seq1, comp188819_c1_seq1, comp179736_c0_seq1, comp189703_c0_seq1, comp187586_c0_seq1, comp205830_c1_seq1, comp197248_c1_seq1, comp184507_c0_seq1, comp109258_c0_seq1, comp201071_c1_seq1, comp179962_c0_seq1, comp190417_c3_seq1, comp183226_c0_seq1, comp189288_c2_seq1, comp186704_c0_seq1, comp189001_c0_seq1, comp194249_c1_seq1, comp181508_c0_seq1, comp188391_c0_seq1, comp204802_c1_seq1, comp194332_c3_seq1, comp166996_c0_seq1, comp180116_c0_seq1, comp191329_c0_seq1, comp186673_c0_seq1, comp191187_c0_seq1, comp186625_c1_seq1, comp185423_c0_seq1, comp185281_c0_seq1, comp130097_c0_seq1, comp188454_c1_seq1, comp175567_c0_seq1, comp191298_c0_seq1, comp186594_c1_seq1, comp108456_c0_seq1, comp141709_c0_seq1, comp122279_c1_seq1, comp186657_c2_seq1, comp187284_c1_seq1, comp190274_c0_seq1, comp119895_c0_seq1, comp192245_c0_seq1, comp143764_c0_seq1, comp191110_c0_seq1, comp192308_c1_seq1, comp203648_c1_seq1, comp192613_c0_seq1, comp138291_c0_seq1, comp110197_c0_seq1, comp185792_c1_seq1, comp130016_c0_seq1, comp166884_c0_seq1, comp186561_c0_seq1, comp182567_c1_seq1, comp165492_c0_seq1, comp123642_c0_seq1, comp191190_c0_seq1, comp191332_c0_seq1, comp193895_c1_seq1, comp186624_c1_seq1, comp191443_c0_seq1, comp189687_c0_seq1, comp140987_c0_seq1, comp192950_c0_seq1, comp141407_c1_seq1, comp188437_c0_seq1, comp181844_c0_seq1, comp189016_c0_seq1, comp179164_c0_seq1, comp180452_c0_seq1, comp120754_c0_seq1, comp191780_c0_seq1, comp191922_c0_seq1, comp180563_c0_seq1, comp187267_c0_seq1, comp190641_c0_seq1, comp190752_c0_seq1, comp188072_c0_seq1, comp183018_c0_seq1, comp189575_c0_seq1, comp189717_c0_seq1, comp199237_c1_seq1, comp186354_c0_seq1, comp198769_c1_seq1, comp185104_c0_seq1, comp187857_c0_seq1, comp178615_c0_seq1, comp187667_c1_seq1, comp136477_c0_seq1, comp185997_c0_seq1, comp188436_c0_seq1, comp191062_c2_seq1, comp184747_c0_seq1, comp191236_c0_seq1, comp151041_c2_seq1, comp127346_c0_seq1, comp207768_c0_seq1, comp188551_c0_seq1, comp193017_c1_seq1, comp187301_c0_seq1, comp191347_c0_seq1, comp155015_c0_seq1, comp181637_c0_seq1, comp124236_c0_seq1, comp172249_c0_seq1, comp191458_c0_seq1, comp99704_c0_seq1, comp185247_c1_seq1, comp160679_c0_seq1, comp205047_c1_seq1, comp192037_c0_seq1, comp177671_c0_seq1, comp113245_c0_seq1, comp185805_c0_seq1, comp198356_c2_seq1, comp184413_c0_seq1, comp190434_c0_seq1, comp177000_c0_seq1, comp190288_c0_seq1, comp183021_c0_seq1, comp192263_c0_seq1, comp192215_c1_seq1, comp177893_c0_seq1, comp191013_c0_seq1, comp190545_c0_seq1, comp187860_c0_seq1, comp111749_c0_seq1, comp172954_c0_seq1, comp165541_c0_seq1, comp205910_c2_seq1, comp187971_c0_seq1, comp184750_c0_seq1, comp173391_c0_seq1, comp141247_c0_seq1, comp191235_c0_seq1, comp192742_c0_seq1, comp190909_c0_seq1, comp188550_c0_seq1, comp162431_c0_seq1, comp188229_c0_seq1, comp184861_c0_seq1, comp188198_c0_seq1, comp160824_c0_seq1, comp191572_c0_seq1, comp175841_c0_seq1, comp191714_c0_seq1, comp192726_c2_seq1, comp185199_c0_seq1, comp190433_c0_seq1, comp199672_c3_seq1, comp121351_c0_seq1, comp188677_c0_seq1, comp179289_c0_seq1, comp170871_c0_seq1, comp187427_c0_seq1, comp189256_c0_seq1, comp179134_c4_seq1, comp189367_c0_seq1, comp190770_c0_seq1, comp177797_c0_seq1, comp194221_c2_seq1, comp177015_c0_seq1, comp189288_c1_seq1, comp149457_c0_seq1, comp189735_c0_seq1, comp185872_c2_seq1, comp110582_c0_seq1, comp194332_c2_seq1, comp190691_c1_seq1, comp179879_c0_seq1, comp173900_c0_seq1, comp188149_c1_seq1, comp186625_c0_seq1, comp185793_c3_seq1, comp192282_c3_seq1, comp196446_c0_seq1, comp175377_c0_seq1, comp205160_c1_seq1, comp188565_c0_seq1, comp155033_c0_seq1, comp187315_c0_seq1, comp163949_c0_seq1, comp193194_c0_seq1, comp184987_c0_seq1, comp191618_c0_seq1, comp187426_c0_seq1, comp183737_c0_seq1, comp191587_c0_seq1, comp159983_c0_seq1, comp192007_c1_seq1, comp152034_c0_seq1, comp189180_c1_seq1, comp172489_c0_seq1, comp203648_c0_seq1, comp184427_c0_seq1, comp179771_c0_seq1, comp175043_c0_seq1, comp175777_c1_seq1, comp185792_c0_seq1, comp190448_c0_seq1, comp158844_c0_seq1, comp180738_c0_seq1, comp192277_c0_seq1, comp197937_c5_seq1, comp192229_c1_seq1, comp183150_c0_seq1, comp186181_c1_seq1, comp117285_c0_seq1, comp193895_c0_seq1, comp186292_c1_seq1, comp123559_c0_seq1, comp191253_c0_seq1, comp190927_c0_seq1, comp175633_c0_seq1, comp185887_c2_seq1, comp190896_c0_seq1, comp181907_c0_seq1, comp119850_c0_seq1, comp192200_c0_seq1, comp204738_c1_seq1, comp185521_c1_seq1, comp131888_c0_seq1, comp187219_c0_seq1, comp192311_c0_seq1, comp182601_c0_seq1, comp171242_c0_seq1, comp191843_c0_seq1, comp190451_c0_seq1, comp185791_c0_seq1, comp182712_c0_seq1, comp191030_c0_seq1, comp187299_c0_seq1, comp190704_c0_seq1, comp168620_c1_seq1, comp192391_c0_seq1, comp176197_c0_seq1, comp189527_c0_seq1, comp115712_c0_seq1, comp174942_c0_seq1, comp181431_c0_seq1, comp188135_c0_seq1, comp204262_c1_seq1, comp187809_c0_seq1, comp187667_c0_seq1, comp119049_c0_seq1, comp191062_c1_seq1, comp187778_c0_seq1, comp200652_c3_seq1, comp173198_c0_seq1, comp189749_c0_seq1, comp188357_c0_seq1, comp195853_c2_seq1, comp196349_c0_seq1, comp187107_c0_seq1, comp198324_c0_seq1, comp171369_c3_seq1, comp187076_c0_seq1, comp134009_c0_seq1, comp183387_c0_seq1, comp185358_c0_seq1, comp182137_c0_seq1, comp189304_c0_seq1, comp183498_c0_seq1, comp185615_c0_seq1, comp195294_c0_seq1, comp159696_c1_seq1, comp205079_c1_seq1, comp187555_c0_seq1, comp177845_c0_seq1, comp187812_c0_seq1, comp192184_c0_seq1, comp191858_c0_seq1, comp193687_c0_seq1, comp95088_c0_seq1, comp186084_c1_seq1, comp134568_c0_seq1, comp182838_c0_seq1, comp189863_c0_seq1, comp191413_c0_seq1, comp192916_c0_seq1, comp172315_c0_seq1, comp192552_c3_seq1, comp177321_c1_seq1, comp169630_c0_seq1, comp192726_c1_seq1, comp187190_c0_seq1, comp118250_c0_seq1, comp186864_c0_seq1, comp174401_c0_seq1, comp187876_c2_seq1, comp192885_c0_seq1, comp170407_c1_seq1, comp193163_c1_seq1, comp176230_c0_seq1, comp191635_c0_seq1, comp181925_c0_seq1, comp190243_c0_seq1, comp192996_c0_seq1, comp9900_c0_seq1, comp106791_c0_seq1, comp170819_c0_seq1, comp132326_c1_seq1, comp208861_c0_seq1, comp190611_c0_seq1, comp163521_c0_seq1, comp202273_c0_seq1, comp181223_c0_seq1, comp187780_c0_seq1, comp190417_c1_seq1, comp177880_c1_seq1, comp189288_c0_seq1, comp192551_c0_seq1, comp179578_c0_seq1, comp165271_c1_seq1, comp189399_c0_seq1, comp183420_c0_seq1, comp179499_c1_seq1, comp191270_c0_seq1, comp180310_c0_seq1, comp187938_c0_seq1, comp168698_c0_seq1, comp195006_c0_seq1, comp162830_c0_seq1, comp176019_c0_seq1, comp142769_c2_seq1, comp189065_c0_seq1, comp172188_c0_seq1, comp178887_c0_seq1, comp185376_c0_seq1, comp189180_c0_seq1, comp179612_c0_seq1, comp176245_c0_seq1, comp185487_c0_seq1, comp182408_c0_seq1, comp184797_c3_seq1, comp189291_c0_seq1, comp186212_c0_seq1, comp184237_c0_seq1, comp190258_c0_seq1, comp187715_c0_seq1, comp186181_c0_seq1, comp130992_c0_seq1, comp189801_c0_seq1, comp197346_c1_seq1, comp152177_c0_seq1, comp186434_c0_seq1, comp186292_c0_seq1, comp183213_c0_seq1, comp185042_c0_seq1, comp187937_c0_seq1, comp189912_c0_seq1, comp184574_c0_seq1, comp168843_c0_seq1, comp191205_c0_seq1, comp193034_c0_seq1, comp196512_c0_seq1, comp196370_c0_seq1, comp205877_c0_seq1, comp186802_c0_seq1, comp201232_c2_seq1, comp197873_c0_seq1, comp108332_c0_seq1, comp186608_c1_seq1, comp180214_c0_seq1, comp182967_c0_seq1, comp141439_c0_seq1, comp180068_c0_seq1, comp186913_c0_seq1, comp190959_c0_seq1, comp179500_c0_seq1, comp188742_c0_seq1, comp140320_c1_seq1, comp119660_c0_seq1, comp178890_c0_seq1, comp185521_c0_seq1, comp147214_c0_seq1, comp162477_c0_seq1, comp191538_c0_seq1, comp191348_c1_seq1, comp175617_c1_seq1, comp190146_c0_seq1, comp204437_c4_seq1, comp190403_c0_seq1, comp181797_c0_seq1, comp179580_c0_seq1, comp192232_c0_seq1, comp9772_c0_seq1, comp191906_c0_seq1, comp180547_c0_seq1, comp29532_c0_seq1, comp192711_c0_seq1, comp182855_c0_seq1, comp190851_c0_seq1, comp192680_c0_seq1, comp179849_c0_seq1, comp198884_c2_seq1, comp192791_c0_seq1, comp177207_c0_seq1, comp171369_c2_seq1, comp149649_c0_seq1, comp179036_c0_seq1, comp190994_c1_seq1, comp188646_c0_seq1, comp159696_c0_seq1, comp129385_c0_seq1, comp179515_c0_seq1, comp182169_c0_seq1, comp176405_c0_seq1, comp187476_c0_seq1, comp207276_c0_seq1, comp179595_c0_seq1, comp186084_c0_seq1, comp202353_c1_seq1, comp192247_c0_seq1, comp185758_c0_seq1, comp109405_c0_seq1, comp183898_c0_seq1, comp186337_c0_seq1, comp166917_c0_seq1, comp139685_c0_seq1, comp189483_c1_seq1, comp165525_c0_seq1, comp185762_c3_seq1, comp170039_c0_seq1, comp160329_c0_seq1, comp192469_c0_seq1, comp185202_c0_seq1, comp189926_c0_seq1, comp191219_c0_seq1, comp186705_c0_seq1, comp192726_c0_seq1, comp147010_c0_seq1, comp172125_c0_seq1, comp200667_c2_seq1, comp170407_c0_seq1, comp133607_c0_seq1, comp179403_c0_seq1, comp162526_c0_seq1, comp199672_c1_seq1, comp175572_c0_seq1, comp180228_c0_seq1, comp184956_c0_seq1, comp180086_c0_seq1, comp129384_c0_seq1, comp183706_c0_seq1, comp132326_c0_seq1, comp114589_c0_seq1, comp188792_c1_seq1, comp136352_c0_seq1, comp186340_c0_seq1, comp190528_c0_seq1, comp192503_c0_seq1, comp190386_c0_seq1, comp173073_c1_seq1, comp190497_c0_seq1, comp165192_c1_seq1, comp192282_c1_seq1, comp63094_c0_seq1, comp191222_c0_seq1, comp206203_c1_seq1, comp192725_c0_seq1, comp185170_c0_seq1, comp192840_c0_seq1, comp186930_c0_seq1, comp181592_c0_seq1, comp190976_c0_seq1, comp191701_c0_seq1, comp142769_c1_seq1, comp187046_c0_seq1, comp131857_c0_seq1, comp189017_c0_seq1, comp179307_c0_seq1, comp180453_c0_seq1, comp189128_c0_seq1, comp11054_c0_seq1, comp179418_c0_seq1, comp132551_c0_seq1, comp191923_c0_seq1, comp182044_c2_seq1, comp185439_c0_seq1, comp197937_c3_seq1, comp189049_c1_seq1, comp192039_c0_seq1, comp187379_c0_seq1, comp190642_c0_seq1, comp168427_c0_seq1, comp169788_c0_seq1, comp166567_c0_seq1, comp141043_c1_seq1, comp179755_c0_seq1, comp189417_c1_seq1, comp174559_c0_seq1, comp188215_c0_seq1, comp183019_c0_seq1, comp188184_c0_seq1, comp193657_c3_seq1, comp186608_c0_seq1, comp192487_c0_seq1, comp165397_c0_seq1, comp187969_c0_seq1, comp140320_c0_seq1, comp190769_c0_seq1, comp186719_c0_seq1, comp179310_c0_seq1, comp185185_c0_seq1, comp191348_c0_seq1, comp180996_c2_seq1, comp189131_c0_seq1, comp198515_c0_seq1, comp158047_c1_seq1, comp170279_c0_seq1, comp182999_c0_seq1, comp188916_c0_seq1, comp190209_c0_seq1, comp120980_c0_seq1, comp178140_c0_seq1, comp184303_c0_seq1, comp182186_c0_seq1, comp203461_c2_seq1, comp195516_c0_seq1, comp188885_c0_seq1, comp192153_c0_seq1, comp98282_c0_seq1, comp139480_c0_seq1, comp187493_c0_seq1, comp189610_c0_seq1, comp150157_c0_seq1, comp183946_c0_seq1, comp177593_c1_seq1, comp176533_c0_seq1, comp187750_c0_seq1, comp191796_c0_seq1, comp174815_c0_seq1, comp107257_c1_seq1, comp193719_c1_seq1, comp204325_c0_seq1, comp173281_c0_seq1, comp182807_c0_seq1, comp104337_c0_seq1, comp189369_c0_seq1, comp192486_c0_seq1, comp193993_c0_seq1, comp180023_c0_seq1, comp186580_c0_seq1, comp194219_c2_seq1, comp184862_c0_seq1, comp116501_c0_seq1, comp184973_c0_seq1, comp192965_c0_seq1, comp189785_c2_seq1, comp192917_c1_seq1, comp191715_c0_seq1, comp189035_c0_seq1, comp183692_c0_seq1, comp167913_c1_seq1, comp182442_c0_seq1, comp193801_c0_seq1, comp99930_c0_seq1, comp189146_c0_seq1, comp181050_c0_seq1, comp110135_c0_seq1, comp191941_c0_seq1, comp187701_c1_seq1, comp129559_c0_seq1, comp180835_c0_seq1, comp114050_c0_seq1, comp187397_c0_seq1, comp189368_c0_seq1, comp185679_c0_seq1, comp176437_c0_seq1, comp167049_c0_seq1, comp190913_c0_seq1, comp176548_c0_seq1, comp186369_c0_seq1, comp196336_c0_seq1, comp122521_c0_seq1, comp192473_c2_seq1, comp186626_c0_seq1, comp200000_c1_seq1, comp177096_c0_seq1, comp185234_c0_seq1, comp189958_c0_seq1, comp187205_c0_seq1, comp174100_c2_seq1, comp186737_c0_seq1, comp169167_c1_seq1, comp185345_c0_seq1, comp191508_c0_seq1, comp180149_c0_seq1, comp167754_c0_seq1, comp179435_c0_seq1, comp188934_c0_seq1, comp188792_c0_seq1, comp204708_c3_seq1, comp183738_c0_seq1, comp183596_c0_seq1, comp188010_c0_seq1, comp193531_c2_seq1, comp188744_c1_seq1, comp175857_c0_seq1, comp202848_c3_seq1, comp186150_c0_seq1, comp115235_c0_seq1, comp192167_c0_seq1, comp182457_c0_seq1, comp179914_c0_seq1, comp185793_c0_seq1, comp185935_c0_seq1, comp188232_c0_seq1, comp164866_c0_seq1, comp183036_c0_seq1, comp170105_c0_seq1, comp174833_c0_seq1, comp193003_c0_seq1, comp202641_c1_seq1, comp191143_c0_seq1, comp184654_c0_seq1, comp190817_c0_seq1, comp186483_c0_seq1, comp192646_c0_seq1, comp183404_c0_seq1, comp192709_c1_seq1, comp175492_c0_seq1, comp191365_c0_seq1, comp192872_c0_seq1, comp183484_c0_seq1, comp187430_c0_seq1, comp182092_c0_seq1, comp112826_c0_seq1, comp182044_c1_seq1, comp192201_c0_seq1, comp180374_c0_seq1, comp131111_c0_seq1, comp191397_c1_seq1, comp192312_c0_seq1, comp183662_c1_seq1, comp191844_c0_seq1, comp170917_c0_seq1, comp172750_c0_seq1, comp192281_c0_seq1, comp176550_c0_seq1, comp206794_c1_seq1, comp191765_c1_seq1, comp190563_c0_seq1, comp200621_c2_seq1, comp187557_c0_seq1, comp176198_c0_seq1, comp131444_c0_seq1, comp186307_c0_seq1, comp184910_c0_seq1, comp193657_c2_seq1, comp190931_c0_seq1, comp177034_c0_seq1, comp130163_c0_seq1, comp160284_c1_seq1, comp196239_c0_seq1, comp186529_c0_seq1, comp192681_c1_seq1, comp196354_c0_seq1, comp175427_c0_seq1, comp188584_c0_seq1, comp179342_c0_seq1, comp57519_c0_seq1, comp196718_c0_seq1, comp166265_c0_seq1, comp151359_c0_seq1, comp198662_c0_seq1, comp203029_c4_seq1, comp184078_c0_seq1, comp179706_c0_seq1, comp188948_c0_seq1, comp196580_c3_seq1, comp192074_c0_seq1, comp158495_c0_seq1, comp187556_c0_seq1, comp134347_c0_seq1, comp176454_c0_seq1, comp185696_c0_seq1, comp191859_c0_seq1, comp175986_c0_seq1, comp123099_c0_seq1, comp187619_c1_seq1, comp183978_c0_seq1, comp190467_c0_seq1, comp188250_c0_seq1, comp186275_c0_seq1, comp184256_c1_seq1, comp171369_c0_seq1, comp184557_c0_seq1, comp171452_c2_seq1, comp197745_c0_seq1, comp187893_c0_seq1, comp191303_c0_seq1, comp182839_c0_seq1, comp192490_c2_seq1, comp166042_c0_seq1, comp186643_c0_seq1, comp195885_c0_seq1, comp197971_c0_seq1, comp166153_c0_seq1, comp192775_c0_seq1, comp192917_c0_seq1, comp162464_c0_seq1, comp162606_c0_seq1, comp172126_c1_seq1, comp191383_c0_seq1, comp104595_c0_seq1, comp143366_c0_seq1, comp190133_c0_seq1, comp176231_c0_seq1, comp192104_c0_seq1, comp203222_c3_seq1, comp175905_c0_seq1, comp198613_c1_seq1, comp192997_c0_seq1, comp188903_c1_seq1, comp180534_c0_seq1, comp192073_c0_seq1, comp191747_c0_seq1, comp188599_c0_seq1, comp182620_c0_seq1, comp182125_c2_seq1, comp170935_c0_seq1, comp141985_c0_seq1, comp179468_c0_seq1, comp191925_c1_seq1, comp189099_c1_seq1, comp189546_c0_seq1, comp176790_c0_seq1, comp187654_c2_seq1, comp190149_c3_seq1, comp182953_c0_seq1, comp201246_c0_seq1, comp190021_c0_seq1, comp183390_c0_seq1, comp188265_c0_seq1, comp180311_c0_seq1, comp173822_c0_seq1, comp189768_c0_seq1, comp187015_c0_seq1, comp182985_c1_seq1, comp189879_c0_seq1, comp197653_c3_seq1, comp188744_c0_seq1, comp183821_c1_seq1, comp149045_c0_seq1, comp192008_c0_seq1, comp179308_c1_seq1, comp189323_c0_seq1, comp188807_c1_seq1, comp185488_c0_seq1, comp200701_c0_seq1, comp187605_c0_seq1, comp182409_c0_seq1, comp186213_c0_seq1, comp179724_c0_seq1, comp192088_c0_seq1, comp187574_c0_seq1, comp199989_c1_seq1, comp202641_c0_seq1, comp189545_c0_seq1, comp197395_c0_seq1, comp189802_c0_seq1, comp7128_c0_seq1, comp184606_c0_seq1, comp192456_c0_seq1, comp162145_c0_seq1, comp191988_c0_seq1, comp193035_c0_seq1, comp186546_c0_seq1, comp157437_c1_seq1, comp149746_c0_seq1, comp185154_c0_seq1, comp191175_c0_seq1, comp191317_c0_seq1, comp190980_c1_seq1, comp190849_c0_seq1, comp188490_c0_seq1, comp186772_c0_seq1, comp186914_c0_seq1, comp183547_c0_seq1, comp192789_c0_seq1, comp194764_c0_seq1, comp197937_c1_seq1, comp180184_c0_seq1, comp100027_c0_seq1, comp186101_c0_seq1, comp185633_c0_seq1, comp180437_c0_seq1, comp191654_c0_seq1, comp173948_c0_seq1, comp106837_c0_seq1, comp129593_c0_seq1, comp181798_c0_seq1, comp203541_c2_seq1, comp193293_c1_seq1, comp188921_c1_seq1, comp192091_c0_seq1, comp195264_c1_seq1, comp184162_c1_seq1, comp191828_c1_seq1, comp190484_c0_seq1, comp193657_c1_seq1, comp133083_c0_seq1, comp156857_c1_seq1, comp104421_c0_seq1, comp172893_c0_seq1, comp191063_c0_seq1, comp131507_c0_seq1, comp121655_c0_seq1, comp192376_c1_seq1, comp143303_c0_seq1, comp192823_c0_seq1, comp141443_c0_seq1, comp169216_c0_seq1, comp200014_c0_seq1, comp189786_c0_seq1, comp196005_c4_seq1, comp192855_c1_seq1, comp175780_c0_seq1, comp175459_c0_seq1, comp188647_c0_seq1, comp191910_c0_seq1, comp189084_c0_seq1, comp167689_c0_seq1, comp188869_c0_seq1, comp190245_c2_seq1, comp186227_c0_seq1, comp154056_c0_seq1, comp183117_c0_seq1, comp173265_c0_seq1, comp178409_c1_seq1, comp190499_c0_seq1, comp158895_c0_seq1, comp181257_c0_seq1, comp203778_c2_seq1, comp185061_c0_seq1, comp189931_c0_seq1, comp176739_c0_seq1, comp159616_c0_seq1, comp166998_c0_seq1, comp177291_c0_seq1, comp183454_c0_seq1, comp192838_c0_seq1, comp174066_c0_seq1, comp176041_c0_seq1, comp188903_c0_seq1, comp166185_c0_seq1, comp186786_c0_seq1, comp190054_c0_seq1, comp186738_c1_seq1, comp199784_c1_seq1, comp141569_c0_seq1, comp182173_c0_seq1, comp146575_c1_seq1, comp182125_c1_seq1, comp190165_c0_seq1, comp173966_c0_seq1, comp187480_c0_seq1, comp187622_c0_seq1, comp192136_c0_seq1, comp193643_c0_seq1, comp175795_c0_seq1, comp145626_c0_seq1, comp185762_c0_seq1, comp191779_c0_seq1, comp179852_c0_seq1, comp197939_c3_seq1, comp189099_c0_seq1, comp185873_c0_seq1, comp191894_c0_seq1, comp192314_c1_seq1, comp187654_c1_seq1, comp174771_c0_seq1, comp171099_c1_seq1, comp192473_c0_seq1, comp193627_c2_seq1, comp180010_c0_seq1, comp200813_c2_seq1, comp173632_c0_seq1, comp175461_c0_seq1, comp190866_c0_seq1, comp186630_c1_seq1, comp201393_c0_seq1, comp188439_c0_seq1, comp193531_c0_seq1, comp190310_c0_seq1, comp186852_c1_seq1, comp189018_c0_seq1, comp132441_c0_seq1, comp191813_c0_seq1, comp191671_c0_seq1, comp140433_c0_seq1, comp190421_c0_seq1, comp203237_c2_seq1, comp192202_c1_seq1, comp182651_c0_seq1, comp137538_c0_seq1, comp169678_c0_seq1, comp180933_c0_seq1, comp185808_c0_seq1, comp176278_c0_seq1, comp189608_c0_seq1, comp188216_c0_seq1, comp199433_c0_seq1, comp189723_c0_seq1, comp176389_c0_seq1, comp205850_c1_seq1, comp173168_c0_seq1, comp180664_c2_seq1, comp189577_c0_seq1, comp199097_c1_seq1, comp189834_c0_seq1, comp192602_c2_seq1, comp188137_c1_seq1, comp186609_c0_seq1, comp165398_c0_seq1, comp183246_c0_seq1, comp167515_c0_seq1, comp139957_c0_seq1, comp159492_c0_seq1, comp179311_c0_seq1, comp182889_c0_seq1, comp192682_c2_seq1, comp152578_c0_seq1, comp136847_c0_seq1, comp186835_c0_seq1, comp189132_c0_seq1, comp179280_c0_seq1, comp187272_c0_seq1, comp187414_c0_seq1, comp188921_c0_seq1, comp163124_c0_seq1, comp183725_c0_seq1, comp183579_c0_seq1, comp169681_c0_seq1, comp191717_c0_seq1, comp191575_c0_seq1, comp189870_c4_seq1, comp184162_c0_seq1, comp175698_c0_seq1, comp99675_c0_seq1, comp183694_c0_seq1, comp186133_c0_seq1, comp176281_c0_seq1, comp175955_c0_seq1, comp189611_c0_seq1, comp194859_c1_seq1, comp179901_c0_seq1, comp175031_c0_seq1, comp19487_c0_seq1, comp136256_c0_seq1, comp156857_c0_seq1, comp183023_c0_seq1, comp187751_c0_seq1, comp167884_c1_seq1, comp189580_c0_seq1, comp192522_c0_seq1, comp187862_c0_seq1, comp184641_c0_seq1, comp161597_c0_seq1, comp133403_c0_seq1, comp205497_c1_seq1, comp185220_c0_seq1, comp190468_c1_seq1, comp188985_c2_seq1, comp190915_c0_seq1, comp186723_c0_seq1, comp186581_c0_seq1, comp177851_c4_seq1, comp101086_c0_seq1, comp182892_c0_seq1, comp115618_c1_seq1, comp180135_c0_seq1, comp190884_c0_seq1, comp177450_c0_seq1, comp191304_c1_seq1, comp191605_c0_seq1, comp134062_c0_seq1, comp182142_c1_seq1, comp189036_c0_seq1, comp190324_c0_seq1, comp183693_c0_seq1, comp185810_c0_seq1, comp181816_c1_seq1, comp170762_c0_seq1, comp173201_c0_seq1, comp179437_c0_seq1, comp179295_c0_seq1, comp187429_c0_seq1, comp142533_c0_seq1, comp171452_c0_seq1, comp190803_c0_seq1, comp192490_c0_seq1, comp190613_c1_seq1, comp179659_c0_seq1, comp188123_c0_seq1, comp189484_c0_seq1, comp191050_c1_seq1, comp160461_c0_seq1, comp188092_c0_seq1, comp197618_c0_seq1, comp189595_c0_seq1, comp199704_c0_seq1, comp188345_c0_seq1, comp160524_c1_seq1, comp194366_c0_seq1, comp156174_c0_seq1, comp188456_c0_seq1, comp169362_c0_seq1, comp185093_c0_seq1, comp184909_c0_seq1, comp187064_c0_seq1, comp188713_c0_seq1, comp197031_c0_seq1, comp146575_c0_seq1, comp184878_c0_seq1, comp182125_c0_seq1, comp185457_c0_seq1, comp191478_c0_seq1, comp129563_c0_seq1, comp161440_c1_seq1, comp179551_c0_seq1, comp177576_c0_seq1, comp191703_c2_seq1, comp200334_c1_seq1, comp192057_c0_seq1, comp176441_c0_seq1, comp185825_c0_seq1, comp188122_c0_seq1, comp127032_c0_seq1, comp189435_c1_seq1, comp186214_c1_seq1, comp201568_c3_seq1, comp182715_c0_seq1, comp166696_c0_seq1, comp183104_c1_seq1, comp191144_c0_seq1, comp186630_c0_seq1, comp188601_c0_seq1, comp183405_c0_seq1, comp93726_c0_seq1, comp182937_c0_seq1, comp192267_c2_seq1, comp199434_c2_seq1, comp188570_c0_seq1, comp171835_c0_seq1, comp183374_c0_seq1, comp190005_c0_seq1, comp183516_c0_seq1, comp187320_c0_seq1, comp200655_c3_seq1, comp176837_c1_seq1, comp186852_c0_seq1, comp172414_c0_seq1, comp178971_c0_seq1, comp120566_c0_seq1, comp138950_c0_seq1, comp187241_c1_seq1, comp196625_c1_seq1, comp183742_c0_seq1, comp192202_c0_seq1, comp192060_c0_seq1, comp185713_c0_seq1, comp175861_c0_seq1, comp172640_c0_seq1, comp198438_c0_seq1, comp162926_c0_seq1, comp192171_c0_seq1, comp192313_c0_seq1, comp189307_c0_seq1, comp189165_c0_seq1, comp173330_c0_seq1, comp206937_c1_seq1, comp189276_c0_seq1, comp190374_c1_seq1, comp150543_c0_seq1, comp180664_c1_seq1, comp190821_c0_seq1, comp122203_c0_seq1, comp203637_c2_seq1, comp179819_c0_seq1, comp186308_c0_seq1, comp192602_c1_seq1, comp191400_c0_seq1, comp193963_c1_seq1, comp186277_c0_seq1, comp176567_c0_seq1, comp188248_c0_seq1, comp193019_c0_seq1, comp191480_c0_seq1, comp169999_c1_seq1, comp191159_c0_seq1, comp188616_c0_seq1, comp117559_c0_seq1, comp177209_c1_seq1, comp146478_c0_seq1, comp175397_c0_seq1, comp191543_c1_seq1, comp189053_c0_seq1, comp177368_c0_seq1, comp179343_c0_seq1, comp200991_c3_seq1, comp188537_c1_seq1, comp173679_c0_seq1, comp187193_c0_seq1, comp194831_c2_seq1, comp187145_c1_seq1, comp185617_c0_seq1, comp194859_c0_seq1, comp197413_c0_seq1, comp186054_c0_seq1, comp182507_c0_seq1, comp189390_c0_seq1, comp184194_c0_seq1, comp190357_c0_seq1, comp186165_c0_seq1, comp176455_c0_seq1, comp107515_c0_seq1, comp175063_c0_seq1, comp179791_c0_seq1, comp191943_c2_seq1, comp185954_c0_seq1, comp188985_c1_seq1, comp167324_c0_seq1, comp176566_c0_seq1, comp177851_c3_seq1, comp184704_c0_seq1, comp193946_c0_seq1, comp172877_c0_seq1, comp175174_c0_seq1, comp115618_c0_seq1, comp138516_c0_seq1, comp188362_c0_seq1, comp187894_c0_seq1, comp134827_c0_seq1, comp192665_c0_seq1, comp179965_c1_seq1, comp185252_c0_seq1, comp181258_c1_seq1, comp192776_c0_seq1, comp89663_c0_seq1, comp182142_c0_seq1, comp166999_c1_seq1, comp191194_c1_seq1, comp203223_c3_seq1, comp191495_c0_seq1, comp191637_c0_seq1, comp175906_c0_seq1, comp138964_c0_seq1, comp188952_c0_seq1, comp135743_c0_seq1, comp133768_c0_seq1, comp192220_c0_seq1, comp183871_c0_seq1, comp190502_c0_seq1, comp174483_c0_seq1, comp176600_c0_seq1, comp170012_c0_seq1, comp182285_c1_seq1, comp191669_c1_seq1, comp192442_c0_seq1, comp184703_c0_seq1, comp178077_c0_seq1, comp184371_c1_seq1, comp194909_c3_seq1, comp171484_c0_seq1, comp191161_c0_seq1, comp190693_c0_seq1, comp183280_c0_seq1, comp180170_c0_seq1, comp191640_c0_seq1, comp202627_c2_seq1, comp183901_c0_seq1, comp191751_c0_seq1, comp9296_c0_seq1, comp184799_c0_seq1, comp190501_c0_seq1, comp147217_c0_seq1, comp192009_c0_seq1, comp109949_c0_seq1, comp182157_c0_seq1, comp191399_c0_seq1, comp184128_c0_seq1, comp180570_c1_seq1, comp178080_c0_seq1, comp187606_c0_seq1, comp185489_c0_seq1, comp182268_c0_seq1, comp186996_c0_seq1, comp185299_c1_seq1, comp186072_c0_seq1, comp184239_c0_seq1, comp198629_c1_seq1, comp181018_c0_seq1, comp96389_c0_seq1, comp107276_c0_seq1, comp177865_c0_seq1, comp194175_c0_seq1, comp203765_c2_seq1, comp188411_c0_seq1, comp185968_c0_seq1, comp191207_c0_seq1, comp190739_c0_seq1, comp190597_c0_seq1, comp188380_c0_seq1, comp187130_c0_seq1, comp118968_c0_seq1, comp184687_c0_seq1, comp186804_c0_seq1, comp188633_c0_seq1, comp187241_c0_seq1, comp186915_c0_seq1, comp172193_c0_seq1, comp205066_c0_seq1, comp192012_c0_seq1, comp175671_c0_seq1, comp175813_c0_seq1, comp164454_c0_seq1, comp191398_c0_seq1, comp201602_c2_seq1, comp186884_c0_seq1, comp193325_c1_seq1, comp194610_c4_seq1, comp173949_c0_seq1, comp181799_c0_seq1, comp193294_c1_seq1, comp192234_c0_seq1, comp203352_c3_seq1, comp182382_c0_seq1, comp190184_c1_seq1, comp183837_c1_seq1, comp182493_c0_seq1, comp192602_c0_seq1, comp134733_c0_seq1, comp139593_c1_seq1, comp180104_c0_seq1, comp186198_c0_seq1, comp181417_c1_seq1, comp169999_c0_seq1, comp180073_c0_seq1, comp191290_c0_seq1, comp184943_c0_seq1, comp189818_c0_seq1, comp170505_c0_seq1, comp190964_c0_seq1, comp161121_c0_seq1, comp201217_c1_seq1, comp192793_c0_seq1, comp177209_c0_seq1, comp175349_c0_seq1, comp151380_c0_seq1, comp182845_c2_seq1, comp190151_c0_seq1, comp188537_c0_seq1, comp193868_c3_seq1, comp191464_c1_seq1, comp177289_c0_seq1, comp189085_c0_seq1, comp165992_c1_seq1, comp170953_c0_seq1, comp124911_c0_seq1, comp187509_c0_seq1, comp186899_c0_seq1, comp201617_c2_seq1, comp189196_c0_seq1, comp184257_c0_seq1, comp200526_c1_seq1, comp186038_c1_seq1, comp201621_c5_seq1, comp184368_c0_seq1, comp195585_c0_seq1, comp158785_c0_seq1, comp188172_c0_seq1, comp173266_c0_seq1, comp173408_c0_seq1, comp189675_c0_seq1, comp175237_c0_seq1, comp129053_c0_seq1, comp192617_c0_seq1, comp185986_c0_seq1, comp189932_c0_seq1, comp185204_c0_seq1, comp139798_c0_seq1, comp191336_c0_seq1, comp190868_c0_seq1, comp186676_c0_seq1, comp193899_c1_seq1, comp178941_c0_seq1, comp182063_c0_seq1, comp186933_c0_seq1, comp181737_c0_seq1, comp190979_c0_seq1, comp188409_c2_seq1, comp183566_c0_seq1, comp190055_c0_seq1, comp183708_c0_seq1, comp173856_c0_seq1, comp187512_c0_seq1, comp192026_c0_seq1, comp195057_c1_seq1, comp198393_c1_seq1, comp185652_c0_seq1, comp188683_c1_seq1, comp187623_c0_seq1, comp167022_c0_seq1, comp184260_c0_seq1, comp163333_c0_seq1, comp194033_c1_seq1, comp192505_c0_seq1, comp172638_c1_seq1, comp192315_c1_seq1, comp190645_c0_seq1, comp192616_c0_seq1, comp146432_c0_seq1, comp201057_c0_seq1, comp186710_c0_seq1, comp191958_c1_seq1, comp190756_c0_seq1, comp201140_c2_seq1, comp191034_c1_seq1, comp193005_c1_seq1, comp173633_c0_seq1, comp192842_c0_seq1, comp175414_c1_seq1, comp193220_c9_seq1, comp159379_c0_seq1, comp186469_c0_seq1, comp171884_c0_seq1, comp179056_c0_seq1, comp185219_c0_seq1, comp143544_c0_seq1, comp193069_c0_seq1, comp147027_c0_seq1, comp207121_c1_seq1, comp182430_c0_seq1, comp191672_c0_seq1, comp185188_c0_seq1, comp181962_c0_seq1, comp187159_c0_seq1, comp190280_c0_seq1, comp182541_c0_seq1, comp189245_c0_seq1, comp190391_c0_seq1, comp187385_c0_seq1, comp205483_c1_seq1, comp112320_c0_seq1, comp188888_c0_seq1, comp189166_c1_seq1, comp201794_c1_seq1, comp177004_c0_seq1, comp186246_c0_seq1, comp192267_c0_seq1, comp185889_c0_seq1, comp192378_c0_seq1, comp189693_c0_seq1, comp189835_c0_seq1, comp185699_c1_seq1, comp186614_c0_seq1, comp178428_c1_seq1, comp190791_c1_seq1, comp187051_c0_seq1, comp185218_c0_seq1, comp115668_c0_seq1, comp188554_c0_seq1, comp201889_c3_seq1, comp192857_c0_seq1, comp188665_c0_seq1, comp194686_c0_seq1, comp188617_c1_seq1, comp173759_c0_seq1, comp191607_c0_seq1, comp187273_c0_seq1, comp184052_c0_seq1, comp188922_c0_seq1, comp192044_c0_seq1, comp191718_c0_seq1, comp187384_c0_seq1, comp200290_c1_seq1, comp183837_c0_seq1, comp126294_c0_seq1, comp207136_c1_seq1, comp164739_c0_seq1, comp171228_c0_seq1, comp191829_c0_seq1, comp196101_c0_seq1, comp189422_c1_seq1, comp178939_c2_seq1, comp180585_c0_seq1, comp192266_c0_seq1, comp184531_c0_seq1, comp185587_c1_seq1, comp163462_c0_seq1, comp179871_c0_seq1, comp120216_c0_seq1, comp194162_c1_seq1, comp186471_c0_seq1, comp181417_c0_seq1, comp192492_c0_seq1, comp180025_c0_seq1, comp191242_c0_seq1, comp190774_c0_seq1, comp131398_c0_seq1, comp183503_c0_seq1, comp195776_c1_seq1, comp164263_c0_seq1, comp188810_c0_seq1, comp194831_c0_seq1, comp183614_c0_seq1, comp173762_c0_seq1, comp136962_c0_seq1, comp169249_c0_seq1, comp130374_c0_seq1, comp192919_c1_seq1, comp193550_c0_seq1, comp183840_c0_seq1, comp192539_c3_seq1, comp178859_c0_seq1, comp158258_c0_seq1, comp170715_c1_seq1, comp103652_c0_seq1, comp192411_c0_seq1, comp179296_c0_seq1, comp182701_c0_seq1, comp192221_c1_seq1, comp190662_c0_seq1, comp205643_c1_seq1, comp130964_c0_seq1, comp200720_c2_seq1, comp190614_c1_seq1, comp186149_c0_seq1, comp192700_c1_seq1, comp180202_c1_seq1, comp188603_c0_seq1, comp202391_c4_seq1, comp176918_c0_seq1, comp189742_c3_seq1, comp187989_c0_seq1, comp188409_c1_seq1, comp191257_c0_seq1, comp186739_c0_seq1, comp52632_c0_seq1, comp191641_c1_seq1, comp189151_c0_seq1, comp192653_c3_seq1, comp115015_c0_seq1, comp190118_c0_seq1, comp198155_c2_seq1, comp166506_c0_seq1, comp178779_c1_seq1, comp134078_c0_seq1, comp186041_c0_seq1, comp185573_c0_seq1, comp172638_c0_seq1, comp185684_c0_seq1, comp192315_c0_seq1, comp191847_c0_seq1, comp187655_c0_seq1, comp179774_c0_seq1, comp186263_c0_seq1, comp185937_c0_seq1, comp187770_c0_seq1, comp185013_c0_seq1, comp186520_c0_seq1, comp190708_c0_seq1, comp188301_c1_seq1, comp166030_c0_seq1, comp191879_c1_seq1, comp104357_c0_seq1, comp138472_c0_seq1, comp171725_c0_seq1, comp178750_c0_seq1, comp184771_c0_seq1, comp187944_c1_seq1, comp147971_c0_seq1, comp191256_c0_seq1, comp186742_c0_seq1, comp189915_c1_seq1, comp183375_c0_seq1, comp191513_c0_seq1, comp185302_c1_seq1, comp187131_c1_seq1, comp192874_c0_seq1, comp183632_c0_seq1, comp185461_c0_seq1, comp169730_c0_seq1, comp194845_c0_seq1, comp191624_c0_seq1, comp191482_c0_seq1, comp177722_c0_seq1, comp180075_c1_seq1, comp165895_c0_seq1, comp192203_c0_seq1, comp191735_c0_seq1, comp189055_c0_seq1, comp163510_c0_seq1, comp85512_c0_seq1, comp188971_c1_seq1, comp144412_c0_seq1, comp137923_c0_seq1, comp191608_c2_seq1, comp171613_c0_seq1, comp181133_c1_seq1, comp190822_c0_seq1, comp177849_c0_seq1, comp189388_c0_seq1, comp172050_c0_seq1, comp188138_c0_seq1, comp191401_c0_seq1, comp190791_c0_seq1, comp201044_c1_seq1, comp189499_c0_seq1, comp183520_c0_seq1, comp185000_c2_seq1, comp186278_c0_seq1, comp173810_c0_seq1, comp192299_c0_seq1, comp179007_c0_seq1, comp188249_c0_seq1, comp191370_c0_seq1, comp178397_c0_seq1, comp169155_c0_seq1, comp186389_c0_seq1, comp186646_c0_seq1, comp190965_c1_seq1, comp189054_c0_seq1, comp185365_c0_seq1, comp133980_c0_seq1, comp188843_c0_seq1, comp191960_c0_seq1, comp175766_c0_seq1, comp178939_c1_seq1, comp17469_c0_seq1, comp188030_c0_seq1, comp126357_c0_seq1, comp178320_c0_seq1, comp185587_c0_seq1, comp185729_c0_seq1, comp168464_c0_seq1, comp16188_c0_seq1, comp193836_c0_seq1, comp186423_c0_seq1, comp190469_c0_seq1, comp199116_c2_seq1, comp180759_c0_seq1, comp189901_c0_seq1, comp197446_c1_seq1, comp177150_c0_seq1, comp186392_c0_seq1, comp189707_c1_seq1, comp165465_c0_seq1, comp194526_c0_seq1, comp172989_c0_seq1, comp193868_c1_seq1, comp177071_c1_seq1, comp182956_c0_seq1, comp169522_c0_seq1, comp191416_c0_seq1, comp191274_c0_seq1, comp181706_c0_seq1, comp172322_c0_seq1, comp188236_c2_seq1, comp172176_c0_seq1, comp183393_c0_seq1, comp142599_c1_seq1, comp192860_c2_seq1, comp191385_c0_seq1, comp192539_c2_seq1, comp129612_c0_seq1, comp184848_c1_seq1, comp190135_c0_seq1, comp192110_c0_seq1, comp125923_c0_seq1, comp177740_c0_seq1, comp186200_c0_seq1, comp183709_c1_seq1, comp190503_c0_seq1, comp124496_c0_seq1, comp191864_c0_seq1, comp190614_c0_seq1, comp192443_c0_seq1, comp176570_c0_seq1, comp191051_c0_seq1, comp139449_c0_seq1, comp165610_c0_seq1, comp200641_c2_seq1, comp182844_c0_seq1, comp192364_c1_seq1, comp161917_c0_seq1, comp136660_c0_seq1, comp190694_c0_seq1, comp172210_c0_seq1, comp190836_c0_seq1, comp204985_c4_seq1, comp180060_c0_seq1, comp203223_c0_seq1, comp187771_c2_seq1, comp186438_c0_seq1, comp175079_c0_seq1, comp191083_c1_seq1, comp179949_c0_seq1, comp187799_c0_seq1, comp190567_c2_seq1, comp203192_c0_seq1, comp193038_c0_seq1, comp188378_c0_seq1, comp10446_c0_seq1, comp104853_c0_seq1, comp183760_c0_seq1, comp176026_c0_seq1, comp185268_c0_seq1, comp189996_c0_seq1, comp132190_c1_seq1, comp199436_c4_seq1, comp189214_c0_seq1, comp179168_c1_seq1, comp136116_c0_seq1, comp188857_c0_seq1, comp187465_c0_seq1, comp186997_c0_seq1, comp52890_c0_seq1, comp186073_c0_seq1, comp168367_c0_seq1, comp149415_c0_seq1, comp186326_c0_seq1, comp189357_c1_seq1, comp192347_c0_seq1, comp174499_c0_seq1, comp175082_c0_seq1, comp188972_c3_seq1, comp170028_c0_seq1, comp190487_c0_seq1, comp137956_c0_seq1, comp183074_c0_seq1, comp176727_c0_seq1, comp107645_c0_seq1, comp154408_c0_seq1, comp178813_c0_seq1, comp95619_c0_seq1, comp183137_c1_seq1, comp8669_c1_seq1, comp196630_c0_seq1, comp180075_c0_seq1, comp184021_c0_seq1, comp191288_c0_seq1, comp192937_c0_seq1, comp192795_c0_seq1, comp188555_c1_seq1, comp183359_c1_seq1, comp186885_c0_seq1, comp176251_c0_seq1, comp191656_c0_seq1, comp161345_c0_seq1, comp175001_c0_seq1, comp183917_c0_seq1, comp190406_c0_seq1, comp199994_c1_seq1, comp184500_c0_seq1, comp169683_c1_seq1, comp192045_c1_seq1, comp170698_c0_seq1, comp74074_c0_seq1, comp179840_c0_seq1, comp131145_c0_seq1, comp183886_c0_seq1, comp191878_c0_seq1, comp166763_c0_seq1, comp186440_c0_seq1, comp192603_c0_seq1, comp185972_c0_seq1, comp191211_c0_seq1, comp185000_c1_seq1, comp200576_c0_seq1, comp190248_c2_seq1, comp190743_c0_seq1, comp193040_c0_seq1, comp193916_c1_seq1, comp186088_c0_seq1, comp184691_c0_seq1, comp189708_c0_seq1, comp190854_c0_seq1, comp181470_c0_seq1, comp134655_c1_seq1, comp186199_c0_seq1, comp173731_c0_seq1, comp172034_c1_seq1, comp135092_c1_seq1, comp181086_c2_seq1, comp133564_c0_seq1, comp183552_c0_seq1, comp186709_c0_seq1, comp188621_c2_seq1, comp191912_c0_seq1, comp185428_c0_seq1, comp188459_c1_seq1, comp188906_c0_seq1, comp191881_c0_seq1, comp181981_c1_seq1, comp188875_c0_seq1, comp192270_c1_seq1, comp140900_c0_seq1, comp186233_c0_seq1, comp188986_c0_seq1, comp190279_c0_seq1, comp186087_c0_seq1, comp187594_c0_seq1, comp196054_c0_seq1, comp189707_c0_seq1, comp158928_c0_seq1, comp188315_c0_seq1, comp189822_c0_seq1, comp190920_c1_seq1, comp177071_c0_seq1, comp205755_c2_seq1, comp187958_c0_seq1, comp188236_c1_seq1, comp184737_c0_seq1, comp187034_c0_seq1, comp193055_c0_seq1, comp186708_c0_seq1, comp192860_c1_seq1, comp192587_c0_seq1, comp191337_c0_seq1, comp190869_c0_seq1, comp188652_c0_seq1, comp194403_c4_seq1, comp182206_c0_seq1, comp191448_c0_seq1, comp180089_c0_seq1, comp196454_c1_seq1, comp186010_c0_seq1, comp188905_c0_seq1, comp184150_c0_seq1, comp189152_c1_seq1, comp171997_c0_seq1, comp190309_c0_seq1, comp167757_c1_seq1, comp184261_c0_seq1, comp186090_c0_seq1, comp186232_c0_seq1, comp183011_c0_seq1, comp190278_c0_seq1, comp185906_c0_seq1, comp191927_c0_seq1, comp4739_c0_seq1, comp185574_c1_seq1, comp191003_c0_seq1, comp108943_c0_seq1, comp187850_c0_seq1, comp165084_c1_seq1, comp191114_c0_seq1, comp192621_c0_seq1, comp184435_c1_seq1, comp183233_c0_seq1, comp189790_c0_seq1, comp204013_c4_seq1, comp191225_c0_seq1, comp191083_c0_seq1, comp186822_c0_seq1, comp163000_c0_seq1, comp195874_c1_seq1, comp171916_c0_seq1, comp152822_c0_seq1, comp180092_c0_seq1, comp190201_c0_seq1, comp132190_c0_seq1, comp161985_c1_seq1, comp189024_c0_seq1, comp141685_c0_seq1, comp175942_c0_seq1, comp185189_c0_seq1, comp189135_c0_seq1, comp190281_c0_seq1, comp190423_c0_seq1, comp191930_c0_seq1, comp204060_c0_seq1, comp187417_c0_seq1, comp185383_c2_seq1, comp190392_c0_seq1, comp182720_c1_seq1, comp12786_c0_seq1, comp184276_c0_seq1, comp190570_c1_seq1, comp185779_c0_seq1, comp192268_c0_seq1, comp177116_c0_seq1, comp178623_c0_seq1, comp192379_c0_seq1, comp159525_c0_seq1, comp159383_c0_seq1, comp179984_c0_seq1, comp204713_c1_seq1, comp176759_c0_seq1, comp191098_c0_seq1, comp193215_c0_seq1, comp193073_c0_seq1, comp186726_c0_seq1, comp189023_c0_seq1, comp115669_c0_seq1, comp157918_c0_seq1, comp187163_c0_seq1, comp187897_c1_seq1, comp163797_c0_seq1, comp159747_c0_seq1, comp133628_c0_seq1, comp183616_c0_seq1, comp168799_c1_seq1, comp194497_c1_seq1, comp140501_c1_seq1, comp185556_c0_seq1, comp196725_c1_seq1, comp188892_c0_seq1, comp185813_c0_seq1, comp183696_c0_seq1, comp190327_c0_seq1, comp176425_c0_seq1, comp187642_c0_seq1, comp116727_c0_seq1, comp172736_c0_seq1, comp74137_c0_seq1, comp174565_c0_seq1, comp192413_c0_seq1, comp187753_c0_seq1, comp185000_c0_seq1, comp100429_c0_seq1, comp116838_c0_seq1, comp191799_c0_seq1, comp182509_c1_seq1, comp189392_c1_seq1, comp192524_c0_seq1, comp185111_c0_seq1, comp190664_c0_seq1, comp132937_c0_seq1, comp182783_c0_seq1, comp198697_c2_seq1, comp181086_c1_seq1, comp134766_c0_seq1, comp171518_c1_seq1, comp181391_c0_seq1, comp183362_c0_seq1, comp192556_c1_seq1, comp200992_c1_seq1, comp188348_c0_seq1, comp191611_c0_seq1, comp184980_c0_seq1, comp205902_c4_seq1, comp55744_c0_seq1, comp204776_c0_seq1, comp190073_c0_seq1, comp185206_c2_seq1, comp188459_c0_seq1, comp188732_c1_seq1, comp190330_c0_seq1, comp183841_c0_seq1, comp112002_c0_seq1, comp104121_c0_seq1, comp189149_c0_seq1, comp192412_c0_seq1, comp192270_c0_seq1, comp189264_c0_seq1, comp140564_c0_seq1, comp192032_c2_seq1, comp188014_c0_seq1, comp188384_c4_seq1, comp190615_c1_seq1, comp176298_c0_seq1, comp190920_c0_seq1, comp207425_c2_seq1, comp196117_c0_seq1, comp169892_c2_seq1, comp171822_c0_seq1, comp190536_c2_seq1, comp148215_c0_seq1, comp129899_c0_seq1, comp49148_c0_seq1, comp178637_c0_seq1, comp189854_c0_seq1, comp158036_c0_seq1, comp188462_c0_seq1, comp132028_c0_seq1, comp101570_c0_seq1, comp157679_c0_seq1, comp186598_c0_seq1, comp188573_c0_seq1, comp175638_c0_seq1, comp189152_c0_seq1, comp165004_c0_seq1, comp190119_c0_seq1, comp183488_c0_seq1, comp180409_c0_seq1, comp169396_c1_seq1, comp147413_c0_seq1, comp188795_c0_seq1, comp185716_c0_seq1, comp189520_c0_seq1, comp179810_c0_seq1, comp171949_c3_seq1, comp185827_c0_seq1, comp125987_c0_seq1, comp155374_c0_seq1, comp184435_c0_seq1, comp190456_c0_seq1, comp205710_c2_seq1, comp133055_c0_seq1, comp187771_c0_seq1, comp198936_c1_seq1, comp129120_c0_seq1, comp190567_c0_seq1, comp193598_c1_seq1, comp182686_c0_seq1, comp186490_c0_seq1, comp164008_c1_seq1, comp50229_c0_seq1, comp117546_c0_seq1, comp182015_c0_seq1, comp192906_c0_seq1, comp199931_c0_seq1, comp191514_c0_seq1, comp186854_c0_seq1, comp183633_c0_seq1, comp165785_c0_seq1, comp186806_c1_seq1, comp175447_c1_seq1, comp191625_c0_seq1, comp182241_c0_seq1, comp162516_c1_seq1, comp140245_c0_seq1, comp172385_c0_seq1, comp191594_c0_seq1, comp191736_c0_seq1, comp185383_c1_seq1, comp166732_c0_seq1, comp187611_c1_seq1, comp190601_c0_seq1, comp172753_c0_seq1, comp190455_c0_seq1, comp7071_c0_seq1, comp201013_c0_seq1, comp191914_c1_seq1, comp200545_c0_seq1, comp190712_c0_seq1, comp192541_c0_seq1, comp184339_c0_seq1, comp189389_c0_seq1, comp183410_c0_seq1, comp90364_c0_seq1, comp140022_c0_seq1, comp190010_c0_seq1, comp138266_c0_seq1, comp161984_c0_seq1, comp201603_c0_seq1, comp195861_c2_seq1, comp187897_c0_seq1, comp173459_c0_seq1, comp205995_c1_seq1, comp166046_c0_seq1, comp205071_c1_seq1, comp179234_c0_seq1, comp114661_c0_seq1, comp185255_c0_seq1, comp184005_c0_seq1, comp175399_c0_seq1, comp192779_c0_seq1, comp185366_c0_seq1, comp169635_c0_seq1, comp137349_c0_seq1, comp189170_c0_seq1, comp185318_c1_seq1, comp181950_c1_seq1, comp188844_c0_seq1, comp192108_c0_seq1, comp185477_c0_seq1, comp200053_c2_seq1, comp198665_c0_seq1, comp186056_c0_seq1, comp192077_c0_seq1, comp182509_c0_seq1, comp156002_c0_seq1, comp185845_c0_seq1, comp188142_c0_seq1, comp194163_c0_seq1, comp175989_c0_seq1, comp177040_c0_seq1, comp167330_c0_seq1, comp183057_c0_seq1, comp189902_c0_seq1, comp189760_c0_seq1, comp141207_c0_seq1, comp191053_c0_seq1, comp190838_c0_seq1, comp177262_c0_seq1, comp172208_c0_seq1, comp148600_c0_seq1, comp181565_c0_seq1, comp190949_c0_seq1, comp189744_c2_seq1, comp193056_c1_seq1, comp191386_c0_seq1, comp193503_c0_seq1, comp181676_c0_seq1, comp138855_c0_seq1, comp190136_c0_seq1, comp175770_c0_seq1, comp182255_c0_seq1, comp191497_c0_seq1, comp193614_c0_seq1, comp133774_c0_seq1, comp193794_c5_seq1, comp192080_c0_seq1, comp191754_c0_seq1, comp180395_c0_seq1, comp206371_c4_seq1, comp174326_c1_seq1, comp168610_c0_seq1, comp183873_c0_seq1, comp126614_c0_seq1, comp174742_c0_seq1, comp190473_c0_seq1, comp191976_c0_seq1, comp142266_c1_seq1, comp191052_c0_seq1, comp122112_c0_seq1, comp158980_c0_seq1, comp204505_c0_seq1, comp188046_c0_seq1, comp161922_c0_seq1, comp173603_c0_seq1, comp190695_c0_seq1, comp190647_c1_seq1, comp191420_c0_seq1, comp181710_c0_seq1, comp180013_c1_seq1, comp180747_c2_seq1, comp192923_c0_seq1, comp177055_c0_seq1, comp186439_c0_seq1, comp187018_c0_seq1, comp200848_c1_seq1, comp165900_c1_seq1, comp179137_c0_seq1, comp178669_c0_seq1, comp187129_c0_seq1, comp188494_c0_seq1, comp185269_c0_seq1, comp175559_c0_seq1, comp199742_c3_seq1	comp131095_c0_seq1, comp183361_c0_seq1, comp188114_c6_seq1, comp10482_c0_seq1, comp110504_c0_seq1, comp167507_c0_seq1, comp106902_c0_seq1, comp162610_c1_seq1, comp121660_c0_seq1, comp129789_c0_seq1, comp169618_c1_seq1, comp136809_c0_seq1, comp189759_c2_seq1, comp119526_c0_seq1, comp116565_c0_seq1, comp180820_c1_seq1, comp174769_c0_seq1, comp179253_c0_seq1, comp116905_c0_seq1, comp137051_c1_seq1, comp165590_c0_seq1, comp13240_c0_seq1, comp200997_c1_seq1, comp187851_c1_seq1, comp180199_c0_seq1, comp129492_c0_seq1, comp178437_c0_seq1, comp167518_c1_seq1, comp129809_c0_seq1, comp27511_c0_seq1, comp103646_c0_seq1, comp192040_c0_seq1, comp133808_c0_seq1, comp181372_c0_seq1, comp160786_c0_seq1, comp181712_c0_seq1, comp109776_c0_seq1, comp136697_c0_seq1, comp105694_c0_seq1, comp172813_c3_seq1, comp126180_c1_seq1, comp148018_c1_seq1, comp3748_c0_seq1, comp118190_c0_seq1, comp206587_c1_seq1, comp161773_c0_seq1, comp118810_c0_seq1, comp10384_c1_seq1, comp187773_c0_seq1, comp166165_c0_seq1, comp136623_c0_seq1, comp159079_c0_seq1, comp111895_c0_seq1, comp170444_c0_seq1, comp197908_c1_seq1, comp136494_c0_seq1, comp117688_c0_seq1, comp127292_c0_seq1, comp112731_c0_seq1, comp131291_c0_seq1, comp143948_c1_seq1, comp174948_c0_seq1, comp137730_c1_seq1, comp111295_c0_seq1, comp164099_c0_seq1, comp130941_c0_seq1, comp147122_c0_seq1, comp136080_c0_seq1, comp141177_c0_seq1, comp106515_c0_seq1, comp158997_c0_seq1, comp153737_c0_seq1, comp172577_c0_seq1, comp186663_c1_seq1, comp123669_c0_seq1, comp182741_c0_seq1, comp1268_c0_seq1, comp158155_c1_seq1, comp121427_c0_seq1, comp159587_c0_seq1, comp167948_c0_seq1, comp189555_c1_seq1, comp180033_c0_seq1, comp143651_c1_seq1, comp108403_c0_seq1, comp182709_c0_seq1, comp162465_c0_seq1, comp7238_c0_seq1, comp198009_c2_seq1, comp164702_c0_seq1, comp179380_c0_seq1, comp138587_c0_seq1, comp164913_c0_seq1, comp160771_c0_seq1, comp136805_c1_seq1, comp161050_c1_seq1, comp141925_c1_seq1, comp121841_c0_seq1, comp134996_c0_seq1, comp144697_c1_seq1, comp109692_c0_seq1, comp135492_c0_seq1, comp98255_c0_seq1, comp145190_c0_seq1, comp189874_c0_seq1, comp164313_c0_seq1, comp137603_c0_seq1, comp97065_c0_seq1, comp182183_c0_seq1, comp189063_c0_seq1, comp184859_c0_seq1, comp151240_c0_seq1, comp171518_c0_seq1, comp171604_c1_seq1, comp163803_c1_seq1, comp130654_c0_seq1, comp171821_c0_seq1, comp163277_c1_seq1, comp180777_c0_seq1, comp177240_c0_seq1, comp186476_c0_seq1, comp168004_c3_seq1, comp201948_c2_seq1, comp185872_c1_seq1, comp138404_c0_seq1, comp188807_c0_seq1, comp192709_c2_seq1, comp145238_c1_seq1, comp172342_c0_seq1, comp190004_c0_seq1, comp179528_c4_seq1, comp196599_c1_seq1, comp184596_c0_seq1, comp5209_c0_seq1, comp180297_c1_seq1, comp175700_c0_seq1, comp129167_c0_seq1, comp112886_c1_seq1, comp168588_c0_seq1, comp114383_c0_seq1, comp109603_c0_seq1, comp151165_c0_seq1, comp160547_c1_seq1, comp194728_c0_seq1, comp136058_c0_seq1, comp181190_c1_seq1, comp132282_c1_seq1, comp131041_c0_seq1, comp204794_c1_seq1, comp184365_c2_seq1, comp207592_c1_seq1, comp158873_c0_seq1, comp146433_c0_seq1, comp150652_c0_seq1, comp145312_c0_seq1, comp144967_c0_seq1, comp185888_c0_seq1, comp154948_c1_seq1, comp163031_c0_seq1, comp106322_c0_seq1, comp180628_c0_seq1, comp107257_c0_seq1, comp171146_c0_seq1, comp161845_c0_seq1, comp96006_c0_seq1, comp141358_c0_seq1, comp106193_c0_seq1, comp182362_c0_seq1, comp169221_c0_seq1, comp186781_c0_seq1, comp199103_c0_seq1, comp182702_c0_seq1, comp175399_c2_seq1, comp129829_c0_seq1, comp139584_c0_seq1, comp175987_c0_seq1, comp180700_c2_seq1, comp128919_c0_seq1, comp109856_c0_seq1, comp176823_c0_seq1, comp184684_c1_seq1, comp113889_c0_seq1, comp184658_c0_seq1, comp170995_c0_seq1, comp137333_c0_seq1, comp183654_c0_seq1, comp159471_c0_seq1, comp1306_c0_seq1, comp143206_c0_seq1, comp136083_c0_seq1, comp122980_c0_seq1, comp116056_c1_seq1, comp102890_c0_seq1, comp202331_c0_seq1, comp202762_c0_seq1, comp142627_c1_seq1, comp192933_c0_seq1, comp161773_c2_seq1, comp171511_c0_seq1, comp126496_c0_seq1, comp189027_c1_seq1, comp104789_c0_seq1, comp13590_c0_seq1, comp189638_c2_seq1, comp202005_c1_seq1, comp138705_c1_seq1, comp109975_c0_seq1, comp172243_c0_seq1, comp130515_c0_seq1, comp106052_c0_seq1, comp160640_c0_seq1, comp108728_c0_seq1, comp186117_c0_seq1, comp124887_c0_seq1, comp191760_c0_seq1, comp184797_c2_seq1, comp118763_c0_seq1, comp190267_c0_seq1, comp201677_c1_seq1, comp187010_c0_seq1, comp8736_c0_seq1, comp128275_c0_seq1, comp185824_c0_seq1, comp165057_c0_seq1, comp26048_c0_seq1, comp198009_c4_seq1, comp135386_c0_seq1, comp191500_c0_seq1, comp186134_c0_seq1, comp168812_c0_seq1, comp146825_c0_seq1, comp140104_c0_seq1, comp111740_c0_seq1, comp159389_c0_seq1, comp140372_c0_seq1, comp136187_c0_seq1, comp166349_c0_seq1, comp171749_c0_seq1, comp201965_c1_seq1, comp204829_c3_seq1, comp187332_c0_seq1, comp138144_c0_seq1, comp138424_c0_seq1, comp188547_c0_seq1, comp165065_c0_seq1, comp131444_c1_seq1, comp116774_c0_seq1, comp133341_c1_seq1, comp176258_c0_seq1, comp183181_c0_seq1, comp182060_c0_seq1, comp170214_c0_seq1, comp171392_c0_seq1, comp141607_c0_seq1, comp104859_c0_seq1, comp136264_c0_seq1, comp184051_c0_seq1, comp1078_c0_seq1, comp186690_c0_seq1, comp140297_c0_seq1, comp139096_c0_seq1, comp1538_c1_seq1, comp155781_c0_seq1, comp189279_c0_seq1, comp171697_c0_seq1, comp175060_c0_seq1, comp241373_c0_seq1, comp127670_c0_seq1, comp152046_c0_seq1, comp177947_c0_seq1, comp168588_c2_seq1, comp179287_c1_seq1, comp10136_c0_seq1, comp171506_c0_seq1, comp141098_c0_seq1, comp139022_c0_seq1, comp176697_c0_seq1, comp185403_c0_seq1, comp103966_c0_seq1, comp174175_c0_seq1, comp188604_c2_seq1, comp167675_c1_seq1, comp139850_c0_seq1, comp134030_c0_seq1, comp127470_c1_seq1, comp107979_c0_seq1, comp116099_c0_seq1, comp135465_c0_seq1, comp94052_c0_seq1, comp135582_c0_seq1, comp104616_c0_seq1, comp120495_c0_seq1, comp171146_c2_seq1, comp169697_c0_seq1, comp187359_c0_seq1, comp160541_c0_seq1, comp161379_c2_seq1, comp213187_c0_seq1, comp192876_c0_seq1, comp171514_c0_seq1, comp133365_c0_seq1, comp174252_c0_seq1, comp171291_c0_seq1, comp179886_c0_seq1, comp196113_c0_seq1, comp115301_c0_seq1, comp190871_c1_seq1, comp166079_c0_seq1, comp112400_c0_seq1, comp165204_c0_seq1, comp189678_c0_seq1, comp167101_c0_seq1, comp163795_c0_seq1, comp119371_c0_seq1, comp190220_c0_seq1, comp111804_c0_seq1, comp159108_c1_seq1, comp109202_c0_seq1, comp179626_c0_seq1, comp177010_c0_seq1, comp172583_c0_seq1, comp175941_c0_seq1, comp163475_c0_seq1, comp203266_c2_seq1, comp143539_c0_seq1, comp160043_c0_seq1, comp157842_c0_seq1, comp165643_c0_seq1, comp181559_c0_seq1, comp144061_c1_seq1, comp197145_c1_seq1, comp204013_c0_seq1, comp148514_c0_seq1, comp197165_c3_seq1, comp182701_c1_seq1, comp135013_c1_seq1, comp110445_c0_seq1, comp106563_c0_seq1, comp183573_c0_seq1, comp112122_c0_seq1, comp124062_c0_seq1, comp159764_c0_seq1, comp124622_c0_seq1, comp128238_c0_seq1, comp151297_c0_seq1, comp165603_c0_seq1, comp180024_c0_seq1, comp117593_c0_seq1, comp115354_c1_seq1, comp144794_c0_seq1, comp142552_c0_seq1, comp180295_c1_seq1, comp108579_c0_seq1, comp175232_c0_seq1, comp195656_c2_seq1, comp163046_c0_seq1, comp103902_c0_seq1, comp179468_c1_seq1, comp132043_c0_seq1, comp118580_c0_seq1, comp175383_c0_seq1, comp178184_c1_seq1, comp139040_c0_seq1, comp161697_c0_seq1, comp120120_c1_seq1, comp185641_c0_seq1, comp138013_c0_seq1, comp190858_c1_seq1, comp135332_c0_seq1, comp134051_c1_seq1, comp120805_c0_seq1, comp173449_c1_seq1, comp170765_c0_seq1, comp111440_c0_seq1, comp119535_c0_seq1, comp130340_c0_seq1, comp160436_c1_seq1, comp160716_c1_seq1, comp207147_c2_seq1, comp136187_c2_seq1, comp176050_c0_seq1, comp173406_c0_seq1, comp109820_c0_seq1, comp10100_c1_seq1, comp133757_c0_seq1, comp135560_c0_seq1, comp163699_c1_seq1, comp157118_c0_seq1, comp173243_c0_seq1, comp206237_c2_seq1, comp183104_c0_seq1, comp140717_c0_seq1, comp135094_c0_seq1, comp160022_c1_seq1, comp171001_c0_seq1, comp172156_c0_seq1, comp134313_c0_seq1, comp138452_c0_seq1, comp116965_c0_seq1, comp137051_c0_seq1, comp129650_c1_seq1, comp172087_c0_seq1, comp171212_c0_seq1, comp168731_c0_seq1, comp131783_c0_seq1, comp134498_c0_seq1, comp186207_c0_seq1, comp175165_c0_seq1, comp175725_c0_seq1, comp159437_c0_seq1, comp172858_c0_seq1, comp186298_c0_seq1, comp124072_c0_seq1, comp148829_c0_seq1, comp7365_c0_seq1, comp131406_c0_seq1, comp168351_c0_seq1, comp173448_c0_seq1, comp153510_c0_seq1, comp181892_c1_seq1, comp135079_c0_seq1, comp107374_c0_seq1, comp140040_c0_seq1, comp179078_c0_seq1, comp114451_c0_seq1, comp156493_c0_seq1, comp160715_c0_seq1, comp185403_c2_seq1, comp205926_c1_seq1, comp136712_c1_seq1, comp128605_c0_seq1, comp147508_c1_seq1, comp185091_c0_seq1, comp191510_c2_seq1, comp150474_c0_seq1, comp101566_c0_seq1, comp181597_c1_seq1, comp143948_c0_seq1, comp160172_c0_seq1, comp177969_c0_seq1, comp138911_c0_seq1, comp165809_c0_seq1, comp201184_c1_seq1, comp142607_c0_seq1, comp170989_c1_seq1, comp140025_c0_seq1, comp181006_c0_seq1, comp133522_c0_seq1, comp121056_c0_seq1, comp111475_c0_seq1, comp155603_c0_seq1, comp207551_c1_seq1, comp189555_c0_seq1, comp199502_c1_seq1, comp135630_c0_seq1, comp169651_c0_seq1, comp188491_c0_seq1, comp119562_c0_seq1, comp119902_c0_seq1, comp182886_c0_seq1, comp191346_c0_seq1, comp194330_c0_seq1, comp164019_c0_seq1, comp41692_c0_seq1, comp172680_c0_seq1, comp10506_c0_seq1, comp10566_c1_seq1, comp129751_c0_seq1, comp126790_c0_seq1, comp97914_c0_seq1, comp5944_c0_seq1, comp6599_c0_seq1, comp161050_c0_seq1, comp169085_c0_seq1, comp163446_c0_seq1, comp113357_c0_seq1, comp156946_c1_seq1, comp143239_c0_seq1, comp137021_c0_seq1, comp187073_c3_seq1, comp164998_c0_seq1, comp161321_c0_seq1, comp177717_c0_seq1, comp146771_c0_seq1, comp129028_c1_seq1, comp184954_c0_seq1, comp153731_c0_seq1, comp112658_c0_seq1, comp139003_c0_seq1, comp43260_c0_seq1, comp190444_c0_seq1, comp10791_c0_seq1, comp168004_c2_seq1, comp172100_c0_seq1, comp179200_c0_seq1, comp112430_c0_seq1, comp124930_c0_seq1, comp138370_c0_seq1, comp125865_c0_seq1, comp198003_c2_seq1, comp195236_c1_seq1, comp179071_c0_seq1, comp205182_c1_seq1, comp98266_c0_seq1, comp190030_c0_seq1, comp179528_c3_seq1, comp148036_c0_seq1, comp160056_c0_seq1, comp196999_c1_seq1, comp121009_c0_seq1, comp180917_c0_seq1, comp179716_c0_seq1, comp183992_c0_seq1, comp186733_c0_seq1, comp160547_c0_seq1, comp155484_c0_seq1, comp143910_c1_seq1, comp104300_c0_seq1, comp185915_c3_seq1, comp128717_c0_seq1, comp135580_c0_seq1, comp104054_c0_seq1, comp150038_c0_seq1, comp184365_c1_seq1, comp170582_c0_seq1, comp202029_c0_seq1, comp187603_c0_seq1, comp131349_c0_seq1, comp195804_c1_seq1, comp111631_c0_seq1, comp61549_c0_seq1, comp138592_c1_seq1, comp54986_c0_seq1, comp137165_c0_seq1, comp183572_c1_seq1, comp130742_c0_seq1, comp127022_c1_seq1, comp135320_c0_seq1, comp103972_c0_seq1, comp133917_c1_seq1, comp207552_c0_seq1, comp107868_c0_seq1, comp178357_c0_seq1, comp108550_c0_seq1, comp130987_c0_seq1, comp120327_c0_seq1, comp143832_c0_seq1, comp120350_c0_seq1, comp169272_c0_seq1, comp162546_c0_seq1, comp175111_c0_seq1, comp171312_c1_seq1, comp135719_c0_seq1, comp180608_c1_seq1, comp95484_c0_seq1, comp153158_c0_seq1, comp141275_c0_seq1, comp172678_c1_seq1, comp172675_c0_seq1, comp116031_c0_seq1, comp159437_c2_seq1, comp129809_c1_seq1, comp160635_c1_seq1, comp92052_c0_seq1, comp126939_c0_seq1, comp5962_c0_seq1, comp158650_c1_seq1, comp91025_c0_seq1, comp188283_c0_seq1, comp142502_c1_seq1, comp110788_c0_seq1, comp137073_c0_seq1, comp164240_c0_seq1, comp138591_c0_seq1, comp145271_c0_seq1, comp168813_c0_seq1, comp141286_c1_seq1, comp202756_c0_seq1, comp151018_c0_seq1, comp178819_c1_seq1, comp130769_c0_seq1, comp171656_c0_seq1, comp135347_c0_seq1, comp138365_c0_seq1, comp156204_c0_seq1, comp175044_c0_seq1, comp159005_c1_seq1, comp201372_c0_seq1, comp160480_c0_seq1, comp198706_c1_seq1, comp115991_c0_seq1, comp119887_c0_seq1, comp8085_c0_seq1, comp137666_c0_seq1, comp204544_c0_seq1, comp181091_c0_seq1, comp131005_c0_seq1, comp4343_c0_seq1, comp113774_c0_seq1, comp135635_c0_seq1, comp42573_c0_seq1, comp180218_c0_seq1, comp13130_c0_seq1, comp188496_c0_seq1, comp120548_c0_seq1, comp175272_c0_seq1, comp167251_c0_seq1, comp130583_c0_seq1, comp139303_c0_seq1, comp137837_c0_seq1, comp140318_c0_seq1, comp159755_c0_seq1, comp167836_c0_seq1, comp133849_c0_seq1, comp137988_c0_seq1, comp143173_c0_seq1, comp184434_c0_seq1, comp150750_c0_seq1, comp189874_c1_seq1, comp149026_c0_seq1, comp10340_c0_seq1, comp206846_c3_seq1, comp191294_c2_seq1, comp157198_c0_seq1, comp172239_c0_seq1, comp182183_c1_seq1, comp151120_c0_seq1, comp115833_c0_seq1, comp167913_c0_seq1, comp170391_c0_seq1, comp175748_c0_seq1, comp5583_c0_seq1, comp170608_c1_seq1, comp65523_c0_seq1, comp120236_c0_seq1, comp180580_c0_seq1, comp189300_c0_seq1, comp169869_c0_seq1, comp183415_c0_seq1, comp169649_c0_seq1, comp173868_c0_seq1, comp168588_c1_seq1, comp179287_c0_seq1, comp164752_c1_seq1, comp29856_c0_seq1, comp179684_c0_seq1, comp121317_c0_seq1, comp133257_c0_seq1, comp125736_c0_seq1, comp129992_c0_seq1, comp193724_c1_seq1, comp167675_c0_seq1, comp127470_c0_seq1, comp139593_c2_seq1, comp192660_c1_seq1, comp193789_c0_seq1, comp168171_c0_seq1, comp142608_c1_seq1, comp126163_c0_seq1, comp173608_c0_seq1, comp126280_c0_seq1, comp89660_c0_seq1, comp171517_c0_seq1, comp190660_c0_seq1, comp133708_c0_seq1, comp141846_c0_seq1, comp12721_c0_seq1, comp158610_c0_seq1, comp201698_c1_seq1, comp139524_c0_seq1, comp181086_c0_seq1, comp101701_c0_seq1, comp114796_c0_seq1, comp115421_c0_seq1, comp112460_c0_seq1, comp163947_c2_seq1, comp165721_c0_seq1, comp130333_c0_seq1, comp142890_c0_seq1, comp76952_c0_seq1, comp136126_c0_seq1, comp159108_c0_seq1, comp130484_c0_seq1, comp164751_c0_seq1, comp159471_c1_seq1, comp163164_c0_seq1, comp134497_c0_seq1, comp112200_c0_seq1, comp117800_c0_seq1, comp135216_c0_seq1, comp132535_c0_seq1, comp106886_c0_seq1, comp115523_c0_seq1, comp181808_c0_seq1, comp121022_c0_seq1, comp183085_c0_seq1, comp103700_c0_seq1, comp132121_c0_seq1, comp144061_c0_seq1, comp126773_c0_seq1, comp129514_c0_seq1, comp11970_c0_seq1, comp126587_c0_seq1, comp122845_c0_seq1, comp178913_c0_seq1, comp131025_c0_seq1, comp129699_c0_seq1, comp184412_c0_seq1, comp190967_c0_seq1, comp165106_c0_seq1, comp115600_c0_seq1, comp135901_c0_seq1, comp161518_c1_seq1, comp115905_c0_seq1, comp10377_c0_seq1, comp184588_c0_seq1, comp182009_c0_seq1, comp66505_c0_seq1, comp105056_c0_seq1, comp141459_c0_seq1, comp137823_c0_seq1, comp141796_c0_seq1, comp160639_c0_seq1, comp147801_c0_seq1, comp170277_c0_seq1, comp166735_c0_seq1, comp142352_c0_seq1, comp108065_c0_seq1, comp179234_c1_seq1, comp105758_c0_seq1, comp10360_c0_seq1, comp159024_c0_seq1, comp167162_c0_seq1, comp159361_c0_seq1, comp186562_c0_seq1, comp180983_c1_seq1, comp176738_c0_seq1, comp178541_c0_seq1, comp183638_c0_seq1, comp160716_c0_seq1, comp137468_c0_seq1, comp129970_c0_seq1, comp137808_c0_seq1, comp203711_c2_seq1, comp12622_c0_seq1, comp186890_c0_seq1, comp170565_c0_seq1, comp169364_c0_seq1, comp118400_c0_seq1, comp189785_c1_seq1, comp160022_c0_seq1, comp10251_c0_seq1, comp176381_c0_seq1, comp180874_c1_seq1, comp183249_c0_seq1, comp171392_c1_seq1, comp106822_c0_seq1, comp111662_c0_seq1, comp206103_c1_seq1, comp186690_c1_seq1, comp138101_c0_seq1, comp204634_c0_seq1, comp158182_c1_seq1, comp117575_c1_seq1, comp45190_c0_seq1, comp123168_c1_seq1, comp181952_c0_seq1, comp114083_c1_seq1, comp120578_c0_seq1, comp138743_c0_seq1, comp177947_c1_seq1, comp167810_c1_seq1, comp118256_c0_seq1, comp50838_c0_seq1, comp172658_c0_seq1, comp176697_c1_seq1, comp116131_c0_seq1, comp171680_c1_seq1, comp136712_c0_seq1, comp131206_c0_seq1, comp158607_c0_seq1, comp157512_c1_seq1, comp115221_c0_seq1, comp182990_c1_seq1, comp117894_c0_seq1, comp127815_c0_seq1, comp185982_c0_seq1, comp183403_c0_seq1, comp181937_c0_seq1, comp198824_c2_seq1, comp111910_c0_seq1, comp167209_c0_seq1, comp132064_c0_seq1, comp93910_c0_seq1, comp175964_c0_seq1, comp166973_c0_seq1, comp186994_c0_seq1, comp94314_c0_seq1, comp154567_c0_seq1, comp183014_c0_seq1, comp120663_c0_seq1, comp183071_c0_seq1, comp134597_c1_seq1, comp178505_c1_seq1, comp142955_c0_seq1, comp164476_c0_seq1, comp137615_c0_seq1, comp134934_c0_seq1, comp205671_c0_seq1, comp177321_c0_seq1, comp193203_c0_seq1, comp174117_c0_seq1, comp128227_c0_seq1, comp156829_c0_seq1, comp163872_c1_seq1, comp181191_c0_seq1, comp169511_c0_seq1, comp124519_c0_seq1, comp120097_c0_seq1, comp116461_c0_seq1, comp127537_c0_seq1, comp177683_c0_seq1, comp164062_c0_seq1, comp130415_c0_seq1, comp116649_c0_seq1, comp104732_c0_seq1, comp190142_c0_seq1, comp204013_c1_seq1, comp171116_c0_seq1, comp119970_c0_seq1, comp206846_c0_seq1, comp179454_c0_seq1, comp148514_c1_seq1, comp180992_c0_seq1, comp187872_c0_seq1, comp186814_c1_seq1, comp172568_c1_seq1, comp26876_c0_seq1, comp190507_c0_seq1, comp150176_c1_seq1, comp127428_c0_seq1, comp142129_c0_seq1, comp177948_c0_seq1, comp122062_c0_seq1, comp67594_c0_seq1, comp121409_c0_seq1, comp177220_c0_seq1, comp147801_c2_seq1, comp147372_c0_seq1, comp193748_c5_seq1, comp174293_c0_seq1, comp146031_c0_seq1, comp162167_c0_seq1, comp165245_c0_seq1, comp172291_c2_seq1, comp184425_c0_seq1, comp137260_c0_seq1	
GO:0044464	cell part	C	1.3088072864535956E-4	6.062248038368078E-7	4238	857	2903	769	over	comp197017_c1_seq1, comp189184_c0_seq1, comp171949_c2_seq1, comp189326_c0_seq1, comp140294_c1_seq1, comp192126_c0_seq1, comp111680_c0_seq1, comp188668_c1_seq1, comp179727_c0_seq1, comp176364_c0_seq1, comp191769_c0_seq1, comp187577_c0_seq1, comp197544_c0_seq1, comp187834_c0_seq1, comp192348_c0_seq1, comp202406_c2_seq1, comp186442_c0_seq1, comp175225_c0_seq1, comp189473_c1_seq1, comp181024_c3_seq1, comp190761_c1_seq1, comp186296_c0_seq1, comp197655_c0_seq1, comp192269_c1_seq1, comp195573_c3_seq1, comp186553_c0_seq1, comp197718_c1_seq1, comp186806_c0_seq1, comp175447_c0_seq1, comp172226_c0_seq1, comp192685_c0_seq1, comp162516_c0_seq1, comp185414_c0_seq1, comp184946_c0_seq1, comp187243_c0_seq1, comp187977_c1_seq1, comp163877_c0_seq1, comp188750_c0_seq1, comp186917_c0_seq1, comp117693_c0_seq1, comp192796_c0_seq1, comp137370_c0_seq1, comp185383_c0_seq1, comp140166_c0_seq1, comp183665_c0_seq1, comp174423_c0_seq1, comp163064_c0_seq1, comp183807_c0_seq1, comp185494_c0_seq1, comp192125_c0_seq1, comp194100_c0_seq1, comp203465_c0_seq1, comp150129_c0_seq1, comp185751_c0_seq1, comp192240_c0_seq1, comp105452_c0_seq1, comp183728_c1_seq1, comp182526_c0_seq1, comp186330_c0_seq1, comp182336_c1_seq1, comp142363_c0_seq1, comp108784_c0_seq1, comp190518_c0_seq1, comp190376_c0_seq1, comp182495_c0_seq1, comp184470_c0_seq1, comp173987_c1_seq1, comp186441_c0_seq1, comp192462_c0_seq1, comp129774_c1_seq1, comp172595_c1_seq1, comp192272_c1_seq1, comp174871_c0_seq1, comp92145_c0_seq1, comp130122_c0_seq1, comp206864_c4_seq1, comp168961_c0_seq1, comp200688_c0_seq1, comp183442_c0_seq1, comp180221_c0_seq1, comp186920_c0_seq1, comp190966_c0_seq1, comp191244_c1_seq1, comp195000_c2_seq1, comp202885_c0_seq1, comp191802_c0_seq1, comp185318_c0_seq1, comp190410_c0_seq1, comp130712_c0_seq1, comp200053_c1_seq1, comp181756_c1_seq1, comp92846_c0_seq1, comp134049_c0_seq1, comp192029_c0_seq1, comp172930_c0_seq1, comp179634_c0_seq1, comp174438_c0_seq1, comp176409_c0_seq1, comp192223_c2_seq1, comp206594_c3_seq1, comp149434_c0_seq1, comp188063_c0_seq1, comp175128_c0_seq1, comp156034_c0_seq1, comp176635_c0_seq1, comp189681_c0_seq1, comp187848_c0_seq1, comp179967_c0_seq1, comp190759_c0_seq1, comp193056_c0_seq1, comp186824_c0_seq1, comp191338_c0_seq1, comp181628_c0_seq1, comp184932_c2_seq1, comp185432_c0_seq1, comp187261_c0_seq1, comp172355_c0_seq1, comp169812_c0_seq1, comp137384_c0_seq1, comp187372_c0_seq1, comp184151_c0_seq1, comp191152_c4_seq1, comp190314_c0_seq1, comp146883_c0_seq1, comp185654_c0_seq1, comp173969_c0_seq1, comp128253_c0_seq1, comp182433_c0_seq1, comp178241_c0_seq1, comp161506_c0_seq1, comp190425_c0_seq1, comp207425_c0_seq1, comp191928_c0_seq1, comp192064_c1_seq1, comp184515_c0_seq1, comp185880_c0_seq1, comp192365_c0_seq1, comp132667_c0_seq1, comp190647_c0_seq1, comp190904_c0_seq1, comp145966_c0_seq1, comp186712_c0_seq1, comp193011_c1_seq1, comp195269_c3_seq1, comp185320_c0_seq1, comp185130_c1_seq1, comp161030_c0_seq1, comp182770_c3_seq1, comp188189_c0_seq1, comp186443_c2_seq1, comp104806_c0_seq1, comp170383_c0_seq1, comp177229_c0_seq1, comp169348_c0_seq1, comp173972_c0_seq1, comp160594_c1_seq1, comp191626_c1_seq1, comp135780_c0_seq1, comp140294_c0_seq1, comp185910_c0_seq1, comp179284_c0_seq1, comp188668_c0_seq1, comp180572_c0_seq1, comp196442_c3_seq1, comp187418_c0_seq1, comp183555_c2_seq1, comp189247_c0_seq1, comp188779_c0_seq1, comp150514_c0_seq1, comp178145_c0_seq1, comp190650_c0_seq1, comp180940_c0_seq1, comp188112_c0_seq1, comp192158_c0_seq1, comp207412_c2_seq1, comp189473_c0_seq1, comp189615_c0_seq1, comp190761_c0_seq1, comp181024_c2_seq1, comp154108_c0_seq1, comp179759_c0_seq1, comp186248_c0_seq1, comp179569_c1_seq1, comp169125_c0_seq1, comp190872_c0_seq1, comp203945_c2_seq1, comp179985_c0_seq1, comp184499_c0_seq1, comp189952_c0_seq1, comp187977_c0_seq1, comp199468_c1_seq1, comp143228_c0_seq1, comp177343_c0_seq1, comp193074_c0_seq1, comp192748_c0_seq1, comp181389_c0_seq1, comp206305_c3_seq1, comp185193_c0_seq1, comp188508_c1_seq1, comp159752_c0_seq1, comp191609_c0_seq1, comp178909_c1_seq1, comp150070_c1_seq1, comp179540_c0_seq1, comp184054_c0_seq1, comp196279_c2_seq1, comp185557_c0_seq1, comp166605_c0_seq1, comp184165_c0_seq1, comp189313_c1_seq1, comp185672_c0_seq1, comp165071_c0_seq1, comp173987_c0_seq1, comp179762_c0_seq1, comp149451_c0_seq1, comp190439_c0_seq1, comp184086_c1_seq1, comp141958_c0_seq1, comp135013_c0_seq1, comp187754_c0_seq1, comp125303_c0_seq1, comp191022_c0_seq1, comp166685_c0_seq1, comp187706_c1_seq1, comp185894_c0_seq1, comp182673_c0_seq1, comp188143_c1_seq1, comp186473_c0_seq1, comp183252_c0_seq1, comp181277_c0_seq1, comp190617_c1_seq1, comp189951_c0_seq1, comp190918_c0_seq1, comp194722_c0_seq1, comp182895_c0_seq1, comp196551_c0_seq1, comp191355_c0_seq1, comp137290_c0_seq1, comp191470_c0_seq1, comp178770_c1_seq1, comp191276_c1_seq1, comp124165_c1_seq1, comp131879_c0_seq1, comp190331_c0_seq1, comp188828_c0_seq1, comp160131_c0_seq1, comp205724_c0_seq1, comp175100_c1_seq1, comp190810_c0_seq1, comp203674_c1_seq1, comp200497_c0_seq1, comp159065_c0_seq1, comp179808_c0_seq1, comp196824_c3_seq1, comp190426_c2_seq1, comp192750_c0_seq1, comp179919_c0_seq1, comp179777_c0_seq1, comp192560_c1_seq1, comp192429_c0_seq1, comp189744_c0_seq1, comp190890_c0_seq1, comp92291_c0_seq1, comp175306_c0_seq1, comp189598_c0_seq1, comp193873_c2_seq1, comp187102_c0_seq1, comp189855_c0_seq1, comp191148_c0_seq1, comp188463_c0_seq1, comp188605_c0_seq1, comp176778_c0_seq1, comp199486_c1_seq1, comp199791_c0_seq1, comp178864_c0_seq1, comp176107_c0_seq1, comp196708_c0_seq1, comp188685_c0_seq1, comp188827_c0_seq1, comp183489_c0_seq1, comp204030_c1_seq1, comp186967_c0_seq1, comp183746_c0_seq1, comp190089_c0_seq1, comp192064_c0_seq1, comp125877_c0_seq1, comp139391_c0_seq1, comp180379_c0_seq1, comp189521_c0_seq1, comp185527_c1_seq1, comp179811_c0_seq1, comp166477_c0_seq1, comp190346_c0_seq1, comp197693_c5_seq1, comp191849_c0_seq1, comp161538_c0_seq1, comp176555_c0_seq1, comp183044_c0_seq1, comp187772_c0_seq1, comp195459_c1_seq1, comp173334_c0_seq1, comp174837_c0_seq1, comp187883_c0_seq1, comp184662_c0_seq1, comp186491_c0_seq1, comp183412_c0_seq1, comp186443_c1_seq1, comp139981_c0_seq1, comp185241_c0_seq1, comp191262_c0_seq1, comp184915_c0_seq1, comp175531_c0_seq1, comp164124_c1_seq1, comp190012_c0_seq1, comp176892_c0_seq1, comp191373_c0_seq1, comp169590_c0_seq1, comp191626_c0_seq1, comp28815_c0_seq1, comp194789_c7_seq1, comp175864_c0_seq1, comp182353_c0_seq1, comp187501_c1_seq1, comp189057_c0_seq1, comp192320_c0_seq1, comp121263_c0_seq1, comp188862_c1_seq1, comp205631_c0_seq1, comp191804_c1_seq1, comp181996_c0_seq1, comp189168_c0_seq1, comp201938_c0_seq1, comp191915_c1_seq1, comp115610_c0_seq1, comp189061_c3_seq1, comp190571_c0_seq1, comp188029_c0_seq1, comp191150_c0_seq1, comp195383_c2_seq1, comp188144_c0_seq1, comp191261_c0_seq1, comp190935_c0_seq1, comp188255_c0_seq1, comp201303_c1_seq1, comp202965_c0_seq1, comp13766_c0_seq1, comp191740_c0_seq1, comp202585_c2_seq1, comp179156_c1_seq1, comp189313_c0_seq1, comp188845_c0_seq1, comp183649_c0_seq1, comp98238_c0_seq1, comp175768_c0_seq1, comp186985_c0_seq1, comp191499_c0_seq1, comp189424_c0_seq1, comp188956_c0_seq1, comp190249_c0_seq1, comp187706_c0_seq1, comp189393_c0_seq1, comp184197_c0_seq1, comp179825_c0_seq1, comp192335_c0_seq1, comp188877_c1_seq1, comp179936_c0_seq1, comp188400_c0_seq1, comp195667_c0_seq1, comp195619_c1_seq1, comp185033_c0_seq1, comp196409_c6_seq1, comp191054_c0_seq1, comp190728_c0_seq1, comp192557_c0_seq1, comp209557_c0_seq1, comp184818_c0_seq1, comp104377_c0_seq1, comp174966_c0_seq1, comp165582_c0_seq1, comp181455_c0_seq1, comp191117_c1_seq1, comp198142_c1_seq1, comp144655_c0_seq1, comp178770_c0_seq1, comp185401_c0_seq1, comp183284_c0_seq1, comp192668_c0_seq1, comp184933_c0_seq1, comp137242_c0_seq1, comp191276_c0_seq1, comp192783_c0_seq1, comp129361_c0_seq1, comp192001_c0_seq1, comp7566_c0_seq1, comp195032_c1_seq1, comp187341_c0_seq1, comp147320_c0_seq1, comp195333_c0_seq1, comp192112_c0_seq1, comp199518_c3_seq1, comp173938_c0_seq1, comp175913_c0_seq1, comp164554_c0_seq1, comp133917_c0_seq1, comp106685_c0_seq1, comp96381_c0_seq1, comp141767_c0_seq1, comp166640_c0_seq1, comp189217_c0_seq1, comp174490_c0_seq1, comp188880_c1_seq1, comp192192_c0_seq1, comp121277_c0_seq1, comp191866_c0_seq1, comp171217_c1_seq1, comp174743_c0_seq1, comp190474_c0_seq1, comp196824_c2_seq1, comp64463_c0_seq1, comp195480_c1_seq1, comp191005_c1_seq1, comp189249_c1_seq1, comp149418_c0_seq1, comp199042_c3_seq1, comp172994_c0_seq1, comp186187_c0_seq1, comp134944_c0_seq1, comp189807_c0_seq1, comp162613_c0_seq1, comp191390_c0_seq1, comp151064_c1_seq1, comp119187_c0_seq1, comp191342_c1_seq1, comp175611_c1_seq1, comp159607_c0_seq1, comp153340_c0_seq1, comp185159_c0_seq1, comp159718_c0_seq1, comp129265_c0_seq1, comp201591_c0_seq1, comp188495_c0_seq1, comp191900_c0_seq1, comp183299_c0_seq1, comp189998_c0_seq1, comp151733_c0_seq1, comp195095_c0_seq1, comp180652_c0_seq1, comp140631_c0_seq1, comp118416_c0_seq1, comp177646_c0_seq1, comp186888_c0_seq1, comp189185_c0_seq1, comp197693_c4_seq1, comp187609_c0_seq1, comp185448_c1_seq1, comp177757_c0_seq1, comp138062_c0_seq1, comp190409_c0_seq1, comp192238_c0_seq1, comp187578_c0_seq1, comp184357_c0_seq1, comp168626_c0_seq1, comp190378_c0_seq1, comp188161_c0_seq1, comp186443_c0_seq1, comp184468_c0_seq1, comp190489_c0_seq1, comp184551_c2_seq1, comp153689_c0_seq1, comp190714_c2_seq1, comp191068_c0_seq1, comp184579_c0_seq1, comp151158_c0_seq1, comp185415_c0_seq1, comp184947_c0_seq1, comp148473_c0_seq1, comp191294_c0_seq1, comp190968_c0_seq1, comp177392_c0_seq1, comp192797_c0_seq1, comp183555_c0_seq1, comp137371_c0_seq1, comp195046_c1_seq1, comp175816_c0_seq1, comp188862_c0_seq1, comp189009_c0_seq1, comp30029_c0_seq1, comp190155_c0_seq1, comp182274_c0_seq1, comp175927_c0_seq1, comp177902_c0_seq1, comp101649_c0_seq1, comp113188_c0_seq1, comp192241_c0_seq1, comp185752_c0_seq1, comp182527_c0_seq1, comp184360_c0_seq1, comp205358_c1_seq1, comp182642_c0_seq1, comp184471_c0_seq1, comp193855_c0_seq1, comp184423_c1_seq1, comp185974_c0_seq1, comp191995_c0_seq1, comp174872_c0_seq1, comp183332_c0_seq1, comp181313_c1_seq1, comp185895_c1_seq1, comp187870_c1_seq1, comp181614_c0_seq1, comp192831_c0_seq1, comp168499_c0_seq1, comp171904_c0_seq1, comp188176_c0_seq1, comp180080_c0_seq1, comp200946_c0_seq1, comp189679_c0_seq1, comp181725_c0_seq1, comp181583_c0_seq1, comp185958_c2_seq1, comp201078_c1_seq1, comp178719_c0_seq1, comp170623_c0_seq1, comp190507_c5_seq1, comp190300_c0_seq1, comp191661_c0_seq1, comp183922_c0_seq1, comp203580_c0_seq1, comp185288_c0_seq1, comp191582_c1_seq1, comp187259_c0_seq1, comp188908_c0_seq1, comp190332_c1_seq1, comp11413_c0_seq1, comp187485_c0_seq1, comp187627_c0_seq1, comp194981_c2_seq1, comp176078_c1_seq1, comp58249_c0_seq1, comp171329_c0_seq1, comp191006_c0_seq1, comp187548_c1_seq1, comp192367_c0_seq1, comp185878_c0_seq1, comp39408_c0_seq1, comp188175_c0_seq1, comp162056_c0_seq1, comp159371_c0_seq1, comp146179_c0_seq1, comp188432_c0_seq1, comp172019_c0_seq1, comp185989_c0_seq1, comp183236_c0_seq1, comp187964_c0_seq1, comp182768_c0_seq1, comp195032_c0_seq1, comp198939_c2_seq1, comp193009_c1_seq1, comp185176_c0_seq1, comp187151_c0_seq1, comp186825_c0_seq1, comp189856_c1_seq1, comp185291_c0_seq1, comp184965_c0_seq1, comp175577_c0_seq1, comp192957_c0_seq1, comp181598_c0_seq1, comp190058_c0_seq1, comp191707_c0_seq1, comp104919_c0_seq1, comp129650_c0_seq1, comp184152_c0_seq1, comp188880_c0_seq1, comp190315_c0_seq1, comp126425_c0_seq1, comp160004_c0_seq1, comp196824_c1_seq1, comp188991_c0_seq1, comp187294_c1_seq1, comp190284_c0_seq1, comp190426_c0_seq1, comp185766_c0_seq1, comp189570_c0_seq1, comp198764_c1_seq1, comp190537_c0_seq1, comp192512_c0_seq1, comp184184_c1_seq1, comp179812_c1_seq1, comp192318_c1_seq1, comp161729_c0_seq1, comp186602_c0_seq1, comp186460_c0_seq1, comp149802_c0_seq1, comp180938_c0_seq1, comp163673_c0_seq1, comp138700_c0_seq1, comp193060_c0_seq1, comp193794_c1_seq1, comp156260_c0_seq1, comp151064_c0_seq1, comp199438_c0_seq1, comp184853_c0_seq1, comp175611_c0_seq1, comp181438_c1_seq1, comp182211_c0_seq1, comp131755_c0_seq1, comp172501_c0_seq1, comp190203_c0_seq1, comp190013_c1_seq1, comp182322_c0_seq1, comp188558_c0_seq1, comp143804_c0_seq1, comp162871_c0_seq1, comp191790_c0_seq1, comp177709_c0_seq1, comp189248_c0_seq1, comp179538_c0_seq1, comp199949_c1_seq1, comp189505_c0_seq1, comp128269_c0_seq1, comp184551_c1_seq1, comp130140_c0_seq1, comp188082_c0_seq1, comp183028_c0_seq1, comp186364_c0_seq1, comp192800_c1_seq1, comp187867_c0_seq1, comp185114_c0_seq1, comp156049_c0_seq1, comp186617_c0_seq1, comp142923_c1_seq1, comp192638_c0_seq1, comp188446_c0_seq1, comp169352_c0_seq1, comp185083_c0_seq1, comp137066_c0_seq1, comp139041_c0_seq1, comp168102_c0_seq1, comp186728_c0_seq1, comp183507_c0_seq1, comp169605_c0_seq1, comp130283_c1_seq1, comp179430_c0_seq1, comp197866_c1_seq1, comp182226_c0_seq1, comp188783_c0_seq1, comp189203_c1_seq1, comp119843_c0_seq1, comp192047_c0_seq1, comp135685_c0_seq1, comp185673_c0_seq1, comp190329_c0_seq1, comp185815_c0_seq1, comp192304_c0_seq1, comp184423_c0_seq1, comp187565_c1_seq1, comp192526_c0_seq1, comp185895_c0_seq1, comp187870_c0_seq1, comp185113_c0_seq1, comp186620_c0_seq1, comp173286_c0_seq1, comp190666_c0_seq1, comp194899_c2_seq1, comp189762_c1_seq1, comp181393_c0_seq1, comp190777_c0_seq1, comp165662_c0_seq1, comp114424_c0_seq1, comp184871_c0_seq1, comp187310_c0_seq1, comp135604_c0_seq1, comp188623_c1_seq1, comp175740_c0_seq1, comp180254_c0_seq1, comp181903_c0_seq1, comp186953_c0_seq1, comp165884_c0_seq1, comp192479_c2_seq1, comp135715_c0_seq1, comp202759_c1_seq1, comp104936_c0_seq1, comp161413_c0_seq1, comp172741_c0_seq1, comp189155_c0_seq1, comp190443_c0_seq1, comp191950_c0_seq1, comp187437_c0_seq1, comp189266_c0_seq1, comp188798_c0_seq1, comp178306_c0_seq1, comp172963_c0_seq1, comp192640_c0_seq1, comp189488_c0_seq1, comp192751_c0_seq1, comp177025_c0_seq1, comp202841_c0_seq1, comp191038_c0_seq1, comp193009_c0_seq1, comp167284_c0_seq1, comp189856_c0_seq1, comp202952_c0_seq1, comp146468_c0_seq1, comp187072_c0_seq1, comp189967_c0_seq1, comp186746_c0_seq1, comp189043_c0_seq1, comp189777_c1_seq1, comp192909_c0_seq1, comp179191_c0_seq1, comp178865_c0_seq1, comp122289_c0_seq1, comp189106_c1_seq1, comp198653_c0_seq1, comp188943_c0_seq1, comp184215_c0_seq1, comp201544_c2_seq1, comp183747_c0_seq1, comp175866_c0_seq1, comp186301_c0_seq1, comp191822_c2_seq1, comp185687_c0_seq1, comp203931_c1_seq1, comp191981_c1_seq1, comp181216_c0_seq1, comp188241_c0_seq1, comp193012_c0_seq1, comp196043_c1_seq1, comp171617_c0_seq1, comp168790_c0_seq1, comp173446_c0_seq1, comp181296_c0_seq1, comp108164_c0_seq1, comp192465_c1_seq1, comp173557_c0_seq1, comp191263_c0_seq1, comp184916_c0_seq1, comp190795_c0_seq1, comp190937_c0_seq1, comp183524_c0_seq1, comp180303_c0_seq1, comp190941_c3_seq1, comp182243_c0_seq1, comp186971_c0_seq1, comp191627_c0_seq1, comp192992_c0_seq1, comp193412_c1_seq1, comp186781_c1_seq1, comp185721_c0_seq1, comp184024_c1_seq1, comp191742_c0_seq1, comp191596_c0_seq1, comp189058_c0_seq1, comp185832_c0_seq1, comp199949_c0_seq1, comp177951_c0_seq1, comp191805_c1_seq1, comp204669_c2_seq1, comp190461_c0_seq1, comp175786_c1_seq1, comp157302_c1_seq1, comp189169_c0_seq1, comp133060_c0_seq1, comp192290_c0_seq1, comp183000_c1_seq1, comp184551_c0_seq1, comp190714_c0_seq1, comp190572_c0_seq1, comp166912_c1_seq1, comp204462_c0_seq1, comp189648_c0_seq1, comp131706_c0_seq1, comp185003_c2_seq1, comp130172_c0_seq1, comp179014_c0_seq1, comp182675_c2_seq1, comp121041_c0_seq1, comp130283_c0_seq1, comp188478_c0_seq1, comp169526_c0_seq1, comp109828_c0_seq1, comp201336_c2_seq1, comp187343_c0_seq1, comp195335_c0_seq1, comp189425_c0_seq1, comp179525_c1_seq1, comp184039_c1_seq1, comp167999_c0_seq1, comp192194_c0_seq1, comp169974_c0_seq1, comp191868_c0_seq1, comp189651_c0_seq1, comp198111_c0_seq1, comp190618_c0_seq1, comp207476_c0_seq1, comp176574_c0_seq1, comp199472_c0_seq1, comp191979_c0_seq1, comp189904_c0_seq1, comp189572_c1_seq1, comp190507_c3_seq1, comp186395_c0_seq1, comp192558_c0_seq1, comp191166_c0_seq1, comp192815_c0_seq1, comp190698_c0_seq1, comp172214_c0_seq1, comp188481_c0_seq1, comp188623_c0_seq1, comp178771_c0_seq1, comp194644_c0_seq1, comp183285_c0_seq1, comp123729_c0_seq1, comp187231_c0_seq1, comp165694_c0_seq1, comp185371_c0_seq1, comp191534_c0_seq1, comp170465_c0_seq1, comp174411_c0_seq1, comp192895_c0_seq1, comp185624_c0_seq1, comp171044_c0_seq1, comp166530_c0_seq1, comp138972_c0_seq1, comp190955_c3_seq1, comp181011_c0_seq1, comp190253_c0_seq1, comp188912_c1_seq1, comp158601_c1_seq1, comp116653_c0_seq1, comp193748_c6_seq1, comp202140_c2_seq1, comp189218_c0_seq1, comp192193_c0_seq1, comp190174_c1_seq1, comp189329_c0_seq1, comp192450_c0_seq1, comp191982_c0_seq1, comp190285_c1_seq1, comp179560_c2_seq1, comp190732_c0_seq1, comp186540_c0_seq1, comp142715_c0_seq1, comp161924_c0_seq1, comp188159_c0_seq1, comp186572_c1_seq1, comp162472_c0_seq1, comp179028_c0_seq1, comp145028_c0_seq1, comp186667_c0_seq1, comp189106_c0_seq1, comp190204_c1_seq1, comp189999_c0_seq1, comp188749_c0_seq1, comp176144_c0_seq1, comp105229_c0_seq1, comp189190_c0_seq1, comp186889_c0_seq1, comp188369_c2_seq1, comp189443_c0_seq1, comp192211_c2_seq1, comp188975_c0_seq1, comp187278_c1_seq1, comp185390_c3_seq1, comp186076_c0_seq1, comp192239_c0_seq1, comp187725_c0_seq1, comp132399_c0_seq1, comp175898_c0_seq1, comp189554_c0_seq1, comp186333_c0_seq1, comp189811_c0_seq1, comp192465_c0_seq1, comp192607_c0_seq1, comp139934_c0_seq1, comp187947_c0_seq1, comp186812_c0_seq1, comp191326_c0_seq1, comp178484_c1_seq1, comp154526_c0_seq1, comp174985_c0_seq1, comp177424_c0_seq1, comp192687_c0_seq1, comp199806_c1_seq1, comp175564_c0_seq1, comp131739_c0_seq1, comp129522_c0_seq1, comp192798_c0_seq1, comp187360_c0_seq1, comp186892_c0_seq1, comp182164_c0_seq1, comp181696_c0_seq1, comp179621_c0_seq1, comp182116_c1_seq1, comp144896_c0_seq1, comp192131_c0_seq1, comp191805_c0_seq1, comp108374_c1_seq1, comp187613_c0_seq1, comp122719_c0_seq1, comp181949_c0_seq1, comp182085_c1_seq1, comp192242_c0_seq1, comp164826_c0_seq1, comp187582_c0_seq1, comp182196_c1_seq1, comp180668_c0_seq1, comp182643_c0_seq1, comp175964_c1_seq1, comp176591_c0_seq1, comp181203_c1_seq1, comp171537_c0_seq1, comp191072_c0_seq1, comp192721_c0_seq1, comp191024_c1_seq1, comp193812_c4_seq1, comp106370_c0_seq1, comp192832_c0_seq1, comp202617_c1_seq1, comp192642_c1_seq1, comp158008_c0_seq1, comp107683_c1_seq1, comp181536_c1_seq1, comp192753_c1_seq1, comp180192_c0_seq1, comp193059_c0_seq1, comp188399_c0_seq1, comp178689_c0_seq1, comp178499_c1_seq1, comp190412_c0_seq1, comp203391_c1_seq1, comp188909_c0_seq1, comp203692_c0_seq1, comp170913_c1_seq1, comp189603_c0_seq1, comp194117_c0_seq1, comp184407_c0_seq1, comp188211_c0_seq1, comp179747_c0_seq1, comp199424_c0_seq1, comp190860_c0_seq1, comp184518_c0_seq1, comp174808_c0_seq1, comp177839_c1_seq1, comp186157_c1_seq1, comp182658_c0_seq1, comp189683_c0_seq1, comp152620_c1_seq1, comp166003_c0_seq1, comp191118_c0_seq1, comp187965_c0_seq1, comp191229_c0_seq1, comp156404_c0_seq1, comp179302_c0_seq1, comp183348_c0_seq1, comp186379_c1_seq1, comp172246_c0_seq1, comp10723_c0_seq1, comp185434_c0_seq1, comp192293_c4_seq1, comp177553_c0_seq1, comp192034_c0_seq1, comp190059_c0_seq1, comp111267_c0_seq1, comp134307_c0_seq1, comp188881_c0_seq1, comp177474_c1_seq1, comp167030_c0_seq1, comp188687_c1_seq1, comp191819_c0_seq1, comp190285_c0_seq1, comp190427_c0_seq1, comp185719_c1_seq1, comp179861_c0_seq1, comp191598_c1_seq1, comp189523_c1_seq1, comp192371_c0_seq1, comp153596_c0_seq1, comp190621_c2_seq1, comp191121_c0_seq1, comp191899_c0_seq1, comp186461_c0_seq1, comp6638_c1_seq1, comp192482_c0_seq1, comp188242_c1_seq1, comp145972_c0_seq1, comp191232_c0_seq1, comp144722_c0_seq1, comp192735_c0_seq1, comp189860_c1_seq1, comp189729_c0_seq1, comp163785_c0_seq1, comp188800_c0_seq1, comp174220_c0_seq1, comp191600_c0_seq1, comp180241_c0_seq1, comp191454_c0_seq1, comp171892_c0_seq1, comp169049_c1_seq1, comp190938_c1_seq1, comp191711_c0_seq1, comp158137_c0_seq1, comp187056_c0_seq1, comp191375_c1_seq1, comp189027_c0_seq1, comp188559_c0_seq1, comp179175_c0_seq1, comp191680_c0_seq1, comp186671_c2_seq1, comp206308_c3_seq1, comp198079_c1_seq1, comp197694_c3_seq1, comp186699_c0_seq1, comp185770_c0_seq1, comp187119_c1_seq1, comp192401_c0_seq1, comp191933_c0_seq1, comp192211_c1_seq1, comp161622_c0_seq1, comp191743_c1_seq1, comp178036_c0_seq1, comp187088_c1_seq1, comp121455_c0_seq1, comp192049_c0_seq1, comp189506_c0_seq1, comp190652_c0_seq1, comp184168_c0_seq1, comp186139_c0_seq1, comp121823_c0_seq1, comp188083_c0_seq1, comp153915_c1_seq1, comp176398_c0_seq1, comp200805_c1_seq1, comp192528_c0_seq1, comp178484_c0_seq1, comp189697_c0_seq1, comp179063_c0_seq1, comp131870_c0_seq1, comp185084_c0_seq1, comp182005_c0_seq1, comp192881_c1_seq1, comp158251_c0_seq1, comp185337_c0_seq1, comp182116_c0_seq1, comp195304_c0_seq1, comp185448_c0_seq1, comp129249_c1_seq1, comp182085_c0_seq1, comp177713_c0_seq1, comp189252_c0_seq1, comp165886_c0_seq1, comp188784_c0_seq1, comp186031_c0_seq1, comp158473_c0_seq1, comp182196_c0_seq1, comp189173_c1_seq1, comp192305_c0_seq1, comp191695_c0_seq1, comp173207_c0_seq1, comp104125_c0_seq1, comp174714_c0_seq1, comp189284_c1_seq1, comp187902_c0_seq1, comp181057_c0_seq1, comp191948_c0_seq1, comp145906_c0_seq1, comp175151_c0_seq1, comp191135_c0_seq1, comp175404_c0_seq1, comp174936_c0_seq1, comp188450_c0_seq1, comp187629_c2_seq1, comp197644_c1_seq1, comp182928_c0_seq1, comp187200_c0_seq1, comp196442_c0_seq1, comp161859_c0_seq1, comp191246_c0_seq1, comp188212_c2_seq1, comp159179_c0_seq1, comp184872_c0_seq1, comp182897_c0_seq1, comp180144_c0_seq1, comp204319_c2_seq1, comp192864_c0_seq1, comp190889_c0_seq1, comp190111_c0_seq1, comp191472_c0_seq1, comp175741_c0_seq1, comp185261_c1_seq1, comp113144_c0_seq1, comp146791_c0_seq1, comp186716_c2_seq1, comp160499_c1_seq1, comp190333_c0_seq1, comp167971_c0_seq1, comp185324_c2_seq1, comp182262_c1_seq1, comp189156_c0_seq1, comp179446_c0_seq1, comp189108_c1_seq1, comp161640_c0_seq1, comp187296_c0_seq1, comp175884_c1_seq1, comp165119_c0_seq1, comp138029_c0_seq1, comp188017_c0_seq1, comp197069_c1_seq1, comp180960_c0_seq1, comp179668_c0_seq1, comp115820_c0_seq1, comp12949_c0_seq1, comp189635_c0_seq1, comp184439_c0_seq1, comp202585_c0_seq1, comp188243_c0_seq1, comp185018_c0_seq1, comp191039_c0_seq1, comp168819_c0_seq1, comp198206_c0_seq1, comp189857_c0_seq1, comp195656_c3_seq1, comp183269_c0_seq1, comp170801_c0_seq1, comp187215_c0_seq1, comp187025_c1_seq1, comp191518_c0_seq1, comp196568_c0_seq1, comp187184_c0_seq1, comp194549_c1_seq1, comp170722_c1_seq1, comp193347_c0_seq1, comp188687_c0_seq1, comp202061_c1_seq1, comp191760_c1_seq1, comp184074_c0_seq1, comp191712_c2_seq1, comp183748_c0_seq1, comp185719_c0_seq1, comp191598_c0_seq1, comp189523_c0_seq1, comp161429_c0_seq1, comp174475_c0_seq1, comp192319_c0_seq1, comp187663_c0_seq1, comp182609_c0_seq1, comp195655_c0_seq1, comp147496_c0_seq1, comp192288_c0_seq1, comp187916_c0_seq1, comp191042_c0_seq1, comp163626_c0_seq1, comp186524_c0_seq1, comp176672_c0_seq1, comp191855_c3_seq1, comp185132_c0_seq1, comp141307_c0_seq1, comp191153_c0_seq1, comp195881_c0_seq1, comp186493_c0_seq1, comp180047_c0_seq1, comp169049_c0_seq1, comp174141_c0_seq1, comp183193_c1_seq1, comp100005_c0_seq1, comp186861_c0_seq1, comp191185_c1_seq1, comp198079_c0_seq1, comp183494_c0_seq1, comp185611_c0_seq1, comp190990_c2_seq1, comp173926_c0_seq1, comp187440_c0_seq1, comp194663_c1_seq1, comp191438_c1_seq1, comp185722_c0_seq1, comp192211_c0_seq1, comp181887_c0_seq1, comp189059_c0_seq1, comp185833_c0_seq1, comp192322_c0_seq1, comp175981_c0_seq1, comp161543_c0_seq1, comp190604_c0_seq1, comp190462_c0_seq1, comp203278_c2_seq1, comp191965_c0_seq1, comp191041_c0_seq1, comp178068_c0_seq1, comp189285_c0_seq1, comp190715_c0_seq1, comp196428_c4_seq1, comp128800_c0_seq1, comp177683_c2_seq1, comp172982_c0_seq1, comp189396_c0_seq1, comp179686_c0_seq1, comp136761_c0_seq1, comp184730_c1_seq1, comp192770_c0_seq1, comp179797_c0_seq1, comp180161_c0_seq1, comp191520_c0_seq1, comp169305_c0_seq1, comp131680_c0_seq1, comp164240_c1_seq1, comp187007_c0_seq1, comp186539_c0_seq1, comp188368_c0_seq1, comp185147_c0_seq1, comp184679_c0_seq1, comp188483_c0_seq1, comp183287_c0_seq1, comp181890_c0_seq1, comp199648_c1_seq1, comp159675_c0_seq1, comp202300_c0_seq1, comp178579_c1_seq1, comp162744_c1_seq1, comp159928_c0_seq1, comp189173_c0_seq1, comp188847_c0_seq1, comp188657_c1_seq1, comp191920_c1_seq1, comp182259_c0_seq1, comp147434_c0_seq1, comp179574_c0_seq1, comp151753_c1_seq1, comp192195_c0_seq1, comp175996_c0_seq1, comp189652_c0_seq1, comp192147_c1_seq1, comp188402_c0_seq1, comp180909_c0_seq1, comp192448_c0_seq1, comp189763_c0_seq1, comp191056_c0_seq1, comp190588_c0_seq1, comp192705_c0_seq1, comp130108_c0_seq1, comp166976_c0_seq1, comp184678_c0_seq1, comp197870_c0_seq1, comp192816_c0_seq1, comp190699_c0_seq1, comp188482_c0_seq1, comp186463_c1_seq1, comp196620_c0_seq1, comp178914_c0_seq1, comp184935_c0_seq1, comp173576_c0_seq1, comp170355_c0_seq1, comp190032_c0_seq1, comp144768_c0_seq1, comp192003_c0_seq1, comp185514_c0_seq1, comp191535_c0_seq1, comp129620_c0_seq1, comp184122_c0_seq1, comp188850_c0_seq1, comp188802_c1_seq1, comp162727_c0_seq1, comp192848_c1_seq1, comp171045_c0_seq1, comp191646_c0_seq1, comp187410_c1_seq1, comp175725_c1_seq1, comp189108_c0_seq1, comp133777_c0_seq1, comp183765_c0_seq1, comp185740_c0_seq1, comp180544_c0_seq1, comp176352_c0_seq1, comp175836_c1_seq1, comp189219_c0_seq1, comp183686_c1_seq1, comp172916_c0_seq1, comp191678_c1_seq1, comp192451_c0_seq1, comp154878_c1_seq1, comp186240_c1_seq1, comp162140_c0_seq1, comp93384_c0_seq1, comp173353_c0_seq1, comp191201_c0_seq1, comp127311_c0_seq1, comp189299_c0_seq1, comp192562_c0_seq1, comp192372_c1_seq1, comp134693_c0_seq1, comp191170_c0_seq1, comp130699_c1_seq1, comp190844_c0_seq1, comp190432_c4_seq1, comp186189_c0_seq1, comp189667_c0_seq1, comp185212_c1_seq1, comp174300_c0_seq1, comp179033_c0_seq1, comp187949_c0_seq1, comp176815_c2_seq1, comp159467_c0_seq1, comp189671_c3_seq1, comp194680_c1_seq1, comp178818_c0_seq1, comp189889_c0_seq1, comp188639_c0_seq1, comp185276_c0_seq1, comp185418_c0_seq1, comp202172_c0_seq1, comp179508_c0_seq1, comp185387_c0_seq1, comp178898_c0_seq1, comp178116_c0_seq1, comp185612_c2_seq1, comp190621_c0_seq1, comp169466_c1_seq1, comp138877_c0_seq1, comp192129_c0_seq1, comp198686_c0_seq1, comp190590_c0_seq1, comp190542_c1_seq1, comp187584_c0_seq1, comp182388_c0_seq1, comp191855_c2_seq1, comp189670_c0_seq1, comp184616_c0_seq1, comp175228_c0_seq1, comp192608_c0_seq1, comp185977_c0_seq1, comp162155_c0_seq1, comp189781_c0_seq1, comp187948_c0_seq1, comp189923_c0_seq1, comp184727_c0_seq1, comp194520_c2_seq1, comp186556_c0_seq1, comp148063_c1_seq1, comp204800_c1_seq1, comp183193_c0_seq1, comp191185_c0_seq1, comp190859_c0_seq1, comp172229_c0_seq1, comp175707_c0_seq1, comp191296_c0_seq1, comp192945_c0_seq1, comp185390_c0_seq1, comp184140_c0_seq1, comp199586_c2_seq1, comp179622_c0_seq1, comp199728_c2_seq1, comp186111_c0_seq1, comp189142_c1_seq1, comp185643_c0_seq1, comp190157_c0_seq1, comp7697_c0_seq1, comp176989_c1_seq1, comp182276_c0_seq1, comp184251_c0_seq1, comp190414_c0_seq1, comp192243_c0_seq1, comp185754_c0_seq1, comp180558_c0_seq1, comp191917_c0_seq1, comp189700_c0_seq1, comp104205_c0_seq1, comp177683_c1_seq1, comp169992_c0_seq1, comp207193_c1_seq1, comp191886_c0_seq1, comp166771_c0_seq1, comp136460_c0_seq1, comp170035_c0_seq1, comp180926_c0_seq1, comp178214_c2_seq1, comp184093_c2_seq1, comp163803_c0_seq1, comp197281_c2_seq1, comp192580_c0_seq1, comp179880_c1_seq1, comp178820_c0_seq1, comp188209_c0_seq1, comp150726_c0_seq1, comp186670_c0_seq1, comp182818_c1_seq1, comp191136_c1_seq1, comp186349_c0_seq1, comp114363_c0_seq1, comp183370_c1_seq1, comp133683_c0_seq1, comp190112_c1_seq1, comp181953_c0_seq1, comp159596_c0_seq1, comp190271_c0_seq1, comp190223_c1_seq1, comp196922_c1_seq1, comp187407_c0_seq1, comp187265_c0_seq1, comp189236_c0_seq1, comp160023_c1_seq1, comp191841_c1_seq1, comp187154_c3_seq1, comp188879_c0_seq1, comp72620_c0_seq1, comp202253_c1_seq1, comp185658_c0_seq1, comp190750_c0_seq1, comp139585_c0_seq1, comp189573_c0_seq1, comp190861_c0_seq1, comp184377_c0_seq1, comp147577_c0_seq1, comp186348_c0_seq1, comp189826_c0_seq1, comp192179_c1_seq1, comp186605_c0_seq1, comp93880_c0_seq1, comp174778_c0_seq1, comp183238_c0_seq1, comp185067_c0_seq1, comp186574_c0_seq1, comp174107_c0_seq1, comp194708_c0_seq1, comp164255_c0_seq1, comp183464_c0_seq1, comp103307_c0_seq1, comp185435_c0_seq1, comp187410_c0_seq1, comp205235_c0_seq1, comp188913_c0_seq1, comp184043_c0_seq1, comp187521_c0_seq1, comp139504_c0_seq1, comp184154_c0_seq1, comp191678_c0_seq1, comp154878_c0_seq1, comp197104_c2_seq1, comp188993_c0_seq1, comp186240_c0_seq1, comp185914_c0_seq1, comp190286_c0_seq1, comp183939_c0_seq1, comp144244_c0_seq1, comp173305_c0_seq1, comp191011_c0_seq1, comp179862_c0_seq1, comp190397_c0_seq1, comp182662_c0_seq1, comp114044_c0_seq1, comp123286_c0_seq1, comp184633_c0_seq1, comp174923_c0_seq1, comp193685_c1_seq1, comp185994_c0_seq1, comp192625_c0_seq1, comp29814_c0_seq1, comp114155_c0_seq1, comp180016_c0_seq1, comp191043_c1_seq1, comp183352_c0_seq1, comp192594_c0_seq1, comp191344_c0_seq1, comp189671_c2_seq1, comp176784_c1_seq1, comp186941_c0_seq1, comp192962_c0_seq1, comp190063_c0_seq1, comp191570_c0_seq1, comp172614_c0_seq1, comp191681_c0_seq1, comp180464_c0_seq1, comp185339_c0_seq1, comp184410_c0_seq1, comp190431_c0_seq1, comp177458_c0_seq1, comp192260_c0_seq1, comp100422_c0_seq1, comp179429_c0_seq1, comp191792_c0_seq1, comp191934_c0_seq1, comp150264_c0_seq1, comp181300_c0_seq1, comp160231_c0_seq1, comp188004_c0_seq1, comp185692_c1_seq1, comp192133_c2_seq1, comp188897_c0_seq1, comp197309_c1_seq1, comp179908_c0_seq1, comp188226_c0_seq1, comp189587_c0_seq1, comp192850_c0_seq1, comp192529_c0_seq1, comp185116_c0_seq1, comp205971_c1_seq1, comp164047_c0_seq1, comp191137_c0_seq1, comp198304_c0_seq1, comp196139_c1_seq1, comp189955_c0_seq1, comp188705_c0_seq1, comp187171_c0_seq1, comp185453_c0_seq1, comp180257_c0_seq1, comp192977_c0_seq1, comp186032_c0_seq1, comp176180_c0_seq1, comp185564_c0_seq1, comp164637_c0_seq1, comp139380_c0_seq1, comp185516_c1_seq1, comp183399_c1_seq1, comp184314_c0_seq1, comp187345_c1_seq1, comp147514_c0_seq1, comp162777_c0_seq1, comp192306_c0_seq1, comp192164_c0_seq1, comp191838_c0_seq1, comp189621_c0_seq1, comp184235_c1_seq1, comp133045_c0_seq1, comp185928_c0_seq1, comp192417_c0_seq1, comp183033_c0_seq1, comp167302_c0_seq1, comp182565_c0_seq1, comp189732_c0_seq1, comp193000_c0_seq1, comp185849_c1_seq1, comp181284_c0_seq1, comp185230_c0_seq1, comp183989_c1_seq1, comp190478_c1_seq1, comp190925_c0_seq1, comp182597_c1_seq1, comp192754_c0_seq1, comp188099_c0_seq1, comp182120_c0_seq1, comp164414_c0_seq1, comp114537_c0_seq1, comp191615_c0_seq1, comp191473_c0_seq1, comp127583_c0_seq1, comp198319_c0_seq1, comp183734_c0_seq1, comp167861_c0_seq1, comp192976_c0_seq1, comp196427_c2_seq1, comp204019_c6_seq1, comp206517_c2_seq1, comp160023_c0_seq1, comp182453_c0_seq1, comp191647_c1_seq1, comp135943_c0_seq1, comp181795_c1_seq1, comp179720_c1_seq1, comp187439_c0_seq1, comp190560_c0_seq1, comp189268_c0_seq1, comp151785_c0_seq1, comp179558_c0_seq1, comp188018_c0_seq1, comp178166_c0_seq1, comp202621_c0_seq1, comp205652_c1_seq1, comp177698_c0_seq1, comp192179_c0_seq1, comp176448_c0_seq1, comp185915_c2_seq1, comp190924_c0_seq1, comp179926_c0_seq1, comp204066_c2_seq1, comp178502_c2_seq1, comp197628_c0_seq1, comp117329_c0_seq1, comp176559_c0_seq1, comp192563_c1_seq1, comp148219_c0_seq1, comp179113_c0_seq1, comp188165_c1_seq1, comp175278_c0_seq1, comp180322_c1_seq1, comp184919_c0_seq1, comp187216_c0_seq1, comp186748_c0_seq1, comp192769_c0_seq1, comp108278_c0_seq1, comp139172_c0_seq1, comp191519_c0_seq1, comp189160_c0_seq1, comp158523_c0_seq1, comp165008_c0_seq1, comp203711_c1_seq1, comp158187_c1_seq1, comp163148_c0_seq1, comp192067_c0_seq1, comp192209_c0_seq1, comp189524_c0_seq1, comp189382_c0_seq1, comp177697_c0_seq1, comp174618_c0_seq1, comp188132_c0_seq1, comp160038_c0_seq1, comp187664_c0_seq1, comp174701_c2_seq1, comp190432_c2_seq1, comp129937_c0_seq1, comp185946_c0_seq1, comp162124_c0_seq1, comp189671_c1_seq1, comp190828_c0_seq1, comp188611_c0_seq1, comp200010_c1_seq1, comp181298_c0_seq1, comp134788_c0_seq1, comp191265_c0_seq1, comp186751_c0_seq1, comp206246_c1_seq1, comp196413_c1_seq1, comp195211_c0_seq1, comp193046_c1_seq1, comp191376_c0_seq1, comp177620_c0_seq1, comp195322_c0_seq1, comp164543_c0_seq1, comp184220_c0_seq1, comp99591_c0_seq1, comp184954_c1_seq1, comp190241_c0_seq1, comp142082_c0_seq1, comp192070_c0_seq1, comp191744_c0_seq1, comp183558_c1_seq1, comp194775_c1_seq1, comp14349_c0_seq1, comp176450_c0_seq1, comp171254_c0_seq1, comp140617_c0_seq1, comp191966_c0_seq1, comp192978_c2_seq1, comp187568_c0_seq1, comp189539_c0_seq1, comp182950_c0_seq1, comp189349_c1_seq1, comp190942_c0_seq1, comp196139_c0_seq1, comp192913_c0_seq1, comp177045_c0_seq1, comp189765_c0_seq1, comp192533_c2_seq1, comp187008_c0_seq1, comp188515_c0_seq1, comp193029_c0_seq1, comp177156_c0_seq1, comp176961_c1_seq1, comp189876_c0_seq1, comp202972_c0_seq1, comp206229_c3_seq1, comp188737_c0_seq1, comp185516_c0_seq1, comp182149_c0_seq1, comp188848_c0_seq1, comp179464_c0_seq1, comp186960_c2_seq1, comp192116_c0_seq1, comp169754_c0_seq1, comp101960_c0_seq1, comp180289_c0_seq1, comp186988_c0_seq1, comp188963_c0_seq1, comp193477_c0_seq1, comp179575_c0_seq1, comp189237_c1_seq1, comp185738_c0_seq1, comp192085_c0_seq1, comp192227_c0_seq1, comp191890_c1_seq1, comp171158_c0_seq1, comp148938_c0_seq1, comp189542_c0_seq1, comp183878_c0_seq1, comp192338_c0_seq1, comp185849_c0_seq1, comp177619_c2_seq1, comp199173_c1_seq1, comp179943_c0_seq1, comp200726_c1_seq1, comp165505_c0_seq1, comp183207_c0_seq1, comp192449_c0_seq1, comp184568_c0_seq1, comp190589_c0_seq1, comp188019_c2_seq1, comp191009_c1_seq1, comp117457_c0_seq1, comp185151_c0_seq1, comp183318_c0_seq1, comp196510_c0_seq1, comp184825_c0_seq1, comp187856_c1_seq1, comp206149_c1_seq1, comp186464_c1_seq1, comp174045_c0_seq1, comp139220_c0_seq1, comp186765_c0_seq1, comp165696_c0_seq1, comp197200_c0_seq1, comp135385_c0_seq1, comp185373_c0_seq1, comp192738_c1_seq1, comp180177_c0_seq1, comp180319_c0_seq1, comp187154_c1_seq1, comp158540_c0_seq1, comp194872_c0_seq1, comp183655_c0_seq1, comp163054_c0_seq1, comp192115_c0_seq1, comp176242_c0_seq1, comp123033_c0_seq1, comp170578_c0_seq1, comp181795_c0_seq1, comp179720_c0_seq1, comp142096_c0_seq1, comp187570_c0_seq1, comp203708_c0_seq1, comp172806_c0_seq1, comp189078_c0_seq1, comp192341_c0_seq1, comp191873_c0_seq1, comp147660_c0_seq1, comp190623_c0_seq1, comp159151_c1_seq1, comp191984_c0_seq1, comp198656_c2_seq1, comp192404_c1_seq1, comp184713_c0_seq1, comp191936_c1_seq1, comp192563_c0_seq1, comp166980_c0_seq1, comp192373_c1_seq1, comp198577_c3_seq1, comp192820_c0_seq1, comp134646_c1_seq1, comp184634_c1_seq1, comp188165_c0_seq1, comp145240_c0_seq1, comp184507_c3_seq1, comp187026_c0_seq1, comp176931_c2_seq1, comp190400_c0_seq1, comp166068_c0_seq1, comp176959_c0_seq1, comp10566_c0_seq1, comp189081_c0_seq1, comp183880_c0_seq1, comp118166_c0_seq1, comp177538_c0_seq1, comp130671_c0_seq1, comp179513_c0_seq1, comp150919_c2_seq1, comp176146_c0_seq1, comp192019_c0_seq1, comp186673_c3_seq1, comp190480_c0_seq1, comp177649_c0_seq1, comp108709_c0_seq1, comp190159_c0_seq1, comp185499_c0_seq1, comp198687_c0_seq1, comp187727_c0_seq1, comp207163_c3_seq1, comp182614_c2_seq1, comp189671_c0_seq1, comp187696_c0_seq1, comp187953_c0_seq1, comp51871_c0_seq1, comp191999_c0_seq1, comp171398_c0_seq1, comp189924_c0_seq1, comp185054_c0_seq1, comp192419_c1_seq1, comp190527_c3_seq1, comp183194_c0_seq1, comp187140_c0_seq1, comp186672_c0_seq1, comp175455_c0_seq1, comp172234_c0_seq1, comp127296_c0_seq1, comp177284_c0_seq1, comp124075_c0_seq1, comp185280_c0_seq1, comp187251_c0_seq1, comp194616_c1_seq1, comp189080_c0_seq1, comp181860_c1_seq1, comp171877_c0_seq1, comp192022_c0_seq1, comp185391_c0_seq1, comp183558_c0_seq1, comp122468_c0_seq1, comp183673_c0_seq1, comp183815_c0_seq1, comp198195_c2_seq1, comp190415_c0_seq1, comp185755_c0_seq1, comp187730_c0_seq1, comp191776_c0_seq1, comp180559_c0_seq1, comp182392_c0_seq1, comp189701_c0_seq1, comp191728_c1_seq1, comp190526_c0_seq1, comp184315_c1_seq1, comp192355_c0_seq1, comp162044_c0_seq1, comp191697_c1_seq1, comp189349_c0_seq1, comp185981_c0_seq1, comp190495_c0_seq1, comp121555_c0_seq1, comp182756_c0_seq1, comp187762_c1_seq1, comp180820_c3_seq1, comp172122_c0_seq1, comp180114_c0_seq1, comp192387_c1_seq1, comp194504_c1_seq1, comp190863_c0_seq1, comp133462_c0_seq1, comp176961_c0_seq1, comp181475_c0_seq1, comp114510_c0_seq1, comp182982_c0_seq1, comp149823_c1_seq1, comp191442_c0_seq1, comp190974_c0_seq1, comp190050_c0_seq1, comp177077_c0_seq1, comp162492_c0_seq1, comp191553_c0_seq1, comp191058_c2_seq1, comp196428_c0_seq1, comp181843_c0_seq1, comp138880_c0_seq1, comp172570_c0_seq1, comp186960_c1_seq1, comp177299_c0_seq1, comp191284_c2_seq1, comp201706_c1_seq1, comp187266_c0_seq1, comp192500_c0_seq1, comp168168_c0_seq1, comp179385_c0_seq1, comp190193_c1_seq1, comp169817_c0_seq1, comp181827_c2_seq1, comp189352_c0_seq1, comp190640_c0_seq1, comp175025_c0_seq1, comp108838_c0_seq1, comp186238_c0_seq1, comp197455_c0_seq1, comp198958_c0_seq1, comp185853_c2_seq1, comp159263_c0_seq1, comp191009_c0_seq1, comp184489_c0_seq1, comp191985_c2_seq1, comp20071_c0_seq1, comp188435_c0_seq1, comp185214_c0_seq1, comp173529_c0_seq1, comp186575_c0_seq1, comp188803_c0_seq1, comp189859_c1_seq1, comp189050_c1_seq1, comp187075_c1_seq1, comp183718_c0_seq1, comp192036_c0_seq1, comp184301_c0_seq1, comp188883_c0_seq1, comp194122_c0_seq1, comp187633_c0_seq1, comp174255_c1_seq1, comp172727_c0_seq1, comp158683_c0_seq1, comp191936_c0_seq1, comp178502_c0_seq1, comp168650_c0_seq1, comp184381_c0_seq1, comp177110_c0_seq1, comp164957_c0_seq1, comp189830_c0_seq1, comp190655_c0_seq1, comp187475_c2_seq1, comp192626_c0_seq1, comp112327_c0_seq1, comp182774_c0_seq1, comp186720_c0_seq1, comp181524_c0_seq1, comp191044_c1_seq1, comp188228_c0_seq1, comp182885_c0_seq1, comp136843_c0_seq1, comp186831_c0_seq1, comp184808_c1_seq1, comp144693_c0_seq1, comp188339_c0_seq1, comp193431_c0_seq1, comp189973_c1_seq1, comp187954_c2_seq1, comp161879_c1_seq1, comp178598_c0_seq1, comp203375_c0_seq1, comp150919_c1_seq1, comp190321_c0_seq1, comp192150_c0_seq1, comp179177_c0_seq1, comp179319_c0_seq1, comp192102_c1_seq1, comp191634_c1_seq1, comp189144_c0_seq1, comp190290_c0_seq1, comp198611_c2_seq1, comp183753_c1_seq1, comp179288_c0_seq1, comp175567_c2_seq1, comp101002_c0_seq1, comp188787_c0_seq1, comp180691_c0_seq1, comp132674_c0_seq1, comp179399_c0_seq1, comp182614_c1_seq1, comp178149_c0_seq1, comp131424_c0_seq1, comp170787_c1_seq1, comp180944_c0_seq1, comp202414_c1_seq1, comp203965_c0_seq1, comp163821_c0_seq1, comp172568_c2_seq1, comp202573_c0_seq1, comp190721_c1_seq1, comp189287_c1_seq1, comp178517_c0_seq1, comp148206_c0_seq1, comp186509_c0_seq1, comp191138_c0_seq1, comp179989_c0_seq1, comp177094_c0_seq1, comp183530_c1_seq1, comp156309_c0_seq1, comp185228_c0_seq1, comp178597_c0_seq1, comp188564_c0_seq1, comp183368_c0_seq1, comp186846_c0_seq1, comp175487_c0_seq1, comp188932_c0_seq1, comp140320_c2_seq1, comp197202_c1_seq1, comp176133_c1_seq1, comp190336_c0_seq1, comp186144_c0_seq1, comp192307_c0_seq1, comp181063_c0_seq1, comp192276_c0_seq1, comp187762_c0_seq1, comp187904_c0_seq1, comp182566_c0_seq1, comp189591_c0_seq1, comp193001_c0_seq1, comp179528_c2_seq1, comp196032_c1_seq1, comp185120_c0_seq1, comp152366_c0_seq1, comp181285_c0_seq1, comp192644_c0_seq1, comp182934_c0_seq1, comp171575_c0_seq1, comp190784_c0_seq1, comp175490_c0_seq1, comp164273_c0_seq1, comp191363_c0_seq1, comp190895_c0_seq1, comp173467_c1_seq1, comp190113_c0_seq1, comp188630_c1_seq1, comp180261_c0_seq1, comp191474_c0_seq1, comp205987_c1_seq1, comp170357_c1_seq1, comp49843_c0_seq1, comp95103_c0_seq1, comp192005_c1_seq1, comp192310_c0_seq1, comp191842_c0_seq1, comp187187_c0_seq1, comp190450_c0_seq1, comp191953_c0_seq1, comp205590_c0_seq1, comp180546_c1_seq1, comp187298_c0_seq1, comp147740_c0_seq1, comp185853_c1_seq1, comp198768_c0_seq1, comp177699_c0_seq1, comp188134_c0_seq1, comp192900_c0_seq1, comp186416_c0_seq1, comp201341_c0_seq1, comp193016_c0_seq1, comp196047_c1_seq1, comp180260_c0_seq1, comp187888_c0_seq1, comp180946_c2_seq1, comp131890_c0_seq1, comp189974_c0_seq1, comp187075_c0_seq1, comp162431_c2_seq1, comp186749_c0_seq1, comp188582_c0_seq1, comp158413_c0_seq1, comp189161_c0_seq1, comp188693_c0_seq1, comp197153_c0_seq1, comp176084_c0_seq1, comp184218_c0_seq1, comp180660_c1_seq1, comp179673_c0_seq1, comp186304_c0_seq1, comp174619_c0_seq1, comp159024_c1_seq1, comp160039_c0_seq1, comp166738_c0_seq1, comp190607_c0_seq1, comp186415_c0_seq1, comp182279_c1_seq1, comp183052_c0_seq1, comp187922_c0_seq1, comp185023_c0_seq1, comp185757_c1_seq1, comp158809_c1_seq1, comp170899_c0_seq1, comp197743_c0_seq1, comp188501_c0_seq1, comp184808_c0_seq1, comp191155_c0_seq1, comp190687_c0_seq1, comp188612_c0_seq1, comp173259_c1_seq1, comp153970_c2_seq1, comp187220_c0_seq1, comp203216_c0_seq1, comp191266_c0_seq1, comp190798_c0_seq1, comp190016_c0_seq1, comp150919_c0_seq1, comp153216_c0_seq1, comp194332_c4_seq1, comp120608_c0_seq1, comp184110_c0_seq1, comp182135_c0_seq1, comp187141_c1_seq1, comp183642_c0_seq1, comp186673_c1_seq1, comp179260_c1_seq1, comp173786_c0_seq1, comp191634_c0_seq1, comp183448_c1_seq1, comp198611_c1_seq1, comp196494_c1_seq1, comp183753_c0_seq1, comp206916_c0_seq1, comp191745_c0_seq1, comp142035_c1_seq1, comp174175_c1_seq1, comp156920_c0_seq1, comp171401_c0_seq1, comp176451_c0_seq1, comp187620_c1_seq1, comp181222_c0_seq1, comp204053_c1_seq1, comp172378_c2_seq1, comp172873_c0_seq1, comp190575_c0_seq1, comp149408_c0_seq1, comp190385_c1_seq1, comp164210_c0_seq1, comp178327_c0_seq1, comp192803_c0_seq1, comp186319_c0_seq1, comp190496_c1_seq1, comp204085_c2_seq1, comp183530_c0_seq1, comp100934_c0_seq1, comp204532_c1_seq1, comp129029_c0_seq1, comp131824_c0_seq1, comp181670_c0_seq1, comp187009_c0_seq1, comp188485_c0_seq1, comp189206_c0_seq1, comp129366_c0_seq1, comp188596_c0_seq1, comp158427_c0_seq1, comp133990_c0_seq1, comp192819_c3_seq1, comp192899_c0_seq1, comp189127_c1_seq1, comp179275_c1_seq1, comp191649_c0_seq1, comp178215_c0_seq1, comp178073_c0_seq1, comp190720_c0_seq1, comp187267_c1_seq1, comp182518_c0_seq1, comp189543_c0_seq1, comp190641_c1_seq1, comp182629_c0_seq1, comp186433_c0_seq1, comp182439_c1_seq1, comp190479_c0_seq1, comp169310_c0_seq1, comp189911_c0_seq1, comp192707_c0_seq1, comp181348_c0_seq1, comp192565_c0_seq1, comp188373_c0_seq1, comp139892_c0_seq1, comp151037_c0_seq1, comp187857_c1_seq1, comp172075_c0_seq1, comp191284_c0_seq1, comp186912_c0_seq1, comp191426_c0_seq1, comp104638_c0_seq1, comp163868_c0_seq1, comp184013_c0_seq1, comp188741_c0_seq1, comp192929_c0_seq1, comp127346_c1_seq1, comp137503_c0_seq1, comp176132_c0_seq1, comp191537_c0_seq1, comp189320_c0_seq1, comp184124_c0_seq1, comp188852_c0_seq1, comp183656_c0_seq1, comp192898_c0_seq1, comp190145_c0_seq1, comp103357_c0_seq1, comp187602_c0_seq1, comp191648_c0_seq1, comp29163_c0_seq1, comp113182_c0_seq1, comp186210_c0_seq1, comp190256_c0_seq1, comp132529_c0_seq1, comp156010_c0_seq1, comp201849_c0_seq1, comp184461_c0_seq1, comp184413_c1_seq1, comp204261_c0_seq1, comp176722_c0_seq1, comp206090_c0_seq1, comp184572_c0_seq1, comp191061_c0_seq1, comp189447_c0_seq1, comp190593_c0_seq1, comp187860_c1_seq1, comp191172_c0_seq1, comp160088_c1_seq1, comp189558_c0_seq1, comp188308_c0_seq1, comp181383_c1_seq1, comp188550_c1_seq1, comp188388_c0_seq1, comp180292_c0_seq1, comp189113_c0_seq1, comp160872_c0_seq1, comp146970_c0_seq1, comp183449_c0_seq1, comp185278_c0_seq1, comp133893_c0_seq1, comp187249_c0_seq1, comp190370_c0_seq1, comp188756_c0_seq1, comp180660_c0_seq1, comp197074_c0_seq1, comp189193_c0_seq1, comp188819_c1_seq1, comp179736_c0_seq1, comp189703_c0_seq1, comp187586_c0_seq1, comp205830_c1_seq1, comp197248_c1_seq1, comp184507_c0_seq1, comp109258_c0_seq1, comp201071_c1_seq1, comp179962_c0_seq1, comp190417_c3_seq1, comp183226_c0_seq1, comp189288_c2_seq1, comp186704_c0_seq1, comp189001_c0_seq1, comp194249_c1_seq1, comp181508_c0_seq1, comp188391_c0_seq1, comp204802_c1_seq1, comp194332_c3_seq1, comp166996_c0_seq1, comp180116_c0_seq1, comp191329_c0_seq1, comp186673_c0_seq1, comp191187_c0_seq1, comp186625_c1_seq1, comp185423_c0_seq1, comp185281_c0_seq1, comp130097_c0_seq1, comp188454_c1_seq1, comp175567_c0_seq1, comp191298_c0_seq1, comp186594_c1_seq1, comp108456_c0_seq1, comp141709_c0_seq1, comp122279_c1_seq1, comp186657_c2_seq1, comp187284_c1_seq1, comp190274_c0_seq1, comp119895_c0_seq1, comp192245_c0_seq1, comp143764_c0_seq1, comp191110_c0_seq1, comp192308_c1_seq1, comp203648_c1_seq1, comp192613_c0_seq1, comp138291_c0_seq1, comp110197_c0_seq1, comp185792_c1_seq1, comp130016_c0_seq1, comp166884_c0_seq1, comp186561_c0_seq1, comp182567_c1_seq1, comp165492_c0_seq1, comp123642_c0_seq1, comp191190_c0_seq1, comp191332_c0_seq1, comp193895_c1_seq1, comp186624_c1_seq1, comp191443_c0_seq1, comp189687_c0_seq1, comp140987_c0_seq1, comp192950_c0_seq1, comp141407_c1_seq1, comp188437_c0_seq1, comp181844_c0_seq1, comp189016_c0_seq1, comp179164_c0_seq1, comp180452_c0_seq1, comp120754_c0_seq1, comp191780_c0_seq1, comp191922_c0_seq1, comp180563_c0_seq1, comp187267_c0_seq1, comp190641_c0_seq1, comp190752_c0_seq1, comp188072_c0_seq1, comp183018_c0_seq1, comp189575_c0_seq1, comp189717_c0_seq1, comp199237_c1_seq1, comp186354_c0_seq1, comp198769_c1_seq1, comp185104_c0_seq1, comp187857_c0_seq1, comp178615_c0_seq1, comp187667_c1_seq1, comp136477_c0_seq1, comp185997_c0_seq1, comp188436_c0_seq1, comp191062_c2_seq1, comp184747_c0_seq1, comp191236_c0_seq1, comp151041_c2_seq1, comp127346_c0_seq1, comp207768_c0_seq1, comp188551_c0_seq1, comp193017_c1_seq1, comp187301_c0_seq1, comp191347_c0_seq1, comp155015_c0_seq1, comp181637_c0_seq1, comp124236_c0_seq1, comp172249_c0_seq1, comp191458_c0_seq1, comp99704_c0_seq1, comp185247_c1_seq1, comp160679_c0_seq1, comp205047_c1_seq1, comp192037_c0_seq1, comp177671_c0_seq1, comp113245_c0_seq1, comp185805_c0_seq1, comp198356_c2_seq1, comp184413_c0_seq1, comp190434_c0_seq1, comp177000_c0_seq1, comp190288_c0_seq1, comp183021_c0_seq1, comp192263_c0_seq1, comp192215_c1_seq1, comp177893_c0_seq1, comp191013_c0_seq1, comp190545_c0_seq1, comp187860_c0_seq1, comp111749_c0_seq1, comp172954_c0_seq1, comp165541_c0_seq1, comp205910_c2_seq1, comp187971_c0_seq1, comp184750_c0_seq1, comp173391_c0_seq1, comp141247_c0_seq1, comp191235_c0_seq1, comp192742_c0_seq1, comp190909_c0_seq1, comp188550_c0_seq1, comp162431_c0_seq1, comp188229_c0_seq1, comp184861_c0_seq1, comp188198_c0_seq1, comp160824_c0_seq1, comp191572_c0_seq1, comp175841_c0_seq1, comp191714_c0_seq1, comp192726_c2_seq1, comp185199_c0_seq1, comp190433_c0_seq1, comp199672_c3_seq1, comp121351_c0_seq1, comp188677_c0_seq1, comp179289_c0_seq1, comp170871_c0_seq1, comp187427_c0_seq1, comp189256_c0_seq1, comp179134_c4_seq1, comp189367_c0_seq1, comp190770_c0_seq1, comp177797_c0_seq1, comp194221_c2_seq1, comp177015_c0_seq1, comp189288_c1_seq1, comp149457_c0_seq1, comp189735_c0_seq1, comp185872_c2_seq1, comp110582_c0_seq1, comp194332_c2_seq1, comp190691_c1_seq1, comp179879_c0_seq1, comp173900_c0_seq1, comp188149_c1_seq1, comp186625_c0_seq1, comp185793_c3_seq1, comp192282_c3_seq1, comp196446_c0_seq1, comp175377_c0_seq1, comp205160_c1_seq1, comp188565_c0_seq1, comp155033_c0_seq1, comp187315_c0_seq1, comp163949_c0_seq1, comp193194_c0_seq1, comp184987_c0_seq1, comp191618_c0_seq1, comp187426_c0_seq1, comp183737_c0_seq1, comp191587_c0_seq1, comp159983_c0_seq1, comp192007_c1_seq1, comp152034_c0_seq1, comp189180_c1_seq1, comp172489_c0_seq1, comp203648_c0_seq1, comp184427_c0_seq1, comp179771_c0_seq1, comp175043_c0_seq1, comp175777_c1_seq1, comp185792_c0_seq1, comp190448_c0_seq1, comp158844_c0_seq1, comp180738_c0_seq1, comp192277_c0_seq1, comp197937_c5_seq1, comp192229_c1_seq1, comp183150_c0_seq1, comp186181_c1_seq1, comp117285_c0_seq1, comp193895_c0_seq1, comp186292_c1_seq1, comp123559_c0_seq1, comp191253_c0_seq1, comp190927_c0_seq1, comp175633_c0_seq1, comp185887_c2_seq1, comp190896_c0_seq1, comp181907_c0_seq1, comp119850_c0_seq1, comp192200_c0_seq1, comp204738_c1_seq1, comp185521_c1_seq1, comp131888_c0_seq1, comp187219_c0_seq1, comp192311_c0_seq1, comp182601_c0_seq1, comp171242_c0_seq1, comp191843_c0_seq1, comp190451_c0_seq1, comp185791_c0_seq1, comp182712_c0_seq1, comp191030_c0_seq1, comp187299_c0_seq1, comp190704_c0_seq1, comp168620_c1_seq1, comp192391_c0_seq1, comp176197_c0_seq1, comp189527_c0_seq1, comp115712_c0_seq1, comp174942_c0_seq1, comp181431_c0_seq1, comp188135_c0_seq1, comp204262_c1_seq1, comp187809_c0_seq1, comp187667_c0_seq1, comp119049_c0_seq1, comp191062_c1_seq1, comp187778_c0_seq1, comp200652_c3_seq1, comp173198_c0_seq1, comp189749_c0_seq1, comp188357_c0_seq1, comp195853_c2_seq1, comp196349_c0_seq1, comp187107_c0_seq1, comp198324_c0_seq1, comp171369_c3_seq1, comp187076_c0_seq1, comp134009_c0_seq1, comp183387_c0_seq1, comp185358_c0_seq1, comp182137_c0_seq1, comp189304_c0_seq1, comp183498_c0_seq1, comp185615_c0_seq1, comp195294_c0_seq1, comp159696_c1_seq1, comp205079_c1_seq1, comp187555_c0_seq1, comp177845_c0_seq1, comp187812_c0_seq1, comp192184_c0_seq1, comp191858_c0_seq1, comp193687_c0_seq1, comp95088_c0_seq1, comp186084_c1_seq1, comp134568_c0_seq1, comp182838_c0_seq1, comp189863_c0_seq1, comp191413_c0_seq1, comp192916_c0_seq1, comp172315_c0_seq1, comp192552_c3_seq1, comp177321_c1_seq1, comp169630_c0_seq1, comp192726_c1_seq1, comp187190_c0_seq1, comp118250_c0_seq1, comp186864_c0_seq1, comp174401_c0_seq1, comp187876_c2_seq1, comp192885_c0_seq1, comp170407_c1_seq1, comp193163_c1_seq1, comp176230_c0_seq1, comp191635_c0_seq1, comp181925_c0_seq1, comp190243_c0_seq1, comp192996_c0_seq1, comp9900_c0_seq1, comp106791_c0_seq1, comp170819_c0_seq1, comp132326_c1_seq1, comp208861_c0_seq1, comp190611_c0_seq1, comp163521_c0_seq1, comp202273_c0_seq1, comp181223_c0_seq1, comp187780_c0_seq1, comp190417_c1_seq1, comp177880_c1_seq1, comp189288_c0_seq1, comp192551_c0_seq1, comp179578_c0_seq1, comp165271_c1_seq1, comp189399_c0_seq1, comp183420_c0_seq1, comp179499_c1_seq1, comp191270_c0_seq1, comp180310_c0_seq1, comp187938_c0_seq1, comp168698_c0_seq1, comp195006_c0_seq1, comp162830_c0_seq1, comp176019_c0_seq1, comp142769_c2_seq1, comp189065_c0_seq1, comp172188_c0_seq1, comp178887_c0_seq1, comp185376_c0_seq1, comp189180_c0_seq1, comp179612_c0_seq1, comp176245_c0_seq1, comp185487_c0_seq1, comp182408_c0_seq1, comp184797_c3_seq1, comp189291_c0_seq1, comp186212_c0_seq1, comp184237_c0_seq1, comp190258_c0_seq1, comp187715_c0_seq1, comp186181_c0_seq1, comp130992_c0_seq1, comp189801_c0_seq1, comp197346_c1_seq1, comp152177_c0_seq1, comp186434_c0_seq1, comp186292_c0_seq1, comp183213_c0_seq1, comp185042_c0_seq1, comp187937_c0_seq1, comp189912_c0_seq1, comp184574_c0_seq1, comp168843_c0_seq1, comp191205_c0_seq1, comp193034_c0_seq1, comp196512_c0_seq1, comp196370_c0_seq1, comp205877_c0_seq1, comp186802_c0_seq1, comp201232_c2_seq1, comp197873_c0_seq1, comp108332_c0_seq1, comp186608_c1_seq1, comp180214_c0_seq1, comp182967_c0_seq1, comp141439_c0_seq1, comp180068_c0_seq1, comp186913_c0_seq1, comp190959_c0_seq1, comp179500_c0_seq1, comp188742_c0_seq1, comp140320_c1_seq1, comp119660_c0_seq1, comp178890_c0_seq1, comp185521_c0_seq1, comp147214_c0_seq1, comp162477_c0_seq1, comp191538_c0_seq1, comp191348_c1_seq1, comp175617_c1_seq1, comp190146_c0_seq1, comp204437_c4_seq1, comp190403_c0_seq1, comp181797_c0_seq1, comp179580_c0_seq1, comp192232_c0_seq1, comp9772_c0_seq1, comp191906_c0_seq1, comp180547_c0_seq1, comp29532_c0_seq1, comp192711_c0_seq1, comp182855_c0_seq1, comp190851_c0_seq1, comp192680_c0_seq1, comp179849_c0_seq1, comp198884_c2_seq1, comp192791_c0_seq1, comp177207_c0_seq1, comp171369_c2_seq1, comp149649_c0_seq1, comp179036_c0_seq1, comp190994_c1_seq1, comp188646_c0_seq1, comp159696_c0_seq1, comp129385_c0_seq1, comp179515_c0_seq1, comp182169_c0_seq1, comp176405_c0_seq1, comp187476_c0_seq1, comp207276_c0_seq1, comp179595_c0_seq1, comp186084_c0_seq1, comp202353_c1_seq1, comp192247_c0_seq1, comp185758_c0_seq1, comp109405_c0_seq1, comp183898_c0_seq1, comp186337_c0_seq1, comp166917_c0_seq1, comp139685_c0_seq1, comp189483_c1_seq1, comp165525_c0_seq1, comp185762_c3_seq1, comp170039_c0_seq1, comp160329_c0_seq1, comp192469_c0_seq1, comp185202_c0_seq1, comp189926_c0_seq1, comp191219_c0_seq1, comp186705_c0_seq1, comp192726_c0_seq1, comp147010_c0_seq1, comp172125_c0_seq1, comp200667_c2_seq1, comp170407_c0_seq1, comp133607_c0_seq1, comp179403_c0_seq1, comp162526_c0_seq1, comp199672_c1_seq1, comp175572_c0_seq1, comp180228_c0_seq1, comp184956_c0_seq1, comp180086_c0_seq1, comp129384_c0_seq1, comp183706_c0_seq1, comp132326_c0_seq1, comp114589_c0_seq1, comp188792_c1_seq1, comp136352_c0_seq1, comp186340_c0_seq1, comp190528_c0_seq1, comp192503_c0_seq1, comp190386_c0_seq1, comp173073_c1_seq1, comp190497_c0_seq1, comp165192_c1_seq1, comp192282_c1_seq1, comp63094_c0_seq1, comp191222_c0_seq1, comp206203_c1_seq1, comp192725_c0_seq1, comp185170_c0_seq1, comp192840_c0_seq1, comp186930_c0_seq1, comp181592_c0_seq1, comp190976_c0_seq1, comp191701_c0_seq1, comp142769_c1_seq1, comp187046_c0_seq1, comp131857_c0_seq1, comp189017_c0_seq1, comp179307_c0_seq1, comp180453_c0_seq1, comp189128_c0_seq1, comp11054_c0_seq1, comp179418_c0_seq1, comp132551_c0_seq1, comp191923_c0_seq1, comp182044_c2_seq1, comp185439_c0_seq1, comp197937_c3_seq1, comp189049_c1_seq1, comp192039_c0_seq1, comp187379_c0_seq1, comp190642_c0_seq1, comp168427_c0_seq1, comp169788_c0_seq1, comp166567_c0_seq1, comp141043_c1_seq1, comp179755_c0_seq1, comp189417_c1_seq1, comp174559_c0_seq1, comp188215_c0_seq1, comp183019_c0_seq1, comp188184_c0_seq1, comp193657_c3_seq1, comp186608_c0_seq1, comp192487_c0_seq1, comp165397_c0_seq1, comp187969_c0_seq1, comp140320_c0_seq1, comp190769_c0_seq1, comp186719_c0_seq1, comp179310_c0_seq1, comp185185_c0_seq1, comp191348_c0_seq1, comp180996_c2_seq1, comp189131_c0_seq1, comp198515_c0_seq1, comp158047_c1_seq1, comp170279_c0_seq1, comp182999_c0_seq1, comp188916_c0_seq1, comp190209_c0_seq1, comp120980_c0_seq1, comp178140_c0_seq1, comp184303_c0_seq1, comp182186_c0_seq1, comp203461_c2_seq1, comp195516_c0_seq1, comp188885_c0_seq1, comp192153_c0_seq1, comp98282_c0_seq1, comp139480_c0_seq1, comp187493_c0_seq1, comp189610_c0_seq1, comp150157_c0_seq1, comp183946_c0_seq1, comp177593_c1_seq1, comp176533_c0_seq1, comp187750_c0_seq1, comp191796_c0_seq1, comp174815_c0_seq1, comp107257_c1_seq1, comp193719_c1_seq1, comp204325_c0_seq1, comp173281_c0_seq1, comp182807_c0_seq1, comp104337_c0_seq1, comp189369_c0_seq1, comp192486_c0_seq1, comp193993_c0_seq1, comp180023_c0_seq1, comp186580_c0_seq1, comp194219_c2_seq1, comp184862_c0_seq1, comp116501_c0_seq1, comp184973_c0_seq1, comp192965_c0_seq1, comp189785_c2_seq1, comp192917_c1_seq1, comp191715_c0_seq1, comp189035_c0_seq1, comp183692_c0_seq1, comp167913_c1_seq1, comp182442_c0_seq1, comp193801_c0_seq1, comp99930_c0_seq1, comp189146_c0_seq1, comp181050_c0_seq1, comp110135_c0_seq1, comp191941_c0_seq1, comp187701_c1_seq1, comp129559_c0_seq1, comp180835_c0_seq1, comp114050_c0_seq1, comp187397_c0_seq1, comp189368_c0_seq1, comp185679_c0_seq1, comp176437_c0_seq1, comp167049_c0_seq1, comp190913_c0_seq1, comp176548_c0_seq1, comp186369_c0_seq1, comp196336_c0_seq1, comp122521_c0_seq1, comp192473_c2_seq1, comp186626_c0_seq1, comp200000_c1_seq1, comp177096_c0_seq1, comp185234_c0_seq1, comp189958_c0_seq1, comp187205_c0_seq1, comp174100_c2_seq1, comp186737_c0_seq1, comp169167_c1_seq1, comp185345_c0_seq1, comp191508_c0_seq1, comp180149_c0_seq1, comp167754_c0_seq1, comp179435_c0_seq1, comp188934_c0_seq1, comp188792_c0_seq1, comp204708_c3_seq1, comp183738_c0_seq1, comp183596_c0_seq1, comp188010_c0_seq1, comp193531_c2_seq1, comp188744_c1_seq1, comp175857_c0_seq1, comp202848_c3_seq1, comp186150_c0_seq1, comp115235_c0_seq1, comp192167_c0_seq1, comp182457_c0_seq1, comp179914_c0_seq1, comp185793_c0_seq1, comp185935_c0_seq1, comp188232_c0_seq1, comp164866_c0_seq1, comp183036_c0_seq1, comp170105_c0_seq1, comp174833_c0_seq1, comp193003_c0_seq1, comp202641_c1_seq1, comp191143_c0_seq1, comp184654_c0_seq1, comp190817_c0_seq1, comp186483_c0_seq1, comp192646_c0_seq1, comp183404_c0_seq1, comp192709_c1_seq1, comp175492_c0_seq1, comp191365_c0_seq1, comp192872_c0_seq1, comp183484_c0_seq1, comp187430_c0_seq1, comp182092_c0_seq1, comp112826_c0_seq1, comp182044_c1_seq1, comp192201_c0_seq1, comp180374_c0_seq1, comp131111_c0_seq1, comp191397_c1_seq1, comp192312_c0_seq1, comp183662_c1_seq1, comp191844_c0_seq1, comp170917_c0_seq1, comp172750_c0_seq1, comp192281_c0_seq1, comp176550_c0_seq1, comp206794_c1_seq1, comp191765_c1_seq1, comp190563_c0_seq1, comp200621_c2_seq1, comp187557_c0_seq1, comp176198_c0_seq1, comp131444_c0_seq1, comp186307_c0_seq1, comp184910_c0_seq1, comp193657_c2_seq1, comp190931_c0_seq1, comp177034_c0_seq1, comp130163_c0_seq1, comp160284_c1_seq1, comp196239_c0_seq1, comp186529_c0_seq1, comp192681_c1_seq1, comp196354_c0_seq1, comp175427_c0_seq1, comp188584_c0_seq1, comp179342_c0_seq1, comp57519_c0_seq1, comp196718_c0_seq1, comp166265_c0_seq1, comp151359_c0_seq1, comp198662_c0_seq1, comp203029_c4_seq1, comp184078_c0_seq1, comp179706_c0_seq1, comp188948_c0_seq1, comp196580_c3_seq1, comp192074_c0_seq1, comp158495_c0_seq1, comp187556_c0_seq1, comp134347_c0_seq1, comp176454_c0_seq1, comp185696_c0_seq1, comp191859_c0_seq1, comp175986_c0_seq1, comp123099_c0_seq1, comp187619_c1_seq1, comp183978_c0_seq1, comp190467_c0_seq1, comp188250_c0_seq1, comp186275_c0_seq1, comp184256_c1_seq1, comp171369_c0_seq1, comp184557_c0_seq1, comp171452_c2_seq1, comp197745_c0_seq1, comp187893_c0_seq1, comp191303_c0_seq1, comp182839_c0_seq1, comp192490_c2_seq1, comp166042_c0_seq1, comp186643_c0_seq1, comp195885_c0_seq1, comp197971_c0_seq1, comp166153_c0_seq1, comp192775_c0_seq1, comp192917_c0_seq1, comp162464_c0_seq1, comp162606_c0_seq1, comp172126_c1_seq1, comp191383_c0_seq1, comp104595_c0_seq1, comp143366_c0_seq1, comp190133_c0_seq1, comp176231_c0_seq1, comp192104_c0_seq1, comp203222_c3_seq1, comp175905_c0_seq1, comp198613_c1_seq1, comp192997_c0_seq1, comp188903_c1_seq1, comp180534_c0_seq1, comp192073_c0_seq1, comp191747_c0_seq1, comp188599_c0_seq1, comp182620_c0_seq1, comp182125_c2_seq1, comp170935_c0_seq1, comp141985_c0_seq1, comp179468_c0_seq1, comp191925_c1_seq1, comp189099_c1_seq1, comp189546_c0_seq1, comp176790_c0_seq1, comp187654_c2_seq1, comp190149_c3_seq1, comp182953_c0_seq1, comp201246_c0_seq1, comp190021_c0_seq1, comp183390_c0_seq1, comp188265_c0_seq1, comp180311_c0_seq1, comp173822_c0_seq1, comp189768_c0_seq1, comp187015_c0_seq1, comp182985_c1_seq1, comp189879_c0_seq1, comp197653_c3_seq1, comp188744_c0_seq1, comp183821_c1_seq1, comp149045_c0_seq1, comp192008_c0_seq1, comp179308_c1_seq1, comp189323_c0_seq1, comp188807_c1_seq1, comp185488_c0_seq1, comp200701_c0_seq1, comp187605_c0_seq1, comp182409_c0_seq1, comp186213_c0_seq1, comp179724_c0_seq1, comp192088_c0_seq1, comp187574_c0_seq1, comp199989_c1_seq1, comp202641_c0_seq1, comp189545_c0_seq1, comp197395_c0_seq1, comp189802_c0_seq1, comp7128_c0_seq1, comp184606_c0_seq1, comp192456_c0_seq1, comp162145_c0_seq1, comp191988_c0_seq1, comp193035_c0_seq1, comp186546_c0_seq1, comp157437_c1_seq1, comp149746_c0_seq1, comp185154_c0_seq1, comp191175_c0_seq1, comp191317_c0_seq1, comp190980_c1_seq1, comp190849_c0_seq1, comp188490_c0_seq1, comp186772_c0_seq1, comp186914_c0_seq1, comp183547_c0_seq1, comp192789_c0_seq1, comp194764_c0_seq1, comp197937_c1_seq1, comp180184_c0_seq1, comp100027_c0_seq1, comp186101_c0_seq1, comp185633_c0_seq1, comp180437_c0_seq1, comp191654_c0_seq1, comp173948_c0_seq1, comp106837_c0_seq1, comp129593_c0_seq1, comp181798_c0_seq1, comp203541_c2_seq1, comp193293_c1_seq1, comp188921_c1_seq1, comp192091_c0_seq1, comp195264_c1_seq1, comp184162_c1_seq1, comp191828_c1_seq1, comp190484_c0_seq1, comp193657_c1_seq1, comp133083_c0_seq1, comp156857_c1_seq1, comp104421_c0_seq1, comp172893_c0_seq1, comp191063_c0_seq1, comp131507_c0_seq1, comp121655_c0_seq1, comp192376_c1_seq1, comp143303_c0_seq1, comp192823_c0_seq1, comp141443_c0_seq1, comp169216_c0_seq1, comp200014_c0_seq1, comp189786_c0_seq1, comp196005_c4_seq1, comp192855_c1_seq1, comp175780_c0_seq1, comp175459_c0_seq1, comp188647_c0_seq1, comp191910_c0_seq1, comp189084_c0_seq1, comp167689_c0_seq1, comp188869_c0_seq1, comp190245_c2_seq1, comp186227_c0_seq1, comp154056_c0_seq1, comp183117_c0_seq1, comp173265_c0_seq1, comp178409_c1_seq1, comp190499_c0_seq1, comp158895_c0_seq1, comp181257_c0_seq1, comp203778_c2_seq1, comp185061_c0_seq1, comp189931_c0_seq1, comp176739_c0_seq1, comp159616_c0_seq1, comp166998_c0_seq1, comp177291_c0_seq1, comp183454_c0_seq1, comp192838_c0_seq1, comp174066_c0_seq1, comp176041_c0_seq1, comp188903_c0_seq1, comp166185_c0_seq1, comp186786_c0_seq1, comp190054_c0_seq1, comp186738_c1_seq1, comp199784_c1_seq1, comp141569_c0_seq1, comp182173_c0_seq1, comp146575_c1_seq1, comp182125_c1_seq1, comp190165_c0_seq1, comp173966_c0_seq1, comp187480_c0_seq1, comp187622_c0_seq1, comp192136_c0_seq1, comp193643_c0_seq1, comp175795_c0_seq1, comp145626_c0_seq1, comp185762_c0_seq1, comp191779_c0_seq1, comp179852_c0_seq1, comp197939_c3_seq1, comp189099_c0_seq1, comp185873_c0_seq1, comp191894_c0_seq1, comp192314_c1_seq1, comp187654_c1_seq1, comp174771_c0_seq1, comp171099_c1_seq1, comp192473_c0_seq1, comp193627_c2_seq1, comp180010_c0_seq1, comp200813_c2_seq1, comp173632_c0_seq1, comp175461_c0_seq1, comp190866_c0_seq1, comp186630_c1_seq1, comp201393_c0_seq1, comp188439_c0_seq1, comp193531_c0_seq1, comp190310_c0_seq1, comp186852_c1_seq1, comp189018_c0_seq1, comp132441_c0_seq1, comp191813_c0_seq1, comp191671_c0_seq1, comp140433_c0_seq1, comp190421_c0_seq1, comp203237_c2_seq1, comp192202_c1_seq1, comp182651_c0_seq1, comp137538_c0_seq1, comp169678_c0_seq1, comp180933_c0_seq1, comp185808_c0_seq1, comp176278_c0_seq1, comp189608_c0_seq1, comp188216_c0_seq1, comp199433_c0_seq1, comp189723_c0_seq1, comp176389_c0_seq1, comp205850_c1_seq1, comp173168_c0_seq1, comp180664_c2_seq1, comp189577_c0_seq1, comp199097_c1_seq1, comp189834_c0_seq1, comp192602_c2_seq1, comp188137_c1_seq1, comp186609_c0_seq1, comp165398_c0_seq1, comp183246_c0_seq1, comp167515_c0_seq1, comp139957_c0_seq1, comp159492_c0_seq1, comp179311_c0_seq1, comp182889_c0_seq1, comp192682_c2_seq1, comp152578_c0_seq1, comp136847_c0_seq1, comp186835_c0_seq1, comp189132_c0_seq1, comp179280_c0_seq1, comp187272_c0_seq1, comp187414_c0_seq1, comp188921_c0_seq1, comp163124_c0_seq1, comp183725_c0_seq1, comp183579_c0_seq1, comp169681_c0_seq1, comp191717_c0_seq1, comp191575_c0_seq1, comp189870_c4_seq1, comp184162_c0_seq1, comp175698_c0_seq1, comp99675_c0_seq1, comp183694_c0_seq1, comp186133_c0_seq1, comp176281_c0_seq1, comp175955_c0_seq1, comp189611_c0_seq1, comp194859_c1_seq1, comp179901_c0_seq1, comp175031_c0_seq1, comp19487_c0_seq1, comp136256_c0_seq1, comp156857_c0_seq1, comp183023_c0_seq1, comp187751_c0_seq1, comp167884_c1_seq1, comp189580_c0_seq1, comp192522_c0_seq1, comp187862_c0_seq1, comp184641_c0_seq1, comp161597_c0_seq1, comp133403_c0_seq1, comp205497_c1_seq1, comp185220_c0_seq1, comp190468_c1_seq1, comp188985_c2_seq1, comp190915_c0_seq1, comp186723_c0_seq1, comp186581_c0_seq1, comp177851_c4_seq1, comp101086_c0_seq1, comp182892_c0_seq1, comp115618_c1_seq1, comp180135_c0_seq1, comp190884_c0_seq1, comp177450_c0_seq1, comp191304_c1_seq1, comp191605_c0_seq1, comp134062_c0_seq1, comp182142_c1_seq1, comp189036_c0_seq1, comp190324_c0_seq1, comp183693_c0_seq1, comp185810_c0_seq1, comp181816_c1_seq1, comp170762_c0_seq1, comp173201_c0_seq1, comp179437_c0_seq1, comp179295_c0_seq1, comp187429_c0_seq1, comp142533_c0_seq1, comp171452_c0_seq1, comp190803_c0_seq1, comp192490_c0_seq1, comp190613_c1_seq1, comp179659_c0_seq1, comp188123_c0_seq1, comp189484_c0_seq1, comp191050_c1_seq1, comp160461_c0_seq1, comp188092_c0_seq1, comp197618_c0_seq1, comp189595_c0_seq1, comp199704_c0_seq1, comp188345_c0_seq1, comp160524_c1_seq1, comp194366_c0_seq1, comp156174_c0_seq1, comp188456_c0_seq1, comp169362_c0_seq1, comp185093_c0_seq1, comp184909_c0_seq1, comp187064_c0_seq1, comp188713_c0_seq1, comp197031_c0_seq1, comp146575_c0_seq1, comp184878_c0_seq1, comp182125_c0_seq1, comp185457_c0_seq1, comp191478_c0_seq1, comp129563_c0_seq1, comp161440_c1_seq1, comp179551_c0_seq1, comp177576_c0_seq1, comp191703_c2_seq1, comp200334_c1_seq1, comp192057_c0_seq1, comp176441_c0_seq1, comp185825_c0_seq1, comp188122_c0_seq1, comp127032_c0_seq1, comp189435_c1_seq1, comp186214_c1_seq1, comp201568_c3_seq1, comp182715_c0_seq1, comp166696_c0_seq1, comp183104_c1_seq1, comp191144_c0_seq1, comp186630_c0_seq1, comp188601_c0_seq1, comp183405_c0_seq1, comp93726_c0_seq1, comp182937_c0_seq1, comp192267_c2_seq1, comp199434_c2_seq1, comp188570_c0_seq1, comp171835_c0_seq1, comp183374_c0_seq1, comp190005_c0_seq1, comp183516_c0_seq1, comp187320_c0_seq1, comp200655_c3_seq1, comp176837_c1_seq1, comp186852_c0_seq1, comp172414_c0_seq1, comp178971_c0_seq1, comp120566_c0_seq1, comp138950_c0_seq1, comp187241_c1_seq1, comp196625_c1_seq1, comp183742_c0_seq1, comp192202_c0_seq1, comp192060_c0_seq1, comp185713_c0_seq1, comp175861_c0_seq1, comp172640_c0_seq1, comp198438_c0_seq1, comp162926_c0_seq1, comp192171_c0_seq1, comp192313_c0_seq1, comp189307_c0_seq1, comp189165_c0_seq1, comp173330_c0_seq1, comp206937_c1_seq1, comp189276_c0_seq1, comp190374_c1_seq1, comp150543_c0_seq1, comp180664_c1_seq1, comp190821_c0_seq1, comp122203_c0_seq1, comp203637_c2_seq1, comp179819_c0_seq1, comp186308_c0_seq1, comp192602_c1_seq1, comp191400_c0_seq1, comp193963_c1_seq1, comp186277_c0_seq1, comp176567_c0_seq1, comp188248_c0_seq1, comp193019_c0_seq1, comp191480_c0_seq1, comp169999_c1_seq1, comp191159_c0_seq1, comp188616_c0_seq1, comp117559_c0_seq1, comp177209_c1_seq1, comp146478_c0_seq1, comp175397_c0_seq1, comp191543_c1_seq1, comp189053_c0_seq1, comp177368_c0_seq1, comp179343_c0_seq1, comp200991_c3_seq1, comp188537_c1_seq1, comp173679_c0_seq1, comp187193_c0_seq1, comp194831_c2_seq1, comp187145_c1_seq1, comp185617_c0_seq1, comp194859_c0_seq1, comp197413_c0_seq1, comp186054_c0_seq1, comp182507_c0_seq1, comp189390_c0_seq1, comp184194_c0_seq1, comp190357_c0_seq1, comp186165_c0_seq1, comp176455_c0_seq1, comp107515_c0_seq1, comp175063_c0_seq1, comp179791_c0_seq1, comp191943_c2_seq1, comp185954_c0_seq1, comp188985_c1_seq1, comp167324_c0_seq1, comp176566_c0_seq1, comp177851_c3_seq1, comp184704_c0_seq1, comp193946_c0_seq1, comp172877_c0_seq1, comp175174_c0_seq1, comp115618_c0_seq1, comp138516_c0_seq1, comp188362_c0_seq1, comp187894_c0_seq1, comp134827_c0_seq1, comp192665_c0_seq1, comp179965_c1_seq1, comp185252_c0_seq1, comp181258_c1_seq1, comp192776_c0_seq1, comp89663_c0_seq1, comp182142_c0_seq1, comp166999_c1_seq1, comp191194_c1_seq1, comp203223_c3_seq1, comp191495_c0_seq1, comp191637_c0_seq1, comp175906_c0_seq1, comp138964_c0_seq1, comp188952_c0_seq1, comp135743_c0_seq1, comp133768_c0_seq1, comp192220_c0_seq1, comp183871_c0_seq1, comp190502_c0_seq1, comp174483_c0_seq1, comp176600_c0_seq1, comp170012_c0_seq1, comp182285_c1_seq1, comp191669_c1_seq1, comp192442_c0_seq1, comp184703_c0_seq1, comp178077_c0_seq1, comp184371_c1_seq1, comp194909_c3_seq1, comp171484_c0_seq1, comp191161_c0_seq1, comp190693_c0_seq1, comp183280_c0_seq1, comp180170_c0_seq1, comp191640_c0_seq1, comp202627_c2_seq1, comp183901_c0_seq1, comp191751_c0_seq1, comp9296_c0_seq1, comp184799_c0_seq1, comp190501_c0_seq1, comp147217_c0_seq1, comp192009_c0_seq1, comp109949_c0_seq1, comp182157_c0_seq1, comp191399_c0_seq1, comp184128_c0_seq1, comp180570_c1_seq1, comp178080_c0_seq1, comp187606_c0_seq1, comp185489_c0_seq1, comp182268_c0_seq1, comp186996_c0_seq1, comp185299_c1_seq1, comp186072_c0_seq1, comp184239_c0_seq1, comp198629_c1_seq1, comp181018_c0_seq1, comp96389_c0_seq1, comp107276_c0_seq1, comp177865_c0_seq1, comp194175_c0_seq1, comp203765_c2_seq1, comp188411_c0_seq1, comp185968_c0_seq1, comp191207_c0_seq1, comp190739_c0_seq1, comp190597_c0_seq1, comp188380_c0_seq1, comp187130_c0_seq1, comp118968_c0_seq1, comp184687_c0_seq1, comp186804_c0_seq1, comp188633_c0_seq1, comp187241_c0_seq1, comp186915_c0_seq1, comp172193_c0_seq1, comp205066_c0_seq1, comp192012_c0_seq1, comp175671_c0_seq1, comp175813_c0_seq1, comp164454_c0_seq1, comp191398_c0_seq1, comp201602_c2_seq1, comp186884_c0_seq1, comp193325_c1_seq1, comp194610_c4_seq1, comp173949_c0_seq1, comp181799_c0_seq1, comp193294_c1_seq1, comp192234_c0_seq1, comp203352_c3_seq1, comp182382_c0_seq1, comp190184_c1_seq1, comp183837_c1_seq1, comp182493_c0_seq1, comp192602_c0_seq1, comp134733_c0_seq1, comp139593_c1_seq1, comp180104_c0_seq1, comp186198_c0_seq1, comp181417_c1_seq1, comp169999_c0_seq1, comp180073_c0_seq1, comp191290_c0_seq1, comp184943_c0_seq1, comp189818_c0_seq1, comp170505_c0_seq1, comp190964_c0_seq1, comp161121_c0_seq1, comp201217_c1_seq1, comp192793_c0_seq1, comp177209_c0_seq1, comp175349_c0_seq1, comp151380_c0_seq1, comp182845_c2_seq1, comp190151_c0_seq1, comp188537_c0_seq1, comp193868_c3_seq1, comp191464_c1_seq1, comp177289_c0_seq1, comp189085_c0_seq1, comp165992_c1_seq1, comp170953_c0_seq1, comp124911_c0_seq1, comp187509_c0_seq1, comp186899_c0_seq1, comp201617_c2_seq1, comp189196_c0_seq1, comp184257_c0_seq1, comp200526_c1_seq1, comp186038_c1_seq1, comp201621_c5_seq1, comp184368_c0_seq1, comp195585_c0_seq1, comp158785_c0_seq1, comp188172_c0_seq1, comp173266_c0_seq1, comp173408_c0_seq1, comp189675_c0_seq1, comp175237_c0_seq1, comp129053_c0_seq1, comp192617_c0_seq1, comp185986_c0_seq1, comp189932_c0_seq1, comp185204_c0_seq1, comp139798_c0_seq1, comp191336_c0_seq1, comp190868_c0_seq1, comp186676_c0_seq1, comp193899_c1_seq1, comp178941_c0_seq1, comp182063_c0_seq1, comp186933_c0_seq1, comp181737_c0_seq1, comp190979_c0_seq1, comp188409_c2_seq1, comp183566_c0_seq1, comp190055_c0_seq1, comp183708_c0_seq1, comp173856_c0_seq1, comp187512_c0_seq1, comp192026_c0_seq1, comp195057_c1_seq1, comp198393_c1_seq1, comp185652_c0_seq1, comp188683_c1_seq1, comp187623_c0_seq1, comp167022_c0_seq1, comp184260_c0_seq1, comp163333_c0_seq1, comp194033_c1_seq1, comp192505_c0_seq1, comp172638_c1_seq1, comp192315_c1_seq1, comp190645_c0_seq1, comp192616_c0_seq1, comp146432_c0_seq1, comp201057_c0_seq1, comp186710_c0_seq1, comp191958_c1_seq1, comp190756_c0_seq1, comp201140_c2_seq1, comp191034_c1_seq1, comp193005_c1_seq1, comp173633_c0_seq1, comp192842_c0_seq1, comp175414_c1_seq1, comp193220_c9_seq1, comp159379_c0_seq1, comp186469_c0_seq1, comp171884_c0_seq1, comp179056_c0_seq1, comp185219_c0_seq1, comp143544_c0_seq1, comp193069_c0_seq1, comp147027_c0_seq1, comp207121_c1_seq1, comp182430_c0_seq1, comp191672_c0_seq1, comp185188_c0_seq1, comp181962_c0_seq1, comp187159_c0_seq1, comp190280_c0_seq1, comp182541_c0_seq1, comp189245_c0_seq1, comp190391_c0_seq1, comp187385_c0_seq1, comp205483_c1_seq1, comp112320_c0_seq1, comp188888_c0_seq1, comp189166_c1_seq1, comp201794_c1_seq1, comp177004_c0_seq1, comp186246_c0_seq1, comp192267_c0_seq1, comp185889_c0_seq1, comp192378_c0_seq1, comp189693_c0_seq1, comp189835_c0_seq1, comp185699_c1_seq1, comp186614_c0_seq1, comp178428_c1_seq1, comp190791_c1_seq1, comp187051_c0_seq1, comp185218_c0_seq1, comp115668_c0_seq1, comp188554_c0_seq1, comp201889_c3_seq1, comp192857_c0_seq1, comp188665_c0_seq1, comp194686_c0_seq1, comp188617_c1_seq1, comp173759_c0_seq1, comp191607_c0_seq1, comp187273_c0_seq1, comp184052_c0_seq1, comp188922_c0_seq1, comp192044_c0_seq1, comp191718_c0_seq1, comp187384_c0_seq1, comp200290_c1_seq1, comp183837_c0_seq1, comp126294_c0_seq1, comp207136_c1_seq1, comp164739_c0_seq1, comp171228_c0_seq1, comp191829_c0_seq1, comp196101_c0_seq1, comp189422_c1_seq1, comp178939_c2_seq1, comp180585_c0_seq1, comp192266_c0_seq1, comp184531_c0_seq1, comp185587_c1_seq1, comp163462_c0_seq1, comp179871_c0_seq1, comp120216_c0_seq1, comp194162_c1_seq1, comp186471_c0_seq1, comp181417_c0_seq1, comp192492_c0_seq1, comp180025_c0_seq1, comp191242_c0_seq1, comp190774_c0_seq1, comp131398_c0_seq1, comp183503_c0_seq1, comp195776_c1_seq1, comp164263_c0_seq1, comp188810_c0_seq1, comp194831_c0_seq1, comp183614_c0_seq1, comp173762_c0_seq1, comp136962_c0_seq1, comp169249_c0_seq1, comp130374_c0_seq1, comp192919_c1_seq1, comp193550_c0_seq1, comp183840_c0_seq1, comp192539_c3_seq1, comp178859_c0_seq1, comp158258_c0_seq1, comp170715_c1_seq1, comp103652_c0_seq1, comp192411_c0_seq1, comp179296_c0_seq1, comp182701_c0_seq1, comp192221_c1_seq1, comp190662_c0_seq1, comp205643_c1_seq1, comp130964_c0_seq1, comp200720_c2_seq1, comp190614_c1_seq1, comp186149_c0_seq1, comp192700_c1_seq1, comp180202_c1_seq1, comp188603_c0_seq1, comp202391_c4_seq1, comp176918_c0_seq1, comp189742_c3_seq1, comp187989_c0_seq1, comp188409_c1_seq1, comp191257_c0_seq1, comp186739_c0_seq1, comp52632_c0_seq1, comp191641_c1_seq1, comp189151_c0_seq1, comp192653_c3_seq1, comp115015_c0_seq1, comp190118_c0_seq1, comp198155_c2_seq1, comp166506_c0_seq1, comp178779_c1_seq1, comp134078_c0_seq1, comp186041_c0_seq1, comp185573_c0_seq1, comp172638_c0_seq1, comp185684_c0_seq1, comp192315_c0_seq1, comp191847_c0_seq1, comp187655_c0_seq1, comp179774_c0_seq1, comp186263_c0_seq1, comp185937_c0_seq1, comp187770_c0_seq1, comp185013_c0_seq1, comp186520_c0_seq1, comp190708_c0_seq1, comp188301_c1_seq1, comp166030_c0_seq1, comp191879_c1_seq1, comp104357_c0_seq1, comp138472_c0_seq1, comp171725_c0_seq1, comp178750_c0_seq1, comp184771_c0_seq1, comp187944_c1_seq1, comp147971_c0_seq1, comp191256_c0_seq1, comp186742_c0_seq1, comp189915_c1_seq1, comp183375_c0_seq1, comp191513_c0_seq1, comp185302_c1_seq1, comp187131_c1_seq1, comp192874_c0_seq1, comp183632_c0_seq1, comp185461_c0_seq1, comp169730_c0_seq1, comp194845_c0_seq1, comp191624_c0_seq1, comp191482_c0_seq1, comp177722_c0_seq1, comp180075_c1_seq1, comp165895_c0_seq1, comp192203_c0_seq1, comp191735_c0_seq1, comp189055_c0_seq1, comp163510_c0_seq1, comp85512_c0_seq1, comp188971_c1_seq1, comp144412_c0_seq1, comp137923_c0_seq1, comp191608_c2_seq1, comp171613_c0_seq1, comp181133_c1_seq1, comp190822_c0_seq1, comp177849_c0_seq1, comp189388_c0_seq1, comp172050_c0_seq1, comp188138_c0_seq1, comp191401_c0_seq1, comp190791_c0_seq1, comp201044_c1_seq1, comp189499_c0_seq1, comp183520_c0_seq1, comp185000_c2_seq1, comp186278_c0_seq1, comp173810_c0_seq1, comp192299_c0_seq1, comp179007_c0_seq1, comp188249_c0_seq1, comp191370_c0_seq1, comp178397_c0_seq1, comp169155_c0_seq1, comp186389_c0_seq1, comp186646_c0_seq1, comp190965_c1_seq1, comp189054_c0_seq1, comp185365_c0_seq1, comp133980_c0_seq1, comp188843_c0_seq1, comp191960_c0_seq1, comp175766_c0_seq1, comp178939_c1_seq1, comp17469_c0_seq1, comp188030_c0_seq1, comp126357_c0_seq1, comp178320_c0_seq1, comp185587_c0_seq1, comp185729_c0_seq1, comp168464_c0_seq1, comp16188_c0_seq1, comp193836_c0_seq1, comp186423_c0_seq1, comp190469_c0_seq1, comp199116_c2_seq1, comp180759_c0_seq1, comp189901_c0_seq1, comp197446_c1_seq1, comp177150_c0_seq1, comp186392_c0_seq1, comp189707_c1_seq1, comp165465_c0_seq1, comp194526_c0_seq1, comp172989_c0_seq1, comp193868_c1_seq1, comp177071_c1_seq1, comp182956_c0_seq1, comp169522_c0_seq1, comp191416_c0_seq1, comp191274_c0_seq1, comp181706_c0_seq1, comp172322_c0_seq1, comp188236_c2_seq1, comp172176_c0_seq1, comp183393_c0_seq1, comp142599_c1_seq1, comp192860_c2_seq1, comp191385_c0_seq1, comp192539_c2_seq1, comp129612_c0_seq1, comp184848_c1_seq1, comp190135_c0_seq1, comp192110_c0_seq1, comp125923_c0_seq1, comp177740_c0_seq1, comp186200_c0_seq1, comp183709_c1_seq1, comp190503_c0_seq1, comp124496_c0_seq1, comp191864_c0_seq1, comp190614_c0_seq1, comp192443_c0_seq1, comp176570_c0_seq1, comp191051_c0_seq1, comp139449_c0_seq1, comp165610_c0_seq1, comp200641_c2_seq1, comp182844_c0_seq1, comp192364_c1_seq1, comp161917_c0_seq1, comp136660_c0_seq1, comp190694_c0_seq1, comp172210_c0_seq1, comp190836_c0_seq1, comp204985_c4_seq1, comp180060_c0_seq1, comp203223_c0_seq1, comp187771_c2_seq1, comp186438_c0_seq1, comp175079_c0_seq1, comp191083_c1_seq1, comp179949_c0_seq1, comp187799_c0_seq1, comp190567_c2_seq1, comp203192_c0_seq1, comp193038_c0_seq1, comp188378_c0_seq1, comp10446_c0_seq1, comp104853_c0_seq1, comp183760_c0_seq1, comp176026_c0_seq1, comp185268_c0_seq1, comp189996_c0_seq1, comp132190_c1_seq1, comp199436_c4_seq1, comp189214_c0_seq1, comp179168_c1_seq1, comp136116_c0_seq1, comp188857_c0_seq1, comp187465_c0_seq1, comp186997_c0_seq1, comp52890_c0_seq1, comp186073_c0_seq1, comp168367_c0_seq1, comp149415_c0_seq1, comp186326_c0_seq1, comp189357_c1_seq1, comp192347_c0_seq1, comp174499_c0_seq1, comp175082_c0_seq1, comp188972_c3_seq1, comp170028_c0_seq1, comp190487_c0_seq1, comp137956_c0_seq1, comp183074_c0_seq1, comp176727_c0_seq1, comp107645_c0_seq1, comp154408_c0_seq1, comp178813_c0_seq1, comp95619_c0_seq1, comp183137_c1_seq1, comp8669_c1_seq1, comp196630_c0_seq1, comp180075_c0_seq1, comp184021_c0_seq1, comp191288_c0_seq1, comp192937_c0_seq1, comp192795_c0_seq1, comp188555_c1_seq1, comp183359_c1_seq1, comp186885_c0_seq1, comp176251_c0_seq1, comp191656_c0_seq1, comp161345_c0_seq1, comp175001_c0_seq1, comp183917_c0_seq1, comp190406_c0_seq1, comp199994_c1_seq1, comp184500_c0_seq1, comp169683_c1_seq1, comp192045_c1_seq1, comp170698_c0_seq1, comp74074_c0_seq1, comp179840_c0_seq1, comp131145_c0_seq1, comp183886_c0_seq1, comp191878_c0_seq1, comp166763_c0_seq1, comp186440_c0_seq1, comp192603_c0_seq1, comp185972_c0_seq1, comp191211_c0_seq1, comp185000_c1_seq1, comp200576_c0_seq1, comp190248_c2_seq1, comp190743_c0_seq1, comp193040_c0_seq1, comp193916_c1_seq1, comp186088_c0_seq1, comp184691_c0_seq1, comp189708_c0_seq1, comp190854_c0_seq1, comp181470_c0_seq1, comp134655_c1_seq1, comp186199_c0_seq1, comp173731_c0_seq1, comp172034_c1_seq1, comp135092_c1_seq1, comp181086_c2_seq1, comp133564_c0_seq1, comp183552_c0_seq1, comp186709_c0_seq1, comp188621_c2_seq1, comp191912_c0_seq1, comp185428_c0_seq1, comp188459_c1_seq1, comp188906_c0_seq1, comp191881_c0_seq1, comp181981_c1_seq1, comp188875_c0_seq1, comp192270_c1_seq1, comp140900_c0_seq1, comp186233_c0_seq1, comp188986_c0_seq1, comp190279_c0_seq1, comp186087_c0_seq1, comp187594_c0_seq1, comp196054_c0_seq1, comp189707_c0_seq1, comp158928_c0_seq1, comp188315_c0_seq1, comp189822_c0_seq1, comp190920_c1_seq1, comp177071_c0_seq1, comp205755_c2_seq1, comp187958_c0_seq1, comp188236_c1_seq1, comp184737_c0_seq1, comp187034_c0_seq1, comp193055_c0_seq1, comp186708_c0_seq1, comp192860_c1_seq1, comp192587_c0_seq1, comp191337_c0_seq1, comp190869_c0_seq1, comp188652_c0_seq1, comp194403_c4_seq1, comp182206_c0_seq1, comp191448_c0_seq1, comp180089_c0_seq1, comp196454_c1_seq1, comp186010_c0_seq1, comp188905_c0_seq1, comp184150_c0_seq1, comp189152_c1_seq1, comp171997_c0_seq1, comp190309_c0_seq1, comp167757_c1_seq1, comp184261_c0_seq1, comp186090_c0_seq1, comp186232_c0_seq1, comp183011_c0_seq1, comp190278_c0_seq1, comp185906_c0_seq1, comp191927_c0_seq1, comp4739_c0_seq1, comp185574_c1_seq1, comp191003_c0_seq1, comp108943_c0_seq1, comp187850_c0_seq1, comp165084_c1_seq1, comp191114_c0_seq1, comp192621_c0_seq1, comp184435_c1_seq1, comp183233_c0_seq1, comp189790_c0_seq1, comp204013_c4_seq1, comp191225_c0_seq1, comp191083_c0_seq1, comp186822_c0_seq1, comp163000_c0_seq1, comp195874_c1_seq1, comp171916_c0_seq1, comp152822_c0_seq1, comp180092_c0_seq1, comp190201_c0_seq1, comp132190_c0_seq1, comp161985_c1_seq1, comp189024_c0_seq1, comp141685_c0_seq1, comp175942_c0_seq1, comp185189_c0_seq1, comp189135_c0_seq1, comp190281_c0_seq1, comp190423_c0_seq1, comp191930_c0_seq1, comp204060_c0_seq1, comp187417_c0_seq1, comp185383_c2_seq1, comp190392_c0_seq1, comp182720_c1_seq1, comp12786_c0_seq1, comp184276_c0_seq1, comp190570_c1_seq1, comp185779_c0_seq1, comp192268_c0_seq1, comp177116_c0_seq1, comp178623_c0_seq1, comp192379_c0_seq1, comp159525_c0_seq1, comp159383_c0_seq1, comp179984_c0_seq1, comp204713_c1_seq1, comp176759_c0_seq1, comp191098_c0_seq1, comp193215_c0_seq1, comp193073_c0_seq1, comp186726_c0_seq1, comp189023_c0_seq1, comp115669_c0_seq1, comp157918_c0_seq1, comp187163_c0_seq1, comp187897_c1_seq1, comp163797_c0_seq1, comp159747_c0_seq1, comp133628_c0_seq1, comp183616_c0_seq1, comp168799_c1_seq1, comp194497_c1_seq1, comp140501_c1_seq1, comp185556_c0_seq1, comp196725_c1_seq1, comp188892_c0_seq1, comp185813_c0_seq1, comp183696_c0_seq1, comp190327_c0_seq1, comp176425_c0_seq1, comp187642_c0_seq1, comp116727_c0_seq1, comp172736_c0_seq1, comp74137_c0_seq1, comp174565_c0_seq1, comp192413_c0_seq1, comp187753_c0_seq1, comp185000_c0_seq1, comp100429_c0_seq1, comp116838_c0_seq1, comp191799_c0_seq1, comp182509_c1_seq1, comp189392_c1_seq1, comp192524_c0_seq1, comp185111_c0_seq1, comp190664_c0_seq1, comp132937_c0_seq1, comp182783_c0_seq1, comp198697_c2_seq1, comp181086_c1_seq1, comp134766_c0_seq1, comp171518_c1_seq1, comp181391_c0_seq1, comp183362_c0_seq1, comp192556_c1_seq1, comp200992_c1_seq1, comp188348_c0_seq1, comp191611_c0_seq1, comp184980_c0_seq1, comp205902_c4_seq1, comp55744_c0_seq1, comp204776_c0_seq1, comp190073_c0_seq1, comp185206_c2_seq1, comp188459_c0_seq1, comp188732_c1_seq1, comp190330_c0_seq1, comp183841_c0_seq1, comp112002_c0_seq1, comp104121_c0_seq1, comp189149_c0_seq1, comp192412_c0_seq1, comp192270_c0_seq1, comp189264_c0_seq1, comp140564_c0_seq1, comp192032_c2_seq1, comp188014_c0_seq1, comp188384_c4_seq1, comp190615_c1_seq1, comp176298_c0_seq1, comp190920_c0_seq1, comp207425_c2_seq1, comp196117_c0_seq1, comp169892_c2_seq1, comp171822_c0_seq1, comp190536_c2_seq1, comp148215_c0_seq1, comp129899_c0_seq1, comp49148_c0_seq1, comp178637_c0_seq1, comp189854_c0_seq1, comp158036_c0_seq1, comp188462_c0_seq1, comp132028_c0_seq1, comp101570_c0_seq1, comp157679_c0_seq1, comp186598_c0_seq1, comp188573_c0_seq1, comp175638_c0_seq1, comp189152_c0_seq1, comp165004_c0_seq1, comp190119_c0_seq1, comp183488_c0_seq1, comp180409_c0_seq1, comp169396_c1_seq1, comp147413_c0_seq1, comp188795_c0_seq1, comp185716_c0_seq1, comp189520_c0_seq1, comp179810_c0_seq1, comp171949_c3_seq1, comp185827_c0_seq1, comp125987_c0_seq1, comp155374_c0_seq1, comp184435_c0_seq1, comp190456_c0_seq1, comp205710_c2_seq1, comp133055_c0_seq1, comp187771_c0_seq1, comp198936_c1_seq1, comp129120_c0_seq1, comp190567_c0_seq1, comp193598_c1_seq1, comp182686_c0_seq1, comp186490_c0_seq1, comp164008_c1_seq1, comp50229_c0_seq1, comp117546_c0_seq1, comp182015_c0_seq1, comp192906_c0_seq1, comp199931_c0_seq1, comp191514_c0_seq1, comp186854_c0_seq1, comp183633_c0_seq1, comp165785_c0_seq1, comp186806_c1_seq1, comp175447_c1_seq1, comp191625_c0_seq1, comp182241_c0_seq1, comp162516_c1_seq1, comp140245_c0_seq1, comp172385_c0_seq1, comp191594_c0_seq1, comp191736_c0_seq1, comp185383_c1_seq1, comp166732_c0_seq1, comp187611_c1_seq1, comp190601_c0_seq1, comp172753_c0_seq1, comp190455_c0_seq1, comp7071_c0_seq1, comp201013_c0_seq1, comp191914_c1_seq1, comp200545_c0_seq1, comp190712_c0_seq1, comp192541_c0_seq1, comp184339_c0_seq1, comp189389_c0_seq1, comp183410_c0_seq1, comp90364_c0_seq1, comp140022_c0_seq1, comp190010_c0_seq1, comp138266_c0_seq1, comp161984_c0_seq1, comp201603_c0_seq1, comp195861_c2_seq1, comp187897_c0_seq1, comp173459_c0_seq1, comp205995_c1_seq1, comp166046_c0_seq1, comp205071_c1_seq1, comp179234_c0_seq1, comp114661_c0_seq1, comp185255_c0_seq1, comp184005_c0_seq1, comp175399_c0_seq1, comp192779_c0_seq1, comp185366_c0_seq1, comp169635_c0_seq1, comp137349_c0_seq1, comp189170_c0_seq1, comp185318_c1_seq1, comp181950_c1_seq1, comp188844_c0_seq1, comp192108_c0_seq1, comp185477_c0_seq1, comp200053_c2_seq1, comp198665_c0_seq1, comp186056_c0_seq1, comp192077_c0_seq1, comp182509_c0_seq1, comp156002_c0_seq1, comp185845_c0_seq1, comp188142_c0_seq1, comp194163_c0_seq1, comp175989_c0_seq1, comp177040_c0_seq1, comp167330_c0_seq1, comp183057_c0_seq1, comp189902_c0_seq1, comp189760_c0_seq1, comp141207_c0_seq1, comp191053_c0_seq1, comp190838_c0_seq1, comp177262_c0_seq1, comp172208_c0_seq1, comp148600_c0_seq1, comp181565_c0_seq1, comp190949_c0_seq1, comp189744_c2_seq1, comp193056_c1_seq1, comp191386_c0_seq1, comp193503_c0_seq1, comp181676_c0_seq1, comp138855_c0_seq1, comp190136_c0_seq1, comp175770_c0_seq1, comp182255_c0_seq1, comp191497_c0_seq1, comp193614_c0_seq1, comp133774_c0_seq1, comp193794_c5_seq1, comp192080_c0_seq1, comp191754_c0_seq1, comp180395_c0_seq1, comp206371_c4_seq1, comp174326_c1_seq1, comp168610_c0_seq1, comp183873_c0_seq1, comp126614_c0_seq1, comp174742_c0_seq1, comp190473_c0_seq1, comp191976_c0_seq1, comp142266_c1_seq1, comp191052_c0_seq1, comp122112_c0_seq1, comp158980_c0_seq1, comp204505_c0_seq1, comp188046_c0_seq1, comp161922_c0_seq1, comp173603_c0_seq1, comp190695_c0_seq1, comp190647_c1_seq1, comp191420_c0_seq1, comp181710_c0_seq1, comp180013_c1_seq1, comp180747_c2_seq1, comp192923_c0_seq1, comp177055_c0_seq1, comp186439_c0_seq1, comp187018_c0_seq1, comp200848_c1_seq1, comp165900_c1_seq1, comp179137_c0_seq1, comp178669_c0_seq1, comp187129_c0_seq1, comp188494_c0_seq1, comp185269_c0_seq1, comp175559_c0_seq1, comp199742_c3_seq1	comp131095_c0_seq1, comp183361_c0_seq1, comp188114_c6_seq1, comp10482_c0_seq1, comp110504_c0_seq1, comp167507_c0_seq1, comp106902_c0_seq1, comp162610_c1_seq1, comp121660_c0_seq1, comp129789_c0_seq1, comp169618_c1_seq1, comp136809_c0_seq1, comp189759_c2_seq1, comp119526_c0_seq1, comp116565_c0_seq1, comp180820_c1_seq1, comp174769_c0_seq1, comp179253_c0_seq1, comp116905_c0_seq1, comp137051_c1_seq1, comp165590_c0_seq1, comp13240_c0_seq1, comp200997_c1_seq1, comp187851_c1_seq1, comp180199_c0_seq1, comp129492_c0_seq1, comp178437_c0_seq1, comp167518_c1_seq1, comp129809_c0_seq1, comp27511_c0_seq1, comp103646_c0_seq1, comp192040_c0_seq1, comp133808_c0_seq1, comp181372_c0_seq1, comp160786_c0_seq1, comp181712_c0_seq1, comp109776_c0_seq1, comp136697_c0_seq1, comp105694_c0_seq1, comp172813_c3_seq1, comp126180_c1_seq1, comp148018_c1_seq1, comp3748_c0_seq1, comp118190_c0_seq1, comp206587_c1_seq1, comp161773_c0_seq1, comp118810_c0_seq1, comp10384_c1_seq1, comp187773_c0_seq1, comp166165_c0_seq1, comp136623_c0_seq1, comp159079_c0_seq1, comp111895_c0_seq1, comp170444_c0_seq1, comp197908_c1_seq1, comp136494_c0_seq1, comp117688_c0_seq1, comp127292_c0_seq1, comp112731_c0_seq1, comp131291_c0_seq1, comp143948_c1_seq1, comp174948_c0_seq1, comp137730_c1_seq1, comp111295_c0_seq1, comp164099_c0_seq1, comp130941_c0_seq1, comp147122_c0_seq1, comp136080_c0_seq1, comp141177_c0_seq1, comp106515_c0_seq1, comp158997_c0_seq1, comp153737_c0_seq1, comp172577_c0_seq1, comp186663_c1_seq1, comp123669_c0_seq1, comp182741_c0_seq1, comp1268_c0_seq1, comp158155_c1_seq1, comp121427_c0_seq1, comp159587_c0_seq1, comp167948_c0_seq1, comp189555_c1_seq1, comp180033_c0_seq1, comp143651_c1_seq1, comp108403_c0_seq1, comp182709_c0_seq1, comp162465_c0_seq1, comp7238_c0_seq1, comp198009_c2_seq1, comp164702_c0_seq1, comp179380_c0_seq1, comp138587_c0_seq1, comp164913_c0_seq1, comp160771_c0_seq1, comp136805_c1_seq1, comp161050_c1_seq1, comp141925_c1_seq1, comp121841_c0_seq1, comp134996_c0_seq1, comp144697_c1_seq1, comp109692_c0_seq1, comp135492_c0_seq1, comp98255_c0_seq1, comp145190_c0_seq1, comp189874_c0_seq1, comp164313_c0_seq1, comp137603_c0_seq1, comp97065_c0_seq1, comp182183_c0_seq1, comp189063_c0_seq1, comp184859_c0_seq1, comp151240_c0_seq1, comp171518_c0_seq1, comp171604_c1_seq1, comp163803_c1_seq1, comp130654_c0_seq1, comp171821_c0_seq1, comp163277_c1_seq1, comp180777_c0_seq1, comp177240_c0_seq1, comp186476_c0_seq1, comp168004_c3_seq1, comp201948_c2_seq1, comp185872_c1_seq1, comp138404_c0_seq1, comp188807_c0_seq1, comp192709_c2_seq1, comp145238_c1_seq1, comp172342_c0_seq1, comp190004_c0_seq1, comp179528_c4_seq1, comp196599_c1_seq1, comp184596_c0_seq1, comp5209_c0_seq1, comp180297_c1_seq1, comp175700_c0_seq1, comp129167_c0_seq1, comp112886_c1_seq1, comp168588_c0_seq1, comp114383_c0_seq1, comp109603_c0_seq1, comp151165_c0_seq1, comp160547_c1_seq1, comp194728_c0_seq1, comp136058_c0_seq1, comp181190_c1_seq1, comp132282_c1_seq1, comp131041_c0_seq1, comp204794_c1_seq1, comp184365_c2_seq1, comp207592_c1_seq1, comp158873_c0_seq1, comp146433_c0_seq1, comp150652_c0_seq1, comp145312_c0_seq1, comp144967_c0_seq1, comp185888_c0_seq1, comp154948_c1_seq1, comp163031_c0_seq1, comp106322_c0_seq1, comp180628_c0_seq1, comp107257_c0_seq1, comp171146_c0_seq1, comp161845_c0_seq1, comp96006_c0_seq1, comp141358_c0_seq1, comp106193_c0_seq1, comp182362_c0_seq1, comp169221_c0_seq1, comp186781_c0_seq1, comp199103_c0_seq1, comp182702_c0_seq1, comp175399_c2_seq1, comp129829_c0_seq1, comp139584_c0_seq1, comp175987_c0_seq1, comp180700_c2_seq1, comp128919_c0_seq1, comp109856_c0_seq1, comp176823_c0_seq1, comp184684_c1_seq1, comp113889_c0_seq1, comp184658_c0_seq1, comp170995_c0_seq1, comp137333_c0_seq1, comp183654_c0_seq1, comp159471_c0_seq1, comp1306_c0_seq1, comp143206_c0_seq1, comp136083_c0_seq1, comp122980_c0_seq1, comp116056_c1_seq1, comp102890_c0_seq1, comp202331_c0_seq1, comp202762_c0_seq1, comp142627_c1_seq1, comp192933_c0_seq1, comp161773_c2_seq1, comp171511_c0_seq1, comp126496_c0_seq1, comp189027_c1_seq1, comp104789_c0_seq1, comp13590_c0_seq1, comp189638_c2_seq1, comp202005_c1_seq1, comp138705_c1_seq1, comp109975_c0_seq1, comp172243_c0_seq1, comp130515_c0_seq1, comp106052_c0_seq1, comp160640_c0_seq1, comp108728_c0_seq1, comp186117_c0_seq1, comp124887_c0_seq1, comp191760_c0_seq1, comp184797_c2_seq1, comp118763_c0_seq1, comp190267_c0_seq1, comp201677_c1_seq1, comp187010_c0_seq1, comp8736_c0_seq1, comp128275_c0_seq1, comp185824_c0_seq1, comp165057_c0_seq1, comp26048_c0_seq1, comp198009_c4_seq1, comp135386_c0_seq1, comp191500_c0_seq1, comp186134_c0_seq1, comp168812_c0_seq1, comp146825_c0_seq1, comp140104_c0_seq1, comp111740_c0_seq1, comp159389_c0_seq1, comp140372_c0_seq1, comp136187_c0_seq1, comp166349_c0_seq1, comp171749_c0_seq1, comp201965_c1_seq1, comp204829_c3_seq1, comp187332_c0_seq1, comp138144_c0_seq1, comp138424_c0_seq1, comp188547_c0_seq1, comp165065_c0_seq1, comp131444_c1_seq1, comp116774_c0_seq1, comp133341_c1_seq1, comp176258_c0_seq1, comp183181_c0_seq1, comp182060_c0_seq1, comp170214_c0_seq1, comp171392_c0_seq1, comp141607_c0_seq1, comp104859_c0_seq1, comp136264_c0_seq1, comp184051_c0_seq1, comp1078_c0_seq1, comp186690_c0_seq1, comp140297_c0_seq1, comp139096_c0_seq1, comp1538_c1_seq1, comp155781_c0_seq1, comp189279_c0_seq1, comp171697_c0_seq1, comp175060_c0_seq1, comp241373_c0_seq1, comp127670_c0_seq1, comp152046_c0_seq1, comp177947_c0_seq1, comp168588_c2_seq1, comp179287_c1_seq1, comp10136_c0_seq1, comp171506_c0_seq1, comp141098_c0_seq1, comp139022_c0_seq1, comp176697_c0_seq1, comp185403_c0_seq1, comp103966_c0_seq1, comp174175_c0_seq1, comp188604_c2_seq1, comp167675_c1_seq1, comp139850_c0_seq1, comp134030_c0_seq1, comp127470_c1_seq1, comp107979_c0_seq1, comp116099_c0_seq1, comp135465_c0_seq1, comp94052_c0_seq1, comp135582_c0_seq1, comp104616_c0_seq1, comp120495_c0_seq1, comp171146_c2_seq1, comp169697_c0_seq1, comp187359_c0_seq1, comp160541_c0_seq1, comp161379_c2_seq1, comp213187_c0_seq1, comp192876_c0_seq1, comp171514_c0_seq1, comp133365_c0_seq1, comp174252_c0_seq1, comp171291_c0_seq1, comp179886_c0_seq1, comp196113_c0_seq1, comp115301_c0_seq1, comp190871_c1_seq1, comp166079_c0_seq1, comp112400_c0_seq1, comp165204_c0_seq1, comp189678_c0_seq1, comp167101_c0_seq1, comp163795_c0_seq1, comp119371_c0_seq1, comp190220_c0_seq1, comp111804_c0_seq1, comp159108_c1_seq1, comp109202_c0_seq1, comp179626_c0_seq1, comp177010_c0_seq1, comp172583_c0_seq1, comp175941_c0_seq1, comp163475_c0_seq1, comp203266_c2_seq1, comp143539_c0_seq1, comp160043_c0_seq1, comp157842_c0_seq1, comp165643_c0_seq1, comp181559_c0_seq1, comp144061_c1_seq1, comp197145_c1_seq1, comp204013_c0_seq1, comp148514_c0_seq1, comp197165_c3_seq1, comp182701_c1_seq1, comp135013_c1_seq1, comp110445_c0_seq1, comp106563_c0_seq1, comp183573_c0_seq1, comp112122_c0_seq1, comp124062_c0_seq1, comp159764_c0_seq1, comp124622_c0_seq1, comp128238_c0_seq1, comp151297_c0_seq1, comp165603_c0_seq1, comp180024_c0_seq1, comp117593_c0_seq1, comp115354_c1_seq1, comp144794_c0_seq1, comp142552_c0_seq1, comp180295_c1_seq1, comp108579_c0_seq1, comp175232_c0_seq1, comp195656_c2_seq1, comp163046_c0_seq1, comp103902_c0_seq1, comp179468_c1_seq1, comp132043_c0_seq1, comp118580_c0_seq1, comp175383_c0_seq1, comp178184_c1_seq1, comp139040_c0_seq1, comp161697_c0_seq1, comp120120_c1_seq1, comp185641_c0_seq1, comp138013_c0_seq1, comp190858_c1_seq1, comp135332_c0_seq1, comp134051_c1_seq1, comp120805_c0_seq1, comp173449_c1_seq1, comp170765_c0_seq1, comp111440_c0_seq1, comp119535_c0_seq1, comp130340_c0_seq1, comp160436_c1_seq1, comp160716_c1_seq1, comp207147_c2_seq1, comp136187_c2_seq1, comp176050_c0_seq1, comp173406_c0_seq1, comp109820_c0_seq1, comp10100_c1_seq1, comp133757_c0_seq1, comp135560_c0_seq1, comp163699_c1_seq1, comp157118_c0_seq1, comp173243_c0_seq1, comp206237_c2_seq1, comp183104_c0_seq1, comp140717_c0_seq1, comp135094_c0_seq1, comp160022_c1_seq1, comp171001_c0_seq1, comp172156_c0_seq1, comp134313_c0_seq1, comp138452_c0_seq1, comp116965_c0_seq1, comp137051_c0_seq1, comp129650_c1_seq1, comp172087_c0_seq1, comp171212_c0_seq1, comp168731_c0_seq1, comp131783_c0_seq1, comp134498_c0_seq1, comp186207_c0_seq1, comp175165_c0_seq1, comp175725_c0_seq1, comp159437_c0_seq1, comp172858_c0_seq1, comp186298_c0_seq1, comp124072_c0_seq1, comp148829_c0_seq1, comp7365_c0_seq1, comp131406_c0_seq1, comp168351_c0_seq1, comp173448_c0_seq1, comp153510_c0_seq1, comp181892_c1_seq1, comp135079_c0_seq1, comp107374_c0_seq1, comp140040_c0_seq1, comp179078_c0_seq1, comp114451_c0_seq1, comp156493_c0_seq1, comp160715_c0_seq1, comp185403_c2_seq1, comp205926_c1_seq1, comp136712_c1_seq1, comp128605_c0_seq1, comp147508_c1_seq1, comp185091_c0_seq1, comp191510_c2_seq1, comp150474_c0_seq1, comp101566_c0_seq1, comp181597_c1_seq1, comp143948_c0_seq1, comp160172_c0_seq1, comp177969_c0_seq1, comp138911_c0_seq1, comp165809_c0_seq1, comp201184_c1_seq1, comp142607_c0_seq1, comp170989_c1_seq1, comp140025_c0_seq1, comp181006_c0_seq1, comp133522_c0_seq1, comp121056_c0_seq1, comp111475_c0_seq1, comp155603_c0_seq1, comp207551_c1_seq1, comp189555_c0_seq1, comp199502_c1_seq1, comp135630_c0_seq1, comp169651_c0_seq1, comp188491_c0_seq1, comp119562_c0_seq1, comp119902_c0_seq1, comp182886_c0_seq1, comp191346_c0_seq1, comp194330_c0_seq1, comp164019_c0_seq1, comp41692_c0_seq1, comp172680_c0_seq1, comp10506_c0_seq1, comp10566_c1_seq1, comp129751_c0_seq1, comp126790_c0_seq1, comp97914_c0_seq1, comp5944_c0_seq1, comp6599_c0_seq1, comp161050_c0_seq1, comp169085_c0_seq1, comp163446_c0_seq1, comp113357_c0_seq1, comp156946_c1_seq1, comp143239_c0_seq1, comp137021_c0_seq1, comp187073_c3_seq1, comp164998_c0_seq1, comp161321_c0_seq1, comp177717_c0_seq1, comp146771_c0_seq1, comp129028_c1_seq1, comp184954_c0_seq1, comp153731_c0_seq1, comp112658_c0_seq1, comp139003_c0_seq1, comp43260_c0_seq1, comp190444_c0_seq1, comp10791_c0_seq1, comp168004_c2_seq1, comp172100_c0_seq1, comp179200_c0_seq1, comp112430_c0_seq1, comp124930_c0_seq1, comp138370_c0_seq1, comp125865_c0_seq1, comp198003_c2_seq1, comp195236_c1_seq1, comp179071_c0_seq1, comp205182_c1_seq1, comp98266_c0_seq1, comp190030_c0_seq1, comp179528_c3_seq1, comp148036_c0_seq1, comp160056_c0_seq1, comp196999_c1_seq1, comp121009_c0_seq1, comp180917_c0_seq1, comp179716_c0_seq1, comp183992_c0_seq1, comp186733_c0_seq1, comp160547_c0_seq1, comp155484_c0_seq1, comp143910_c1_seq1, comp104300_c0_seq1, comp185915_c3_seq1, comp128717_c0_seq1, comp135580_c0_seq1, comp104054_c0_seq1, comp150038_c0_seq1, comp184365_c1_seq1, comp170582_c0_seq1, comp202029_c0_seq1, comp187603_c0_seq1, comp131349_c0_seq1, comp195804_c1_seq1, comp111631_c0_seq1, comp61549_c0_seq1, comp138592_c1_seq1, comp54986_c0_seq1, comp137165_c0_seq1, comp183572_c1_seq1, comp130742_c0_seq1, comp127022_c1_seq1, comp135320_c0_seq1, comp103972_c0_seq1, comp133917_c1_seq1, comp207552_c0_seq1, comp107868_c0_seq1, comp178357_c0_seq1, comp108550_c0_seq1, comp130987_c0_seq1, comp120327_c0_seq1, comp143832_c0_seq1, comp120350_c0_seq1, comp169272_c0_seq1, comp162546_c0_seq1, comp175111_c0_seq1, comp171312_c1_seq1, comp135719_c0_seq1, comp180608_c1_seq1, comp95484_c0_seq1, comp153158_c0_seq1, comp141275_c0_seq1, comp172678_c1_seq1, comp172675_c0_seq1, comp116031_c0_seq1, comp159437_c2_seq1, comp129809_c1_seq1, comp160635_c1_seq1, comp92052_c0_seq1, comp126939_c0_seq1, comp5962_c0_seq1, comp158650_c1_seq1, comp91025_c0_seq1, comp188283_c0_seq1, comp142502_c1_seq1, comp110788_c0_seq1, comp137073_c0_seq1, comp164240_c0_seq1, comp138591_c0_seq1, comp145271_c0_seq1, comp168813_c0_seq1, comp141286_c1_seq1, comp202756_c0_seq1, comp151018_c0_seq1, comp178819_c1_seq1, comp130769_c0_seq1, comp171656_c0_seq1, comp135347_c0_seq1, comp138365_c0_seq1, comp156204_c0_seq1, comp175044_c0_seq1, comp159005_c1_seq1, comp201372_c0_seq1, comp160480_c0_seq1, comp198706_c1_seq1, comp115991_c0_seq1, comp119887_c0_seq1, comp8085_c0_seq1, comp137666_c0_seq1, comp204544_c0_seq1, comp181091_c0_seq1, comp131005_c0_seq1, comp4343_c0_seq1, comp113774_c0_seq1, comp135635_c0_seq1, comp42573_c0_seq1, comp180218_c0_seq1, comp13130_c0_seq1, comp188496_c0_seq1, comp120548_c0_seq1, comp175272_c0_seq1, comp167251_c0_seq1, comp130583_c0_seq1, comp139303_c0_seq1, comp137837_c0_seq1, comp140318_c0_seq1, comp159755_c0_seq1, comp167836_c0_seq1, comp133849_c0_seq1, comp137988_c0_seq1, comp143173_c0_seq1, comp184434_c0_seq1, comp150750_c0_seq1, comp189874_c1_seq1, comp149026_c0_seq1, comp10340_c0_seq1, comp206846_c3_seq1, comp191294_c2_seq1, comp157198_c0_seq1, comp172239_c0_seq1, comp182183_c1_seq1, comp151120_c0_seq1, comp115833_c0_seq1, comp167913_c0_seq1, comp170391_c0_seq1, comp175748_c0_seq1, comp5583_c0_seq1, comp170608_c1_seq1, comp65523_c0_seq1, comp120236_c0_seq1, comp180580_c0_seq1, comp189300_c0_seq1, comp169869_c0_seq1, comp183415_c0_seq1, comp169649_c0_seq1, comp173868_c0_seq1, comp168588_c1_seq1, comp179287_c0_seq1, comp164752_c1_seq1, comp29856_c0_seq1, comp179684_c0_seq1, comp121317_c0_seq1, comp133257_c0_seq1, comp125736_c0_seq1, comp129992_c0_seq1, comp193724_c1_seq1, comp167675_c0_seq1, comp127470_c0_seq1, comp139593_c2_seq1, comp192660_c1_seq1, comp193789_c0_seq1, comp168171_c0_seq1, comp142608_c1_seq1, comp126163_c0_seq1, comp173608_c0_seq1, comp126280_c0_seq1, comp89660_c0_seq1, comp171517_c0_seq1, comp190660_c0_seq1, comp133708_c0_seq1, comp141846_c0_seq1, comp12721_c0_seq1, comp158610_c0_seq1, comp201698_c1_seq1, comp139524_c0_seq1, comp181086_c0_seq1, comp101701_c0_seq1, comp114796_c0_seq1, comp115421_c0_seq1, comp112460_c0_seq1, comp163947_c2_seq1, comp165721_c0_seq1, comp130333_c0_seq1, comp142890_c0_seq1, comp76952_c0_seq1, comp136126_c0_seq1, comp159108_c0_seq1, comp130484_c0_seq1, comp164751_c0_seq1, comp159471_c1_seq1, comp163164_c0_seq1, comp134497_c0_seq1, comp112200_c0_seq1, comp117800_c0_seq1, comp135216_c0_seq1, comp132535_c0_seq1, comp106886_c0_seq1, comp115523_c0_seq1, comp181808_c0_seq1, comp121022_c0_seq1, comp183085_c0_seq1, comp103700_c0_seq1, comp132121_c0_seq1, comp144061_c0_seq1, comp126773_c0_seq1, comp129514_c0_seq1, comp11970_c0_seq1, comp126587_c0_seq1, comp122845_c0_seq1, comp178913_c0_seq1, comp131025_c0_seq1, comp129699_c0_seq1, comp184412_c0_seq1, comp190967_c0_seq1, comp165106_c0_seq1, comp115600_c0_seq1, comp135901_c0_seq1, comp161518_c1_seq1, comp115905_c0_seq1, comp10377_c0_seq1, comp184588_c0_seq1, comp182009_c0_seq1, comp66505_c0_seq1, comp105056_c0_seq1, comp141459_c0_seq1, comp137823_c0_seq1, comp141796_c0_seq1, comp160639_c0_seq1, comp147801_c0_seq1, comp170277_c0_seq1, comp166735_c0_seq1, comp142352_c0_seq1, comp108065_c0_seq1, comp179234_c1_seq1, comp105758_c0_seq1, comp10360_c0_seq1, comp159024_c0_seq1, comp167162_c0_seq1, comp159361_c0_seq1, comp186562_c0_seq1, comp180983_c1_seq1, comp176738_c0_seq1, comp178541_c0_seq1, comp183638_c0_seq1, comp160716_c0_seq1, comp137468_c0_seq1, comp129970_c0_seq1, comp137808_c0_seq1, comp203711_c2_seq1, comp12622_c0_seq1, comp186890_c0_seq1, comp170565_c0_seq1, comp169364_c0_seq1, comp118400_c0_seq1, comp189785_c1_seq1, comp160022_c0_seq1, comp10251_c0_seq1, comp176381_c0_seq1, comp180874_c1_seq1, comp183249_c0_seq1, comp171392_c1_seq1, comp106822_c0_seq1, comp111662_c0_seq1, comp206103_c1_seq1, comp186690_c1_seq1, comp138101_c0_seq1, comp204634_c0_seq1, comp158182_c1_seq1, comp117575_c1_seq1, comp45190_c0_seq1, comp123168_c1_seq1, comp181952_c0_seq1, comp114083_c1_seq1, comp120578_c0_seq1, comp138743_c0_seq1, comp177947_c1_seq1, comp167810_c1_seq1, comp118256_c0_seq1, comp50838_c0_seq1, comp172658_c0_seq1, comp176697_c1_seq1, comp116131_c0_seq1, comp171680_c1_seq1, comp136712_c0_seq1, comp131206_c0_seq1, comp158607_c0_seq1, comp157512_c1_seq1, comp115221_c0_seq1, comp182990_c1_seq1, comp117894_c0_seq1, comp127815_c0_seq1, comp185982_c0_seq1, comp183403_c0_seq1, comp181937_c0_seq1, comp198824_c2_seq1, comp111910_c0_seq1, comp167209_c0_seq1, comp132064_c0_seq1, comp93910_c0_seq1, comp175964_c0_seq1, comp166973_c0_seq1, comp186994_c0_seq1, comp94314_c0_seq1, comp154567_c0_seq1, comp183014_c0_seq1, comp120663_c0_seq1, comp183071_c0_seq1, comp134597_c1_seq1, comp178505_c1_seq1, comp142955_c0_seq1, comp164476_c0_seq1, comp137615_c0_seq1, comp134934_c0_seq1, comp205671_c0_seq1, comp177321_c0_seq1, comp193203_c0_seq1, comp174117_c0_seq1, comp128227_c0_seq1, comp156829_c0_seq1, comp163872_c1_seq1, comp181191_c0_seq1, comp169511_c0_seq1, comp124519_c0_seq1, comp120097_c0_seq1, comp116461_c0_seq1, comp127537_c0_seq1, comp177683_c0_seq1, comp164062_c0_seq1, comp130415_c0_seq1, comp116649_c0_seq1, comp104732_c0_seq1, comp190142_c0_seq1, comp204013_c1_seq1, comp171116_c0_seq1, comp119970_c0_seq1, comp206846_c0_seq1, comp179454_c0_seq1, comp148514_c1_seq1, comp180992_c0_seq1, comp187872_c0_seq1, comp186814_c1_seq1, comp172568_c1_seq1, comp26876_c0_seq1, comp190507_c0_seq1, comp150176_c1_seq1, comp127428_c0_seq1, comp142129_c0_seq1, comp177948_c0_seq1, comp122062_c0_seq1, comp67594_c0_seq1, comp121409_c0_seq1, comp177220_c0_seq1, comp147801_c2_seq1, comp147372_c0_seq1, comp193748_c5_seq1, comp174293_c0_seq1, comp146031_c0_seq1, comp162167_c0_seq1, comp165245_c0_seq1, comp172291_c2_seq1, comp184425_c0_seq1, comp137260_c0_seq1
[truncated: 1,102,165 more chars]
