# Supplementary material for: De Novo Assembly and Transcriptome Analysis of Contrasting Sugarcane Varieties
Source: PLoS One. 2014 Feb 11;9(2):e88462. doi: 10.1371/journal.pone.0088462 (PMC3921171; doi:10.1371/journal.pone.0088462)
Supplement: Text S2 — Gene ontology enrichment annotation for the transcripts of each genotype. (ZIP) [file pone.0088462.s003.zip › S2_GO_enrichment_by_genotype/RB92-5345_fisher_enrichment.txt]

GO-ID	Term	Category	FDR	P-Value	#Test	#Ref	#notAnnotTest	#notAnnotRef	Over/Under	TestSeqs	RefSeqs
GO:0009507	chloroplast	C	5.428534376694309E-4	1.5952202106066144E-7	159	2	7531	1075	over	comp184946_c0_seq1, comp187243_c0_seq1, comp184470_c0_seq1, comp185318_c0_seq1, comp186824_c0_seq1, comp185880_c0_seq1, comp185320_c0_seq1, comp187418_c0_seq1, comp190439_c0_seq1, comp190617_c1_seq1, comp176892_c0_seq1, comp190571_c0_seq1, comp192001_c0_seq1, comp189249_c1_seq1, comp188495_c0_seq1, comp184423_c1_seq1, comp192367_c0_seq1, comp185878_c0_seq1, comp186364_c0_seq1, comp156049_c0_seq1,…	comp137333_c0_seq1, comp145190_c0_seq1
GO:0043234	protein complex	C	0.0011528024307554318	6.775212640349291E-7	271	11	7419	1066	over	comp192348_c0_seq1, comp181024_c3_seq1, comp186806_c0_seq1, comp190376_c0_seq1, comp185318_c0_seq1, comp181628_c0_seq1, comp184151_c0_seq1, comp146883_c0_seq1, comp178241_c0_seq1, comp173972_c0_seq1, comp183555_c2_seq1, comp150514_c0_seq1, comp188112_c0_seq1, comp189615_c0_seq1, comp181024_c2_seq1, comp186473_c0_seq1, comp194722_c0_seq1, comp178770_c1_seq1, comp170765_c0_seq1, comp187102_c0_seq1,…	comp140297_c0_seq1, comp135216_c0_seq1, comp169635_c0_seq1, comp139096_c0_seq1, comp103646_c0_seq1, comp180747_c2_seq1, comp166265_c0_seq1, comp106837_c0_seq1, comp141286_c1_seq1, comp19487_c0_seq1, comp136264_c0_seq1
GO:0016020	membrane	C	0.0016775670602997945	1.4789013167497455E-6	1364	131	6326	946	over	comp171949_c2_seq1, comp189326_c0_seq1, comp196791_c2_seq1, comp186442_c0_seq1, comp190488_c0_seq1, comp197655_c0_seq1, comp178703_c0_seq1, comp192269_c1_seq1, comp186806_c0_seq1, comp184946_c0_seq1, comp180218_c0_seq1, comp170508_c0_seq1, comp188750_c0_seq1, comp192796_c0_seq1, comp183665_c0_seq1, comp185494_c0_seq1, comp194100_c0_seq1, comp187722_c0_seq1, comp104202_c0_seq1, comp108784_c0_seq1,…	comp87000_c0_seq1, comp187264_c1_seq1, comp143651_c0_seq1, comp180046_c1_seq1, comp109217_c1_seq1, comp136843_c0_seq1, comp138705_c1_seq1, comp122062_c0_seq1, comp107858_c0_seq1, comp133597_c1_seq1, comp159982_c0_seq1, comp179009_c1_seq1, comp124405_c0_seq1, comp187771_c0_seq1, comp130618_c0_seq1, comp186960_c1_seq1, comp162871_c0_seq1, comp170829_c1_seq1, comp160172_c0_seq1, comp143651_c1_seq1, …
GO:0071702	organic substance transport	P	0.0017622452313321192	2.0714019762939985E-6	235	9	7455	1068	over	comp186806_c0_seq1, comp174423_c0_seq1, comp186824_c0_seq1, comp147125_c0_seq1, comp190647_c0_seq1, comp170383_c0_seq1, comp188112_c0_seq1, comp189615_c0_seq1, comp192160_c0_seq1, comp188974_c1_seq1, comp191915_c1_seq1, comp179969_c1_seq1, comp195219_c0_seq1, comp183062_c0_seq1, comp188622_c0_seq1, comp119394_c0_seq1, comp185481_c0_seq1, comp196824_c2_seq1, comp192512_c1_seq1, comp179253_c0_seq1,…	comp119850_c0_seq1, comp178771_c0_seq1, comp134030_c0_seq1, comp17469_c0_seq1, comp153689_c0_seq1, comp101570_c0_seq1, comp177195_c0_seq1, comp197743_c0_seq1, comp124072_c0_seq1
GO:0044425	membrane part	C	0.002484365798274166	3.650258298962924E-6	524	37	7166	1040	over	comp171949_c2_seq1, comp186442_c0_seq1, comp190488_c0_seq1, comp178703_c0_seq1, comp192269_c1_seq1, comp186806_c0_seq1, comp170508_c0_seq1, comp185494_c0_seq1, comp187722_c0_seq1, comp108784_c0_seq1, comp185318_c0_seq1, comp190521_c0_seq1, comp182323_c3_seq1, comp186824_c0_seq1, comp147125_c0_seq1, comp178130_c0_seq1, comp174916_c0_seq1, comp182770_c3_seq1, comp186443_c2_seq1, comp170383_c0_seq1,…	comp87000_c0_seq1, comp133597_c1_seq1, comp124405_c0_seq1, comp170829_c1_seq1, comp160172_c0_seq1, comp184795_c0_seq1, comp190632_c1_seq1, comp135216_c0_seq1, comp169084_c0_seq1, comp136330_c0_seq1, comp186471_c0_seq1, comp150684_c0_seq1, comp139096_c0_seq1, comp103646_c0_seq1, comp136618_c0_seq1, comp135332_c0_seq1, comp185411_c0_seq1, comp104121_c0_seq1, comp139294_c0_seq1, comp144061_c0_seq1, …
GO:0050794	regulation of cellular process	P	0.00307949333365368	5.4296091689456605E-6	400	25	7290	1052	over	comp188668_c1_seq1, comp176364_c0_seq1, comp178814_c0_seq1, comp174423_c0_seq1, comp192125_c0_seq1, comp105674_c0_seq1, comp192272_c1_seq1, comp190410_c0_seq1, comp189091_c0_seq1, comp136246_c0_seq1, comp206594_c3_seq1, comp139022_c0_seq1, comp187150_c0_seq1, comp188764_c0_seq1, comp104887_c0_seq1, comp184515_c0_seq1, comp190647_c0_seq1, comp182770_c3_seq1, comp188668_c0_seq1, comp180940_c0_seq1,…	comp130776_c0_seq1, comp160436_c1_seq1, comp172043_c0_seq1, comp140433_c0_seq1, comp107795_c0_seq1, comp177034_c0_seq1, comp197031_c0_seq1, comp165886_c0_seq1, comp175512_c0_seq1, comp105694_c0_seq1, comp136660_c0_seq1, comp134030_c0_seq1, comp159675_c0_seq1, comp159048_c0_seq1, comp119146_c0_seq1, comp184579_c0_seq1, comp172239_c0_seq1, comp184174_c1_seq1, comp189521_c0_seq1, comp140104_c0_seq1,…
GO:0009536	plastid	C	0.008935509672712992	1.8380419544223022E-5	1294	129	6396	948	over	comp189184_c0_seq1, comp140294_c1_seq1, comp188668_c1_seq1, comp191769_c0_seq1, comp197544_c0_seq1, comp147508_c1_seq1, comp190761_c1_seq1, comp195573_c3_seq1, comp127292_c0_seq1, comp175447_c0_seq1, comp184946_c0_seq1, comp187243_c0_seq1, comp188750_c0_seq1, comp107979_c0_seq1, comp140166_c0_seq1, comp194100_c0_seq1, comp192125_c0_seq1, comp203465_c0_seq1, comp185751_c0_seq1, comp182526_c0_seq1,…	comp5962_c0_seq1, comp139003_c0_seq1, comp139585_c0_seq1, comp113182_c0_seq1, comp133462_c0_seq1, comp133757_c0_seq1, comp115669_c0_seq1, comp9900_c0_seq1, comp161518_c1_seq1, comp137333_c0_seq1, comp117559_c0_seq1, comp192685_c0_seq1, comp178771_c0_seq1, comp163949_c0_seq1, comp127022_c1_seq1, comp175987_c0_seq1, comp5209_c0_seq1, comp115015_c0_seq1, comp128238_c0_seq1, comp139041_c0_seq1, comp1…
GO:0031224	intrinsic to membrane	C	0.009015763575546515	2.210261499614679E-5	440	31	7250	1046	over	comp171949_c2_seq1, comp186442_c0_seq1, comp190488_c0_seq1, comp178703_c0_seq1, comp192269_c1_seq1, comp170508_c0_seq1, comp185494_c0_seq1, comp187722_c0_seq1, comp108784_c0_seq1, comp185318_c0_seq1, comp190521_c0_seq1, comp182323_c3_seq1, comp186824_c0_seq1, comp147125_c0_seq1, comp178130_c0_seq1, comp174916_c0_seq1, comp182770_c3_seq1, comp186443_c2_seq1, comp170383_c0_seq1, comp135780_c0_seq1,…	comp87000_c0_seq1, comp133597_c1_seq1, comp124405_c0_seq1, comp170829_c1_seq1, comp160172_c0_seq1, comp184795_c0_seq1, comp190632_c1_seq1, comp169084_c0_seq1, comp136330_c0_seq1, comp186471_c0_seq1, comp150684_c0_seq1, comp103646_c0_seq1, comp136618_c0_seq1, comp185411_c0_seq1, comp104121_c0_seq1, comp139294_c0_seq1, comp144061_c0_seq1, comp121038_c0_seq1, comp137370_c0_seq1, comp107536_c0_seq1, …
GO:0051179	localization	P	0.009015763575546515	2.5015959102121718E-5	597	48	7093	1029	over	comp171949_c2_seq1, comp175225_c0_seq1, comp186806_c0_seq1, comp174423_c0_seq1, comp104202_c0_seq1, comp192830_c0_seq1, comp204634_c0_seq1, comp190521_c0_seq1, comp170907_c1_seq1, comp182323_c3_seq1, comp186824_c0_seq1, comp147125_c0_seq1, comp178130_c0_seq1, comp190647_c0_seq1, comp182770_c3_seq1, comp170383_c0_seq1, comp135780_c0_seq1, comp189247_c0_seq1, comp188112_c0_seq1, comp189615_c0_seq1,…	comp136843_c0_seq1, comp119850_c0_seq1, comp107858_c0_seq1, comp133597_c1_seq1, comp167003_c0_seq1, comp179009_c1_seq1, comp113515_c0_seq1, comp178771_c0_seq1, comp162871_c0_seq1, comp160172_c0_seq1, comp184795_c0_seq1, comp144371_c2_seq1, comp159437_c2_seq1, comp113754_c0_seq1, comp169084_c0_seq1, comp136330_c0_seq1, comp187941_c3_seq1, comp140030_c0_seq1, comp103646_c0_seq1, comp186663_c1_seq1,…
GO:0016021	integral to membrane	C	0.009015763575546515	3.1115932665972945E-5	435	31	7255	1046	over	comp171949_c2_seq1, comp186442_c0_seq1, comp190488_c0_seq1, comp178703_c0_seq1, comp192269_c1_seq1, comp170508_c0_seq1, comp185494_c0_seq1, comp187722_c0_seq1, comp185318_c0_seq1, comp190521_c0_seq1, comp182323_c3_seq1, comp186824_c0_seq1, comp147125_c0_seq1, comp178130_c0_seq1, comp174916_c0_seq1, comp182770_c3_seq1, comp186443_c2_seq1, comp170383_c0_seq1, comp135780_c0_seq1, comp190903_c0_seq1,…	comp87000_c0_seq1, comp133597_c1_seq1, comp124405_c0_seq1, comp170829_c1_seq1, comp160172_c0_seq1, comp184795_c0_seq1, comp190632_c1_seq1, comp169084_c0_seq1, comp136330_c0_seq1, comp186471_c0_seq1, comp150684_c0_seq1, comp103646_c0_seq1, comp136618_c0_seq1, comp185411_c0_seq1, comp104121_c0_seq1, comp139294_c0_seq1, comp144061_c0_seq1, comp121038_c0_seq1, comp137370_c0_seq1, comp107536_c0_seq1, …
GO:0006810	transport	P	0.009015763575546515	3.179229001074293E-5	593	48	7097	1029	over	comp171949_c2_seq1, comp175225_c0_seq1, comp186806_c0_seq1, comp174423_c0_seq1, comp104202_c0_seq1, comp192830_c0_seq1, comp204634_c0_seq1, comp190521_c0_seq1, comp170907_c1_seq1, comp182323_c3_seq1, comp186824_c0_seq1, comp147125_c0_seq1, comp178130_c0_seq1, comp190647_c0_seq1, comp182770_c3_seq1, comp170383_c0_seq1, comp135780_c0_seq1, comp189247_c0_seq1, comp188112_c0_seq1, comp189615_c0_seq1,…	comp136843_c0_seq1, comp119850_c0_seq1, comp107858_c0_seq1, comp133597_c1_seq1, comp167003_c0_seq1, comp179009_c1_seq1, comp113515_c0_seq1, comp178771_c0_seq1, comp162871_c0_seq1, comp160172_c0_seq1, comp184795_c0_seq1, comp144371_c2_seq1, comp159437_c2_seq1, comp113754_c0_seq1, comp169084_c0_seq1, comp136330_c0_seq1, comp187941_c3_seq1, comp140030_c0_seq1, comp103646_c0_seq1, comp186663_c1_seq1,…
GO:0051234	establishment of localization	P	0.009015763575546515	3.179229001074293E-5	593	48	7097	1029	over	comp171949_c2_seq1, comp175225_c0_seq1, comp186806_c0_seq1, comp174423_c0_seq1, comp104202_c0_seq1, comp192830_c0_seq1, comp204634_c0_seq1, comp190521_c0_seq1, comp170907_c1_seq1, comp182323_c3_seq1, comp186824_c0_seq1, comp147125_c0_seq1, comp178130_c0_seq1, comp190647_c0_seq1, comp182770_c3_seq1, comp170383_c0_seq1, comp135780_c0_seq1, comp189247_c0_seq1, comp188112_c0_seq1, comp189615_c0_seq1,…	comp136843_c0_seq1, comp119850_c0_seq1, comp107858_c0_seq1, comp133597_c1_seq1, comp167003_c0_seq1, comp179009_c1_seq1, comp113515_c0_seq1, comp178771_c0_seq1, comp162871_c0_seq1, comp160172_c0_seq1, comp184795_c0_seq1, comp144371_c2_seq1, comp159437_c2_seq1, comp113754_c0_seq1, comp169084_c0_seq1, comp136330_c0_seq1, comp187941_c3_seq1, comp140030_c0_seq1, comp103646_c0_seq1, comp186663_c1_seq1,…
GO:0044281	small molecule metabolic process	P	0.014385607968141796	5.4955305197132925E-5	417	30	7273	1047	over	comp188668_c1_seq1, comp190761_c1_seq1, comp185414_c0_seq1, comp185383_c0_seq1, comp183665_c0_seq1, comp192125_c0_seq1, comp184470_c0_seq1, comp192272_c1_seq1, comp177325_c0_seq1, comp178130_c0_seq1, comp178241_c0_seq1, comp104887_c0_seq1, comp186712_c0_seq1, comp187994_c1_seq1, comp191626_c1_seq1, comp135780_c0_seq1, comp188668_c0_seq1, comp196442_c3_seq1, comp186248_c0_seq1, comp179569_c1_seq1,…	comp158607_c0_seq1, comp133597_c1_seq1, comp137333_c0_seq1, comp139642_c0_seq1, comp170829_c1_seq1, comp184795_c0_seq1, comp169084_c0_seq1, comp185436_c0_seq1, comp136330_c0_seq1, comp111895_c0_seq1, comp139685_c0_seq1, comp150684_c0_seq1, comp181357_c2_seq1, comp148036_c0_seq1, comp189304_c0_seq1, comp10360_c0_seq1, comp123816_c0_seq1, comp104121_c0_seq1, comp177411_c0_seq1, comp3085_c0_seq1, co…
GO:0019001	guanyl nucleotide binding	F	0.015941991951256496	7.603432487362401E-5	91	1	7599	1076	over	comp174423_c0_seq1, comp192272_c1_seq1, comp178241_c0_seq1, comp190647_c0_seq1, comp188622_c0_seq1, comp182958_c0_seq1, comp187341_c0_seq1, comp196824_c2_seq1, comp192512_c1_seq1, comp171904_c0_seq1, comp188432_c0_seq1, comp196824_c1_seq1, comp192512_c0_seq1, comp182083_c0_seq1, comp185721_c0_seq1, comp200724_c1_seq1, comp184232_c0_seq1, comp190174_c1_seq1, comp188369_c2_seq1, comp187278_c1_seq1,…	comp87000_c0_seq1
GO:0005525	GTP binding	F	0.015941991951256496	7.603432487362401E-5	91	1	7599	1076	over	comp174423_c0_seq1, comp192272_c1_seq1, comp178241_c0_seq1, comp190647_c0_seq1, comp188622_c0_seq1, comp182958_c0_seq1, comp187341_c0_seq1, comp196824_c2_seq1, comp192512_c1_seq1, comp171904_c0_seq1, comp188432_c0_seq1, comp196824_c1_seq1, comp192512_c0_seq1, comp182083_c0_seq1, comp185721_c0_seq1, comp200724_c1_seq1, comp184232_c0_seq1, comp190174_c1_seq1, comp188369_c2_seq1, comp187278_c1_seq1,…	comp87000_c0_seq1
GO:0032561	guanyl ribonucleotide binding	F	0.015941991951256496	7.603432487362401E-5	91	1	7599	1076	over	comp174423_c0_seq1, comp192272_c1_seq1, comp178241_c0_seq1, comp190647_c0_seq1, comp188622_c0_seq1, comp182958_c0_seq1, comp187341_c0_seq1, comp196824_c2_seq1, comp192512_c1_seq1, comp171904_c0_seq1, comp188432_c0_seq1, comp196824_c1_seq1, comp192512_c0_seq1, comp182083_c0_seq1, comp185721_c0_seq1, comp200724_c1_seq1, comp184232_c0_seq1, comp190174_c1_seq1, comp188369_c2_seq1, comp187278_c1_seq1,…	comp87000_c0_seq1
GO:0033036	macromolecule localization	P	0.015941991951256496	7.963968944206889E-5	135	4	7555	1073	over	comp186806_c0_seq1, comp174423_c0_seq1, comp186824_c0_seq1, comp190647_c0_seq1, comp188112_c0_seq1, comp189615_c0_seq1, comp192160_c0_seq1, comp188974_c1_seq1, comp191915_c1_seq1, comp183062_c0_seq1, comp188622_c0_seq1, comp119394_c0_seq1, comp196824_c2_seq1, comp192512_c1_seq1, comp191661_c0_seq1, comp188432_c0_seq1, comp196824_c1_seq1, comp192512_c0_seq1, comp186953_c0_seq1, comp182083_c0_seq1,…	comp119850_c0_seq1, comp134030_c0_seq1, comp17469_c0_seq1, comp124072_c0_seq1
GO:0006082	organic acid metabolic process	P	0.017663003210790305	1.0770368712705698E-4	193	9	7497	1068	over	comp190761_c1_seq1, comp185414_c0_seq1, comp185383_c0_seq1, comp183665_c0_seq1, comp192125_c0_seq1, comp187994_c1_seq1, comp191626_c1_seq1, comp186248_c0_seq1, comp179569_c1_seq1, comp184760_c3_seq1, comp193220_c3_seq1, comp190439_c0_seq1, comp187994_c0_seq1, comp184661_c0_seq1, comp194386_c0_seq1, comp154476_c0_seq1, comp189249_c1_seq1, comp189633_c2_seq1, comp189998_c0_seq1, comp190523_c0_seq1,…	comp137333_c0_seq1, comp170829_c1_seq1, comp111895_c0_seq1, comp139685_c0_seq1, comp104121_c0_seq1, comp137370_c0_seq1, comp135923_c0_seq1, comp135580_c0_seq1, comp112460_c0_seq1
GO:0043436	oxoacid metabolic process	P	0.017663003210790305	1.0770368712705698E-4	193	9	7497	1068	over	comp190761_c1_seq1, comp185414_c0_seq1, comp185383_c0_seq1, comp183665_c0_seq1, comp192125_c0_seq1, comp187994_c1_seq1, comp191626_c1_seq1, comp186248_c0_seq1, comp179569_c1_seq1, comp184760_c3_seq1, comp193220_c3_seq1, comp190439_c0_seq1, comp187994_c0_seq1, comp184661_c0_seq1, comp194386_c0_seq1, comp154476_c0_seq1, comp189249_c1_seq1, comp189633_c2_seq1, comp189998_c0_seq1, comp190523_c0_seq1,…	comp137333_c0_seq1, comp170829_c1_seq1, comp111895_c0_seq1, comp139685_c0_seq1, comp104121_c0_seq1, comp137370_c0_seq1, comp135923_c0_seq1, comp135580_c0_seq1, comp112460_c0_seq1
GO:0008104	protein localization	P	0.017663003210790305	1.1418926554140074E-4	118	3	7572	1074	over	comp186806_c0_seq1, comp174423_c0_seq1, comp186824_c0_seq1, comp190647_c0_seq1, comp188112_c0_seq1, comp189615_c0_seq1, comp192160_c0_seq1, comp188974_c1_seq1, comp191915_c1_seq1, comp183062_c0_seq1, comp188622_c0_seq1, comp119394_c0_seq1, comp196824_c2_seq1, comp192512_c1_seq1, comp191661_c0_seq1, comp188432_c0_seq1, comp196824_c1_seq1, comp192512_c0_seq1, comp186953_c0_seq1, comp182083_c0_seq1,…	comp119850_c0_seq1, comp17469_c0_seq1, comp124072_c0_seq1
GO:0015031	protein transport	P	0.017663003210790305	1.1418926554140074E-4	118	3	7572	1074	over	comp186806_c0_seq1, comp174423_c0_seq1, comp186824_c0_seq1, comp190647_c0_seq1, comp188112_c0_seq1, comp189615_c0_seq1, comp192160_c0_seq1, comp188974_c1_seq1, comp191915_c1_seq1, comp183062_c0_seq1, comp188622_c0_seq1, comp119394_c0_seq1, comp196824_c2_seq1, comp192512_c1_seq1, comp191661_c0_seq1, comp188432_c0_seq1, comp196824_c1_seq1, comp192512_c0_seq1, comp186953_c0_seq1, comp182083_c0_seq1,…	comp119850_c0_seq1, comp17469_c0_seq1, comp124072_c0_seq1
GO:0045184	establishment of protein localization	P	0.017663003210790305	1.1418926554140074E-4	118	3	7572	1074	over	comp186806_c0_seq1, comp174423_c0_seq1, comp186824_c0_seq1, comp190647_c0_seq1, comp188112_c0_seq1, comp189615_c0_seq1, comp192160_c0_seq1, comp188974_c1_seq1, comp191915_c1_seq1, comp183062_c0_seq1, comp188622_c0_seq1, comp119394_c0_seq1, comp196824_c2_seq1, comp192512_c1_seq1, comp191661_c0_seq1, comp188432_c0_seq1, comp196824_c1_seq1, comp192512_c0_seq1, comp186953_c0_seq1, comp182083_c0_seq1,…	comp119850_c0_seq1, comp17469_c0_seq1, comp124072_c0_seq1
GO:0019752	carboxylic acid metabolic process	P	0.019050993675131262	1.2886831701877806E-4	191	9	7499	1068	over	comp190761_c1_seq1, comp185414_c0_seq1, comp185383_c0_seq1, comp183665_c0_seq1, comp192125_c0_seq1, comp187994_c1_seq1, comp191626_c1_seq1, comp186248_c0_seq1, comp179569_c1_seq1, comp184760_c3_seq1, comp193220_c3_seq1, comp190439_c0_seq1, comp187994_c0_seq1, comp184661_c0_seq1, comp194386_c0_seq1, comp154476_c0_seq1, comp189249_c1_seq1, comp189633_c2_seq1, comp189998_c0_seq1, comp190523_c0_seq1,…	comp137333_c0_seq1, comp170829_c1_seq1, comp111895_c0_seq1, comp139685_c0_seq1, comp104121_c0_seq1, comp137370_c0_seq1, comp135923_c0_seq1, comp135580_c0_seq1, comp112460_c0_seq1
GO:0032991	macromolecular complex	C	0.019050993675131262	1.3624072224166354E-4	450	35	7240	1042	over	comp192348_c0_seq1, comp181024_c3_seq1, comp186806_c0_seq1, comp192796_c0_seq1, comp183728_c1_seq1, comp190376_c0_seq1, comp186920_c0_seq1, comp185318_c0_seq1, comp181628_c0_seq1, comp185432_c0_seq1, comp184151_c0_seq1, comp146883_c0_seq1, comp178241_c0_seq1, comp191928_c0_seq1, comp190904_c0_seq1, comp173972_c0_seq1, comp183555_c2_seq1, comp150514_c0_seq1, comp188112_c0_seq1, comp189615_c0_seq1,…	comp131005_c0_seq1, comp104125_c0_seq1, comp140297_c0_seq1, comp135216_c0_seq1, comp169635_c0_seq1, comp112826_c0_seq1, comp175989_c0_seq1, comp139096_c0_seq1, comp111804_c0_seq1, comp103646_c0_seq1, comp134030_c0_seq1, comp137021_c0_seq1, comp106052_c0_seq1, comp142552_c0_seq1, comp139584_c0_seq1, comp180747_c2_seq1, comp139524_c0_seq1, comp120236_c0_seq1, comp172239_c0_seq1, comp167948_c0_seq1,…
GO:0051641	cellular localization	P	0.019050993675131262	1.399573440723719E-4	86	1	7604	1076	over	comp186806_c0_seq1, comp190647_c0_seq1, comp188112_c0_seq1, comp189615_c0_seq1, comp170765_c0_seq1, comp187102_c0_seq1, comp191915_c1_seq1, comp188622_c0_seq1, comp119394_c0_seq1, comp187548_c1_seq1, comp188432_c0_seq1, comp186953_c0_seq1, comp182083_c0_seq1, comp200724_c1_seq1, comp192239_c0_seq1, comp192687_c0_seq1, comp189506_c0_seq1, comp187902_c0_seq1, comp185785_c0_seq1, comp187200_c0_seq1,…	comp134030_c0_seq1
GO:0016192	vesicle-mediated transport	P	0.019387102693668706	1.481236174068135E-4	67	0	7623	1077	over	comp186806_c0_seq1, comp190647_c0_seq1, comp170765_c0_seq1, comp187102_c0_seq1, comp119394_c0_seq1, comp205916_c0_seq1, comp190332_c1_seq1, comp187548_c1_seq1, comp179812_c1_seq1, comp186953_c0_seq1, comp190332_c0_seq1, comp189506_c0_seq1, comp185785_c0_seq1, comp187200_c0_seq1, comp188017_c0_seq1, comp184730_c1_seq1, comp189671_c3_seq1, comp189781_c0_seq1, comp189142_c1_seq1, comp188181_c0_seq1,…
GO:0044710		N	0.02103022554909753	1.668575050912822E-4	990	98	6700	979	over	comp197017_c1_seq1, comp188668_c1_seq1, comp108927_c0_seq1, comp187834_c0_seq1, comp181024_c3_seq1, comp190761_c1_seq1, comp173476_c0_seq1, comp185414_c0_seq1, comp164345_c0_seq1, comp187243_c0_seq1, comp185383_c0_seq1, comp183665_c0_seq1, comp192125_c0_seq1, comp187722_c0_seq1, comp182495_c0_seq1, comp184470_c0_seq1, comp186441_c0_seq1, comp172595_c1_seq1, comp192272_c1_seq1, comp200688_c0_seq1,…	comp158607_c0_seq1, comp130769_c0_seq1, comp205806_c3_seq1, comp115046_c0_seq1, comp133597_c1_seq1, comp115669_c0_seq1, comp137333_c0_seq1, comp117556_c0_seq1, comp105178_c0_seq1, comp130829_c0_seq1, comp189422_c1_seq1, comp139642_c0_seq1, comp168638_c1_seq1, comp123213_c0_seq1, comp170829_c1_seq1, comp184795_c0_seq1, comp11593_c0_seq1, comp127311_c0_seq1, comp138877_c0_seq1, comp169084_c0_seq1, …
GO:0051649	establishment of localization in cell	P	0.02169243977136794	1.7848613388137005E-4	84	1	7606	1076	over	comp186806_c0_seq1, comp190647_c0_seq1, comp188112_c0_seq1, comp189615_c0_seq1, comp170765_c0_seq1, comp187102_c0_seq1, comp191915_c1_seq1, comp188622_c0_seq1, comp119394_c0_seq1, comp187548_c1_seq1, comp188432_c0_seq1, comp186953_c0_seq1, comp182083_c0_seq1, comp200724_c1_seq1, comp192239_c0_seq1, comp192687_c0_seq1, comp189506_c0_seq1, comp187902_c0_seq1, comp185785_c0_seq1, comp187200_c0_seq1,…	comp134030_c0_seq1
GO:0065007	biological regulation	P	0.024974839076823473	2.1356994601901623E-4	461	37	7229	1040	over	comp188668_c1_seq1, comp176364_c0_seq1, comp178814_c0_seq1, comp174423_c0_seq1, comp192125_c0_seq1, comp105674_c0_seq1, comp192272_c1_seq1, comp190410_c0_seq1, comp189091_c0_seq1, comp136246_c0_seq1, comp206594_c3_seq1, comp182323_c3_seq1, comp139022_c0_seq1, comp187150_c0_seq1, comp188764_c0_seq1, comp104887_c0_seq1, comp184515_c0_seq1, comp190647_c0_seq1, comp182770_c3_seq1, comp188668_c0_seq1,…	comp130776_c0_seq1, comp67594_c0_seq1, comp160436_c1_seq1, comp172043_c0_seq1, comp140433_c0_seq1, comp115235_c0_seq1, comp107795_c0_seq1, comp177034_c0_seq1, comp187941_c2_seq1, comp165900_c1_seq1, comp197031_c0_seq1, comp181278_c0_seq1, comp165886_c0_seq1, comp175512_c0_seq1, comp105694_c0_seq1, comp136660_c0_seq1, comp166732_c0_seq1, comp108728_c0_seq1, comp134030_c0_seq1, comp144196_c0_seq1, …
GO:0042592	homeostatic process	P	0.024974839076823473	2.20171957773936E-4	64	0	7626	1077	over	comp178814_c0_seq1, comp182323_c3_seq1, comp191387_c1_seq1, comp182323_c2_seq1, comp179968_c0_seq1, comp176747_c0_seq1, comp185989_c0_seq1, comp175577_c0_seq1, comp186602_c0_seq1, comp193794_c1_seq1, comp188082_c0_seq1, comp188560_c0_seq1, comp183590_c0_seq1, comp194644_c0_seq1, comp189187_c0_seq1, comp186812_c0_seq1, comp184407_c0_seq1, comp184518_c0_seq1, comp191598_c1_seq1, comp191598_c0_seq1,…
GO:0019438	aromatic compound biosynthetic process	P	0.03468997704460165	3.160121329364241E-4	362	27	7328	1050	over	comp176364_c0_seq1, comp190761_c1_seq1, comp165595_c0_seq1, comp192125_c0_seq1, comp105674_c0_seq1, comp190410_c0_seq1, comp160210_c0_seq1, comp206594_c3_seq1, comp189712_c0_seq1, comp139022_c0_seq1, comp187150_c0_seq1, comp188764_c0_seq1, comp186712_c0_seq1, comp188078_c0_seq1, comp177229_c0_seq1, comp135780_c0_seq1, comp190650_c0_seq1, comp180940_c0_seq1, comp143228_c0_seq1, comp191609_c0_seq1,…	comp130776_c0_seq1, comp137333_c0_seq1, comp184934_c0_seq1, comp160436_c1_seq1, comp186572_c0_seq1, comp172043_c0_seq1, comp140433_c0_seq1, comp140297_c0_seq1, comp177034_c0_seq1, comp185436_c0_seq1, comp165886_c0_seq1, comp175512_c0_seq1, comp105694_c0_seq1, comp186471_c0_seq1, comp189304_c0_seq1, comp148369_c0_seq1, comp180747_c2_seq1, comp159675_c0_seq1, comp177411_c0_seq1, comp119146_c0_seq1,…
GO:0018130	heterocycle biosynthetic process	P	0.035850258048715215	3.371167374548595E-4	361	27	7329	1050	over	comp176364_c0_seq1, comp190761_c1_seq1, comp165595_c0_seq1, comp192125_c0_seq1, comp105674_c0_seq1, comp190410_c0_seq1, comp160210_c0_seq1, comp206594_c3_seq1, comp189712_c0_seq1, comp139022_c0_seq1, comp187150_c0_seq1, comp188764_c0_seq1, comp186712_c0_seq1, comp188078_c0_seq1, comp177229_c0_seq1, comp135780_c0_seq1, comp190650_c0_seq1, comp180940_c0_seq1, comp143228_c0_seq1, comp191609_c0_seq1,…	comp130776_c0_seq1, comp137333_c0_seq1, comp184934_c0_seq1, comp160436_c1_seq1, comp186572_c0_seq1, comp172043_c0_seq1, comp140433_c0_seq1, comp140297_c0_seq1, comp177034_c0_seq1, comp185436_c0_seq1, comp165886_c0_seq1, comp175512_c0_seq1, comp105694_c0_seq1, comp186471_c0_seq1, comp189304_c0_seq1, comp148369_c0_seq1, comp180747_c2_seq1, comp159675_c0_seq1, comp177411_c0_seq1, comp119146_c0_seq1,…
GO:1901362		N	0.0358924109756268	3.5358789475053797E-4	379	29	7311	1048	over	comp176364_c0_seq1, comp190761_c1_seq1, comp165595_c0_seq1, comp192125_c0_seq1, comp105674_c0_seq1, comp190410_c0_seq1, comp160210_c0_seq1, comp206594_c3_seq1, comp189712_c0_seq1, comp139022_c0_seq1, comp187150_c0_seq1, comp188764_c0_seq1, comp186712_c0_seq1, comp188078_c0_seq1, comp177229_c0_seq1, comp135780_c0_seq1, comp190650_c0_seq1, comp180940_c0_seq1, comp143228_c0_seq1, comp191609_c0_seq1,…	comp130776_c0_seq1, comp137333_c0_seq1, comp123213_c0_seq1, comp184934_c0_seq1, comp160436_c1_seq1, comp186572_c0_seq1, comp172043_c0_seq1, comp140433_c0_seq1, comp140297_c0_seq1, comp177034_c0_seq1, comp135285_c0_seq1, comp185436_c0_seq1, comp165886_c0_seq1, comp175512_c0_seq1, comp105694_c0_seq1, comp186471_c0_seq1, comp189304_c0_seq1, comp148369_c0_seq1, comp180747_c2_seq1, comp159675_c0_seq1,…
GO:0005622	intracellular	C	0.0358924109756268	3.586076912052046E-4	4423	560	3267	517	over	comp169649_c0_seq1, comp197017_c1_seq1, comp189184_c0_seq1, comp189326_c0_seq1, comp140294_c1_seq1, comp192126_c0_seq1, comp111680_c0_seq1, comp98255_c0_seq1, comp188668_c1_seq1, comp156829_c0_seq1, comp179727_c0_seq1, comp176364_c0_seq1, comp191769_c0_seq1, comp187577_c0_seq1, comp197544_c0_seq1, comp187834_c0_seq1, comp192348_c0_seq1, comp147508_c1_seq1, comp186442_c0_seq1, comp175225_c0_seq1, …	comp123099_c0_seq1, comp178437_c0_seq1, comp135386_c0_seq1, comp166771_c0_seq1, comp135635_c0_seq1, comp7697_c0_seq1, comp5962_c0_seq1, comp183673_c0_seq1, comp204085_c2_seq1, comp167101_c0_seq1, comp139003_c0_seq1, comp186671_c2_seq1, comp67594_c0_seq1, comp142096_c0_seq1, comp136843_c0_seq1, comp191270_c0_seq1, comp138705_c1_seq1, comp119850_c0_seq1, comp189279_c0_seq1, comp122062_c0_seq1, comp…
GO:0050789	regulation of biological process	P	0.03919019979298117	4.0704409033265354E-4	441	36	7249	1041	over	comp188668_c1_seq1, comp176364_c0_seq1, comp178814_c0_seq1, comp174423_c0_seq1, comp192125_c0_seq1, comp105674_c0_seq1, comp192272_c1_seq1, comp190410_c0_seq1, comp189091_c0_seq1, comp136246_c0_seq1, comp206594_c3_seq1, comp139022_c0_seq1, comp187150_c0_seq1, comp188764_c0_seq1, comp104887_c0_seq1, comp184515_c0_seq1, comp190647_c0_seq1, comp182770_c3_seq1, comp188668_c0_seq1, comp180940_c0_seq1,…	comp130776_c0_seq1, comp67594_c0_seq1, comp160436_c1_seq1, comp172043_c0_seq1, comp140433_c0_seq1, comp115235_c0_seq1, comp107795_c0_seq1, comp177034_c0_seq1, comp187941_c2_seq1, comp197031_c0_seq1, comp181278_c0_seq1, comp165886_c0_seq1, comp175512_c0_seq1, comp105694_c0_seq1, comp136660_c0_seq1, comp166732_c0_seq1, comp108728_c0_seq1, comp134030_c0_seq1, comp144196_c0_seq1, comp159675_c0_seq1, …
GO:0065008	regulation of biological quality	P	0.03919019979298117	4.1623551497578303E-4	77	1	7613	1076	over	comp178814_c0_seq1, comp182323_c3_seq1, comp191387_c1_seq1, comp182323_c2_seq1, comp179968_c0_seq1, comp176747_c0_seq1, comp185989_c0_seq1, comp175577_c0_seq1, comp186602_c0_seq1, comp193794_c1_seq1, comp188082_c0_seq1, comp188560_c0_seq1, comp183590_c0_seq1, comp188096_c0_seq1, comp194644_c0_seq1, comp189187_c0_seq1, comp186812_c0_seq1, comp184407_c0_seq1, comp184518_c0_seq1, comp191598_c1_seq1,…	comp165900_c1_seq1
GO:0035556	intracellular signal transduction	P	0.03919019979298117	4.2610561044381526E-4	59	0	7631	1077	over	comp178814_c0_seq1, comp174423_c0_seq1, comp192272_c1_seq1, comp190647_c0_seq1, comp187341_c0_seq1, comp196824_c2_seq1, comp192512_c1_seq1, comp188432_c0_seq1, comp196824_c1_seq1, comp192512_c0_seq1, comp193888_c0_seq1, comp185721_c0_seq1, comp200724_c1_seq1, comp184232_c0_seq1, comp190174_c1_seq1, comp191805_c0_seq1, comp200724_c0_seq1, comp185719_c1_seq1, comp188017_c0_seq1, comp185418_c0_seq1,…
GO:0005623	cell	C	0.04032595378997072	4.6215462762528887E-4	4520	575	3170	502	over	comp169649_c0_seq1, comp197017_c1_seq1, comp189184_c0_seq1, comp171949_c2_seq1, comp189326_c0_seq1, comp140294_c1_seq1, comp192126_c0_seq1, comp111680_c0_seq1, comp98255_c0_seq1, comp188668_c1_seq1, comp156829_c0_seq1, comp179727_c0_seq1, comp176364_c0_seq1, comp191769_c0_seq1, comp187577_c0_seq1, comp197544_c0_seq1, comp187834_c0_seq1, comp192348_c0_seq1, comp147508_c1_seq1, comp186442_c0_seq1, …	comp123099_c0_seq1, comp178437_c0_seq1, comp135386_c0_seq1, comp166771_c0_seq1, comp135635_c0_seq1, comp7697_c0_seq1, comp5962_c0_seq1, comp183673_c0_seq1, comp204085_c2_seq1, comp167101_c0_seq1, comp139003_c0_seq1, comp158607_c0_seq1, comp186671_c2_seq1, comp67594_c0_seq1, comp142096_c0_seq1, comp136843_c0_seq1, comp191270_c0_seq1, comp138705_c1_seq1, comp119850_c0_seq1, comp189279_c0_seq1, comp…
GO:0044464	cell part	C	0.04032595378997072	4.6215462762528887E-4	4520	575	3170	502	over	comp169649_c0_seq1, comp197017_c1_seq1, comp189184_c0_seq1, comp171949_c2_seq1, comp189326_c0_seq1, comp140294_c1_seq1, comp192126_c0_seq1, comp111680_c0_seq1, comp98255_c0_seq1, comp188668_c1_seq1, comp156829_c0_seq1, comp179727_c0_seq1, comp176364_c0_seq1, comp191769_c0_seq1, comp187577_c0_seq1, comp197544_c0_seq1, comp187834_c0_seq1, comp192348_c0_seq1, comp147508_c1_seq1, comp186442_c0_seq1, …	comp123099_c0_seq1, comp178437_c0_seq1, comp135386_c0_seq1, comp166771_c0_seq1, comp135635_c0_seq1, comp7697_c0_seq1, comp5962_c0_seq1, comp183673_c0_seq1, comp204085_c2_seq1, comp167101_c0_seq1, comp139003_c0_seq1, comp158607_c0_seq1, comp186671_c2_seq1, comp67594_c0_seq1, comp142096_c0_seq1, comp136843_c0_seq1, comp191270_c0_seq1, comp138705_c1_seq1, comp119850_c0_seq1, comp189279_c0_seq1, comp…
GO:0044271	cellular nitrogen compound biosynthetic process	P	0.04391001318330196	5.272282411791539E-4	354	27	7336	1050	over	comp176364_c0_seq1, comp190761_c1_seq1, comp165595_c0_seq1, comp192125_c0_seq1, comp105674_c0_seq1, comp190410_c0_seq1, comp160210_c0_seq1, comp206594_c3_seq1, comp189712_c0_seq1, comp139022_c0_seq1, comp187150_c0_seq1, comp188764_c0_seq1, comp186712_c0_seq1, comp188078_c0_seq1, comp177229_c0_seq1, comp135780_c0_seq1, comp190650_c0_seq1, comp180940_c0_seq1, comp143228_c0_seq1, comp191609_c0_seq1,…	comp130776_c0_seq1, comp137333_c0_seq1, comp184934_c0_seq1, comp160436_c1_seq1, comp186572_c0_seq1, comp172043_c0_seq1, comp140433_c0_seq1, comp140297_c0_seq1, comp177034_c0_seq1, comp185436_c0_seq1, comp165886_c0_seq1, comp175512_c0_seq1, comp105694_c0_seq1, comp186471_c0_seq1, comp189304_c0_seq1, comp148369_c0_seq1, comp180747_c2_seq1, comp159675_c0_seq1, comp177411_c0_seq1, comp119146_c0_seq1,…
GO:1901564		N	0.04391001318330196	5.349766955581526E-4	335	25	7355	1052	over	comp188668_c1_seq1, comp186442_c0_seq1, comp190761_c1_seq1, comp185414_c0_seq1, comp192125_c0_seq1, comp184470_c0_seq1, comp192272_c1_seq1, comp177325_c0_seq1, comp178130_c0_seq1, comp178241_c0_seq1, comp104887_c0_seq1, comp186712_c0_seq1, comp165900_c0_seq1, comp191626_c1_seq1, comp135780_c0_seq1, comp188668_c0_seq1, comp196442_c3_seq1, comp190650_c0_seq1, comp130952_c0_seq1, comp191609_c0_seq1,…	comp133597_c1_seq1, comp137333_c0_seq1, comp139642_c0_seq1, comp184795_c0_seq1, comp169084_c0_seq1, comp136330_c0_seq1, comp165900_c1_seq1, comp111895_c0_seq1, comp186471_c0_seq1, comp150684_c0_seq1, comp181357_c2_seq1, comp148036_c0_seq1, comp189304_c0_seq1, comp123816_c0_seq1, comp104121_c0_seq1, comp131507_c0_seq1, comp177411_c0_seq1, comp3085_c0_seq1, comp121038_c0_seq1, comp191202_c0_seq1, c…
GO:1901566		N	0.04391001318330196	5.545915836085882E-4	152	7	7538	1070	over	comp190761_c1_seq1, comp185414_c0_seq1, comp192125_c0_seq1, comp186712_c0_seq1, comp135780_c0_seq1, comp190650_c0_seq1, comp191609_c0_seq1, comp188716_c0_seq1, comp184661_c0_seq1, comp196409_c6_seq1, comp189633_c2_seq1, comp188495_c0_seq1, comp189998_c0_seq1, comp181614_c0_seq1, comp132987_c0_seq1, comp58249_c0_seq1, comp199281_c0_seq1, comp184628_c0_seq1, comp185291_c0_seq1, comp169352_c0_seq1, …	comp137333_c0_seq1, comp111895_c0_seq1, comp186471_c0_seq1, comp189304_c0_seq1, comp104121_c0_seq1, comp177411_c0_seq1, comp106837_c0_seq1
GO:0019725	cellular homeostasis	P	0.04391001318330196	5.548429523602658E-4	57	0	7633	1077	over	comp178814_c0_seq1, comp191387_c1_seq1, comp179968_c0_seq1, comp176747_c0_seq1, comp185989_c0_seq1, comp175577_c0_seq1, comp186602_c0_seq1, comp193794_c1_seq1, comp188082_c0_seq1, comp188560_c0_seq1, comp183590_c0_seq1, comp194644_c0_seq1, comp189187_c0_seq1, comp186812_c0_seq1, comp184407_c0_seq1, comp184518_c0_seq1, comp191598_c1_seq1, comp191598_c0_seq1, comp191438_c1_seq1, comp185514_c0_seq1,…
GO:0044711		N	0.044708788778532065	5.780742598458451E-4	140	6	7550	1071	over	comp190761_c1_seq1, comp185414_c0_seq1, comp183665_c0_seq1, comp192125_c0_seq1, comp186248_c0_seq1, comp179569_c1_seq1, comp184661_c0_seq1, comp194386_c0_seq1, comp104377_c0_seq1, comp154476_c0_seq1, comp189249_c1_seq1, comp189633_c2_seq1, comp189998_c0_seq1, comp199281_c0_seq1, comp169352_c0_seq1, comp192751_c0_seq1, comp184215_c0_seq1, comp185687_c0_seq1, comp203931_c1_seq1, comp189633_c0_seq1,…	comp137333_c0_seq1, comp170829_c1_seq1, comp111895_c0_seq1, comp139685_c0_seq1, comp104121_c0_seq1, comp137370_c0_seq1
