# Supplementary material for: De Novo Assembly and Transcriptome Analysis of Contrasting Sugarcane Varieties
Source: PLoS One. 2014 Feb 11;9(2):e88462. doi: 10.1371/journal.pone.0088462 (PMC3921171; doi:10.1371/journal.pone.0088462)
Supplement: Text S3 — Putative previously unknown sugarcane transcripts showing the best matches to sorghum proteins. (TXT) [file pone.0088462.s004.txt]

Sorghum gene	Sugarcane transcripts
Sb0010s003450.1	comp206715_c1_seq1
Sb0010s016100.1	comp201616_c1_seq1
Sb0011s003320.1	comp50007_c0_seq1, comp189813_c0_seq1
Sb0011s004440.1	comp146647_c0_seq1, comp176891_c0_seq1, comp190644_c0_seq1, comp5004_c0_seq1, comp154450_c0_seq1, comp172485_c0_seq1, comp181990_c0_seq1, comp184115_c1_seq1, comp138244_c0_seq1, comp174935_c0_seq1, comp189092_c1_seq1, comp198425_c0_seq1, comp205891_c0_seq1
Sb0011s007590.1	comp144956_c1_seq1, comp167936_c0_seq1, comp1390245_c0_seq1, comp1724763_c0_seq1, comp2595499_c0_seq1, comp158610_c0_seq1, comp173198_c0_seq1, comp173391_c0_seq1, comp183913_c0_seq1, comp185889_c0_seq1, comp180060_c0_seq1, comp185624_c0_seq1
Sb0011s011830.1	comp146060_c0_seq1
Sb0011s012870.1	comp2011168_c0_seq1
Sb0012s004540.1	comp1286533_c0_seq1
Sb0012s004890.1	comp190995_c1_seq1
Sb0012s006000.1	comp202000_c1_seq1
Sb0012s009230.1	comp186458_c0_seq1
Sb0012s011450.1	comp1525002_c0_seq1
Sb0012s014620.1	comp4641_c0_seq1, comp7228_c0_seq1, comp9871_c0_seq1, comp12622_c0_seq1, comp26713_c0_seq1, comp54640_c0_seq1, comp64893_c0_seq1, comp67765_c0_seq1, comp134023_c1_seq1, comp134051_c1_seq1, comp136083_c0_seq1, comp140025_c0_seq1, comp142134_c0_seq1, comp152999_c1_seq1, comp156914_c0_seq1, comp157275_c0_seq1, comp158535_c1_seq1, comp159398_c0_seq1, comp162959_c0_seq1, comp163186_c0_seq1, comp164385…
Sb0015s007030.1	comp5843_c0_seq1, comp26116_c0_seq1, comp26735_c0_seq1, comp41457_c0_seq1, comp42581_c0_seq1, comp52732_c0_seq1, comp54848_c0_seq1, comp65203_c0_seq1, comp131904_c0_seq1, comp137020_c1_seq1, comp138740_c0_seq1, comp143483_c2_seq1, comp151926_c0_seq1, comp151926_c1_seq1, comp161154_c0_seq1, comp163563_c1_seq1, comp164873_c0_seq1, comp173936_c0_seq1, comp175665_c0_seq1, comp176719_c0_seq1, comp1365…
Sb0019s003010.1	comp196244_c0_seq1
Sb0019s003120.1	comp153775_c0_seq1, comp168146_c1_seq1
Sb0019s004510.1	comp197347_c0_seq1
Sb0020s002120.1	comp10120_c0_seq1, comp205575_c3_seq1, comp1461586_c0_seq1, comp185651_c0_seq1
Sb0120s002040.1	comp2000380_c0_seq1, comp167312_c0_seq1
Sb0125s002010.1	comp171116_c1_seq1
Sb0125s002040.1	comp1579284_c0_seq1
Sb0186s002010.1	comp176449_c0_seq1, comp197058_c1_seq1
Sb01g000260.1	comp95103_c0_seq1
Sb01g000270.1	comp189539_c0_seq1, comp196729_c0_seq1
Sb01g000330.1	comp168588_c2_seq1, comp168588_c0_seq1
Sb01g000370.1	comp199551_c3_seq1
Sb01g000420.1	comp129401_c0_seq1
Sb01g000440.1	comp1068163_c0_seq1
Sb01g000580.1	comp176997_c0_seq1
Sb01g000690.1	comp2426091_c0_seq1
Sb01g000880.1	comp198040_c0_seq1
Sb01g000920.1	comp196332_c0_seq1
Sb01g000980.1	comp179508_c0_seq1
Sb01g001030.1	comp183266_c0_seq1
Sb01g001250.1	comp182116_c1_seq1
Sb01g001490.1	comp195095_c0_seq1
Sb01g001570.1	comp205563_c0_seq1
Sb01g001615.1	comp186622_c0_seq1
Sb01g001700.1	comp101701_c0_seq1, comp228560_c0_seq1
Sb01g001860.1	comp181320_c0_seq1
Sb01g001910.1	comp191183_c2_seq1
Sb01g002070.1	comp207348_c1_seq1
Sb01g002080.1	comp163943_c0_seq1, comp163943_c1_seq1
Sb01g002090.1	comp190982_c1_seq1
Sb01g002130.1	comp422204_c0_seq1
Sb01g002160.1	comp1842727_c0_seq1
Sb01g002290.1	comp158042_c0_seq1
Sb01g002400.2	comp189270_c1_seq1
Sb01g002630.1	comp170498_c0_seq1
Sb01g002870.1	comp160509_c0_seq1
Sb01g003030.1	comp147217_c0_seq1
Sb01g003070.1	comp183406_c1_seq1
Sb01g003150.1	comp61217_c0_seq1, comp199503_c0_seq1
Sb01g003190.1	comp61146_c0_seq1, comp184114_c0_seq1
Sb01g003600.1	comp196007_c0_seq1
Sb01g003730.1	comp167646_c0_seq1
Sb01g003850.1	comp202855_c1_seq1
Sb01g004080.1	comp183616_c0_seq1
Sb01g004110.1	comp130866_c0_seq1
Sb01g004290.1	comp117575_c0_seq1
Sb01g004380.1	comp195688_c0_seq1
Sb01g004390.2	comp201422_c0_seq1
Sb01g004570.1	comp135979_c0_seq1
Sb01g004600.1	comp1247481_c0_seq1
Sb01g004640.1	comp152821_c0_seq1
Sb01g004660.1	comp140888_c0_seq1, comp153295_c0_seq1
Sb01g004670.1	comp751119_c0_seq1
Sb01g004770.1	comp206037_c0_seq1
Sb01g004800.1	comp171250_c0_seq1
Sb01g004860.1	comp216894_c0_seq1
Sb01g004870.1	comp132350_c0_seq1
Sb01g004880.3	comp70722_c0_seq1, comp177732_c0_seq1
Sb01g004920.1	comp121427_c0_seq1, comp159379_c0_seq1
Sb01g004930.1	comp1619_c0_seq1
Sb01g004950.1	comp143988_c0_seq1
Sb01g005140.1	comp137333_c0_seq1
Sb01g005270.1	comp109405_c0_seq1
Sb01g005390.1	comp110945_c0_seq1
Sb01g005720.1	comp119044_c0_seq1
Sb01g005740.1	comp180563_c0_seq1
Sb01g005835.1	comp136654_c0_seq1
Sb01g005850.1	comp133025_c0_seq1, comp1071368_c0_seq1, comp151120_c0_seq1, comp1083674_c0_seq1, comp824370_c0_seq1
Sb01g005880.1	comp122160_c0_seq1
Sb01g005910.1	comp185929_c0_seq1
Sb01g006090.1	comp175699_c1_seq1
Sb01g006210.1	comp193744_c0_seq1
Sb01g006270.1	comp167563_c0_seq1
Sb01g006340.1	comp161774_c0_seq1
Sb01g006400.1	comp171813_c0_seq1
Sb01g006430.1	comp24921_c0_seq1
Sb01g006460.1	comp190472_c0_seq1
Sb01g006510.1	comp183778_c0_seq1
Sb01g006530.1	comp172451_c1_seq1
Sb01g006560.1	comp205180_c0_seq1
Sb01g006610.1	comp176971_c0_seq1
Sb01g006770.1	comp166046_c0_seq1
Sb01g006840.1	comp190188_c0_seq1, comp190188_c1_seq1
Sb01g006850.1	comp68040_c0_seq1
Sb01g006870.1	comp193431_c0_seq1
Sb01g006880.1	comp202549_c0_seq1
Sb01g007030.1	comp181301_c0_seq1
Sb01g007090.1	comp120566_c0_seq1
Sb01g007150.1	comp196074_c0_seq1
Sb01g007180.1	comp189613_c0_seq1
Sb01g007450.1	comp179528_c2_seq1, comp179528_c3_seq1, comp188481_c0_seq1
Sb01g007460.1	comp184634_c1_seq1
Sb01g007570.1	comp160210_c0_seq1
Sb01g007610.1	comp181310_c0_seq1
Sb01g007630.1	comp175675_c0_seq1
Sb01g007810.2	comp754738_c0_seq1
Sb01g008110.1	comp55176_c0_seq1, comp164077_c0_seq1, comp174251_c0_seq1, comp839219_c0_seq1, comp962552_c0_seq1, comp1176483_c0_seq1, comp140609_c1_seq1, comp149573_c0_seq1, comp151782_c0_seq1, comp193857_c0_seq1, comp205483_c0_seq1
Sb01g008340.1	comp145705_c1_seq1
Sb01g008465.1	comp191231_c0_seq1
Sb01g008660.1	comp201732_c0_seq1
Sb01g008700.1	comp189426_c0_seq1
Sb01g008870.1	comp62232_c0_seq1, comp191506_c0_seq1
Sb01g009110.1	comp180607_c0_seq1
Sb01g009120.1	comp185933_c0_seq1
Sb01g009190.1	comp191874_c0_seq1
Sb01g009300.1	comp184757_c0_seq1
Sb01g009433.1	comp157650_c0_seq1, comp195509_c0_seq1
Sb01g009660.1	comp190042_c0_seq1
Sb01g009780.1	comp4684_c0_seq1
Sb01g009860.1	comp1231058_c0_seq1
Sb01g010136.1	comp123182_c0_seq1
Sb01g010160.1	comp164434_c0_seq1
Sb01g010190.1	comp106568_c0_seq1
Sb01g010220.1	comp181348_c0_seq1
Sb01g010325.1	comp41395_c0_seq1
Sb01g010330.1	comp174482_c0_seq1
Sb01g010360.1	comp182122_c0_seq1
Sb01g010390.1	comp307007_c0_seq1
Sb01g010410.1	comp622141_c0_seq1, comp202137_c1_seq1
Sb01g010620.1	comp195231_c1_seq1
Sb01g010700.1	comp186390_c0_seq1
Sb01g010790.1	comp204863_c0_seq1
Sb01g010900.1	comp171596_c0_seq1
Sb01g010960.1	comp199052_c0_seq1, comp204907_c0_seq1
Sb01g010975.1	comp1882849_c0_seq1, comp206410_c0_seq1
Sb01g010980.1	comp188063_c0_seq1
Sb01g011020.1	comp145209_c0_seq1, comp827314_c0_seq1
Sb01g011025.1	comp179719_c1_seq1, comp179719_c2_seq1
Sb01g011130.1	comp33260_c0_seq1, comp53186_c0_seq1, comp114375_c0_seq1, comp181931_c0_seq1, comp748254_c0_seq1, comp122495_c0_seq1, comp180759_c0_seq1, comp182990_c1_seq1, comp188371_c0_seq1, comp192133_c2_seq1, comp192696_c1_seq1, comp201022_c0_seq1, comp755294_c0_seq1
Sb01g011280.1	comp186289_c0_seq1
Sb01g011430.1	comp108403_c0_seq1
Sb01g011510.1	comp179206_c0_seq1, comp58908_c0_seq1
Sb01g011600.1	comp1279553_c0_seq1, comp178670_c0_seq1, comp202929_c0_seq1
Sb01g011670.1	comp137787_c0_seq1
Sb01g011710.1	comp166566_c0_seq1
Sb01g011760.1	comp188159_c0_seq1
Sb01g011800.1	comp187370_c0_seq1
Sb01g012020.1	comp697655_c0_seq1
Sb01g012040.1	comp36000_c0_seq1
Sb01g012100.1	comp178680_c0_seq1
Sb01g012120.1	comp185808_c0_seq1
Sb01g012190.1	comp196269_c3_seq1
Sb01g012240.1	comp163868_c0_seq1
Sb01g012410.1	comp46922_c0_seq1
Sb01g012420.1	comp162280_c0_seq1, comp185626_c1_seq1
Sb01g012560.1	comp181900_c0_seq1
Sb01g012580.1	comp147231_c0_seq1
Sb01g012640.1	comp919775_c0_seq1
Sb01g012730.1	comp194689_c0_seq1
Sb01g012780.1	comp175745_c0_seq1
Sb01g012870.1	comp200778_c0_seq1
Sb01g012910.1	comp178008_c0_seq1, comp189742_c3_seq1, comp196588_c1_seq1
Sb01g012980.1	comp95786_c0_seq1
Sb01g012990.1	comp160133_c0_seq1
Sb01g013130.1	comp203580_c0_seq1
Sb01g013215.1	comp177108_c0_seq1, comp163803_c1_seq1
Sb01g013280.1	comp139086_c0_seq1, comp791317_c0_seq1
Sb01g013330.1	comp1716901_c0_seq1
Sb01g013340.1	comp1155787_c0_seq1
Sb01g013360.1	comp175964_c0_seq1
Sb01g013390.1	comp50464_c0_seq1
Sb01g013450.1	comp827884_c0_seq1, comp2359296_c0_seq1, comp106886_c0_seq1, comp173305_c0_seq1
Sb01g013520.1	comp174993_c0_seq1, comp339130_c0_seq1, comp498449_c0_seq1
Sb01g013580.1	comp189269_c0_seq1
Sb01g013630.1	comp59667_c0_seq1
Sb01g013650.1	comp168207_c0_seq1, comp836863_c0_seq1, comp1001727_c0_seq1, comp162140_c0_seq1, comp163462_c0_seq1, comp163462_c1_seq1, comp207270_c0_seq1
Sb01g013780.1	comp1051781_c0_seq1
Sb01g013910.1	comp139445_c0_seq1
Sb01g014030.1	comp167467_c0_seq1, comp174141_c0_seq1
Sb01g014070.1	comp169554_c0_seq1, comp187125_c0_seq1, comp182629_c0_seq1
Sb01g014190.1	comp175116_c0_seq1
Sb01g014280.1	comp191872_c0_seq1
Sb01g014300.1	comp187138_c0_seq1, comp194250_c0_seq1
Sb01g014390.1	comp182222_c0_seq1
Sb01g014400.1	comp133704_c0_seq1, comp872223_c0_seq1, comp180374_c0_seq1
Sb01g014480.1	comp187884_c0_seq1
Sb01g014580.1	comp172034_c0_seq1, comp172034_c1_seq1
Sb01g014610.1	comp203290_c0_seq1
Sb01g014650.1	comp186260_c0_seq1
Sb01g014670.1	comp204005_c1_seq1
Sb01g014690.1	comp159404_c0_seq1
Sb01g014710.1	comp183983_c0_seq1
Sb01g014750.1	comp190949_c0_seq1
Sb01g014800.1	comp196147_c0_seq1
Sb01g014830.1	comp159361_c0_seq1, comp159361_c1_seq1
Sb01g014940.1	comp140294_c0_seq1, comp140294_c1_seq1
Sb01g014980.1	comp1763626_c0_seq1
Sb01g015020.1	comp142056_c0_seq1, comp1324612_c0_seq1
Sb01g015220.1	comp124193_c0_seq1
Sb01g015340.1	comp166765_c0_seq1
Sb01g015370.2	comp92775_c0_seq1
Sb01g015550.1	comp9735_c0_seq1, comp93234_c0_seq1, comp3123977_c0_seq1
Sb01g015640.1	comp180654_c0_seq1, comp177877_c0_seq1
Sb01g015900.1	comp49153_c0_seq1, comp134078_c0_seq1
Sb01g015980.1	comp169806_c0_seq1
Sb01g016010.1	comp185584_c0_seq1
Sb01g016060.1	comp145940_c0_seq1, comp2063060_c0_seq1
Sb01g016120.1	comp149898_c0_seq1
Sb01g016140.1	comp193210_c2_seq1, comp193210_c3_seq1
Sb01g016430.1	comp171379_c0_seq1, comp172224_c0_seq1
Sb01g016510.1	comp106936_c0_seq1, comp1765321_c0_seq1, comp182169_c0_seq1
Sb01g016530.2	comp167924_c0_seq1
Sb01g016540.1	comp192028_c0_seq1
Sb01g016545.1	comp993907_c0_seq1
Sb01g016670.1	comp188008_c0_seq1
Sb01g016680.1	comp137190_c0_seq1
Sb01g016720.1	comp169049_c1_seq1
Sb01g016800.1	comp4297_c1_seq1, comp6052_c0_seq1, comp50023_c0_seq1, comp57358_c0_seq1, comp130702_c0_seq1, comp138592_c1_seq1, comp183709_c2_seq1, comp188114_c2_seq1, comp205177_c0_seq1, comp789709_c0_seq1, comp185587_c1_seq1
Sb01g016890.1	comp202479_c0_seq1
Sb01g017220.1	comp128978_c0_seq1, comp179424_c0_seq1, comp190824_c0_seq1, comp198417_c0_seq1
Sb01g017260.1	comp206927_c1_seq1
Sb01g017290.1	comp137238_c0_seq1
Sb01g017470.1	comp128899_c0_seq1, comp148896_c0_seq1, comp187584_c0_seq1, comp205114_c1_seq1
Sb01g017490.1	comp188182_c0_seq1
Sb01g017520.1	comp1065047_c0_seq1
Sb01g017650.1	comp137048_c0_seq1, comp175000_c0_seq1, comp175000_c2_seq1, comp166448_c0_seq1, comp175000_c1_seq1
Sb01g017900.1	comp1115713_c0_seq1
Sb01g018060.1	comp53476_c0_seq1
Sb01g018170.1	comp1543264_c0_seq1
Sb01g018370.1	comp1155158_c0_seq1
Sb01g018440.1	comp118166_c0_seq1
Sb01g018520.1	comp159045_c0_seq1, comp2528768_c0_seq1
Sb01g018600.1	comp56487_c0_seq1
Sb01g018740.1	comp130111_c1_seq1
Sb01g018750.1	comp197468_c0_seq1
Sb01g018760.1	comp195212_c0_seq1
Sb01g018770.1	comp190687_c0_seq1
Sb01g018880.1	comp1540595_c0_seq1
Sb01g018890.1	comp197644_c2_seq1, comp197644_c1_seq1
Sb01g018910.2	comp181054_c0_seq1
Sb01g018970.1	comp3601687_c0_seq1
Sb01g018980.1	comp202487_c1_seq1
Sb01g019000.1	comp170940_c0_seq1, comp193305_c0_seq1
Sb01g019050.1	comp178814_c0_seq1
Sb01g019065.1	comp1246141_c0_seq1
Sb01g019210.1	comp155374_c0_seq1
Sb01g019230.1	comp141763_c1_seq1
Sb01g019317.1	comp205774_c0_seq1
Sb01g019350.1	comp191203_c0_seq1
Sb01g019430.1	comp129919_c0_seq1
Sb01g019536.1	comp184811_c0_seq1
Sb01g019600.1	comp176828_c0_seq1
Sb01g019650.1	comp171104_c0_seq1, comp186686_c0_seq1
Sb01g019670.1	comp55284_c0_seq1, comp185267_c0_seq1
Sb01g019900.1	comp2512602_c0_seq1, comp185850_c1_seq1
Sb01g019980.1	comp2513248_c0_seq1, comp1300729_c0_seq1
Sb01g020080.1	comp1457241_c0_seq1, comp170028_c0_seq1
Sb01g020090.1	comp181675_c0_seq1
Sb01g020130.1	comp144546_c0_seq1, comp180874_c0_seq1
Sb01g020300.1	comp1238129_c0_seq1
Sb01g020490.1	comp188090_c0_seq1
Sb01g020570.1	comp164471_c0_seq1
Sb01g020580.1	comp134957_c0_seq1
Sb01g020810.1	comp108927_c0_seq1
Sb01g020840.1	comp165027_c0_seq1, comp197422_c1_seq1, comp107690_c0_seq1, comp1142194_c0_seq1
Sb01g020850.1	comp64463_c0_seq1
Sb01g020900.1	comp198336_c0_seq1
Sb01g020960.1	comp159666_c0_seq1, comp169698_c0_seq1
Sb01g020990.1	comp142445_c0_seq1
Sb01g021240.1	comp142003_c0_seq1
Sb01g021260.1	comp183868_c0_seq1
Sb01g021270.1	comp157931_c0_seq1
Sb01g021400.1	comp1599834_c0_seq1, comp1732454_c0_seq1, comp159609_c0_seq1, comp207033_c0_seq1
Sb01g021480.1	comp193079_c1_seq1
Sb01g021530.1	comp160617_c1_seq1, comp200178_c1_seq1, comp1734994_c0_seq1, comp61498_c0_seq1, comp198156_c0_seq1
Sb01g021790.1	comp172695_c0_seq1
Sb01g021810.1	comp149007_c0_seq1
Sb01g021850.1	comp112649_c0_seq1
Sb01g021870.1	comp9296_c0_seq1, comp58249_c0_seq1, comp142533_c0_seq1, comp165992_c1_seq1, comp173926_c0_seq1
Sb01g021990.1	comp199200_c1_seq1
Sb01g022020.1	comp189377_c0_seq1
Sb01g022030.1	comp168372_c0_seq1
Sb01g022040.1	comp557_c0_seq1
Sb01g022050.1	comp1575492_c0_seq1, comp176994_c0_seq1, comp204802_c1_seq1, comp204802_c0_seq1
Sb01g022175.1	comp188687_c3_seq1, comp179163_c0_seq1
Sb01g022300.1	comp193042_c0_seq1
Sb01g022310.1	comp190353_c0_seq1
Sb01g022320.1	comp2219444_c0_seq1
Sb01g022410.1	comp179334_c0_seq1
Sb01g022710.1	comp136841_c0_seq1
Sb01g023020.1	comp181311_c1_seq1
Sb01g023040.1	comp136737_c0_seq1
Sb01g023080.1	comp154563_c0_seq1
Sb01g023230.1	comp164445_c0_seq1, comp203157_c1_seq1
Sb01g023248.1	comp207774_c2_seq1, comp1540640_c0_seq1
Sb01g024630.1	comp29073_c0_seq1, comp158514_c0_seq1, comp111631_c0_seq1, comp120960_c0_seq1, comp131145_c0_seq1, comp186890_c0_seq1, comp189598_c0_seq1, comp202997_c1_seq1
Sb01g024706.1	comp195007_c0_seq1
Sb01g025590.1	comp1993166_c0_seq1
Sb01g025910.1	comp1376940_c0_seq1
Sb01g025950.1	comp181869_c0_seq1
Sb01g026230.1	comp1326358_c0_seq1
Sb01g026260.1	comp206469_c0_seq1
Sb01g026280.1	comp8798_c0_seq1
Sb01g026290.1	comp10005_c0_seq1
Sb01g026322.1	comp160212_c0_seq1
Sb01g026600.1	comp174013_c0_seq1
Sb01g026643.1	comp190216_c0_seq1
Sb01g026690.1	comp129284_c0_seq1, comp203852_c1_seq1, comp189331_c0_seq1
Sb01g026700.1	comp136543_c0_seq1
Sb01g026710.1	comp197304_c3_seq1, comp196427_c2_seq1
Sb01g026720.1	comp2107118_c0_seq1
Sb01g026760.1	comp174954_c0_seq1
Sb01g026780.1	comp195520_c0_seq1
Sb01g026800.1	comp194789_c1_seq1
Sb01g026810.1	comp5293_c0_seq1, comp116547_c0_seq1, comp116547_c1_seq1, comp202915_c0_seq1
Sb01g026820.1	comp116838_c0_seq1, comp195232_c4_seq1, comp183284_c0_seq1
Sb01g026870.1	comp175652_c0_seq1, comp200720_c2_seq1
Sb01g026890.1	comp164845_c0_seq1
Sb01g026970.1	comp184271_c0_seq1
Sb01g027040.1	comp187760_c0_seq1, comp203428_c1_seq1
Sb01g027340.1	comp180731_c1_seq1
Sb01g027360.1	comp158495_c0_seq1
Sb01g027370.1	comp156547_c0_seq1
Sb01g027440.1	comp93348_c0_seq1
Sb01g027480.1	comp150379_c0_seq1
Sb01g027580.1	comp152595_c0_seq1
Sb01g027730.1	comp184775_c0_seq1
Sb01g027750.1	comp201593_c0_seq1
Sb01g027820.1	comp191575_c0_seq1
Sb01g027960.1	comp188666_c0_seq1
Sb01g027990.1	comp201810_c0_seq1
Sb01g028070.1	comp50348_c0_seq1, comp161966_c0_seq1, comp197719_c1_seq1, comp203571_c0_seq1
Sb01g028120.1	comp93881_c0_seq1
Sb01g028170.1	comp19794_c0_seq1, comp1861175_c0_seq1, comp111602_c0_seq1, comp187675_c0_seq1
Sb01g028270.1	comp169216_c0_seq1
Sb01g028290.1	comp181342_c1_seq1
Sb01g028370.1	comp186307_c0_seq1
Sb01g028450.1	comp110163_c0_seq1
Sb01g028490.1	comp2866_c0_seq1, comp187410_c1_seq1
Sb01g028550.1	comp183305_c0_seq1
Sb01g028570.1	comp163394_c0_seq1, comp182664_c0_seq1
Sb01g028830.1	comp1075378_c0_seq1
Sb01g028850.1	comp79161_c0_seq1
Sb01g028900.1	comp136546_c0_seq1, comp159303_c0_seq1
Sb01g028990.1	comp2974859_c0_seq1, comp183194_c0_seq1
Sb01g029065.1	comp100934_c0_seq1
Sb01g029470.1	comp183457_c0_seq1
Sb01g029530.1	comp205939_c0_seq1
Sb01g029660.1	comp193265_c0_seq1
Sb01g029900.1	comp190113_c0_seq1
Sb01g029930.1	comp185106_c0_seq1, comp126356_c0_seq1
Sb01g030010.1	comp205941_c1_seq1
Sb01g030040.1	comp181343_c0_seq1
Sb01g030050.1	comp197537_c0_seq1
Sb01g030110.1	comp193899_c1_seq1
Sb01g030300.1	comp164694_c0_seq1, comp166506_c0_seq1
Sb01g030310.1	comp140824_c0_seq1
Sb01g030390.1	comp170500_c0_seq1
Sb01g030410.1	comp156060_c0_seq1, comp192928_c0_seq1
Sb01g030420.1	comp108094_c0_seq1
Sb01g030520.1	comp114499_c0_seq1
Sb01g030550.2	comp197763_c1_seq1
Sb01g030610.1	comp123327_c0_seq1
Sb01g030630.1	comp126587_c0_seq1
Sb01g030700.1	comp136795_c0_seq1
Sb01g030740.1	comp204624_c0_seq1
Sb01g030850.1	comp29383_c0_seq1, comp175409_c0_seq1, comp125660_c0_seq1, comp199447_c1_seq1, comp97155_c0_seq1, comp174550_c0_seq1, comp191603_c0_seq1
Sb01g030920.1	comp143003_c0_seq1
Sb01g031080.1	comp187860_c0_seq1
Sb01g031100.1	comp177664_c0_seq1
Sb01g031150.1	comp132704_c0_seq1
Sb01g031280.1	comp526149_c0_seq1
Sb01g031370.1	comp203151_c0_seq1
Sb01g031370.2	comp146341_c0_seq1
Sb01g031390.1	comp114837_c0_seq1, comp113073_c0_seq1
Sb01g031400.1	comp136755_c0_seq1, comp189770_c0_seq1
Sb01g031430.1	comp189056_c0_seq1
Sb01g031450.1	comp2168791_c0_seq1
Sb01g031500.1	comp174303_c2_seq1, comp1033604_c0_seq1
Sb01g031560.1	comp179916_c0_seq1
Sb01g031590.1	comp142447_c0_seq1, comp194623_c0_seq1
Sb01g031600.1	comp95053_c0_seq1
Sb01g031640.1	comp194342_c0_seq1
Sb01g031670.1	comp169861_c0_seq1
Sb01g031700.1	comp183633_c0_seq1
Sb01g031860.1	comp111572_c0_seq1, comp165284_c0_seq1
Sb01g031930.1	comp2949407_c0_seq1
Sb01g032060.1	comp164566_c0_seq1
Sb01g032160.1	comp191303_c0_seq1
Sb01g032320.1	comp122062_c0_seq1, comp182183_c0_seq1, comp622350_c0_seq1
Sb01g032610.1	comp5374_c0_seq1
Sb01g032760.1	comp201573_c1_seq1
Sb01g032770.1	comp143588_c0_seq1, comp173038_c0_seq1
Sb01g032820.1	comp167676_c0_seq1
Sb01g032900.1	comp10723_c0_seq1, comp1731606_c0_seq1, comp2074706_c0_seq1, comp7566_c0_seq1, comp166187_c0_seq1, comp168554_c1_seq1, comp429426_c0_seq1
Sb01g033010.1	comp152736_c0_seq1
Sb01g033120.1	comp205879_c1_seq1
Sb01g033130.1	comp1541826_c0_seq1
Sb01g033210.1	comp205579_c0_seq1
Sb01g033390.1	comp194859_c2_seq1
Sb01g033460.1	comp1731894_c0_seq1
Sb01g033510.1	comp184486_c1_seq1
Sb01g033610.1	comp207215_c0_seq1
Sb01g033680.1	comp53894_c0_seq1, comp106466_c0_seq1, comp131406_c0_seq1, comp164016_c0_seq1, comp165264_c1_seq1, comp167276_c0_seq1, comp184688_c0_seq1, comp61549_c0_seq1, comp154926_c1_seq1, comp622804_c0_seq1, comp160004_c0_seq1, comp181242_c0_seq1
Sb01g033770.1	comp205795_c2_seq1
Sb01g033780.1	comp146791_c0_seq1
Sb01g033850.1	comp5935_c0_seq1
Sb01g033855.1	comp54922_c0_seq1, comp10791_c0_seq1
Sb01g033990.1	comp190828_c0_seq1
Sb01g034180.1	comp188642_c0_seq1
Sb01g034330.1	comp137468_c0_seq1
Sb01g034330.2	comp172595_c1_seq1
Sb01g034575.1	comp175272_c1_seq1
Sb01g034600.1	comp195786_c0_seq1
Sb01g034680.1	comp133245_c1_seq1
Sb01g034720.1	comp181557_c0_seq1
Sb01g034800.1	comp178473_c0_seq1
Sb01g034890.1	comp181150_c0_seq1
Sb01g034910.1	comp127032_c0_seq1
Sb01g035010.1	comp190569_c1_seq1
Sb01g035050.1	comp199251_c0_seq1
Sb01g035120.1	comp127491_c0_seq1
Sb01g035230.1	comp51037_c0_seq1, comp207552_c0_seq1, comp207552_c2_seq1
Sb01g035650.1	comp152091_c0_seq1
Sb01g035730.1	comp105758_c0_seq1
Sb01g035790.1	comp174297_c0_seq1
Sb01g035800.1	comp194511_c1_seq1
Sb01g035810.1	comp168819_c0_seq1
Sb01g035850.1	comp3047824_c0_seq1
Sb01g035910.1	comp185824_c0_seq1
Sb01g036140.1	comp2113858_c0_seq1
Sb01g036150.1	comp195692_c0_seq1
Sb01g036180.1	comp203321_c0_seq1
Sb01g036205.1	comp203509_c0_seq1
Sb01g036260.1	comp179528_c1_seq1
Sb01g036330.1	comp1065038_c0_seq1
Sb01g036530.1	comp180628_c0_seq1
Sb01g036640.1	comp141340_c0_seq1
Sb01g036650.1	comp1866448_c0_seq1
Sb01g036700.2	comp138027_c0_seq1
Sb01g036720.1	comp181063_c0_seq1
Sb01g036730.1	comp204816_c2_seq1
Sb01g036770.1	comp180233_c0_seq1
Sb01g036780.1	comp4694_c0_seq1, comp104887_c0_seq1, comp159774_c0_seq1
Sb01g036840.1	comp204375_c1_seq1
Sb01g036920.1	comp152585_c0_seq1
Sb01g036970.1	comp181909_c0_seq1
Sb01g037070.1	comp526695_c0_seq1
Sb01g037150.1	comp191741_c0_seq1
Sb01g037210.1	comp496551_c0_seq1
Sb01g037280.1	comp200604_c0_seq1
Sb01g037290.1	comp173882_c0_seq1
Sb01g037340.1	comp129404_c0_seq1
Sb01g037483.1	comp650462_c0_seq1
Sb01g037500.1	comp201245_c0_seq1
Sb01g037670.1	comp167390_c0_seq1
Sb01g037700.1	comp187724_c0_seq1
Sb01g037870.1	comp176186_c0_seq1
Sb01g037880.1	comp3023666_c0_seq1
Sb01g037930.1	comp183085_c0_seq1
Sb01g038070.1	comp170776_c0_seq1
Sb01g038250.1	comp104595_c0_seq1
Sb01g038270.1	comp139255_c0_seq1
Sb01g038330.1	comp753347_c0_seq1
Sb01g038395.1	comp193919_c0_seq1
Sb01g038410.1	comp183464_c0_seq1
Sb01g038670.1	comp94167_c0_seq1
Sb01g038780.1	comp162588_c0_seq1
Sb01g038850.1	comp168365_c0_seq1
Sb01g038860.1	comp186019_c0_seq1, comp186019_c1_seq1
Sb01g039000.1	comp101649_c0_seq1
Sb01g039050.1	comp196885_c1_seq1
Sb01g039090.1	comp17081_c0_seq1, comp1047593_c0_seq1
Sb01g039110.1	comp182846_c0_seq1
Sb01g039180.1	comp156049_c0_seq1
Sb01g039190.1	comp159065_c0_seq1
Sb01g039280.1	comp163824_c0_seq1
Sb01g039550.1	comp156497_c0_seq1, comp200601_c0_seq1
Sb01g039800.1	comp142211_c0_seq1
Sb01g040080.1	comp171473_c0_seq1
Sb01g040155.1	comp198208_c0_seq1
Sb01g040210.1	comp173539_c0_seq1
Sb01g040250.1	comp192532_c1_seq1
Sb01g040300.1	comp129751_c0_seq1, comp205670_c0_seq1
Sb01g040330.1	comp94091_c0_seq1, comp1332065_c0_seq1
Sb01g040440.1	comp18748_c0_seq1, comp113357_c0_seq1, comp152787_c1_seq1, comp163173_c0_seq1, comp1075322_c0_seq1, comp172291_c2_seq1, comp175913_c0_seq1, comp188178_c0_seq1, comp173265_c0_seq1
Sb01g040510.1	comp143115_c0_seq1
Sb01g040550.1	comp11831_c0_seq1
Sb01g040600.1	comp198939_c2_seq1
Sb01g040620.1	comp189987_c0_seq1
Sb01g040830.1	comp170887_c0_seq1
Sb01g041070.1	comp207015_c0_seq1
Sb01g041100.1	comp190500_c0_seq1
Sb01g041620.1	comp168159_c0_seq1, comp192728_c2_seq1
Sb01g041690.1	comp156373_c0_seq1
Sb01g041720.1	comp197353_c1_seq1
Sb01g041740.1	comp179076_c0_seq1
Sb01g042230.1	comp178806_c0_seq1, comp181259_c0_seq1
Sb01g042280.1	comp163347_c0_seq1
Sb01g042320.1	comp176460_c0_seq1
Sb01g042340.1	comp188405_c0_seq1
Sb01g042350.1	comp194673_c0_seq1
Sb01g042390.1	comp15541_c0_seq1
Sb01g042420.1	comp206262_c1_seq1
Sb01g042450.1	comp111895_c0_seq1
Sb01g042900.1	comp196998_c0_seq1
Sb01g042980.1	comp181117_c0_seq1
Sb01g043010.1	comp169732_c0_seq1
Sb01g043130.1	comp158171_c0_seq1, comp936541_c0_seq1
Sb01g043190.1	comp202582_c0_seq1
Sb01g043210.1	comp181352_c0_seq1
Sb01g043340.1	comp185792_c0_seq1
Sb01g043530.1	comp186675_c0_seq1
Sb01g043600.1	comp1536932_c0_seq1
Sb01g043770.1	comp192859_c0_seq1
Sb01g043790.1	comp190358_c0_seq1
Sb01g043800.1	comp188357_c0_seq1
Sb01g043860.1	comp136618_c0_seq1
Sb01g043890.1	comp868402_c0_seq1, comp197248_c1_seq1, comp197248_c0_seq1
Sb01g043950.1	comp772604_c0_seq1
Sb01g044040.1	comp197113_c0_seq1
Sb01g044090.1	comp202920_c0_seq1
Sb01g044130.1	comp131978_c0_seq1, comp93563_c0_seq1
Sb01g044260.1	comp187288_c0_seq1
Sb01g044450.1	comp186004_c0_seq1
Sb01g044500.1	comp193680_c0_seq1
Sb01g044505.1	comp201053_c0_seq1
Sb01g044520.1	comp174595_c0_seq1, comp176253_c0_seq1
Sb01g044570.1	comp141750_c0_seq1
Sb01g044780.1	comp203719_c1_seq1
Sb01g044860.1	comp1632094_c0_seq1, comp196371_c0_seq1
Sb01g044940.1	comp200554_c0_seq1
Sb01g045000.1	comp838769_c0_seq1
Sb01g045140.1	comp207017_c0_seq1
Sb01g045240.1	comp202063_c3_seq1
Sb01g045250.1	comp1209756_c0_seq1
Sb01g045360.1	comp150083_c1_seq1
Sb01g045410.1	comp174307_c0_seq1
Sb01g045440.1	comp186951_c0_seq1
Sb01g045490.1	comp193648_c0_seq1
Sb01g045620.1	comp194663_c1_seq1
Sb01g045830.1	comp127362_c0_seq1
Sb01g045930.1	comp179342_c0_seq1
Sb01g045970.1	comp182894_c0_seq1
Sb01g045972.1	comp140386_c1_seq1
Sb01g045980.1	comp182756_c0_seq1
Sb01g046060.1	comp164561_c0_seq1
Sb01g046070.1	comp134030_c0_seq1
Sb01g046110.2	comp106604_c0_seq1
Sb01g046130.1	comp115619_c0_seq1
Sb01g046180.1	comp147660_c0_seq1
Sb01g046220.1	comp200813_c2_seq1
Sb01g046245.1	comp122832_c0_seq1
Sb01g046340.1	comp30802_c0_seq1, comp134697_c0_seq1, comp138365_c0_seq1, comp1752284_c0_seq1, comp2075324_c0_seq1, comp2120644_c0_seq1, comp3125469_c0_seq1, comp138436_c0_seq1, comp158001_c0_seq1, comp179560_c1_seq1, comp776680_c0_seq1, comp1024746_c0_seq1, comp1601445_c0_seq1, comp6191_c0_seq1, comp135680_c0_seq1, comp190530_c0_seq1
Sb01g046390.1	comp193412_c1_seq1
Sb01g046500.1	comp1173288_c0_seq1
Sb01g046540.1	comp9816_c0_seq1
Sb01g046720.1	comp166829_c0_seq1
Sb01g046760.1	comp194057_c1_seq1, comp186977_c0_seq1, comp191129_c0_seq1, comp194057_c0_seq1
Sb01g046790.2	comp639635_c0_seq1
Sb01g046800.1	comp160872_c0_seq1
Sb01g047000.1	comp549_c0_seq1
Sb01g047210.1	comp129808_c0_seq1
Sb01g047240.1	comp571814_c0_seq1, comp180675_c0_seq1
Sb01g047260.1	comp176566_c0_seq1
Sb01g047320.1	comp156660_c0_seq1, comp158429_c1_seq1
Sb01g047480.1	comp197057_c0_seq1
Sb01g047580.1	comp195074_c0_seq1
Sb01g047650.1	comp202333_c0_seq1
Sb01g047700.1	comp1258230_c0_seq1
Sb01g047850.1	comp107915_c0_seq1
Sb01g047870.1	comp204604_c0_seq1
Sb01g047950.1	comp197241_c0_seq1
Sb01g048050.1	comp163181_c1_seq1
Sb01g048170.1	comp104638_c0_seq1
Sb01g048280.1	comp201257_c0_seq1
Sb01g048290.1	comp193751_c0_seq1
Sb01g048340.1	comp1083784_c0_seq1
Sb01g048450.3	comp175539_c0_seq1
Sb01g048490.1	comp178499_c0_seq1, comp178499_c2_seq1
Sb01g048540.1	comp131604_c1_seq1
Sb01g048580.1	comp4438_c0_seq1, comp129789_c0_seq1, comp130964_c0_seq1, comp135361_c0_seq1, comp137837_c0_seq1, comp141028_c0_seq1, comp160877_c0_seq1, comp168166_c0_seq1, comp178699_c1_seq1, comp180759_c1_seq1, comp192133_c0_seq1, comp194285_c6_seq1, comp928902_c0_seq1, comp1159649_c0_seq1, comp1561960_c0_seq1, comp1992354_c0_seq1, comp23826_c0_seq1, comp120663_c0_seq1, comp139593_c0_seq1, comp149646_c0_seq1,…
Sb01g048680.1	comp1111143_c0_seq1
Sb01g048740.1	comp192915_c0_seq1
Sb01g048900.1	comp192504_c0_seq1, comp201443_c0_seq1
Sb01g049090.1	comp159777_c0_seq1, comp198498_c0_seq1
Sb01g049290.1	comp172097_c0_seq1
Sb01g049360.1	comp181741_c0_seq1
Sb01g049390.1	comp163104_c0_seq1
Sb01g049460.1	comp185153_c0_seq1
Sb01g049480.1	comp196121_c0_seq1
Sb01g049620.1	comp172680_c0_seq1
Sb01g049660.1	comp164943_c0_seq1, comp187086_c0_seq1
Sb01g049735.1	comp6953_c0_seq1, comp165372_c0_seq1, comp177523_c0_seq1, comp1831077_c0_seq1
Sb01g049860.1	comp187941_c4_seq1
Sb01g049900.1	comp178819_c1_seq1
Sb01g049940.1	comp196013_c0_seq1, comp198890_c0_seq1
Sb01g050140.1	comp1163400_c0_seq1
Sb01g050260.1	comp190798_c1_seq1, comp190798_c0_seq1
Sb01g050270.1	comp205724_c0_seq1
Sb01g050295.1	comp189744_c1_seq1, comp171012_c0_seq1, comp189744_c0_seq1
Sb01g050410.1	comp1715917_c0_seq1
Sb01g050530.1	comp1240200_c0_seq1
Sb01g050550.1	comp196333_c0_seq1
Sb01g050590.1	comp180177_c0_seq1
Sb02g000310.1	comp202001_c0_seq1
Sb02g000380.1	comp199594_c0_seq1
Sb02g000390.1	comp160937_c0_seq1
Sb02g000580.1	comp151759_c1_seq1
Sb02g000680.1	comp167059_c0_seq1
Sb02g000820.1	comp177541_c0_seq1, comp180336_c1_seq1
Sb02g000830.2	comp1548115_c0_seq1, comp723302_c0_seq1
Sb02g000900.1	comp173987_c0_seq1, comp173987_c1_seq1
Sb02g000920.1	comp161878_c0_seq1
Sb02g001000.1	comp146710_c0_seq1
Sb02g001070.1	comp130935_c0_seq1
Sb02g001140.1	comp144697_c1_seq1
Sb02g001180.1	comp191195_c0_seq1, comp200771_c0_seq1
Sb02g001190.1	comp1725717_c0_seq1, comp1727106_c0_seq1, comp1396213_c0_seq1, comp180651_c0_seq1
Sb02g001200.1	comp187394_c0_seq1
Sb02g001220.1	comp1258986_c0_seq1, comp195591_c0_seq1
Sb02g001230.1	comp200538_c0_seq1
Sb02g001270.1	comp165100_c0_seq1
Sb02g001280.1	comp197369_c0_seq1
Sb02g001396.1	comp169803_c1_seq1
Sb02g001410.1	comp206030_c1_seq1, comp952419_c0_seq1
Sb02g001470.1	comp1016387_c0_seq1, comp152026_c0_seq1
Sb02g001543.1	comp152510_c0_seq1
Sb02g001550.1	comp183468_c1_seq1
Sb02g001580.1	comp168552_c0_seq1
Sb02g001590.1	comp191083_c2_seq1
Sb02g001616.1	comp833252_c0_seq1
Sb02g001658.1	comp1267170_c0_seq1
Sb02g001700.1	comp160768_c0_seq1, comp186836_c0_seq1
Sb02g001730.1	comp205669_c1_seq1
Sb02g001770.1	comp199541_c0_seq1
Sb02g001820.1	comp130991_c0_seq1, comp142379_c0_seq1
Sb02g001830.1	comp171707_c0_seq1
Sb02g001840.1	comp1824854_c0_seq1
Sb02g001870.1	comp1366670_c0_seq1
Sb02g001940.1	comp191737_c0_seq1
Sb02g001945.1	comp191166_c0_seq1
Sb02g002020.1	comp83733_c0_seq1, comp128792_c0_seq1, comp204262_c1_seq1
Sb02g002100.1	comp143452_c0_seq1
Sb02g002110.1	comp141067_c0_seq1, comp176483_c1_seq1
Sb02g002180.1	comp136367_c0_seq1
Sb02g002190.1	comp626853_c0_seq1
Sb02g002220.1	comp205737_c0_seq1
Sb02g002310.1	comp142335_c2_seq1
Sb02g002370.1	comp190369_c0_seq1, comp153096_c0_seq1
Sb02g002550.1	comp195622_c3_seq1
Sb02g002760.1	comp193204_c0_seq1
Sb02g002770.1	comp1059592_c0_seq1, comp179355_c0_seq1, comp199374_c0_seq1
Sb02g002773.1	comp130072_c0_seq1
Sb02g002776.1	comp176587_c1_seq1
Sb02g002810.1	comp167913_c1_seq1
Sb02g002880.1	comp175265_c0_seq1
Sb02g002980.1	comp933800_c0_seq1
Sb02g003080.1	comp1289947_c0_seq1
Sb02g003120.3	comp1989886_c0_seq1
Sb02g003140.1	comp993128_c0_seq1, comp193678_c0_seq1
Sb02g003170.1	comp125063_c0_seq1
Sb02g003260.1	comp193970_c1_seq1
Sb02g003315.1	comp178618_c0_seq1
Sb02g003395.1	comp205025_c0_seq1
Sb02g003433.1	comp169848_c0_seq1
Sb02g003470.1	comp137465_c0_seq1, comp182319_c0_seq1
Sb02g003540.1	comp165743_c0_seq1, comp187201_c0_seq1
Sb02g003670.1	comp205288_c1_seq1
Sb02g003950.1	comp152366_c0_seq1
Sb02g004135.1	comp118715_c1_seq1
Sb02g004150.1	comp198282_c0_seq1
Sb02g004190.2	comp321008_c0_seq1
Sb02g004240.1	comp192361_c0_seq1
Sb02g004320.1	comp125085_c0_seq1
Sb02g004410.1	comp149395_c0_seq1
Sb02g004460.1	comp198368_c0_seq1
Sb02g004470.1	comp173554_c0_seq1
Sb02g004560.1	comp169404_c1_seq1
Sb02g004690.1	comp441447_c0_seq1, comp186570_c1_seq1
Sb02g004720.1	comp2449712_c0_seq1, comp112400_c0_seq1
Sb02g004830.1	comp181489_c0_seq1
Sb02g004900.1	comp24179_c0_seq1, comp186623_c1_seq1, comp186623_c0_seq1
Sb02g004910.2	comp55535_c0_seq1
Sb02g004920.1	comp150952_c0_seq1, comp193797_c0_seq1
Sb02g004940.1	comp995066_c0_seq1, comp182444_c0_seq1
Sb02g005060.1	comp158197_c1_seq1
Sb02g005110.1	comp198887_c0_seq1
Sb02g005160.1	comp356179_c0_seq1
Sb02g005190.1	comp172871_c0_seq1
Sb02g005210.1	comp129029_c0_seq1
Sb02g005220.1	comp2381_c0_seq1, comp146724_c0_seq1
Sb02g005330.1	comp165354_c0_seq1
Sb02g005360.1	comp163267_c0_seq1
Sb02g005390.1	comp159982_c1_seq1, comp197956_c1_seq1, comp159982_c0_seq1
Sb02g005470.1	comp174965_c0_seq1
Sb02g005520.1	comp1575173_c0_seq1
Sb02g005590.1	comp188682_c0_seq1
Sb02g005650.1	comp155370_c0_seq1
Sb02g005845.1	comp3843853_c0_seq1
Sb02g005880.1	comp200999_c0_seq1
Sb02g005890.1	comp194864_c1_seq1
Sb02g006060.1	comp173613_c0_seq1, comp183470_c0_seq1, comp6006_c0_seq1, comp204985_c0_seq1
Sb02g006230.1	comp1763887_c0_seq1
Sb02g006590.1	comp179085_c0_seq1
Sb02g006645.1	comp190179_c1_seq1
Sb02g006690.1	comp174200_c0_seq1
Sb02g006840.1	comp155511_c1_seq1, comp195297_c1_seq1
Sb02g006990.2	comp205158_c0_seq1
Sb02g007000.1	comp160146_c1_seq1, comp172825_c0_seq1
Sb02g007030.1	comp110532_c0_seq1
Sb02g007080.1	comp177824_c0_seq1
Sb02g007090.1	comp128934_c0_seq1
Sb02g007143.1	comp170659_c1_seq1, comp2232204_c0_seq1
Sb02g007190.1	comp1062398_c0_seq1
Sb02g007300.1	comp182513_c0_seq1
Sb02g007340.1	comp201693_c0_seq1
Sb02g007465.1	comp176252_c0_seq1
Sb02g007510.1	comp619731_c0_seq1
Sb02g007590.1	comp199275_c0_seq1
Sb02g007700.1	comp204648_c0_seq1
Sb02g007890.1	comp141953_c0_seq1
Sb02g007910.1	comp174496_c0_seq1, comp203278_c2_seq1
Sb02g008010.1	comp164086_c1_seq1
Sb02g008020.1	comp167277_c0_seq1
Sb02g008070.1	comp120135_c0_seq1, comp169131_c1_seq1
Sb02g008360.1	comp1939136_c0_seq1
Sb02g008370.1	comp4827_c0_seq1, comp42789_c0_seq1, comp113931_c0_seq1, comp204153_c2_seq1
Sb02g008380.1	comp1199706_c0_seq1
Sb02g008690.1	comp191322_c0_seq1
Sb02g008730.1	comp578338_c0_seq1, comp1775604_c0_seq1, comp1845448_c0_seq1, comp1874680_c0_seq1, comp173406_c0_seq1
Sb02g008880.1	comp207455_c0_seq1, comp207455_c1_seq1
Sb02g008900.1	comp192490_c0_seq1
Sb02g008910.1	comp1421862_c0_seq1
Sb02g008940.1	comp116803_c0_seq1
Sb02g009010.1	comp205164_c0_seq1
Sb02g009100.1	comp1172631_c0_seq1, comp187284_c0_seq1
Sb02g009120.2	comp179545_c0_seq1
Sb02g009170.1	comp180570_c0_seq1, comp170035_c0_seq1, comp195832_c0_seq1
Sb02g009180.1	comp173878_c0_seq1
Sb02g009190.1	comp179944_c0_seq1, comp191107_c0_seq1
Sb02g009200.1	comp203939_c0_seq1
Sb02g009210.1	comp172185_c0_seq1
Sb02g009220.1	comp180045_c0_seq1
Sb02g009340.1	comp186941_c0_seq1
Sb02g009410.1	comp188657_c1_seq1
Sb02g009440.1	comp204161_c0_seq1, comp204161_c1_seq1
Sb02g009580.1	comp144915_c0_seq1, comp833064_c0_seq1
Sb02g009586.1	comp192889_c1_seq1
Sb02g009690.1	comp170901_c0_seq1
Sb02g009720.1	comp85420_c0_seq1
Sb02g009880.1	comp140020_c0_seq1, comp164471_c2_seq1
Sb02g009940.1	comp133522_c0_seq1
Sb02g010240.1	comp202696_c1_seq1
Sb02g010460.1	comp1380903_c0_seq1
Sb02g010550.1	comp2578620_c0_seq1
Sb02g010580.1	comp196113_c2_seq1
Sb02g010600.1	comp174578_c0_seq1
Sb02g010620.1	comp189509_c1_seq1
Sb02g010700.1	comp135000_c0_seq1
Sb02g010710.2	comp185048_c0_seq1
Sb02g011040.1	comp180224_c0_seq1
Sb02g011160.2	comp203655_c0_seq1
Sb02g011370.1	comp199016_c2_seq1
Sb02g011430.1	comp205226_c0_seq1
Sb02g011980.1	comp203855_c4_seq1
Sb02g012020.1	comp184078_c0_seq1
Sb02g012030.1	comp181108_c0_seq1
Sb02g012340.1	comp197445_c1_seq1
Sb02g012360.1	comp189002_c0_seq1
Sb02g012370.1	comp179557_c0_seq1
Sb02g012380.1	comp177055_c0_seq1, comp185252_c0_seq1
Sb02g012400.1	comp204124_c0_seq1
Sb02g012480.1	comp149026_c0_seq1, comp179938_c0_seq1
Sb02g012605.1	comp190091_c1_seq1
Sb02g012900.1	comp31871_c0_seq1
Sb02g012990.1	comp138877_c0_seq1, comp177284_c0_seq1
Sb02g013030.1	comp114327_c0_seq1
Sb02g013060.1	comp119146_c0_seq1
Sb02g013136.1	comp113241_c0_seq1
Sb02g013138.1	comp200595_c1_seq1
Sb02g013491.1	comp171448_c1_seq1, comp94057_c0_seq1
Sb02g013990.1	comp200804_c1_seq1
Sb02g014010.1	comp174337_c0_seq1
Sb02g014465.1	comp174019_c3_seq1, comp162680_c0_seq1
Sb02g015330.1	comp192544_c0_seq1, comp177510_c0_seq1, comp199753_c0_seq1
Sb02g016190.1	comp78425_c0_seq1
Sb02g017733.1	comp173259_c0_seq1
Sb02g017900.1	comp100160_c0_seq1, comp174374_c0_seq1
Sb02g018550.1	comp113516_c0_seq1
Sb02g019490.1	comp133257_c0_seq1, comp206888_c0_seq1
Sb02g019530.1	comp190073_c0_seq1
Sb02g020420.1	comp120838_c0_seq1, comp167265_c1_seq1, comp178781_c0_seq1
Sb02g020475.1	comp207332_c1_seq1
Sb02g020740.1	comp187821_c0_seq1, comp205678_c0_seq1
Sb02g020880.1	comp187638_c0_seq1, comp198448_c0_seq1
Sb02g021020.1	comp189279_c0_seq1
Sb02g021110.1	comp90795_c0_seq1
Sb02g021200.1	comp2477469_c0_seq1, comp7017_c0_seq1
Sb02g021226.1	comp183831_c0_seq1, comp84871_c0_seq1, comp112650_c0_seq1, comp125629_c1_seq1, comp174535_c1_seq1, comp178252_c0_seq1
Sb02g021230.1	comp177919_c0_seq1
Sb02g021240.1	comp173037_c0_seq1
Sb02g021250.1	comp127296_c0_seq1, comp176185_c0_seq1, comp179013_c0_seq1, comp1258658_c0_seq1, comp1473079_c0_seq1, comp157447_c0_seq1, comp183482_c1_seq1, comp176652_c0_seq1, comp181240_c0_seq1, comp184131_c0_seq1, comp186616_c0_seq1
Sb02g021496.1	comp131791_c0_seq1
Sb02g021550.1	comp155894_c0_seq1, comp183570_c0_seq1
Sb02g021800.1	comp171242_c0_seq1
Sb02g021800.2	comp1377208_c0_seq1
Sb02g021810.1	comp162207_c0_seq1
Sb02g021835.1	comp136417_c0_seq1, comp203817_c2_seq1, comp203817_c1_seq1, comp203817_c0_seq1
Sb02g022180.1	comp156169_c0_seq1
Sb02g022190.1	comp943295_c0_seq1, comp1510428_c0_seq1, comp198247_c0_seq1
Sb02g022305.1	comp114390_c0_seq1
Sb02g022450.1	comp196926_c0_seq1
Sb02g022590.1	comp203686_c2_seq1
Sb02g022650.1	comp175048_c0_seq1, comp175778_c0_seq1
Sb02g022720.1	comp716976_c0_seq1, comp1577369_c0_seq1, comp181345_c1_seq1, comp63860_c0_seq1, comp176957_c2_seq1
Sb02g022730.1	comp173916_c0_seq1
Sb02g022840.1	comp129675_c0_seq1, comp197822_c0_seq1
Sb02g022930.1	comp192208_c0_seq1
Sb02g022936.1	comp187345_c1_seq1
Sb02g022960.2	comp204582_c2_seq1
Sb02g023340.1	comp197362_c0_seq1
Sb02g023370.1	comp140030_c0_seq1, comp743035_c0_seq1
Sb02g023480.1	comp167267_c0_seq1
Sb02g023510.1	comp161292_c0_seq1
Sb02g023750.1	comp177333_c0_seq1, comp2310064_c0_seq1
Sb02g023780.1	comp202515_c1_seq1
Sb02g023830.1	comp112327_c0_seq1
Sb02g023910.1	comp53028_c0_seq1
Sb02g024040.1	comp200615_c1_seq1
Sb02g024050.1	comp117926_c0_seq1
Sb02g024070.1	comp204403_c0_seq1
Sb02g024220.1	comp169962_c1_seq1
Sb02g024310.1	comp199265_c0_seq1
Sb02g024330.1	comp130769_c0_seq1
Sb02g024360.1	comp117938_c0_seq1
Sb02g024422.1	comp205928_c0_seq1
Sb02g024560.1	comp190223_c1_seq1
Sb02g024593.1	comp95996_c0_seq1
Sb02g024640.1	comp182784_c0_seq1
Sb02g024700.1	comp182473_c0_seq1
Sb02g024810.1	comp176953_c1_seq1, comp176953_c0_seq1, comp180081_c0_seq1
Sb02g024910.1	comp151259_c0_seq1, comp182011_c0_seq1
Sb02g025070.1	comp181956_c0_seq1
Sb02g025280.1	comp186222_c0_seq1
Sb02g025310.1	comp134313_c0_seq1, comp3071964_c0_seq1, comp181953_c0_seq1, comp197806_c0_seq1, comp201891_c0_seq1
Sb02g025320.1	comp146478_c1_seq1, comp146478_c0_seq1, comp167691_c0_seq1, comp205085_c1_seq1
Sb02g025330.1	comp103307_c0_seq1, comp186423_c0_seq1
Sb02g025350.1	comp184165_c0_seq1
Sb02g025380.1	comp189630_c0_seq1
Sb02g025480.2	comp111765_c0_seq1, comp1992752_c0_seq1
Sb02g025540.1	comp190653_c0_seq1
Sb02g025552.1	comp169161_c0_seq1
Sb02g025566.1	comp199152_c0_seq1
Sb02g025690.1	comp193445_c0_seq1
Sb02g025810.1	comp4281121_c0_seq1
Sb02g025930.1	comp200686_c0_seq1
Sb02g025940.1	comp189838_c0_seq1
Sb02g025980.1	comp196746_c0_seq1
Sb02g025985.1	comp163329_c0_seq1
Sb02g026075.1	comp190255_c0_seq1
Sb02g026130.1	comp179717_c1_seq1
Sb02g026140.1	comp175663_c0_seq1
Sb02g026200.1	comp1882551_c0_seq1, comp170505_c0_seq1, comp178327_c0_seq1
Sb02g026220.1	comp113329_c1_seq1, comp136419_c0_seq1, comp113329_c0_seq1
Sb02g026250.1	comp206512_c1_seq1
Sb02g026310.1	comp146652_c0_seq1
Sb02g026420.1	comp206174_c0_seq1
Sb02g026496.1	comp139303_c0_seq1
Sb02g026550.1	comp158400_c0_seq1
Sb02g026560.2	comp204054_c0_seq1
Sb02g026650.1	comp194226_c0_seq1
Sb02g026760.1	comp197365_c0_seq1
Sb02g026815.1	comp189595_c0_seq1
Sb02g026850.1	comp150093_c1_seq1, comp156993_c0_seq1, comp1360584_c0_seq1, comp129812_c0_seq1, comp139633_c1_seq1, comp150093_c2_seq1, comp1338988_c0_seq1
Sb02g027030.1	comp74692_c0_seq1
Sb02g027100.1	comp202330_c1_seq1
Sb02g027130.1	comp169103_c0_seq1
Sb02g027150.1	comp148845_c0_seq1
Sb02g027250.1	comp191947_c0_seq1
Sb02g027270.1	comp884129_c0_seq1
Sb02g027360.1	comp158251_c0_seq1
Sb02g027380.1	comp154928_c0_seq1
Sb02g027420.1	comp164099_c0_seq1, comp189700_c0_seq1
Sb02g027475.1	comp205894_c0_seq1
Sb02g027490.1	comp134280_c0_seq1
Sb02g027610.1	comp197277_c2_seq1, comp197277_c1_seq1
Sb02g027840.1	comp161050_c1_seq1
Sb02g027910.1	comp2000990_c0_seq1
Sb02g027970.1	comp201852_c0_seq1
Sb02g028040.1	comp748218_c0_seq1
Sb02g028060.1	comp186687_c0_seq1
Sb02g028150.1	comp191239_c0_seq1
Sb02g028170.1	comp204327_c0_seq1
Sb02g028470.1	comp186527_c0_seq1
Sb02g028550.1	comp181208_c0_seq1, comp161729_c0_seq1, comp181438_c1_seq1, comp185958_c2_seq1
Sb02g028560.1	comp185958_c0_seq1, comp185958_c3_seq1, comp184093_c2_seq1, comp204262_c0_seq1
Sb02g028590.1	comp1720928_c0_seq1
Sb02g028660.1	comp195918_c0_seq1
Sb02g028670.1	comp173623_c0_seq1, comp160880_c0_seq1
Sb02g028680.1	comp173045_c3_seq1
Sb02g028870.1	comp140533_c0_seq1
Sb02g028962.1	comp178050_c0_seq1
Sb02g028968.1	comp182740_c0_seq1
Sb02g028990.1	comp136446_c0_seq1
Sb02g029080.1	comp70807_c0_seq1
Sb02g029160.1	comp171646_c0_seq1, comp191374_c0_seq1
Sb02g029180.1	comp195546_c0_seq1
Sb02g029720.1	comp180005_c2_seq1
Sb02g029930.1	comp164245_c1_seq1
Sb02g029940.1	comp179686_c0_seq1
Sb02g030190.1	comp185539_c0_seq1
Sb02g030310.1	comp1411775_c0_seq1
Sb02g030370.1	comp155852_c0_seq1
Sb02g030440.1	comp170475_c0_seq1
Sb02g030470.1	comp199994_c1_seq1
Sb02g030540.1	comp181515_c0_seq1
Sb02g030560.1	comp123559_c0_seq1
Sb02g030880.1	comp204610_c0_seq1
Sb02g031260.1	comp1598857_c0_seq1, comp192391_c0_seq1
Sb02g031370.1	comp149295_c0_seq1, comp149295_c1_seq1, comp179341_c1_seq1
Sb02g031610.1	comp192172_c0_seq1
Sb02g031630.1	comp161889_c0_seq1
Sb02g031680.1	comp165428_c1_seq1
Sb02g031930.1	comp176106_c0_seq1
Sb02g031940.1	comp203372_c1_seq1
Sb02g031980.1	comp1085197_c0_seq1, comp176125_c0_seq1
Sb02g032000.1	comp161111_c0_seq1
Sb02g032010.1	comp184318_c2_seq1
Sb02g032030.1	comp171666_c0_seq1
Sb02g032080.1	comp134725_c0_seq1
Sb02g032110.1	comp150635_c0_seq1
Sb02g032190.1	comp166093_c0_seq1, comp161879_c1_seq1
Sb02g032200.1	comp166093_c1_seq1
Sb02g032230.1	comp177597_c0_seq1
Sb02g032300.1	comp207027_c0_seq1
Sb02g032350.1	comp199383_c0_seq1, comp199383_c1_seq1
Sb02g032470.1	comp154481_c1_seq1
Sb02g032480.1	comp755200_c0_seq1, comp192035_c0_seq1
Sb02g032725.1	comp2370961_c0_seq1
Sb02g032820.1	comp200145_c0_seq1
Sb02g032910.1	comp165323_c0_seq1, comp177167_c0_seq1, comp205362_c0_seq1
Sb02g032940.1	comp189055_c0_seq1
Sb02g032950.1	comp192431_c0_seq1
Sb02g033010.1	comp199340_c0_seq1
Sb02g033290.1	comp183416_c0_seq1, comp81947_c0_seq1
Sb02g033340.1	comp181627_c1_seq1
Sb02g033350.1	comp161371_c0_seq1
Sb02g033380.1	comp82060_c0_seq1
Sb02g033450.1	comp15195_c0_seq1, comp95679_c0_seq1
Sb02g033470.1	comp186084_c0_seq1
Sb02g033490.1	comp1508716_c0_seq1
Sb02g033550.1	comp195110_c0_seq1
Sb02g033770.1	comp170224_c0_seq1
Sb02g033780.1	comp133096_c0_seq1
Sb02g033800.1	comp104616_c0_seq1
Sb02g033940.1	comp184237_c0_seq1
Sb02g033980.1	comp113648_c0_seq1, comp199054_c0_seq1
Sb02g034020.1	comp151598_c0_seq1
Sb02g034060.1	comp175525_c0_seq1
Sb02g034080.2	comp201684_c2_seq1
Sb02g034170.1	comp2050285_c0_seq1
Sb02g034210.1	comp1512169_c0_seq1
Sb02g034290.1	comp197694_c2_seq1
Sb02g034410.1	comp152600_c1_seq1
Sb02g034440.1	comp128580_c0_seq1
Sb02g034580.1	comp200497_c0_seq1
Sb02g034610.1	comp118414_c0_seq1, comp48855_c0_seq1, comp158581_c0_seq1
Sb02g034620.1	comp202341_c0_seq1
Sb02g034730.1	comp171193_c0_seq1, comp180088_c0_seq1
Sb02g034760.1	comp90401_c0_seq1, comp171828_c0_seq1
Sb02g034920.1	comp173381_c0_seq1
Sb02g034930.1	comp203970_c2_seq1, comp203970_c5_seq1
Sb02g034940.1	comp190518_c0_seq1, comp190518_c2_seq1
Sb02g034950.1	comp139504_c0_seq1
Sb02g035050.1	comp53555_c0_seq1
Sb02g035090.1	comp638824_c0_seq1
Sb02g035140.1	comp170700_c0_seq1
Sb02g035150.1	comp154680_c0_seq1
Sb02g035330.1	comp19962_c0_seq1, comp140683_c1_seq1, comp166012_c0_seq1, comp114934_c0_seq1, comp134958_c0_seq1, comp138896_c1_seq1, comp161733_c0_seq1, comp174924_c0_seq1, comp202212_c0_seq1
Sb02g035340.1	comp143907_c0_seq1, comp192760_c0_seq1
Sb02g035350.1	comp66211_c0_seq1, comp178145_c0_seq1
Sb02g035360.1	comp150301_c0_seq1
Sb02g035400.1	comp182274_c0_seq1
Sb02g035420.1	comp109651_c0_seq1
Sb02g035440.1	comp181091_c0_seq1
Sb02g035470.2	comp447495_c0_seq1
Sb02g035510.1	comp850295_c0_seq1, comp186403_c0_seq1
Sb02g035540.1	comp186391_c1_seq1
Sb02g035590.1	comp202500_c1_seq1
Sb02g035740.1	comp200541_c0_seq1
Sb02g035770.1	comp167023_c0_seq1, comp203394_c1_seq1
Sb02g035800.1	comp191687_c0_seq1
Sb02g035810.1	comp1747301_c0_seq1
Sb02g035915.1	comp2074469_c0_seq1
Sb02g035920.1	comp13766_c0_seq1, comp152505_c0_seq1
Sb02g036000.1	comp187805_c1_seq1
Sb02g036030.1	comp1138583_c0_seq1
Sb02g036040.1	comp381_c0_seq1, comp1280695_c0_seq1, comp152788_c0_seq1, comp170578_c0_seq1, comp175079_c0_seq1
Sb02g036100.1	comp178428_c1_seq1
Sb02g036350.1	comp184785_c0_seq1
Sb02g036470.1	comp202897_c0_seq1
Sb02g036510.1	comp170334_c0_seq1
Sb02g036600.1	comp1201985_c0_seq1
Sb02g036760.1	comp175868_c0_seq1
Sb02g036763.1	comp181016_c0_seq1
Sb02g036910.1	comp192791_c0_seq1
Sb02g036920.1	comp188878_c2_seq1
Sb02g036960.1	comp198860_c0_seq1
Sb02g037290.1	comp2411571_c0_seq1
Sb02g037590.1	comp2356043_c0_seq1
Sb02g037623.1	comp192530_c0_seq1
Sb02g037630.1	comp202774_c0_seq1
Sb02g037680.1	comp157880_c0_seq1
Sb02g037790.1	comp173825_c0_seq1, comp178274_c0_seq1
Sb02g037960.1	comp195319_c0_seq1
Sb02g038000.1	comp190036_c0_seq1
Sb02g038080.1	comp206685_c0_seq1, comp206685_c1_seq1
Sb02g038250.1	comp1807990_c0_seq1
Sb02g038260.1	comp184043_c0_seq1
Sb02g038310.1	comp183036_c0_seq1
Sb02g038390.1	comp162145_c0_seq1
Sb02g038425.1	comp122763_c0_seq1, comp742651_c0_seq1, comp188094_c0_seq1
Sb02g038430.1	comp185902_c1_seq1, comp185902_c2_seq1
Sb02g038610.1	comp158607_c0_seq1
Sb02g038620.1	comp206540_c1_seq1
Sb02g038630.1	comp179523_c1_seq1
Sb02g038700.1	comp182601_c1_seq1
Sb02g038860.1	comp120328_c0_seq1
Sb02g039070.1	comp112579_c0_seq1
Sb02g039180.1	comp189775_c0_seq1
Sb02g039310.1	comp185674_c0_seq1
Sb02g039440.1	comp1139174_c0_seq1
Sb02g039450.1	comp205934_c0_seq1
Sb02g039560.1	comp204182_c0_seq1
Sb02g039600.3	comp135340_c0_seq1
Sb02g039840.1	comp188968_c0_seq1
Sb02g039940.1	comp424584_c0_seq1
Sb02g039970.1	comp197563_c0_seq1
Sb02g039980.1	comp149546_c1_seq1, comp149546_c0_seq1, comp184391_c0_seq1
Sb02g040330.1	comp131095_c0_seq1
Sb02g040390.1	comp156174_c0_seq1
Sb02g040430.1	comp187813_c1_seq1
Sb02g040440.1	comp1971828_c0_seq1, comp196747_c0_seq1
Sb02g040585.1	comp134006_c0_seq1
Sb02g040650.1	comp66412_c0_seq1
Sb02g040910.1	comp202471_c1_seq1
Sb02g040920.1	comp168146_c0_seq1, comp198537_c0_seq1, comp207303_c0_seq1
Sb02g040950.1	comp144244_c0_seq1
Sb02g041040.1	comp92306_c0_seq1, comp677639_c0_seq1, comp1006190_c0_seq1
Sb02g041080.1	comp197630_c1_seq1
Sb02g041130.1	comp186985_c0_seq1
Sb02g041242.1	comp44399_c0_seq1
Sb02g041290.1	comp191943_c3_seq1
Sb02g041300.1	comp160194_c0_seq1, comp186485_c0_seq1
Sb02g041410.1	comp142341_c0_seq1
Sb02g041490.1	comp99024_c0_seq1
Sb02g041520.1	comp130595_c0_seq1
Sb02g041560.1	comp1554444_c0_seq1, comp133484_c0_seq1
Sb02g041640.1	comp195253_c0_seq1
Sb02g041810.1	comp205869_c1_seq1
Sb02g041935.1	comp126820_c0_seq1
Sb02g042013.1	comp202684_c0_seq1
Sb02g042110.1	comp105754_c0_seq1
Sb02g042290.1	comp192251_c1_seq1
Sb02g042353.1	comp180279_c0_seq1
Sb02g042450.1	comp135743_c0_seq1
Sb02g042500.1	comp202584_c2_seq1
Sb02g042520.1	comp55179_c0_seq1
Sb02g042540.1	comp157866_c0_seq1
Sb02g042765.1	comp146090_c0_seq1
Sb02g042980.1	comp171898_c0_seq1
Sb02g043020.1	comp1282940_c0_seq1
Sb02g043030.1	comp181175_c1_seq1, comp181175_c0_seq1, comp188473_c0_seq1
Sb02g043160.1	comp179114_c0_seq1
Sb02g043290.1	comp207035_c0_seq1
Sb02g043500.1	comp1737814_c0_seq1
Sb02g043590.1	comp187701_c2_seq1, comp187701_c1_seq1, comp144891_c0_seq1, comp187701_c0_seq1
Sb02g043660.1	comp2694601_c0_seq1
Sb02g043770.1	comp122468_c0_seq1, comp147434_c0_seq1
Sb03g000220.1	comp168832_c0_seq1
Sb03g000360.1	comp1553772_c0_seq1
Sb03g000430.1	comp7788_c0_seq1, comp166563_c1_seq1, comp169725_c0_seq1
Sb03g000810.1	comp162077_c0_seq1
Sb03g000870.1	comp11054_c0_seq1
Sb03g000880.1	comp187145_c1_seq1
Sb03g000950.1	comp207600_c0_seq1
Sb03g001010.1	comp1244999_c0_seq1
Sb03g001030.1	comp161219_c0_seq1
Sb03g001040.1	comp204071_c1_seq1
Sb03g001050.1	comp1235410_c0_seq1
Sb03g001080.1	comp186288_c1_seq1
Sb03g001260.1	comp191412_c1_seq1
Sb03g001300.1	comp1776627_c0_seq1, comp144796_c0_seq1
Sb03g001320.1	comp94668_c0_seq1
Sb03g001330.1	comp178939_c0_seq1, comp178939_c1_seq1, comp178939_c2_seq1, comp194332_c3_seq1, comp194332_c4_seq1, comp207859_c0_seq1
Sb03g001370.1	comp83976_c0_seq1
Sb03g001460.1	comp995924_c0_seq1
Sb03g001490.1	comp200318_c0_seq1
Sb03g001600.1	comp1535616_c0_seq1
Sb03g001705.1	comp189304_c0_seq1
Sb03g001760.1	comp2484546_c0_seq1
Sb03g001770.1	comp202107_c1_seq1
Sb03g001840.1	comp28572_c0_seq1
Sb03g001940.1	comp128089_c0_seq1
Sb03g001960.1	comp151702_c0_seq1, comp700245_c0_seq1
Sb03g001990.1	comp162800_c0_seq1
Sb03g002000.1	comp144971_c0_seq1, comp150940_c0_seq1
Sb03g002100.1	comp190744_c0_seq1, comp196309_c0_seq1
Sb03g002140.1	comp1391507_c0_seq1, comp114821_c0_seq1, comp161258_c0_seq1, comp162580_c0_seq1, comp181644_c0_seq1, comp192999_c0_seq1, comp196269_c0_seq1
Sb03g002360.1	comp14975_c0_seq1
Sb03g002390.1	comp179601_c1_seq1
Sb03g002400.1	comp181984_c0_seq1
Sb03g002430.1	comp1094672_c0_seq1
Sb03g002460.1	comp95742_c0_seq1
Sb03g002590.1	comp176268_c0_seq1
Sb03g002630.1	comp49059_c0_seq1
Sb03g002680.1	comp176825_c0_seq1
Sb03g002700.1	comp180411_c0_seq1, comp193477_c0_seq1
Sb03g002770.1	comp170652_c0_seq1
Sb03g002780.1	comp161566_c0_seq1
Sb03g002830.1	comp198099_c0_seq1
Sb03g002940.1	comp30359_c0_seq1, comp2416013_c0_seq1
Sb03g002985.1	comp178801_c0_seq1, comp190403_c0_seq1
Sb03g002997.1	comp178398_c0_seq1
Sb03g003000.1	comp191001_c0_seq1
Sb03g003005.1	comp1175735_c0_seq1
Sb03g003010.1	comp200897_c0_seq1
Sb03g003020.1	comp201010_c0_seq1
Sb03g003050.1	comp172006_c0_seq1
Sb03g003190.1	comp3832208_c0_seq1
Sb03g003280.1	comp188096_c0_seq1
Sb03g003330.1	comp159766_c0_seq1
Sb03g003375.1	comp68501_c0_seq1
Sb03g003490.1	comp200992_c1_seq1
Sb03g003550.1	comp206083_c2_seq1
Sb03g003580.1	comp180197_c0_seq1
Sb03g003730.1	comp186417_c0_seq1, comp505064_c0_seq1
Sb03g003856.1	comp203657_c0_seq1
Sb03g003860.1	comp188195_c0_seq1
Sb03g004020.1	comp144764_c0_seq1
Sb03g004090.1	comp167049_c0_seq1, comp204951_c0_seq1
Sb03g004125.1	comp119887_c0_seq1, comp159179_c0_seq1, comp156260_c0_seq1
Sb03g004130.1	comp143978_c0_seq1
Sb03g004170.1	comp148242_c0_seq1, comp159454_c0_seq1, comp1563191_c0_seq1, comp2377745_c0_seq1
Sb03g004200.1	comp205237_c1_seq1
Sb03g004210.1	comp4603_c0_seq1, comp553099_c0_seq1
Sb03g004300.1	comp1721526_c0_seq1
Sb03g004360.1	comp120582_c0_seq1
Sb03g004480.1	comp162422_c0_seq1, comp198220_c0_seq1
Sb03g004540.1	comp206297_c0_seq1
Sb03g004660.1	comp192721_c0_seq1
Sb03g004720.1	comp25725_c0_seq1, comp179871_c0_seq1
Sb03g004860.1	comp77942_c0_seq1, comp175455_c0_seq1, comp182409_c0_seq1, comp189577_c0_seq1
Sb03g004950.1	comp206103_c0_seq1, comp206103_c1_seq1, comp849321_c0_seq1, comp147214_c0_seq1, comp206103_c2_seq1, comp206210_c0_seq1
Sb03g004990.1	comp137621_c0_seq1
Sb03g005070.1	comp133777_c0_seq1, comp183028_c1_seq1, comp183028_c0_seq1
Sb03g005090.1	comp9928_c0_seq1, comp154682_c0_seq1, comp202585_c0_seq1, comp202585_c1_seq1
Sb03g005340.1	comp33843_c0_seq1
Sb03g005510.1	comp180218_c0_seq1, comp195619_c1_seq1, comp189245_c0_seq1
Sb03g005540.1	comp169310_c0_seq1
Sb03g005590.1	comp1892673_c0_seq1
Sb03g005620.1	comp177543_c0_seq1
Sb03g005713.1	comp160734_c0_seq1
Sb03g005716.1	comp206325_c0_seq1
Sb03g005740.1	comp152310_c1_seq1
Sb03g005780.1	comp789219_c0_seq1
Sb03g005800.1	comp184244_c0_seq1
Sb03g005820.1	comp7867_c0_seq1
Sb03g005910.1	comp87628_c0_seq1, comp104948_c0_seq1, comp165271_c1_seq1
Sb03g005920.1	comp28404_c0_seq1, comp162486_c0_seq1
Sb03g005935.1	comp153847_c0_seq1
Sb03g006100.1	comp94648_c0_seq1, comp173115_c0_seq1, comp158047_c1_seq1, comp184410_c0_seq1
Sb03g006110.1	comp176164_c0_seq1, comp177077_c0_seq1
Sb03g006130.1	comp1945212_c0_seq1
Sb03g006140.1	comp181917_c0_seq1
Sb03g006155.1	comp188006_c0_seq1
Sb03g006270.1	comp196386_c1_seq1
Sb03g006365.1	comp143173_c0_seq1
Sb03g006410.1	comp165909_c0_seq1
Sb03g006415.1	comp2121932_c0_seq1
Sb03g006470.1	comp184869_c0_seq1
Sb03g006490.1	comp1521492_c0_seq1, comp1549032_c0_seq1, comp179802_c0_seq1
Sb03g006540.1	comp148444_c0_seq1
Sb03g006560.1	comp122376_c0_seq1, comp152805_c0_seq1, comp180179_c0_seq1, comp689944_c0_seq1
Sb03g006570.1	comp129934_c0_seq1, comp116722_c0_seq1
Sb03g006700.1	comp193745_c1_seq1
Sb03g006710.1	comp163046_c0_seq1
Sb03g006740.1	comp199468_c1_seq1
Sb03g006750.1	comp1661812_c0_seq1
Sb03g006765.1	comp1396644_c0_seq1
Sb03g006770.1	comp146433_c0_seq1
Sb03g006780.1	comp193745_c0_seq1, comp197628_c0_seq1
Sb03g006950.1	comp546517_c0_seq1
Sb03g007000.1	comp4501_c0_seq1
Sb03g007090.1	comp1148200_c0_seq1
Sb03g007100.1	comp1499707_c0_seq1
Sb03g007140.1	comp193135_c0_seq1
Sb03g007350.1	comp188021_c0_seq1
Sb03g007552.1	comp1230933_c0_seq1, comp1711651_c0_seq1
Sb03g007656.1	comp748072_c0_seq1
Sb03g007680.1	comp91889_c0_seq1, comp173418_c0_seq1
Sb03g007720.1	comp641889_c0_seq1
Sb03g007730.2	comp2041755_c0_seq1
Sb03g007790.1	comp179288_c0_seq1, comp182478_c0_seq1
Sb03g007960.1	comp81231_c0_seq1
Sb03g008070.1	comp670983_c0_seq1, comp154984_c0_seq1, comp468985_c0_seq1
Sb03g008085.1	comp8862_c0_seq1, comp31935_c0_seq1, comp56770_c0_seq1, comp104813_c0_seq1, comp145543_c0_seq1, comp169104_c0_seq1, comp1074572_c0_seq1, comp1754045_c0_seq1, comp2533601_c0_seq1, comp4196110_c0_seq1, comp48797_c0_seq1, comp165603_c0_seq1, comp183033_c0_seq1, comp160607_c0_seq1, comp185594_c0_seq1, comp189482_c0_seq1, comp198180_c0_seq1
Sb03g008100.1	comp207768_c0_seq1
Sb03g008110.1	comp2140518_c0_seq1, comp200476_c0_seq1, comp197628_c3_seq1
Sb03g008140.1	comp189196_c0_seq1
Sb03g008150.1	comp191270_c0_seq1, comp195454_c1_seq1, comp195454_c2_seq1
Sb03g008170.2	comp105452_c0_seq1, comp185617_c0_seq1
Sb03g008210.1	comp18443_c0_seq1
Sb03g008330.1	comp183348_c0_seq1
Sb03g008460.1	comp175483_c0_seq1
Sb03g008500.1	comp51633_c0_seq1
Sb03g008550.1	comp90496_c0_seq1
Sb03g008600.1	comp184113_c0_seq1, comp194062_c0_seq1
Sb03g008620.1	comp182012_c0_seq1
Sb03g008720.1	comp177449_c0_seq1
Sb03g008730.1	comp194234_c0_seq1, comp194234_c1_seq1
Sb03g008740.1	comp182679_c0_seq1
Sb03g008910.1	comp185316_c0_seq1
Sb03g009160.1	comp206974_c0_seq1
Sb03g009270.1	comp160242_c0_seq1
Sb03g009793.1	comp204778_c0_seq1
Sb03g009880.1	comp190693_c0_seq1
Sb03g009950.1	comp194637_c1_seq1, comp194637_c2_seq1
Sb03g010030.1	comp69892_c0_seq1, comp135719_c0_seq1
Sb03g010050.1	comp195115_c0_seq1
Sb03g010260.1	comp191803_c0_seq1
Sb03g010450.1	comp365413_c0_seq1
Sb03g010500.1	comp187941_c0_seq1, comp194799_c0_seq1
Sb03g010640.1	comp194330_c0_seq1
Sb03g010760.1	comp194477_c0_seq1, comp201623_c0_seq1
Sb03g010890.1	comp186988_c0_seq1, comp189003_c0_seq1
Sb03g010910.1	comp147242_c0_seq1
Sb03g011050.1	comp66262_c0_seq1
Sb03g011150.1	comp196289_c0_seq1
Sb03g011170.1	comp146382_c0_seq1
Sb03g011190.1	comp200746_c3_seq1
Sb03g011240.1	comp201980_c1_seq1
Sb03g011250.1	comp197853_c0_seq1
Sb03g011280.1	comp135951_c0_seq1
Sb03g011340.1	comp1163381_c0_seq1
Sb03g011350.1	comp1547065_c0_seq1, comp1634704_c0_seq1, comp151071_c1_seq1, comp868039_c0_seq1
Sb03g011390.1	comp120586_c0_seq1
Sb03g011470.1	comp168029_c0_seq1
Sb03g011530.1	comp125331_c0_seq1, comp193600_c5_seq1, comp1199929_c0_seq1, comp104778_c0_seq1
Sb03g011730.1	comp55065_c0_seq1, comp121277_c0_seq1, comp143446_c0_seq1, comp157198_c1_seq1, comp203293_c0_seq1, comp3897375_c0_seq1, comp106322_c0_seq1, comp179537_c0_seq1, comp181133_c1_seq1, comp931962_c0_seq1, comp155015_c0_seq1, comp173168_c0_seq1, comp181313_c1_seq1, comp185643_c0_seq1, comp205302_c1_seq1
Sb03g011736.1	comp153287_c0_seq1, comp156699_c1_seq1
Sb03g011810.2	comp148775_c0_seq1
Sb03g011830.1	comp1427433_c0_seq1, comp163089_c0_seq1, comp175811_c0_seq1, comp170752_c0_seq1
Sb03g011930.1	comp915154_c0_seq1
Sb03g012040.1	comp137823_c0_seq1, comp159752_c0_seq1
Sb03g012330.1	comp1880885_c0_seq1
Sb03g012370.1	comp1289003_c0_seq1
Sb03g012460.1	comp167186_c0_seq1, comp204388_c0_seq1
Sb03g012620.1	comp190098_c2_seq1
Sb03g012720.1	comp203441_c1_seq1
Sb03g012740.1	comp200477_c3_seq1
Sb03g013080.1	comp170623_c0_seq1
Sb03g013380.1	comp192144_c2_seq1
Sb03g013470.1	comp57063_c0_seq1, comp141048_c0_seq1
Sb03g013490.1	comp104982_c0_seq1
Sb03g013510.1	comp158228_c0_seq1, comp1412973_c0_seq1, comp172484_c0_seq1, comp195013_c6_seq1, comp720479_c0_seq1
Sb03g013520.1	comp202261_c0_seq1
Sb03g013570.1	comp192993_c0_seq1, comp199998_c0_seq1
Sb03g013660.1	comp108401_c0_seq1, comp181437_c0_seq1
Sb03g013680.1	comp97661_c0_seq1
Sb03g013690.1	comp26986_c0_seq1
Sb03g013740.1	comp503551_c0_seq1, comp181770_c0_seq1
Sb03g013750.1	comp163708_c0_seq1
Sb03g013770.1	comp113144_c0_seq1, comp168599_c1_seq1
Sb03g013780.1	comp203082_c0_seq1
Sb03g014181.1	comp1359631_c0_seq1, comp117213_c1_seq1, comp202185_c6_seq1, comp207050_c1_seq1
Sb03g014426.1	comp107224_c0_seq1, comp163457_c0_seq1
Sb03g014450.1	comp204017_c0_seq1
Sb03g015270.1	comp148034_c0_seq1, comp149268_c1_seq1
Sb03g017640.1	comp155377_c0_seq1, comp170862_c1_seq1, comp171914_c0_seq1, comp200746_c0_seq1
Sb03g018900.1	comp206719_c0_seq1
Sb03g021850.1	comp184256_c1_seq1
Sb03g022080.1	comp185206_c1_seq1
Sb03g022810.1	comp149323_c0_seq1
Sb03g023480.1	comp191362_c0_seq1
Sb03g023490.1	comp129366_c0_seq1, comp149415_c0_seq1, comp182720_c1_seq1
Sb03g023736.1	comp23101_c0_seq1, comp53085_c0_seq1, comp61002_c0_seq1, comp130363_c0_seq1, comp142161_c0_seq1, comp205607_c1_seq1, comp857933_c0_seq1, comp950873_c0_seq1, comp1514345_c0_seq1, comp1521370_c0_seq1, comp2376718_c0_seq1, comp104531_c0_seq1, comp105514_c0_seq1, comp114881_c0_seq1, comp144476_c0_seq1, comp159224_c0_seq1, comp161675_c0_seq1, comp169326_c0_seq1, comp173049_c0_seq1, comp177040_c0_seq1,…
Sb03g023740.1	comp191202_c1_seq1
Sb03g023745.1	comp128819_c0_seq1, comp168998_c1_seq1, comp182048_c0_seq1, comp183765_c0_seq1
Sb03g024260.1	comp183747_c0_seq1
Sb03g024530.1	comp165021_c0_seq1
Sb03g024580.1	comp207721_c0_seq1
Sb03g024845.1	comp170893_c0_seq1
Sb03g024890.1	comp158687_c0_seq1
Sb03g024900.1	comp200223_c1_seq1
Sb03g025140.1	comp194126_c0_seq1
Sb03g025180.1	comp182520_c2_seq1, comp182520_c3_seq1
Sb03g025280.1	comp202462_c1_seq1
Sb03g025290.1	comp177328_c0_seq1
Sb03g025300.1	comp106705_c0_seq1, comp356612_c0_seq1
Sb03g025310.1	comp599895_c0_seq1
Sb03g025380.1	comp196409_c1_seq1
Sb03g025510.1	comp75861_c0_seq1, comp131893_c0_seq1
Sb03g025550.1	comp191279_c0_seq1
Sb03g025560.1	comp172891_c0_seq1
Sb03g025610.1	comp198300_c0_seq1
Sb03g025620.1	comp98197_c0_seq1
Sb03g025650.1	comp188411_c0_seq1, comp205790_c0_seq1
Sb03g025890.1	comp192788_c1_seq1
Sb03g025920.1	comp201642_c0_seq1
Sb03g026010.1	comp190531_c0_seq1
Sb03g026030.1	comp148541_c0_seq1, comp1130462_c0_seq1, comp2003466_c0_seq1
Sb03g026110.1	comp1764344_c0_seq1
Sb03g026130.1	comp144923_c0_seq1, comp476207_c0_seq1, comp2927532_c0_seq1, comp197189_c0_seq1, comp186536_c0_seq1, comp188454_c2_seq1, comp696565_c0_seq1
Sb03g026140.1	comp133607_c0_seq1
Sb03g026150.1	comp167424_c0_seq1, comp206821_c0_seq1, comp206821_c1_seq1
Sb03g026170.1	comp184702_c0_seq1
Sb03g026250.1	comp1615517_c0_seq1
Sb03g026300.1	comp152822_c0_seq1
Sb03g026310.1	comp190843_c0_seq1
Sb03g026480.1	comp153784_c0_seq1
Sb03g026520.1	comp203670_c2_seq1, comp203670_c0_seq1
Sb03g026630.1	comp67152_c0_seq1
Sb03g026670.1	comp158685_c0_seq1
Sb03g026690.1	comp189642_c0_seq1
Sb03g026710.1	comp181222_c0_seq1
Sb03g026730.1	comp622911_c0_seq1, comp161390_c0_seq1, comp188694_c1_seq1, comp482909_c0_seq1
Sb03g026870.1	comp193432_c1_seq1
Sb03g026880.1	comp176645_c0_seq1, comp192940_c0_seq1
Sb03g026900.1	comp138969_c0_seq1
Sb03g026930.1	comp148202_c0_seq1
Sb03g026940.2	comp187631_c0_seq1
Sb03g026950.1	comp2029793_c0_seq1
Sb03g026960.1	comp112447_c0_seq1
Sb03g027070.1	comp185403_c3_seq1, comp185403_c0_seq1, comp185403_c2_seq1, comp183207_c0_seq1, comp185403_c4_seq1, comp188308_c0_seq1, comp197279_c0_seq1, comp203031_c0_seq1
Sb03g027080.1	comp176899_c0_seq1, comp187451_c0_seq1, comp187451_c1_seq1
Sb03g027130.1	comp2164658_c0_seq1
Sb03g027140.1	comp218_c0_seq1
Sb03g027230.1	comp1605075_c0_seq1, comp160603_c0_seq1
Sb03g027243.1	comp178770_c1_seq1
Sb03g027290.1	comp168511_c0_seq1
Sb03g027310.1	comp135943_c0_seq1
Sb03g027395.1	comp204839_c1_seq1
Sb03g027420.1	comp169418_c0_seq1
Sb03g027510.1	comp146643_c0_seq1
Sb03g027550.1	comp165316_c0_seq1
Sb03g027680.1	comp1254817_c0_seq1
Sb03g027690.1	comp184670_c0_seq1, comp184670_c1_seq1
Sb03g027890.1	comp79707_c0_seq1
Sb03g028110.1	comp169106_c0_seq1, comp182005_c1_seq1, comp182005_c0_seq1
Sb03g028170.1	comp197722_c0_seq1
Sb03g028190.1	comp165189_c0_seq1
Sb03g028250.1	comp184066_c0_seq1, comp184066_c1_seq1, comp184690_c0_seq1, comp184066_c2_seq1
Sb03g028390.1	comp148132_c0_seq1
Sb03g028440.1	comp1366495_c0_seq1
Sb03g028470.1	comp137471_c0_seq1
Sb03g028930.1	comp3949956_c0_seq1, comp163371_c0_seq1, comp996071_c0_seq1
Sb03g029010.1	comp3712_c1_seq1, comp26368_c0_seq1, comp48154_c0_seq1, comp139580_c0_seq1, comp143435_c0_seq1, comp161638_c0_seq1, comp161638_c1_seq1, comp163157_c0_seq1, comp175617_c0_seq1, comp192228_c1_seq1, comp207709_c2_seq1, comp1073830_c0_seq1, comp1096356_c0_seq1, comp1540256_c0_seq1, comp1750805_c0_seq1, comp1983977_c0_seq1, comp2013006_c0_seq1, comp8677_c0_seq1, comp50926_c0_seq1, comp88250_c0_seq1, c…
Sb03g029150.1	comp180109_c0_seq1, comp691005_c0_seq1, comp722590_c0_seq1, comp685574_c0_seq1
Sb03g029220.1	comp195273_c0_seq1
Sb03g029340.1	comp136909_c0_seq1
Sb03g029350.1	comp135013_c1_seq1
Sb03g029550.1	comp183833_c0_seq1, comp188689_c0_seq1
Sb03g029565.1	comp1181067_c0_seq1
Sb03g029670.1	comp1356279_c0_seq1, comp110787_c0_seq1
Sb03g029720.1	comp1049465_c0_seq1
Sb03g029810.1	comp199671_c0_seq1
Sb03g029950.1	comp180078_c0_seq1
Sb03g029980.1	comp183627_c0_seq1
Sb03g030080.1	comp132438_c0_seq1
Sb03g030170.1	comp188461_c0_seq1
Sb03g030290.1	comp192668_c0_seq1
Sb03g030540.1	comp190321_c0_seq1
Sb03g030640.1	comp155458_c0_seq1
Sb03g030710.1	comp194599_c2_seq1
Sb03g030730.1	comp179302_c0_seq1
Sb03g031080.1	comp171699_c0_seq1
Sb03g031090.1	comp177879_c0_seq1
Sb03g031300.1	comp191794_c0_seq1
Sb03g031390.1	comp196095_c0_seq1
Sb03g031400.1	comp107023_c0_seq1
Sb03g031490.1	comp155834_c0_seq1
Sb03g031570.1	comp5713_c0_seq1
Sb03g031680.1	comp8859_c0_seq1, comp197875_c0_seq1
Sb03g031690.1	comp168753_c0_seq1
Sb03g031710.1	comp131680_c0_seq1
Sb03g031895.1	comp33491_c0_seq1, comp199806_c0_seq1, comp162926_c0_seq1, comp199806_c1_seq1
Sb03g031910.1	comp9969_c0_seq1
Sb03g031960.1	comp169248_c4_seq1
Sb03g031990.1	comp203161_c0_seq1
Sb03g032020.1	comp199748_c0_seq1
Sb03g032030.1	comp171710_c0_seq1
Sb03g032120.1	comp169475_c0_seq1, comp206874_c1_seq1, comp178119_c0_seq1
Sb03g032140.1	comp153953_c0_seq1
Sb03g032210.1	comp22683_c0_seq1, comp128253_c0_seq1, comp163124_c0_seq1
Sb03g032360.1	comp198007_c1_seq1
Sb03g032390.1	comp181951_c0_seq1
Sb03g032580.1	comp510550_c0_seq1
Sb03g032620.1	comp149619_c0_seq1
Sb03g032720.1	comp114419_c0_seq1
Sb03g032770.1	comp181628_c0_seq1
Sb03g032780.1	comp152246_c0_seq1
Sb03g032820.1	comp202346_c0_seq1
Sb03g032910.1	comp174135_c0_seq1, comp198789_c0_seq1
Sb03g033000.1	comp161063_c0_seq1
Sb03g033130.1	comp1180194_c0_seq1
Sb03g033170.1	comp1511876_c0_seq1
Sb03g033260.1	comp982996_c0_seq1
Sb03g033440.1	comp186076_c0_seq1, comp195508_c0_seq1
Sb03g033540.1	comp604815_c0_seq1
Sb03g033585.1	comp194177_c1_seq1
Sb03g033600.1	comp193069_c0_seq1
Sb03g033621.1	comp191719_c0_seq1
Sb03g033650.1	comp185574_c1_seq1
Sb03g033690.1	comp166342_c0_seq1
Sb03g033730.1	comp153121_c0_seq1, comp186264_c0_seq1
Sb03g033740.1	comp104121_c0_seq1
Sb03g033900.1	comp177710_c0_seq1
Sb03g033930.1	comp179664_c0_seq1
Sb03g034040.1	comp207143_c4_seq1
Sb03g034180.1	comp187480_c0_seq1
Sb03g034220.1	comp122203_c0_seq1, comp142202_c0_seq1, comp940353_c0_seq1, comp118063_c0_seq1, comp596227_c0_seq1, comp117593_c0_seq1
Sb03g034240.1	comp191537_c0_seq1
Sb03g034390.1	comp149335_c0_seq1
Sb03g034500.1	comp181192_c1_seq1
Sb03g034540.1	comp1353446_c0_seq1, comp184337_c0_seq1
Sb03g034550.1	comp77058_c0_seq1, comp1526695_c0_seq1, comp3146954_c0_seq1, comp171180_c0_seq1, comp204538_c2_seq1, comp147902_c0_seq1
Sb03g034580.1	comp159941_c0_seq1
Sb03g034710.1	comp137806_c0_seq1, comp150582_c0_seq1, comp957068_c0_seq1, comp2011315_c0_seq1, comp180972_c0_seq1, comp207283_c0_seq1
Sb03g034785.1	comp204060_c0_seq1, comp204060_c1_seq1
Sb03g034845.1	comp130967_c0_seq1
Sb03g034905.1	comp113525_c0_seq1, comp202735_c0_seq1
Sb03g035220.1	comp2071979_c0_seq1, comp160571_c0_seq1
Sb03g035230.1	comp198861_c0_seq1
Sb03g035290.1	comp195835_c3_seq1
Sb03g035470.2	comp198832_c0_seq1
Sb03g035530.1	comp194598_c1_seq1
Sb03g035550.1	comp201794_c1_seq1, comp201794_c2_seq1
Sb03g035570.1	comp867861_c0_seq1
Sb03g035650.1	comp185074_c0_seq1
Sb03g035800.1	comp52212_c0_seq1, comp130129_c0_seq1
Sb03g035810.1	comp196864_c1_seq1
Sb03g035930.1	comp163769_c0_seq1, comp125663_c0_seq1, comp142344_c0_seq1
Sb03g036040.1	comp753339_c0_seq1
Sb03g036070.1	comp192634_c0_seq1
Sb03g036080.1	comp182729_c0_seq1
Sb03g036100.1	comp452893_c0_seq1
Sb03g036150.1	comp194289_c0_seq1
Sb03g036190.1	comp189404_c0_seq1
Sb03g036240.1	comp89832_c0_seq1
Sb03g036260.1	comp189054_c0_seq1
Sb03g036270.1	comp2574058_c0_seq1
Sb03g036280.1	comp191560_c1_seq1
Sb03g036300.1	comp175474_c0_seq1, comp202622_c0_seq1
Sb03g036450.1	comp1736349_c0_seq1
Sb03g036460.1	comp200527_c0_seq1
Sb03g036570.1	comp203363_c2_seq1
Sb03g036610.1	comp163758_c0_seq1
Sb03g036660.1	comp668333_c0_seq1
Sb03g036670.1	comp158798_c0_seq1
Sb03g036740.1	comp110582_c0_seq1, comp202764_c0_seq1
Sb03g036770.1	comp140009_c0_seq1
Sb03g036780.1	comp164273_c0_seq1
Sb03g036800.1	comp199756_c0_seq1, comp199756_c2_seq1
Sb03g036830.1	comp188827_c0_seq1
Sb03g036990.1	comp1150200_c0_seq1
Sb03g037090.1	comp179267_c0_seq1
Sb03g037110.1	comp153340_c1_seq1, comp175866_c0_seq1, comp1511839_c0_seq1, comp186329_c0_seq1
Sb03g037130.1	comp126679_c1_seq1, comp120805_c0_seq1, comp191010_c0_seq1
Sb03g037180.1	comp175026_c0_seq1
Sb03g037190.1	comp566224_c0_seq1, comp1182789_c0_seq1, comp151868_c0_seq1, comp174736_c0_seq1, comp179560_c0_seq1
Sb03g037230.1	comp103931_c0_seq1
Sb03g037350.1	comp140698_c0_seq1
Sb03g037450.1	comp197050_c1_seq1
Sb03g037540.1	comp200080_c0_seq1
Sb03g037815.1	comp201903_c0_seq1, comp201903_c1_seq1
Sb03g037820.1	comp64156_c0_seq1
Sb03g037960.1	comp172962_c0_seq1, comp189152_c1_seq1, comp174701_c2_seq1, comp189152_c0_seq1
Sb03g038100.1	comp184291_c0_seq1
Sb03g038130.1	comp147728_c0_seq1, comp192581_c0_seq1, comp191848_c0_seq1
Sb03g038140.1	comp200354_c0_seq1
Sb03g038170.1	comp1407200_c0_seq1
Sb03g038360.1	comp190905_c0_seq1
Sb03g038380.1	comp184207_c0_seq1, comp200157_c0_seq1
Sb03g038510.1	comp121699_c0_seq1
Sb03g038520.1	comp172590_c0_seq1
Sb03g038600.1	comp138089_c0_seq1
Sb03g038610.1	comp36090_c0_seq1, comp136397_c0_seq1, comp194746_c0_seq1
Sb03g038660.1	comp176018_c0_seq1
Sb03g038680.1	comp194506_c0_seq1
Sb03g038710.1	comp95535_c0_seq1
Sb03g038950.1	comp201478_c0_seq1
Sb03g039040.1	comp130359_c1_seq1
Sb03g039110.1	comp127126_c0_seq1
Sb03g039300.1	comp189607_c0_seq1
Sb03g039420.1	comp180867_c0_seq1
Sb03g039440.1	comp111184_c0_seq1
Sb03g039460.1	comp186738_c1_seq1
Sb03g039500.1	comp196814_c0_seq1
Sb03g039550.1	comp181516_c0_seq1, comp189177_c0_seq1
Sb03g039680.1	comp161303_c0_seq1
Sb03g039800.1	comp5905_c0_seq1
Sb03g039830.1	comp198132_c0_seq1
Sb03g039970.1	comp182345_c0_seq1
Sb03g040050.1	comp172640_c0_seq1
Sb03g040070.1	comp145808_c0_seq1
Sb03g040110.1	comp194079_c0_seq1
Sb03g040460.1	comp181517_c0_seq1
Sb03g040490.1	comp163334_c0_seq1
Sb03g040500.1	comp201025_c0_seq1
Sb03g040620.1	comp165219_c2_seq1, comp185489_c1_seq1, comp764700_c0_seq1, comp93880_c0_seq1, comp144768_c0_seq1, comp165119_c0_seq1, comp185489_c0_seq1
Sb03g040720.1	comp143326_c0_seq1
Sb03g040780.1	comp543163_c0_seq1, comp194899_c4_seq1
Sb03g040790.1	comp1380387_c0_seq1
Sb03g040840.1	comp142381_c0_seq1
Sb03g040841.1	comp205565_c0_seq1
Sb03g040850.1	comp2051022_c0_seq1, comp177094_c0_seq1
Sb03g041220.1	comp1900481_c0_seq1, comp183476_c0_seq1
Sb03g041320.1	comp166034_c0_seq1
Sb03g041360.1	comp165414_c0_seq1
Sb03g041490.1	comp2366046_c0_seq1
Sb03g041550.1	comp204656_c0_seq1
Sb03g041610.1	comp140617_c0_seq1, comp201303_c1_seq1
Sb03g041670.1	comp202534_c0_seq1
Sb03g041780.1	comp164422_c0_seq1, comp164422_c1_seq1
Sb03g041810.1	comp102701_c0_seq1
Sb03g041850.1	comp180652_c0_seq1, comp182967_c0_seq1
Sb03g041900.1	comp184147_c0_seq1, comp197749_c1_seq1
Sb03g042120.1	comp148744_c0_seq1
Sb03g042140.1	comp190173_c2_seq1
Sb03g042210.1	comp194993_c0_seq1
Sb03g042320.1	comp115015_c0_seq1
Sb03g042330.1	comp176383_c0_seq1
Sb03g042340.1	comp170917_c1_seq1, comp175893_c1_seq1, comp170917_c0_seq1, comp175893_c0_seq1
Sb03g042370.1	comp167347_c0_seq1, comp182886_c0_seq1, comp128269_c0_seq1
Sb03g042410.1	comp482616_c0_seq1
Sb03g042420.1	comp5525_c0_seq1, comp180550_c0_seq1
Sb03g042446.1	comp149268_c0_seq1
Sb03g042570.1	comp168309_c0_seq1
Sb03g042580.1	comp189481_c1_seq1
Sb03g042730.1	comp169823_c0_seq1, comp155886_c0_seq1, comp169823_c1_seq1
Sb03g042840.1	comp159776_c0_seq1
Sb03g042850.1	comp69048_c0_seq1
Sb03g042950.1	comp191818_c0_seq1
Sb03g043030.1	comp128605_c0_seq1, comp162293_c0_seq1, comp177424_c0_seq1
Sb03g043060.1	comp122279_c1_seq1
Sb03g043090.1	comp1264525_c0_seq1
Sb03g043200.1	comp194742_c0_seq1
Sb03g043210.1	comp192064_c0_seq1, comp192064_c1_seq1
Sb03g043450.1	comp184726_c0_seq1
Sb03g043470.2	comp180712_c0_seq1
Sb03g043570.1	comp186157_c0_seq1
Sb03g043630.1	comp197695_c0_seq1
Sb03g043700.1	comp156865_c0_seq1
Sb03g043770.1	comp179291_c0_seq1
Sb03g043820.1	comp174066_c0_seq1
Sb03g044020.1	comp186588_c0_seq1
Sb03g044170.1	comp199434_c0_seq1
Sb03g044300.1	comp164928_c0_seq1
Sb03g044370.1	comp90688_c0_seq1
Sb03g044410.1	comp186532_c0_seq1
Sb03g044450.1	comp4561191_c0_seq1
Sb03g044690.1	comp206216_c0_seq1
Sb03g044750.1	comp194412_c0_seq1
Sb03g044780.1	comp190764_c0_seq1
Sb03g045080.1	comp175768_c0_seq1
Sb03g045350.1	comp158328_c0_seq1
Sb03g045380.1	comp111295_c0_seq1, comp137349_c0_seq1, comp149186_c0_seq1, comp170998_c0_seq1
Sb03g045420.1	comp183343_c0_seq1
Sb03g045550.1	comp172866_c0_seq1
Sb03g045560.1	comp117116_c0_seq1
Sb03g045580.1	comp147167_c0_seq1
Sb03g045600.1	comp1722592_c0_seq1
Sb03g045700.1	comp205219_c0_seq1
Sb03g045795.1	comp188512_c1_seq1
Sb03g045900.1	comp150720_c0_seq1, comp138266_c0_seq1
Sb03g046100.1	comp168883_c0_seq1
Sb03g046210.1	comp18170_c0_seq1
Sb03g046337.1	comp97012_c0_seq1
Sb03g046345.1	comp204939_c1_seq1
Sb03g046350.1	comp1000200_c0_seq1
Sb03g046480.1	comp108611_c0_seq1
Sb03g046490.1	comp206251_c0_seq1
Sb03g046530.1	comp206724_c0_seq1
Sb03g046650.1	comp186754_c0_seq1
Sb03g046680.1	comp134035_c0_seq1, comp203898_c0_seq1
Sb03g046690.1	comp1744_c0_seq1, comp1735716_c0_seq1, comp116615_c0_seq1
Sb03g046700.1	comp190751_c0_seq1
Sb03g046720.1	comp123816_c0_seq1
Sb03g046870.1	comp189368_c0_seq1
Sb03g046880.1	comp150474_c0_seq1, comp193875_c1_seq1, comp202442_c0_seq1
Sb03g046920.1	comp180916_c0_seq1
Sb03g046922.1	comp180430_c0_seq1
Sb03g046930.1	comp160342_c0_seq1
Sb03g046970.1	comp570668_c0_seq1, comp147372_c0_seq1
Sb03g047220.1	comp175094_c0_seq1
Sb03g047310.1	comp196718_c0_seq1
Sb03g047410.1	comp186291_c0_seq1
Sb03g047420.1	comp201975_c0_seq1
Sb03g047500.1	comp206517_c2_seq1, comp206517_c1_seq1
Sb04g000220.1	comp184948_c0_seq1
Sb04g000350.1	comp196180_c1_seq1
Sb04g000470.1	comp180700_c0_seq1, comp180700_c2_seq1
Sb04g000660.1	comp189919_c0_seq1
Sb04g000770.1	comp166202_c0_seq1
Sb04g000875.1	comp179175_c0_seq1
Sb04g000880.1	comp121823_c0_seq1, comp178876_c1_seq1, comp178876_c2_seq1, comp207558_c4_seq1, comp173193_c0_seq1, comp195186_c0_seq1, comp198720_c0_seq1
Sb04g000910.1	comp1399787_c0_seq1, comp1132735_c0_seq1
Sb04g001010.1	comp139014_c0_seq1
Sb04g001120.1	comp193040_c1_seq1
Sb04g001140.1	comp661388_c0_seq1
Sb04g001170.1	comp116628_c0_seq1
Sb04g001180.1	comp130187_c0_seq1
Sb04g001230.1	comp118667_c0_seq1, comp131796_c0_seq1
Sb04g001260.1	comp133815_c0_seq1
Sb04g001390.1	comp138651_c0_seq1
Sb04g001470.1	comp1353427_c0_seq1
Sb04g001590.1	comp185695_c0_seq1
Sb04g001600.1	comp180056_c0_seq1, comp195705_c3_seq1, comp189163_c0_seq1
Sb04g001610.1	comp178664_c0_seq1, comp194093_c0_seq1
Sb04g001620.1	comp201363_c1_seq1
Sb04g001720.1	comp32635_c0_seq1
Sb04g001750.1	comp188597_c0_seq1
Sb04g001815.1	comp205775_c0_seq1
Sb04g001866.1	comp183965_c0_seq1
Sb04g001913.1	comp203131_c0_seq1
Sb04g001916.1	comp202686_c0_seq1
Sb04g001950.1	comp163568_c0_seq1
Sb04g002080.1	comp188853_c0_seq1
Sb04g002110.1	comp114510_c0_seq1, comp202585_c3_seq1
Sb04g002130.1	comp984431_c0_seq1
Sb04g002290.1	comp42716_c0_seq1
Sb04g002350.2	comp258971_c0_seq1
Sb04g002540.1	comp186453_c0_seq1
Sb04g002590.1	comp163216_c0_seq1, comp70749_c0_seq1, comp172376_c0_seq1, comp178590_c0_seq1, comp1245875_c0_seq1
Sb04g002730.1	comp178782_c0_seq1
Sb04g002780.1	comp194203_c0_seq1
Sb04g002893.1	comp1642066_c0_seq1
Sb04g003020.1	comp169729_c0_seq1
Sb04g003040.1	comp193245_c0_seq1
Sb04g003135.1	comp194912_c0_seq1
Sb04g003210.2	comp110632_c0_seq1
Sb04g003310.1	comp136461_c0_seq1
Sb04g003320.1	comp165214_c0_seq1
Sb04g003400.1	comp109856_c0_seq1
Sb04g003485.1	comp56204_c0_seq1, comp1842764_c0_seq1
Sb04g003500.1	comp207917_c1_seq1
Sb04g003540.1	comp177683_c2_seq1
Sb04g003650.1	comp193906_c1_seq1
Sb04g003680.1	comp138472_c0_seq1
Sb04g003730.1	comp169128_c0_seq1
Sb04g003736.1	comp103890_c0_seq1
Sb04g003790.1	comp179856_c0_seq1
Sb04g003800.1	comp112886_c0_seq1, comp112886_c1_seq1
Sb04g003830.1	comp2008489_c0_seq1
Sb04g003850.1	comp190173_c3_seq1
Sb04g003870.1	comp207441_c0_seq1
Sb04g003880.1	comp1374241_c0_seq1
Sb04g003940.1	comp202756_c1_seq1, comp202756_c0_seq1, comp183116_c0_seq1
Sb04g003990.1	comp175192_c0_seq1
Sb04g004040.1	comp143539_c0_seq1, comp193075_c1_seq1
Sb04g004120.1	comp143856_c1_seq1
Sb04g004330.1	comp171497_c0_seq1
Sb04g004390.1	comp141407_c2_seq1, comp141407_c1_seq1
Sb04g004480.1	comp138950_c0_seq1
Sb04g004500.1	comp201216_c0_seq1
Sb04g004620.1	comp184423_c0_seq1, comp184423_c1_seq1
Sb04g004660.1	comp207536_c0_seq1
Sb04g004710.1	comp143832_c0_seq1
Sb04g004750.1	comp137051_c1_seq1
Sb04g005010.1	comp205482_c1_seq1
Sb04g005030.1	comp50324_c0_seq1, comp2827641_c0_seq1
Sb04g005090.1	comp1504841_c0_seq1, comp2485751_c0_seq1
Sb04g005110.1	comp188387_c0_seq1
Sb04g005220.1	comp94797_c0_seq1
Sb04g005300.1	comp168245_c0_seq1
Sb04g005390.1	comp8669_c1_seq1
Sb04g005540.1	comp205715_c0_seq1
Sb04g005560.1	comp200832_c0_seq1
Sb04g005680.1	comp179891_c0_seq1, comp127366_c0_seq1
Sb04g005693.1	comp175475_c0_seq1
Sb04g005820.1	comp1040885_c0_seq1
Sb04g005850.1	comp189067_c1_seq1
Sb04g006087.1	comp178130_c0_seq1
Sb04g006090.1	comp121038_c0_seq1, comp183444_c0_seq1
Sb04g006170.1	comp177428_c0_seq1, comp189451_c1_seq1
Sb04g006180.1	comp192992_c0_seq1
Sb04g006240.1	comp1166280_c0_seq1
Sb04g006350.1	comp840822_c0_seq1
Sb04g006380.1	comp206149_c1_seq1, comp206149_c0_seq1
Sb04g006470.1	comp1174560_c0_seq1
Sb04g006500.1	comp183124_c1_seq1
Sb04g006590.1	comp172026_c0_seq1
Sb04g006650.1	comp200565_c0_seq1
Sb04g006720.1	comp163134_c0_seq1
Sb04g006740.1	comp138700_c0_seq1
Sb04g006820.1	comp204427_c0_seq1
Sb04g006890.1	comp150368_c0_seq1
Sb04g006910.1	comp159771_c0_seq1, comp184997_c1_seq1, comp168863_c0_seq1
Sb04g007150.1	comp145817_c0_seq1
Sb04g007210.1	comp198005_c0_seq1, comp189856_c1_seq1, comp192526_c0_seq1
Sb04g007220.1	comp118469_c0_seq1, comp199582_c0_seq1
Sb04g007230.1	comp184445_c0_seq1, comp187062_c0_seq1
Sb04g007460.1	comp109619_c0_seq1
Sb04g007480.1	comp153886_c0_seq1, comp1943127_c0_seq1, comp6638_c1_seq1, comp190866_c0_seq1, comp193075_c0_seq1
Sb04g007490.1	comp195383_c2_seq1
Sb04g007530.2	comp6002_c1_seq1
Sb04g007540.1	comp136091_c0_seq1
Sb04g007620.1	comp156545_c0_seq1, comp164739_c0_seq1
Sb04g007670.1	comp1010_c0_seq1, comp19852_c0_seq1, comp39108_c0_seq1, comp49493_c0_seq1, comp57311_c0_seq1, comp121351_c0_seq1, comp128965_c0_seq1, comp137552_c0_seq1, comp144170_c0_seq1, comp145336_c1_seq1, comp146633_c0_seq1, comp149603_c0_seq1, comp150140_c0_seq1, comp158598_c0_seq1, comp159353_c0_seq1, comp165944_c0_seq1, comp168757_c0_seq1, comp169206_c0_seq1, comp176923_c0_seq1, comp177715_c0_seq1, comp1…
Sb04g007760.1	comp117417_c0_seq1
Sb04g007795.1	comp742129_c0_seq1
Sb04g007840.1	comp174927_c0_seq1
Sb04g007850.1	comp104295_c0_seq1
Sb04g007890.1	comp4835_c0_seq1, comp157824_c0_seq1, comp408946_c0_seq1, comp189572_c1_seq1, comp190307_c1_seq1, comp198368_c1_seq1, comp207203_c0_seq1, comp1167948_c0_seq1
Sb04g008010.1	comp117923_c0_seq1
Sb04g008160.1	comp1720438_c0_seq1
Sb04g008410.1	comp206461_c1_seq1
Sb04g008440.1	comp191703_c0_seq1, comp191703_c2_seq1
Sb04g008460.1	comp1876388_c0_seq1, comp165610_c0_seq1
Sb04g008470.1	comp201526_c0_seq1, comp1773187_c0_seq1, comp149394_c0_seq1
Sb04g008700.1	comp4746_c0_seq1
Sb04g008780.1	comp207498_c0_seq1
Sb04g008850.1	comp57295_c0_seq1, comp138013_c0_seq1
Sb04g008895.1	comp5173_c0_seq1, comp5411_c0_seq1, comp137119_c0_seq1, comp187363_c0_seq1
Sb04g008920.1	comp92037_c0_seq1
Sb04g009020.1	comp25596_c0_seq1
Sb04g009110.1	comp183673_c0_seq1
Sb04g009190.1	comp48408_c0_seq1, comp205351_c1_seq1
Sb04g009200.1	comp173465_c0_seq1
Sb04g009350.1	comp175673_c0_seq1
Sb04g009360.1	comp178603_c0_seq1
Sb04g009600.1	comp203573_c0_seq1
Sb04g009820.1	comp16554_c0_seq1
Sb04g009826.1	comp129466_c0_seq1
Sb04g010050.1	comp175477_c1_seq1
Sb04g010135.1	comp12721_c0_seq1, comp1666192_c0_seq1
Sb04g010260.1	comp203018_c0_seq1
Sb04g010280.1	comp188402_c1_seq1
Sb04g010316.1	comp184379_c0_seq1
Sb04g010320.1	comp207414_c0_seq1
Sb04g010380.1	comp205160_c1_seq1
Sb04g010630.1	comp170908_c0_seq1
Sb04g010690.1	comp172375_c0_seq1
Sb04g010730.1	comp20541_c0_seq1
Sb04g011080.1	comp137606_c0_seq1, comp139247_c0_seq1, comp141413_c0_seq1, comp1746827_c0_seq1, comp182041_c0_seq1
Sb04g011140.1	comp139288_c1_seq1, comp146825_c0_seq1, comp151868_c1_seq1, comp171099_c0_seq1, comp867479_c0_seq1
Sb04g011150.1	comp133316_c0_seq1, comp900543_c0_seq1
Sb04g011260.1	comp150653_c0_seq1
Sb04g011290.1	comp22427_c0_seq1
Sb04g011320.1	comp950809_c0_seq1
Sb04g011330.1	comp170883_c0_seq1
Sb04g011550.1	comp170190_c0_seq1
Sb04g012190.1	comp196185_c0_seq1
Sb04g012440.1	comp1952755_c0_seq1
Sb04g012680.1	comp143060_c1_seq1, comp158365_c0_seq1, comp161642_c0_seq1, comp163627_c1_seq1
Sb04g012900.1	comp131362_c0_seq1, comp138907_c0_seq1, comp104604_c0_seq1, comp135549_c0_seq1, comp1609796_c0_seq1, comp199828_c1_seq1, comp199828_c2_seq1
Sb04g013083.1	comp80096_c0_seq1, comp1716242_c0_seq1, comp2423537_c0_seq1, comp39408_c0_seq1, comp147577_c0_seq1, comp171394_c0_seq1, comp128102_c0_seq1, comp168610_c0_seq1, comp171873_c1_seq1, comp181958_c0_seq1, comp189361_c3_seq1, comp197804_c6_seq1
Sb04g016550.1	comp108628_c0_seq1, comp161846_c0_seq1
Sb04g016970.1	comp146322_c0_seq1
Sb04g017180.1	comp172514_c1_seq1
Sb04g017390.1	comp98289_c0_seq1
Sb04g017465.1	comp117255_c1_seq1, comp175974_c0_seq1
Sb04g017510.1	comp194932_c0_seq1
Sb04g017800.1	comp199015_c0_seq1
Sb04g018080.1	comp163039_c0_seq1
Sb04g018431.1	comp116649_c0_seq1
Sb04g019000.1	comp148308_c0_seq1
Sb04g019570.1	comp175516_c0_seq1, comp194430_c0_seq1
Sb04g019590.1	comp173486_c0_seq1
Sb04g019710.1	comp8352_c1_seq1
Sb04g019780.1	comp751804_c0_seq1
Sb04g019783.1	comp171927_c0_seq1, comp1072939_c0_seq1
Sb04g020125.1	comp156126_c0_seq1, comp2077912_c0_seq1, comp2557878_c0_seq1, comp106878_c0_seq1, comp139172_c0_seq1, comp180874_c1_seq1, comp146468_c0_seq1, comp166998_c0_seq1, comp202526_c0_seq1
Sb04g020170.2	comp107795_c0_seq1
Sb04g020440.1	comp761542_c0_seq1
Sb04g020480.1	comp206905_c1_seq1, comp131349_c0_seq1, comp175731_c0_seq1, comp183997_c1_seq1
Sb04g020540.1	comp206655_c0_seq1
Sb04g020543.1	comp158683_c0_seq1
Sb04g020660.1	comp163807_c0_seq1
Sb04g020730.1	comp184140_c0_seq1
Sb04g020770.1	comp133131_c1_seq1
Sb04g021140.1	comp918874_c0_seq1
Sb04g021170.2	comp114083_c1_seq1
Sb04g021270.1	comp335285_c0_seq1
Sb04g021440.1	comp159938_c0_seq1, comp1634937_c0_seq1, comp1727302_c0_seq1
Sb04g021510.1	comp130172_c0_seq1, comp164614_c0_seq1
Sb04g021520.1	comp180790_c0_seq1
Sb04g021630.1	comp180664_c2_seq1
Sb04g021630.2	comp114537_c0_seq1, comp180664_c0_seq1, comp180664_c1_seq1
Sb04g021730.1	comp205601_c3_seq1
Sb04g021770.1	comp10492_c1_seq1, comp158810_c0_seq1
Sb04g021800.1	comp829578_c0_seq1, comp176093_c0_seq1
Sb04g021840.1	comp182685_c0_seq1
Sb04g021860.1	comp198983_c0_seq1
Sb04g022030.1	comp151878_c0_seq1
Sb04g022050.1	comp1386617_c0_seq1
Sb04g022060.1	comp148086_c0_seq1
Sb04g022070.1	comp147079_c0_seq1
Sb04g022090.1	comp172292_c0_seq1
Sb04g022100.1	comp8864_c0_seq1
Sb04g022290.1	comp392_c0_seq1, comp115095_c0_seq1, comp186195_c1_seq1
Sb04g022340.2	comp188275_c0_seq1
Sb04g022490.1	comp185667_c3_seq1
Sb04g022510.1	comp205792_c0_seq1
Sb04g022520.1	comp724789_c0_seq1
Sb04g022650.1	comp183128_c0_seq1
Sb04g022670.1	comp183050_c0_seq1
Sb04g022700.1	comp693702_c0_seq1, comp176206_c0_seq1
Sb04g022730.1	comp151700_c0_seq1, comp197893_c1_seq1
Sb04g022790.1	comp151597_c0_seq1
Sb04g022847.1	comp1346510_c0_seq1
Sb04g022860.1	comp166216_c0_seq1
Sb04g022980.1	comp187131_c0_seq1
Sb04g023000.1	comp1103374_c0_seq1, comp1280238_c0_seq1, comp171391_c0_seq1
Sb04g023040.1	comp1687064_c0_seq1
Sb04g023090.1	comp178795_c0_seq1
Sb04g023140.1	comp189513_c1_seq1
Sb04g023170.1	comp160614_c0_seq1
Sb04g023230.1	comp182999_c0_seq1, comp197212_c0_seq1
Sb04g023330.1	comp184183_c0_seq1
Sb04g023375.1	comp593378_c0_seq1
Sb04g023430.1	comp197051_c0_seq1
Sb04g023520.1	comp138506_c0_seq1
Sb04g023545.1	comp206856_c3_seq1
Sb04g023590.1	comp171257_c0_seq1
Sb04g023620.1	comp186277_c0_seq1
Sb04g023630.1	comp181658_c1_seq1
Sb04g023650.1	comp76869_c0_seq1
Sb04g023660.1	comp175064_c0_seq1
Sb04g023675.1	comp156644_c0_seq1
Sb04g023910.1	comp189857_c0_seq1
Sb04g023920.1	comp1350604_c0_seq1
Sb04g024410.1	comp128942_c0_seq1, comp1733462_c0_seq1
Sb04g024500.1	comp112826_c0_seq1
Sb04g024590.1	comp199214_c1_seq1
Sb04g024650.1	comp151780_c0_seq1
Sb04g024740.1	comp353174_c0_seq1
Sb04g024800.1	comp180497_c0_seq1
Sb04g025080.1	comp180983_c0_seq1, comp180983_c1_seq1
Sb04g025100.3	comp152330_c0_seq1
Sb04g025210.1	comp157822_c1_seq1
Sb04g025230.1	comp170668_c0_seq1
Sb04g025240.1	comp1186721_c0_seq1
Sb04g025245.1	comp177032_c0_seq1
Sb04g025280.1	comp1241710_c0_seq1
Sb04g025370.1	comp193821_c0_seq1
Sb04g025440.1	comp1806174_c0_seq1, comp148039_c0_seq1
Sb04g025460.1	comp189875_c0_seq1
Sb04g025470.1	comp195313_c0_seq1
Sb04g025600.1	comp150967_c1_seq1
Sb04g025725.1	comp147740_c0_seq1
Sb04g025790.1	comp95107_c0_seq1, comp185937_c0_seq1, comp199162_c0_seq1
Sb04g025830.1	comp1269929_c0_seq1
Sb04g025850.1	comp1355149_c0_seq1
Sb04g025980.1	comp169561_c0_seq1, comp187342_c1_seq1
Sb04g025990.1	comp158361_c0_seq1, comp206674_c0_seq1
Sb04g026000.1	comp142524_c0_seq1, comp184099_c8_seq1, comp184099_c6_seq1, comp189874_c1_seq1
Sb04g026010.1	comp109975_c0_seq1, comp159717_c0_seq1, comp195335_c2_seq1, comp391777_c0_seq1, comp782602_c0_seq1, comp189874_c0_seq1, comp203375_c0_seq1, comp203711_c1_seq1, comp194983_c0_seq1, comp202256_c0_seq1, comp206269_c1_seq1
Sb04g026030.1	comp4598_c0_seq1
Sb04g026070.1	comp202428_c1_seq1
Sb04g026080.1	comp202428_c0_seq1
Sb04g026260.1	comp189427_c9_seq1, comp184099_c10_seq1
Sb04g026260.2	comp189427_c1_seq1, comp176697_c2_seq1
Sb04g026300.1	comp200695_c1_seq1, comp200695_c0_seq1
Sb04g026360.1	comp27622_c0_seq1
Sb04g026380.1	comp182707_c0_seq1, comp205768_c1_seq1
Sb04g026390.1	comp179403_c0_seq1
Sb04g026470.1	comp124236_c0_seq1, comp184093_c0_seq1, comp184093_c1_seq1, comp175025_c0_seq1, comp181950_c1_seq1
Sb04g026506.1	comp180532_c0_seq1, comp180532_c1_seq1, comp180532_c2_seq1
Sb04g026580.1	comp206620_c0_seq1
Sb04g026740.1	comp138561_c0_seq1, comp1285266_c0_seq1
Sb04g026770.1	comp182183_c1_seq1
Sb04g026870.1	comp139151_c0_seq1
Sb04g026890.1	comp190266_c0_seq1
Sb04g027070.1	comp19854_c0_seq1
Sb04g027100.1	comp203668_c0_seq1
Sb04g027140.1	comp6135_c0_seq1
Sb04g027170.1	comp1959_c0_seq1, comp163550_c0_seq1, comp202927_c0_seq1, comp205693_c0_seq1, comp147312_c0_seq1, comp171228_c0_seq1, comp187014_c0_seq1, comp201232_c2_seq1, comp182237_c1_seq1
Sb04g027190.1	comp194643_c0_seq1
Sb04g027200.1	comp51134_c0_seq1
Sb04g027280.1	comp153424_c0_seq1
Sb04g027467.1	comp172079_c1_seq1, comp178575_c2_seq1
Sb04g027490.1	comp199837_c0_seq1, comp199837_c1_seq1
Sb04g027520.1	comp189325_c0_seq1, comp189325_c1_seq1
Sb04g027600.1	comp175019_c0_seq1
Sb04g027670.1	comp165630_c0_seq1
Sb04g027720.1	comp133462_c0_seq1
Sb04g027770.1	comp104739_c0_seq1, comp163110_c0_seq1
Sb04g027900.1	comp1004070_c0_seq1
Sb04g027980.1	comp193866_c0_seq1
Sb04g028010.1	comp59843_c0_seq1
Sb04g028040.1	comp10070_c0_seq1
Sb04g028120.1	comp196382_c0_seq1
Sb04g028150.1	comp4794_c0_seq1
Sb04g028250.1	comp204887_c1_seq1
Sb04g028360.1	comp730533_c0_seq1
Sb04g028560.1	comp1824517_c0_seq1
Sb04g028580.1	comp176095_c0_seq1
Sb04g028620.1	comp122245_c0_seq1, comp163027_c0_seq1
Sb04g028630.1	comp174905_c0_seq1
Sb04g028770.1	comp139098_c0_seq1
Sb04g028910.1	comp138140_c0_seq1
Sb04g028920.1	comp199531_c0_seq1
Sb04g029060.1	comp26439_c0_seq1
Sb04g029180.1	comp179120_c0_seq1
Sb04g029210.1	comp2666_c0_seq1
Sb04g029220.1	comp93066_c0_seq1
Sb04g029690.1	comp185016_c0_seq1
Sb04g029810.1	comp179382_c0_seq1
Sb04g029890.1	comp49766_c0_seq1, comp1423936_c0_seq1
Sb04g029920.2	comp163682_c0_seq1
Sb04g029980.1	comp176843_c0_seq1
Sb04g030030.1	comp2375518_c0_seq1
Sb04g030060.1	comp190424_c0_seq1
Sb04g030070.1	comp192107_c0_seq1
Sb04g030210.1	comp129547_c0_seq1
Sb04g030320.1	comp185699_c1_seq1
Sb04g030330.1	comp193320_c0_seq1
Sb04g030390.1	comp66565_c0_seq1
Sb04g030430.1	comp188157_c1_seq1, comp177568_c0_seq1
Sb04g030630.1	comp206995_c1_seq1, comp206995_c2_seq1
Sb04g030790.1	comp184956_c0_seq1
Sb04g030810.1	comp174748_c0_seq1
Sb04g030850.1	comp1258066_c0_seq1
Sb04g030870.1	comp146455_c0_seq1
Sb04g030895.1	comp1238976_c0_seq1
Sb04g030900.1	comp155781_c0_seq1
Sb04g030990.1	comp183150_c0_seq1
Sb04g031000.1	comp189868_c0_seq1
Sb04g031290.1	comp202868_c1_seq1
Sb04g031430.1	comp190550_c0_seq1
Sb04g031490.1	comp189411_c0_seq1
Sb04g031600.1	comp174696_c1_seq1
Sb04g031610.2	comp202935_c0_seq1
Sb04g031650.1	comp188433_c0_seq1, comp186790_c0_seq1, comp188433_c1_seq1
Sb04g031670.1	comp153757_c0_seq1
Sb04g031710.1	comp178035_c0_seq1, comp188573_c0_seq1
Sb04g031880.1	comp182642_c0_seq1
Sb04g031910.1	comp188857_c0_seq1
Sb04g031940.1	comp194013_c0_seq1
Sb04g032050.2	comp58139_c0_seq1
Sb04g032190.1	comp181839_c0_seq1
Sb04g032210.1	comp176819_c0_seq1
Sb04g032230.1	comp164771_c0_seq1
Sb04g032380.1	comp142035_c1_seq1, comp162494_c0_seq1, comp162494_c1_seq1, comp168367_c0_seq1
Sb04g032390.1	comp141158_c0_seq1, comp174269_c0_seq1
Sb04g032440.1	comp182625_c0_seq1, comp207809_c0_seq1
Sb04g032450.1	comp193855_c0_seq1
Sb04g032530.1	comp174035_c0_seq1
Sb04g032555.1	comp25983_c0_seq1, comp169957_c0_seq1
Sb04g032600.1	comp205312_c0_seq1
Sb04g032870.1	comp195088_c0_seq1
Sb04g032940.1	comp1243803_c0_seq1
Sb04g033030.1	comp78287_c0_seq1, comp205902_c1_seq1
Sb04g033100.1	comp192229_c1_seq1
Sb04g033170.1	comp172682_c0_seq1
Sb04g033190.1	comp175093_c0_seq1
Sb04g033270.1	comp170994_c0_seq1
Sb04g033290.1	comp189945_c0_seq1
Sb04g033310.1	comp101153_c0_seq1
Sb04g033360.1	comp160692_c0_seq1
Sb04g033380.1	comp168988_c0_seq1
Sb04g033390.1	comp95194_c0_seq1
Sb04g033600.1	comp1158492_c0_seq1, comp179774_c0_seq1, comp160836_c0_seq1
Sb04g033820.1	comp184486_c0_seq1
Sb04g033970.1	comp180971_c0_seq1
Sb04g034100.1	comp167790_c1_seq1
Sb04g034120.1	comp140867_c0_seq1
Sb04g034230.1	comp71360_c0_seq1
Sb04g034310.1	comp153176_c0_seq1
Sb04g034350.1	comp166610_c0_seq1
Sb04g034460.1	comp193067_c0_seq1, comp144196_c1_seq1, comp193067_c1_seq1, comp206560_c1_seq1
Sb04g034470.1	comp185257_c0_seq1
Sb04g034500.1	comp172559_c0_seq1
Sb04g034680.1	comp169194_c0_seq1
Sb04g034760.1	comp201250_c0_seq1
Sb04g034765.1	comp3858_c0_seq1
Sb04g034930.1	comp175573_c0_seq1
Sb04g034970.1	comp870904_c0_seq1
Sb04g035080.1	comp184592_c0_seq1
Sb04g035100.1	comp1380219_c0_seq1, comp140890_c0_seq1
Sb04g035170.1	comp168499_c0_seq1
Sb04g035220.1	comp8185_c1_seq1
Sb04g035360.1	comp127638_c0_seq1, comp174056_c0_seq1, comp178724_c0_seq1, comp1232208_c0_seq1, comp178724_c1_seq1
Sb04g035400.1	comp201809_c1_seq1
Sb04g035460.1	comp43232_c0_seq1, comp125987_c0_seq1
Sb04g035465.1	comp188267_c0_seq1
Sb04g035470.1	comp173856_c0_seq1
Sb04g035480.1	comp70632_c0_seq1, comp129489_c0_seq1, comp129489_c2_seq1, comp162398_c0_seq1, comp1294902_c0_seq1, comp4046322_c0_seq1, comp163818_c0_seq1, comp178381_c3_seq1, comp182053_c2_seq1, comp178381_c2_seq1
Sb04g035490.1	comp178705_c2_seq1
Sb04g035570.1	comp135231_c0_seq1
Sb04g035600.1	comp195672_c0_seq1
Sb04g035716.1	comp176208_c0_seq1
[truncated: 1,801 more rows]
