# Supplementary material for: De Novo Assembly and Transcriptome Analysis of Contrasting Sugarcane Varieties
Source: PLoS One. 2014 Feb 11;9(2):e88462. doi: 10.1371/journal.pone.0088462 (PMC3921171; doi:10.1371/journal.pone.0088462)
Supplement: Text S4 — List of 18,910 putative sugarcane ncRNAs with high coverage in the sorghum genome. (TXT) [file pone.0088462.s005.txt]

Transcript	Coverage	Sorghum chromosome	Begin	End
comp1000368_c0_seq1	91.47	chromosome_1	66002976	66003326
comp1000400_c0_seq1	89.23	chromosome_1	64606520	64606822
comp1000540_c0_seq1	87.82	chromosome_10	52677460	52677841
comp100117_c0_seq1	89.48	chromosome_2	68791882	68792354
comp100156_c0_seq1	99.76	chromosome_10	44644957	44645438
comp1001728_c0_seq1	99.87	chromosome_1	7571766	7572473
comp100173_c0_seq1	72.28	chromosome_3	6127153	6127478
comp1001807_c0_seq1	99.73	chromosome_4	61323147	61328764
comp1002002_c0_seq1	83.38	chromosome_2	14566741	14567006
comp10022_c0_seq1	91.24	chromosome_9	58995490	58995801
comp100346_c0_seq1	92.50	chromosome_3	30348845	30349202
comp10035_c0_seq1	98.36	chromosome_3	58743571	58743937
comp1003627_c0_seq1	99.79	chromosome_3	52036047	52037381
comp10036_c0_seq1	99.70	chromosome_8	50388260	50388615
comp100385_c0_seq1	99.75	chromosome_1	60837745	60838151
comp1004204_c0_seq1	95.36	chromosome_5	53560536	57565501
comp10044_c0_seq1	94.74	chromosome_1	27516714	27517013
comp1004727_c0_seq1	99.73	chromosome_7	60612348	60612604
comp1004948_c0_seq1	87.12	chromosome_3	63151528	63151904
comp1005162_c0_seq1	90.99	chromosome_6	57772782	57773204
comp1005946_c0_seq1	99.80	chromosome_4	57779174	57779696
comp10061_c0_seq1	83.65	chromosome_5	56883368	56883593
comp1006237_c0_seq1	99.72	chromosome_1	65400084	65400470
comp10072_c0_seq1	83.66	chromosome_6	41972903	41973650
comp1007374_c0_seq1	99.67	chromosome_3	63987567	63987858
comp1007892_c0_seq1	91.88	chromosome_8	1936265	1936504
comp1009367_c0_seq1	81.68	chromosome_2	59799099	59799371
comp1009803_c0_seq1	99.70	chromosome_10	48108234	48108610
comp1010188_c0_seq1	99.69	chromosome_7	61957880	61958817
comp1010710_c0_seq1	70.82	chromosome_10	41810056	41810271
comp101216_c0_seq1	92.84	chromosome_5	1458099	1458645
comp1012528_c0_seq1	99.80	chromosome_1	6069699	6070201
comp1013177_c0_seq1	96.74	chromosome_4	13901680	13902195
comp10131_c0_seq1	99.70	chromosome_5	6239628	6240203
comp10149_c0_seq1	99.69	chromosome_3	3835046	3835383
comp101510_c0_seq1	99.76	chromosome_6	56442696	56443132
comp10151_c0_seq1	94.00	chromosome_1	59722323	59722607
comp10151_c1_seq1	94.67	chromosome_1	59722027	59722338
comp1016436_c0_seq1	82.30	chromosome_1	71529449	71529680
comp1016602_c0_seq1	99.70	chromosome_7	2935747	2936078
comp101764_c0_seq1	99.82	chromosome_7	63277133	63277599
comp1017679_c0_seq1	82.69	chromosome_3	4221012	4221463
comp1017781_c0_seq1	99.40	chromosome_5	4788751	4789097
comp101787_c0_seq1	94.17	chromosome_9	52157195	52157503
comp101788_c0_seq1	98.99	chromosome_7	8811268	8811935
comp1019188_c0_seq1	99.76	chromosome_4	16407301	16407726
comp101966_c0_seq1	79.80	chromosome_10	43159061	43160052
comp102093_c0_seq1	99.80	chromosome_3	11537240	11537740
comp1021333_c0_seq1	92.11	chromosome_4	47430050	47430350
comp1022031_c0_seq1	99.81	chromosome_4	56869671	56870194
comp102248_c0_seq1	99.73	chromosome_6	46858166	46859249
comp1022768_c0_seq1	87.67	chromosome_3	65198704	65199177
comp10231_c0_seq1	99.75	chromosome_7	16531019	16531404
comp1023327_c0_seq1	99.77	chromosome_3	55654537	55654980
comp1023454_c0_seq1	84.94	chromosome_1	49708969	49709307
comp1023747_c0_seq1	99.68	chromosome_2	8750260	8750601
comp1023851_c0_seq1	99.68	chromosome_3	52824916	52825224
comp10241_c0_seq1	94.78	chromosome_5	19627128	19627444
comp1024398_c0_seq1	80.59	chromosome_8	1081531	1081766
comp10246_c0_seq1	95.67	chromosome_5	34612736	34613113
comp102475_c0_seq1	83.18	chromosome_8	47301606	47301969
comp10250_c0_seq1	91.70	chromosome_9	48688668	48689091
comp102566_c0_seq1	91.38	chromosome_9	22422353	22422671
comp10256_c1_seq1	97.63	chromosome_3	72089779	72090243
comp1025900_c0_seq1	99.82	chromosome_6	61245404	61245944
comp10259_c0_seq1	89.71	chromosome_10	303731	304086
comp10262_c1_seq1	78.37	chromosome_1	73812418	73812661
comp1027583_c0_seq1	93.08	chromosome_2	71545651	71545934
comp1027_c0_seq1	99.68	chromosome_6	51048469	51048783
comp1028665_c0_seq1	99.70	chromosome_1	50882693	50883026
comp1029015_c0_seq1	77.63	chromosome_2	70105839	70110082
comp1029219_c0_seq1	99.74	chromosome_1	59966596	59966992
comp102923_c0_seq1	95.99	chromosome_1	21753423	21753765
comp10302_c0_seq1	99.72	chromosome_7	59563951	59564307
comp1030353_c0_seq1	99.69	chromosome_7	59420877	59421155
comp10303_c0_seq1	94.12	chromosome_2	2118036	2118402
comp10308_c0_seq1	99.67	chromosome_1	6683516	60871735
comp1033902_c0_seq1	70.73	chromosome_10	3041220	3041566
comp103397_c0_seq1	77.60	chromosome_1	2936367	2937134
comp10345_c0_seq1	94.95	chromosome_6	51295222	51295633
comp103509_c0_seq1	98.11	chromosome_3	70685678	70686342
comp103617_c0_seq1	71.51	chromosome_9	1635258	47328949
comp103626_c0_seq1	97.81	chromosome_5	19629382	19634550
comp103661_c0_seq1	99.70	chromosome_1	8375083	8375434
comp103687_c0_seq1	99.69	chromosome_4	44827592	44828175
comp103736_c0_seq1	99.73	chromosome_2	979542	979882
comp1037554_c0_seq1	99.75	chromosome_4	59701289	59701631
comp1038003_c0_seq1	82.66	chromosome_7	6249132	6249660
comp10380_c0_seq1	81.10	chromosome_8	42530216	42530561
comp103821_c0_seq1	96.26	chromosome_2	796894	797399
comp103822_c0_seq1	99.80	chromosome_2	1425864	1426333
comp103832_c0_seq1	77.67	chromosome_4	51949624	51949863
comp103848_c0_seq1	99.77	chromosome_10	3459500	7328134
comp103948_c0_seq1	99.80	chromosome_3	50563777	50564275
comp103989_c0_seq1	95.01	chromosome_4	2969668	2970029
comp1040159_c0_seq1	79.95	chromosome_1	68489932	68490268
comp104019_c0_seq1	88.06	chromosome_1	27514155	27514559
comp1040434_c0_seq1	96.93	chromosome_2	2731758	2732203
comp104044_c0_seq1	97.03	chromosome_3	25740098	25740533
comp104092_c0_seq1	99.72	chromosome_1	40151455	40151811
comp104098_c0_seq1	99.78	chromosome_8	968040	968471
comp104101_c0_seq1	93.57	chromosome_8	41759731	41760295
comp104142_c0_seq1	96.13	chromosome_2	6710148	6710554
comp104149_c0_seq1	77.85	chromosome_8	47831420	47831680
comp104150_c1_seq1	72.08	chromosome_1	17929199	17929421
comp104160_c0_seq1	90.58	chromosome_2	64769008	64769272
comp104165_c0_seq1	99.81	chromosome_6	57903225	57903868
comp104171_c0_seq1	77.08	chromosome_1	60413792	60414028
comp104172_c0_seq1	71.08	chromosome_2	62545138	62545386
comp104180_c0_seq1	87.26	chromosome_2	67543208	67544013
comp104183_c0_seq1	72.46	chromosome_1	1960672	1961274
comp104194_c0_seq1	99.71	chromosome_1	9456679	9456928
comp104207_c0_seq1	96.32	chromosome_4	59019722	59020190
comp104242_c0_seq1	81.59	chromosome_2	70071644	70071988
comp104251_c0_seq1	75.34	chromosome_4	53772224	53772549
comp104360_c0_seq1	90.54	chromosome_7	18217218	18217598
comp104378_c0_seq1	99.82	chromosome_4	2590388	2590984
comp104420_c0_seq1	99.74	chromosome_1	71513132	71513679
comp104459_c0_seq1	99.76	chromosome_4	61247012	61247379
comp104487_c0_seq1	95.56	chromosome_3	9911518	9911914
comp104497_c0_seq1	79.67	chromosome_4	50904819	50905255
comp104518_c0_seq1	97.01	chromosome_1	73530952	73531533
comp104532_c0_seq1	99.67	chromosome_1	63304173	63304470
comp104540_c0_seq1	99.83	chromosome_9	55379382	55379979
comp104548_c0_seq1	77.76	chromosome_4	6679594	6679956
comp104575_c0_seq1	92.03	chromosome_1	833805	834228
comp104590_c0_seq1	99.73	chromosome_1	9658437	9658822
comp10459_c0_seq1	99.71	chromosome_4	7534117	7534526
comp104607_c0_seq1	99.76	chromosome_6	56700447	56700872
comp104613_c0_seq1	99.77	chromosome_1	19160535	19160974
comp104643_c0_seq1	93.97	chromosome_8	14130037	14130686
comp104668_c0_seq1	72.76	chromosome_2	65331527	65331963
comp104673_c0_seq1	87.55	chromosome_2	71723213	71723622
comp104684_c0_seq1	88.73	chromosome_7	25266584	25266954
comp104702_c0_seq1	96.62	chromosome_2	59760438	59762096
comp104724_c0_seq1	92.82	chromosome_1	62136001	62136852
comp104725_c0_seq1	99.68	chromosome_9	49010048	49010390
comp10472_c0_seq1	79.35	chromosome_2	72697319	72697609
comp104745_c0_seq1	72.10	chromosome_3	67155465	67156092
comp104748_c0_seq1	91.75	chromosome_4	3796734	3797251
comp104757_c0_seq1	99.69	chromosome_9	5290537	5290857
comp104801_c0_seq1	81.87	chromosome_3	5788807	5789439
comp104851_c0_seq1	93.31	chromosome_10	58613012	58613570
comp104871_c0_seq1	99.69	chromosome_9	52289739	52290064
comp104883_c0_seq1	81.07	chromosome_6	60329895	60330463
comp1048991_c0_seq1	99.67	chromosome_2	75590180	75590534
comp104899_c0_seq1	99.69	chromosome_2	14133164	14133494
comp104908_c0_seq1	99.78	chromosome_2	18750819	18751591
comp1049266_c0_seq1	77.27	chromosome_2	16257887	16258123
comp104926_c0_seq1	99.69	chromosome_9	55540010	55540331
comp1049471_c0_seq1	99.67	chromosome_3	8971267	8971572
comp1049524_c0_seq1	99.69	chromosome_1	1371968	1372500
comp104954_c0_seq1	99.77	chromosome_6	46138246	46138622
comp104964_c0_seq1	82.75	chromosome_7	62649998	62650281
comp104975_c0_seq1	99.69	chromosome_1	50973366	50973685
comp104979_c0_seq1	99.75	chromosome_10	6219432	6219815
comp1049_c0_seq1	87.33	chromosome_4	49382091	49382382
comp105005_c0_seq1	99.68	chromosome_6	60304907	60305284
comp105034_c0_seq1	99.72	chromosome_6	52111351	52111703
comp105038_c0_seq1	99.86	chromosome_1	53808265	53808970
comp105043_c0_seq1	99.83	chromosome_4	59830018	59830594
comp1050455_c0_seq1	80.30	chromosome_1	52277555	52277871
comp105071_c0_seq1	79.35	chromosome_10	51411859	51412188
comp105081_c0_seq1	93.65	chromosome_8	1152209	6117765
comp105089_c0_seq1	76.20	chromosome_3	6012430	6012743
comp105100_c0_seq1	99.79	chromosome_5	7188236	7188687
comp1051015_c0_seq1	99.81	chromosome_9	58324530	58325066
comp105115_c0_seq1	73.22	chromosome_4	16113680	16113936
comp105127_c0_seq1	87.21	chromosome_2	75557366	75557564
comp105134_c0_seq1	89.00	chromosome_3	63676420	63676952
comp105143_c0_seq1	99.72	chromosome_9	38825382	38825717
comp105155_c0_seq1	99.85	chromosome_2	14792318	14793136
comp10515_c0_seq1	95.91	chromosome_7	64039064	64039619
comp1051713_c0_seq1	87.53	chromosome_8	2945247	2945672
comp1051776_c0_seq1	84.37	chromosome_6	50203512	50203870
comp1051976_c0_seq1	89.29	chromosome_8	53282994	53283364
comp1051998_c0_seq1	83.08	chromosome_2	68934760	68935141
comp1051_c0_seq1	96.90	chromosome_8	2653838	2654146
comp1052015_c0_seq1	76.16	chromosome_4	60997886	60998167
comp105217_c0_seq1	76.81	chromosome_6	61469005	61469330
comp1052306_c0_seq1	99.72	chromosome_8	44729678	44730033
comp1052315_c0_seq1	94.43	chromosome_6	7471720	7472200
comp1052393_c0_seq1	91.24	chromosome_2	65768827	65769226
comp1052394_c0_seq1	97.35	chromosome_10	56955816	56956166
comp105248_c0_seq1	99.83	chromosome_2	4324516	4325057
comp1052606_c0_seq1	81.55	chromosome_1	68348886	68349315
comp105276_c0_seq1	87.66	chromosome_4	59357805	59358083
comp1052780_c0_seq1	96.10	chromosome_3	5075668	5075998
comp105280_c0_seq1	81.28	chromosome_7	57079481	57080026
comp1053318_c0_seq1	98.37	chromosome_8	43317143	43317432
comp1053455_c0_seq1	87.31	chromosome_9	4350133	4350411
comp1053521_c0_seq1	92.46	chromosome_4	63331770	63332309
comp1053563_c0_seq1	71.15	chromosome_8	5594003	5594226
comp1054039_c0_seq1	99.82	chromosome_3	7289080	7289628
comp1054063_c0_seq1	89.49	chromosome_5	3063563	3063851
comp1054136_c0_seq1	99.73	chromosome_9	56683374	56683722
comp105429_c0_seq1	99.75	chromosome_1	16628187	16628822
comp105441_c0_seq1	99.69	chromosome_1	11638662	11638980
comp1054642_c0_seq1	95.60	chromosome_5	42645900	42646313
comp1054791_c0_seq1	99.75	chromosome_4	60967954	60971476
comp105549_c0_seq1	99.70	chromosome_1	8002123	8002494
comp1055643_c0_seq1	98.36	chromosome_9	53405536	53405803
comp105567_c0_seq1	93.12	chromosome_4	13879065	13879623
comp105568_c0_seq1	83.56	chromosome_1	68559884	68560180
comp105622_c0_seq1	99.72	chromosome_9	52273192	52273544
comp105658_c0_seq1	79.12	chromosome_2	47740110	47740613
comp10571_c0_seq1	98.25	chromosome_10	56635320	56635657
comp105721_c0_seq1	90.20	chromosome_9	59525516	59525829
comp1057495_c0_seq1	84.62	chromosome_9	46495089	46495442
comp105752_c0_seq1	90.03	chromosome_3	52385101	52385449
comp105772_c0_seq1	87.02	chromosome_1	70248680	70248960
comp105785_c0_seq1	99.67	chromosome_8	3000452	3000739
comp1057959_c0_seq1	93.76	chromosome_8	6070546	6070842
comp105805_c0_seq1	99.74	chromosome_1	3866625	3867001
comp105817_c0_seq1	99.80	chromosome_9	59211445	59211961
comp105824_c0_seq1	99.22	chromosome_6	48670146	48670519
comp1058373_c0_seq1	94.82	chromosome_6	40784804	40785146
comp1058394_c0_seq1	99.83	chromosome_2	70481193	70481655
comp10585_c0_seq1	99.69	chromosome_9	5504926	5505221
comp105866_c0_seq1	87.50	chromosome_3	74052501	74052850
comp105872_c0_seq1	83.37	chromosome_9	46394828	46395228
comp1059108_c0_seq1	97.22	chromosome_3	11130785	11131266
comp105919_c0_seq1	74.44	chromosome_3	1752287	1752597
comp1059204_c0_seq1	99.67	chromosome_8	50192960	50506275
comp1059384_c0_seq1	99.67	chromosome_6	62190503	62191162
comp105954_c0_seq1	75.69	chromosome_9	56255198	56255601
comp105966_c0_seq1	99.70	chromosome_7	68589	68919
comp1059694_c0_seq1	99.70	chromosome_8	3930035	3930383
comp105971_c0_seq1	99.75	chromosome_2	45149119	45149508
comp1059819_c0_seq1	99.76	chromosome_3	25726871	25727280
comp10601_c0_seq1	93.75	chromosome_4	52212864	52213238
comp1060316_c0_seq1	99.38	chromosome_2	75395214	75395532
comp1060414_c0_seq1	94.57	chromosome_9	5628192	5628920
comp106070_c0_seq1	99.73	chromosome_1	22982613	22982941
comp106099_c0_seq1	75.52	chromosome_4	51876101	51876478
comp1061043_c0_seq1	99.76	chromosome_9	58637946	58638359
comp106108_c0_seq1	99.77	chromosome_1	53732268	53732766
comp106112_c0_seq1	95.14	chromosome_4	49623044	49623360
comp106131_c0_seq1	99.69	chromosome_1	30748006	30748302
comp106142_c0_seq1	99.86	chromosome_2	66050537	66051237
comp106157_c0_seq1	95.51	chromosome_5	46108739	46109064
comp1061593_c0_seq1	87.46	chromosome_1	41331713	41332001
comp1061740_c0_seq1	99.73	chromosome_3	11131997	11132374
comp106177_c0_seq1	99.71	chromosome_10	4208289	4208629
comp1061881_c0_seq1	94.05	chromosome_8	38974915	38975452
comp1062355_c0_seq1	99.71	chromosome_10	60749542	60749891
comp1062376_c0_seq1	99.80	chromosome_2	8050498	8050999
comp106240_c0_seq1	99.80	chromosome_9	2343258	2343706
comp106251_c0_seq1	71.91	chromosome_4	47326624	47326910
comp106256_c0_seq1	87.46	chromosome_1	59712984	59713259
comp106265_c0_seq1	76.72	chromosome_3	56943420	56943668
comp10626_c0_seq1	99.82	chromosome_2	64373219	64373762
comp1062755_c0_seq1	87.67	chromosome_1	53898669	53900864
comp1062762_c0_seq1	89.51	chromosome_2	56039984	56040351
comp106278_c0_seq1	99.78	chromosome_1	59962796	59963241
comp106281_c0_seq1	83.96	chromosome_3	63255490	63256066
comp106297_c0_seq1	77.54	chromosome_6	30956817	30957173
comp106333_c0_seq1	81.55	chromosome_1	13174532	13174905
comp1063413_c0_seq1	88.67	chromosome_7	50263834	50264116
comp106342_c0_seq1	99.72	chromosome_3	6111757	6112120
comp106345_c0_seq1	94.57	chromosome_4	10714373	10714658
comp106355_c0_seq1	94.44	chromosome_1	59085092	59085382
comp106390_c0_seq1	99.68	chromosome_3	70117472	70117803
comp106400_c0_seq1	99.78	chromosome_3	39417100	39417569
comp1064334_c0_seq1	86.47	chromosome_3	61040249	61040601
comp106453_c0_seq1	99.77	chromosome_3	66538041	66538481
comp106455_c0_seq1	91.95	chromosome_2	9044670	9044958
comp106458_c0_seq1	94.92	chromosome_3	8972195	8972824
comp106462_c0_seq1	96.04	chromosome_1	7707495	68346519
comp1064698_c0_seq1	99.75	chromosome_3	45570510	45570878
comp106518_c0_seq1	99.89	chromosome_10	55636063	55637194
comp106544_c0_seq1	99.70	chromosome_9	505096	505413
comp106554_c0_seq1	99.74	chromosome_10	60422024	60422395
comp106558_c0_seq1	99.79	chromosome_10	55061192	55061780
comp106559_c0_seq1	87.08	chromosome_9	283805	285572
comp1065730_c0_seq1	91.67	chromosome_2	75827123	75827600
comp1065801_c0_seq1	92.47	chromosome_2	66725496	66725846
comp106587_c0_seq1	99.79	chromosome_1	50469862	50470338
comp106594_c0_seq1	80.36	chromosome_1	64378191	64378655
comp1066068_c0_seq1	86.77	chromosome_8	1065	1389
comp106621_c0_seq1	87.63	chromosome_5	2565196	2565526
comp1066336_c0_seq1	99.69	chromosome_1	19201255	19201554
comp1066395_c0_seq1	99.72	chromosome_7	56456416	56456782
comp1066424_c0_seq1	99.69	chromosome_4	60891604	60891974
comp106659_c0_seq1	86.54	chromosome_7	13329986	13330263
comp106665_c0_seq1	97.05	chromosome_6	25947370	25947858
comp106676_c0_seq1	99.75	chromosome_4	60128065	60128472
comp1066818_c0_seq1	91.59	chromosome_2	71217783	71218191
comp106693_c0_seq1	96.94	chromosome_4	2437968	2438827
comp106694_c0_seq1	99.74	chromosome_3	64460146	64460557
comp106715_c0_seq1	97.79	chromosome_7	56415861	56416208
comp106719_c0_seq1	94.12	chromosome_10	20422810	20423120
comp106731_c0_seq1	99.76	chromosome_10	54572196	54572833
comp1067377_c0_seq1	91.36	chromosome_1	69860851	69861140
comp106742_c0_seq1	93.95	chromosome_5	925319	925747
comp1067502_c0_seq1	99.69	chromosome_9	4118970	4119610
comp106761_c0_seq1	81.33	chromosome_9	46352208	46352411
comp106764_c0_seq1	99.67	chromosome_4	50364492	50364814
comp106801_c0_seq1	94.63	chromosome_1	59137771	59138104
comp106821_c0_seq1	99.80	chromosome_2	71062967	71063502
comp106833_c0_seq1	93.15	chromosome_1	68632385	68632936
comp1068372_c0_seq1	93.56	chromosome_6	47018704	47019206
comp106843_c0_seq1	76.54	chromosome_1	47818532	47818788
comp106857_c0_seq1	93.05	chromosome_4	65738995	65739612
comp1068645_c0_seq1	97.33	chromosome_8	842674	842974
comp106866_c0_seq1	98.07	chromosome_1	72767810	72769372
comp1068807_c0_seq1	99.75	chromosome_6	59930725	59931123
comp1068834_c0_seq1	91.06	chromosome_1	49679340	49679617
comp1068887_c0_seq1	99.69	chromosome_3	56898212	56898422
comp106888_c0_seq1	99.84	chromosome_9	6043892	6044529
comp106905_c0_seq1	96.11	chromosome_3	58593283	58594170
comp1069419_c0_seq1	99.74	chromosome_2	74224973	74225332
comp106953_c0_seq1	92.77	chromosome_9	4327717	4328035
comp1069553_c0_seq1	92.82	chromosome_6	55159028	55159360
comp106956_c0_seq1	99.76	chromosome_6	41334928	41335352
comp10696_c0_seq1	81.40	chromosome_1	9119007	9119296
comp106975_c0_seq1	99.75	chromosome_10	1155652	1156052
comp106977_c0_seq1	96.84	chromosome_6	5777140	5777722
comp106982_c0_seq1	99.82	chromosome_9	6400310	6400858
comp106987_c0_seq1	89.97	chromosome_8	4712055	4712362
comp10699_c0_seq1	79.39	chromosome_5	52756877	52758399
comp1070157_c0_seq1	99.72	chromosome_4	14186882	14187237
comp1070510_c0_seq1	86.61	chromosome_2	2790645	2790944
comp107053_c0_seq1	73.96	chromosome_4	7460294	7460560
comp107058_c0_seq1	80.92	chromosome_2	63278466	63278710
comp1070640_c0_seq1	99.75	chromosome_7	61185514	61185894
comp1070655_c0_seq1	99.69	chromosome_6	61942419	61942743
comp107085_c0_seq1	99.70	chromosome_9	51841266	51841586
comp107094_c0_seq1	95.45	chromosome_1	64372729	64373052
comp107097_c0_seq1	81.25	chromosome_2	22461078	22461344
comp1071121_c0_seq1	99.76	chromosome_1	73568034	73568450
comp1071253_c0_seq1	75.00	chromosome_2	68726717	68727785
comp1071473_c0_seq1	87.71	chromosome_5	3113481	3113739
comp1071665_c0_seq1	99.69	chromosome_9	572905	573224
comp1071757_c0_seq1	99.67	chromosome_3	8215772	8216061
comp1071798_c0_seq1	99.69	chromosome_9	5532053	5532371
comp107210_c0_seq1	75.46	chromosome_7	2914959	2915231
comp107235_c0_seq1	97.23	chromosome_6	59454341	59454627
comp107245_c0_seq1	98.77	chromosome_2	49001166	49001799
comp107253_c0_seq1	94.27	chromosome_4	1532680	1533155
comp1072651_c0_seq1	99.76	chromosome_2	8704237	8704670
comp107286_c0_seq1	94.38	chromosome_9	56987580	56988039
comp107287_c0_seq1	99.73	chromosome_10	1623507	1623911
comp107340_c0_seq1	99.67	chromosome_4	2061561	2061871
comp107341_c0_seq1	99.74	chromosome_10	47111071	47111386
comp107342_c0_seq1	99.69	chromosome_1	60849477	60849782
comp1073676_c0_seq1	99.69	chromosome_3	61739932	61740192
comp107383_c0_seq1	99.74	chromosome_3	12671061	12671442
comp107393_c0_seq1	95.18	chromosome_2	44073881	44074196
comp107407_c0_seq1	70.40	chromosome_1	10599296	10599990
comp107422_c0_seq1	96.24	chromosome_1	3213704	3216973
comp1074610_c0_seq1	99.68	chromosome_1	2362053	2362372
comp107481_c0_seq1	98.14	chromosome_2	57562147	57562524
comp1074841_c0_seq1	99.77	chromosome_6	56882105	56882542
comp107503_c0_seq1	97.19	chromosome_4	61645941	61646554
comp1075115_c0_seq1	95.47	chromosome_1	69032781	69033096
comp107517_c0_seq1	99.78	chromosome_2	74177396	74177843
comp107559_c0_seq1	79.91	chromosome_10	8064366	8064708
comp1075637_c0_seq1	88.95	chromosome_7	1637893	1638422
comp107568_c0_seq1	99.71	chromosome_3	69637797	69638122
comp1075697_c0_seq1	78.16	chromosome_5	60234741	60241405
comp1076059_c0_seq1	97.12	chromosome_4	58433700	58434181
comp107605_c0_seq1	99.74	chromosome_3	52213403	52213796
comp107613_c0_seq1	90.31	chromosome_8	37875811	37876365
comp107615_c0_seq1	99.82	chromosome_2	68796006	68796540
comp107644_c0_seq1	82.12	chromosome_2	68672837	68673032
comp1076465_c0_seq1	88.06	chromosome_3	48346993	48347271
comp107647_c0_seq1	87.97	chromosome_2	60935912	60936170
comp107687_c0_seq1	99.72	chromosome_1	17808830	17809180
comp107698_c0_seq1	71.10	chromosome_10	55285245	55285519
comp1076_c0_seq1	99.70	chromosome_4	64025805	64026106
comp107714_c0_seq1	89.34	chromosome_2	50012659	50012791
comp107716_c0_seq1	99.71	chromosome_10	5079861	5080205
comp107723_c0_seq1	99.69	chromosome_4	62884256	62884533
comp107728_c0_seq1	79.87	chromosome_4	58928160	58928529
comp1077359_c0_seq1	99.79	chromosome_9	57585267	57585762
comp1077409_c0_seq1	70.06	chromosome_4	54648253	54648517
comp107741_c0_seq1	98.99	chromosome_1	68571519	68572059
comp1077537_c0_seq1	92.70	chromosome_9	49148747	49149125
comp107772_c0_seq1	95.11	chromosome_1	66828102	66828411
comp107797_c0_seq1	87.62	chromosome_1	18901181	18907022
comp107807_c0_seq1	93.47	chromosome_8	4606261	4606631
comp107856_c0_seq1	89.09	chromosome_3	51183492	51183853
comp107861_c0_seq1	99.78	chromosome_4	7460752	7461174
comp1078640_c0_seq1	97.18	chromosome_3	62346062	62346421
comp107880_c0_seq1	91.32	chromosome_6	47011506	47011956
comp107890_c0_seq1	99.74	chromosome_4	2026093	2026479
comp107899_c0_seq1	99.72	chromosome_1	62277571	62277925
comp1079018_c0_seq1	83.23	chromosome_6	49246012	49246527
comp1079042_c0_seq1	99.76	chromosome_5	12083981	12084378
comp107919_c0_seq1	93.54	chromosome_9	21487143	21487312
comp107942_c0_seq1	72.99	chromosome_2	62213034	62213291
comp107952_c0_seq1	99.81	chromosome_3	2147926	2148458
comp107956_c0_seq1	94.84	chromosome_1	71320216	71320694
comp107961_c0_seq1	99.72	chromosome_1	64104277	64104621
comp107978_c0_seq1	99.69	chromosome_1	1716554	1716838
comp1079869_c0_seq1	99.77	chromosome_3	60030805	60031244
comp107987_c0_seq1	99.73	chromosome_6	48118592	48118946
comp1079926_c0_seq1	92.01	chromosome_9	2284957	2790986
comp1080024_c0_seq1	93.62	chromosome_3	61286794	61287210
comp108017_c0_seq1	83.80	chromosome_10	60614447	60614897
comp108070_c0_seq1	99.68	chromosome_4	65696615	65696919
comp1080979_c0_seq1	95.49	chromosome_6	60765486	60765825
comp108194_c0_seq1	99.72	chromosome_4	9842539	9842886
comp108202_c0_seq1	99.71	chromosome_3	31620583	31620925
comp108204_c0_seq1	99.79	chromosome_2	66945672	66946151
comp108211_c0_seq1	99.79	chromosome_6	58830337	58830800
comp108212_c0_seq1	98.57	chromosome_2	62686037	62686626
comp108219_c0_seq1	95.31	chromosome_3	68148883	68149284
comp1082342_c0_seq1	99.74	chromosome_4	3209120	3209463
comp108245_c0_seq1	82.30	chromosome_9	1715618	1716377
comp108253_c0_seq1	96.75	chromosome_3	69104742	69105239
comp1082583_c0_seq1	82.27	chromosome_5	13723481	13724424
comp108264_c0_seq1	90.14	chromosome_2	8267338	8267718
comp1082672_c0_seq1	91.79	chromosome_2	70620191	70620505
comp1082688_c0_seq1	89.31	chromosome_8	45244823	45245090
comp108289_c0_seq1	91.84	chromosome_9	58198518	58199257
comp108304_c0_seq1	99.83	chromosome_2	4829086	4829682
comp108328_c0_seq1	86.77	chromosome_9	56450330	56450678
comp108329_c0_seq1	97.94	chromosome_10	58311460	58311953
comp108378_c0_seq1	92.33	chromosome_9	511381	512022
comp108389_c0_seq1	89.04	chromosome_6	27704508	27705625
comp108395_c0_seq1	99.68	chromosome_3	14396059	14396368
comp1084220_c0_seq1	99.68	chromosome_1	1842606	65032028
comp108436_c0_seq1	79.92	chromosome_10	1481396	1481826
comp108528_c0_seq1	87.03	chromosome_3	55782034	64162441
comp1085749_c0_seq1	88.02	chromosome_2	59857497	59857867
comp108587_c0_seq1	90.43	chromosome_1	9167112	9167421
comp1085946_c0_seq1	97.88	chromosome_1	55684271	55685011
comp108613_c0_seq1	98.06	chromosome_3	72007259	72007695
comp108626_c0_seq1	99.79	chromosome_4	5014044	5014962
comp10867_c0_seq1	81.87	chromosome_1	9380131	9380555
comp108680_c0_seq1	99.69	chromosome_1	8539195	8539540
comp108695_c0_seq1	99.71	chromosome_7	62207699	62208050
comp108791_c0_seq1	77.54	chromosome_4	15941178	15941428
comp108795_c0_seq1	99.83	chromosome_3	61127645	61128192
comp108798_c0_seq1	99.67	chromosome_9	55985993	55986248
comp1088039_c0_seq1	99.74	chromosome_3	15241095	15241455
comp108809_c0_seq1	99.71	chromosome_5	58823425	58823739
comp108810_c0_seq1	86.98	chromosome_2	57964686	57965228
comp108815_c0_seq1	99.74	chromosome_5	58829978	58830367
comp108817_c0_seq1	95.30	chromosome_1	54311764	54317912
comp108818_c0_seq1	99.89	chromosome_2	62529376	62530260
comp108847_c0_seq1	99.73	chromosome_1	63552205	63552577
comp108888_c0_seq1	99.73	chromosome_3	72484122	72484488
comp108904_c0_seq1	95.95	chromosome_1	65880260	65881204
comp108919_c0_seq1	99.78	chromosome_1	20517095	20517884
comp1089638_c0_seq1	98.80	chromosome_10	3269635	3270136
comp1089776_c0_seq1	99.83	chromosome_7	8424653	8430946
comp1090068_c0_seq1	95.20	chromosome_3	67968032	67968370
comp109019_c0_seq1	92.05	chromosome_9	41689553	41689910
comp1090397_c0_seq1	96.31	chromosome_7	7463703	7464867
comp1090605_c0_seq1	99.69	chromosome_4	15756953	15757283
comp109077_c0_seq1	99.77	chromosome_4	52317643	52318081
comp109093_c0_seq1	83.43	chromosome_3	14251036	14251455
comp109135_c0_seq1	92.83	chromosome_1	59277536	59277819
comp1091482_c0_seq1	86.65	chromosome_9	57420214	57420633
comp109149_c0_seq1	99.76	chromosome_9	55490970	55491350
comp109168_c0_seq1	99.67	chromosome_2	74090914	74091258
comp109198_c0_seq1	95.85	chromosome_8	1913194	1914045
comp1091991_c0_seq1	95.05	chromosome_10	9970806	9971211
comp109235_c0_seq1	99.73	chromosome_8	32329133	32329515
comp109277_c0_seq1	79.78	chromosome_8	53969535	53969828
comp109283_c0_seq1	91.92	chromosome_10	42860687	42860992
comp109286_c0_seq1	99.79	chromosome_9	25895651	54502660
comp109296_c0_seq1	99.86	chromosome_3	58130102	58131963
comp1093778_c0_seq1	99.72	chromosome_8	45735942	45736147
comp109398_c0_seq1	99.74	chromosome_1	66048251	66048872
comp109419_c0_seq1	80.17	chromosome_2	73588359	73588890
comp109437_c0_seq1	99.73	chromosome_3	60511367	60511730
comp1094495_c0_seq1	99.04	chromosome_3	66539619	66539928
comp1094539_c0_seq1	84.36	chromosome_6	45893777	45894176
comp1094716_c0_seq1	83.71	chromosome_10	44640678	44640992
comp109479_c0_seq1	85.44	chromosome_9	25684246	25684523
comp109497_c0_seq1	90.22	chromosome_6	46050847	46051332
comp109571_c0_seq1	87.94	chromosome_2	2121205	2121522
comp1096062_c0_seq1	94.07	chromosome_2	56060885	56061161
comp10961_c0_seq1	96.27	chromosome_10	52667336	52667872
comp10964_c0_seq1	99.74	chromosome_1	57048232	57048610
comp109669_c0_seq1	97.48	chromosome_1	52861575	52862540
comp109684_c0_seq1	99.70	chromosome_1	67286783	67287114
comp109704_c0_seq1	95.90	chromosome_4	63718421	63718711
comp109813_c0_seq1	99.70	chromosome_1	25621895	25622213
comp109819_c0_seq1	99.69	chromosome_1	6861248	6861574
comp109825_c0_seq1	99.84	chromosome_8	524191	524803
comp109888_c0_seq1	94.33	chromosome_4	58926426	58926778
comp109896_c0_seq1	92.21	chromosome_7	60835382	60835802
comp109904_c0_seq1	99.68	chromosome_5	56458287	56458601
comp109914_c0_seq1	85.78	chromosome_8	41524089	41524465
comp109982_c0_seq1	96.06	chromosome_3	51723648	51724229
comp110009_c0_seq1	91.35	chromosome_6	43920884	43921186
comp110023_c0_seq1	79.95	chromosome_8	12162371	12162696
comp110063_c0_seq1	91.69	chromosome_3	58776934	58777669
comp110074_c0_seq1	99.69	chromosome_4	49317173	49317506
comp110080_c0_seq1	97.39	chromosome_7	4675674	4676236
comp110105_c0_seq1	73.43	chromosome_10	49962819	49963097
comp110108_c0_seq1	87.87	chromosome_7	59630312	59630567
comp1101205_c0_seq1	99.72	chromosome_1	73783759	73784077
comp110128_c0_seq1	99.77	chromosome_7	59479051	59479511
comp1101484_c0_seq1	99.69	chromosome_6	35862066	35862394
comp110208_c0_seq1	71.21	chromosome_5	48513346	48513669
comp110222_c0_seq1	95.81	chromosome_1	20119725	20120278
comp1102316_c0_seq1	99.70	chromosome_5	1611474	1611920
comp1102393_c0_seq1	99.69	chromosome_9	54417550	54417827
comp1103555_c0_seq1	99.71	chromosome_6	47123588	47123954
comp110402_c0_seq1	92.52	chromosome_2	70911300	70911589
comp110416_c0_seq1	99.74	chromosome_2	73115012	73115391
comp110441_c0_seq1	83.87	chromosome_1	53874973	53875305
comp110520_c0_seq1	99.73	chromosome_1	9791667	9792129
comp110536_c0_seq1	99.70	chromosome_1	61905459	61905804
comp1105462_c0_seq1	98.26	chromosome_4	66030090	66030479
comp110607_c0_seq1	99.72	chromosome_8	13453705	13454099
comp110610_c0_seq1	99.71	chromosome_9	36169944	36170288
comp110611_c0_seq1	89.80	chromosome_4	53928782	53929098
comp1106426_c0_seq1	87.76	chromosome_1	6066341	6067192
comp1106739_c0_seq1	86.50	chromosome_8	1590039	1590533
comp110706_c0_seq1	76.58	chromosome_8	932928	933176
comp110711_c0_seq1	77.92	chromosome_10	44551040	44551294
comp110819_c0_seq1	89.98	chromosome_3	3911905	3912277
comp110831_c0_seq1	89.47	chromosome_7	54737931	54738139
comp110844_c0_seq1	87.47	chromosome_4	50656919	50657260
comp1108857_c0_seq1	99.70	chromosome_1	4929642	4929983
comp110923_c0_seq1	99.73	chromosome_3	5060702	5061085
comp110942_c0_seq1	90.29	chromosome_6	1810857	1811118
comp1109537_c0_seq1	95.49	chromosome_5	4235866	4236381
comp1109653_c0_seq1	99.75	chromosome_6	47014734	47015122
comp11099_c0_seq1	99.72	chromosome_9	2431469	2431814
comp111028_c0_seq1	88.05	chromosome_6	38405425	38405703
comp111038_c0_seq1	99.79	chromosome_6	57251417	57251876
comp111098_c0_seq1	99.72	chromosome_1	62085967	62086312
comp111137_c0_seq1	99.67	chromosome_2	73280563	73280958
comp111140_c0_seq1	92.60	chromosome_1	55653179	55653563
comp1111764_c0_seq1	99.74	chromosome_3	11861226	11861616
comp111222_c0_seq1	99.70	chromosome_6	50150897	50151216
comp111226_c0_seq1	96.45	chromosome_1	59242143	59242444
comp1112647_c0_seq1	99.79	chromosome_2	65705040	65705516
comp111309_c0_seq1	99.73	chromosome_4	50048710	50049086
comp111330_c0_seq1	83.64	chromosome_9	5056202	5056575
comp1113311_c0_seq1	93.54	chromosome_1	4551609	4551907
comp111343_c0_seq1	97.19	chromosome_2	4368337	4368830
comp111346_c0_seq1	99.67	chromosome_6	5310825	5311108
comp111362_c0_seq1	99.71	chromosome_10	3198159	3198529
comp111421_c0_seq1	98.08	chromosome_3	60056392	60056699
comp111422_c0_seq1	99.70	chromosome_3	600585	600895
comp111424_c0_seq1	76.44	chromosome_6	47743925	47744372
comp111432_c0_seq1	93.16	chromosome_3	10843201	10843524
comp111439_c0_seq1	99.73	chromosome_2	73223239	73223609
comp111537_c0_seq1	99.67	chromosome_3	58919360	58919694
comp111567_c0_seq1	99.79	chromosome_3	15248204	15248678
comp111597_c0_seq1	99.76	chromosome_2	59081123	59081527
comp111664_c0_seq1	99.82	chromosome_4	59376318	59376692
comp111669_c0_seq1	95.05	chromosome_5	1518195	1518656
comp1116747_c0_seq1	99.77	chromosome_4	4899456	4899880
comp111683_c0_seq1	99.72	chromosome_10	53730821	53731231
comp111702_c0_seq1	99.23	chromosome_3	38362844	38363875
comp111730_c0_seq1	99.89	chromosome_6	48987743	48988616
comp111755_c0_seq1	92.08	chromosome_10	55390131	55390445
comp111755_c1_seq1	96.00	chromosome_10	55390428	55394920
comp111774_c0_seq1	74.23	chromosome_1	5903671	5904524
comp1117929_c0_seq1	88.32	chromosome_8	12679061	12679378
comp111792_c0_seq1	84.74	chromosome_3	72186667	72187128
comp111867_c0_seq1	99.80	chromosome_6	50085302	50085821
comp111878_c0_seq1	99.72	chromosome_3	7369107	7369467
comp111912_c0_seq1	97.67	chromosome_1	66446331	66447005
comp111934_c0_seq1	99.74	chromosome_4	18342649	18343034
comp111945_c0_seq1	99.83	chromosome_9	4075027	4075629
comp111972_c0_seq1	97.35	chromosome_2	48987532	48987894
comp111984_c0_seq1	98.52	chromosome_4	37367733	37368185
comp112023_c0_seq1	98.70	chromosome_3	60498271	60499040
comp112047_c0_seq1	84.92	chromosome_1	72560854	72561588
comp112059_c0_seq1	92.36	chromosome_4	50742347	50742644
comp112074_c0_seq1	99.86	chromosome_1	1383205	1383832
comp112084_c0_seq1	92.88	chromosome_6	3323768	3561690
comp112093_c0_seq1	99.79	chromosome_3	65293481	65293955
comp112115_c0_seq1	99.74	chromosome_3	59985511	59985897
comp112129_c0_seq1	99.73	chromosome_7	59512940	59513318
comp112179_c0_seq1	90.00	chromosome_3	1962270	1962550
comp1121804_c0_seq1	99.74	chromosome_4	62170249	62170519
comp112204_c0_seq1	99.67	chromosome_2	73087061	73087367
comp112213_c0_seq1	99.67	chromosome_1	60455193	60455496
comp112231_c0_seq1	99.68	chromosome_3	39397649	39411459
comp112232_c0_seq1	99.80	chromosome_3	57484559	57485012
comp112242_c0_seq1	91.79	chromosome_4	49821206	49821559
comp1122461_c0_seq1	78.36	chromosome_10	58330096	58330387
comp112257_c0_seq1	94.69	chromosome_6	48544705	48545032
comp112296_c0_seq1	94.18	chromosome_9	54272090	54272546
comp1123014_c0_seq1	99.75	chromosome_2	8646631	8647026
comp112303_c0_seq1	99.76	chromosome_1	73317600	73318019
comp112308_c0_seq1	97.04	chromosome_10	1452622	1452986
comp11233_c0_seq1	81.30	chromosome_2	56349602	56349989
comp112345_c0_seq1	78.65	chromosome_3	6984946	6985227
comp112363_c0_seq1	99.72	chromosome_1	69742494	69742867
comp11237_c0_seq1	99.71	chromosome_2	75649571	75649915
comp112383_c0_seq1	96.57	chromosome_4	53169759	53170093
comp1124090_c0_seq1	99.72	chromosome_4	5522600	5522947
comp112439_c0_seq1	99.75	chromosome_4	54902353	54902689
comp11243_c0_seq1	99.74	chromosome_4	4151294	4151672
comp112451_c0_seq1	99.68	chromosome_10	58950789	58951091
comp112486_c0_seq1	99.77	chromosome_4	55482994	55483421
comp112513_c0_seq1	99.92	chromosome_1	66154924	66156121
comp1125183_c0_seq1	99.75	chromosome_10	59007888	59008912
comp112520_c0_seq1	99.84	chromosome_2	57032327	57038773
comp112536_c0_seq1	93.42	chromosome_4	55074049	55074332
comp112540_c0_seq1	84.78	chromosome_1	65116276	65116520
comp112602_c0_seq1	99.68	chromosome_2	74479680	74479995
comp112605_c0_seq1	99.71	chromosome_1	15242211	15242550
comp112632_c0_seq1	99.87	chromosome_2	13735990	13737293
comp112635_c0_seq1	96.28	chromosome_7	2505560	2505952
comp1126489_c0_seq1	91.88	chromosome_9	6396494	6396817
comp112669_c0_seq1	99.75	chromosome_2	72086593	72086960
comp112678_c0_seq1	95.84	chromosome_4	7924162	7924631
comp1126980_c0_seq1	99.69	chromosome_3	897413	897728
comp112710_c0_seq1	99.86	chromosome_10	53189279	53190048
comp112714_c0_seq1	83.19	chromosome_2	62853785	62854157
comp112753_c0_seq1	99.88	chromosome_1	66733455	66734279
comp112774_c0_seq1	99.75	chromosome_1	64760673	64761043
comp112788_c0_seq1	99.72	chromosome_6	55245761	55246121
comp112820_c0_seq1	73.17	chromosome_2	52256872	52257176
comp112823_c0_seq1	99.77	chromosome_9	3918020	3918457
comp112837_c0_seq1	99.78	chromosome_9	48545105	48545534
comp112870_c0_seq1	95.25	chromosome_1	22114872	22115204
comp112878_c0_seq1	94.93	chromosome_6	48584522	48585075
comp112937_c0_seq1	97.66	chromosome_9	57868458	57869272
comp112957_c0_seq1	99.81	chromosome_10	22893066	22893590
comp112964_c0_seq1	99.70	chromosome_10	20802885	20803232
comp112999_c0_seq1	87.21	chromosome_1	590145	14673985
comp113009_c0_seq1	99.71	chromosome_5	4256277	4256632
comp1130320_c0_seq1	99.79	chromosome_2	66193496	66193952
comp113037_c0_seq1	87.72	chromosome_1	15241708	15242115
comp1130560_c0_seq1	90.75	chromosome_3	69744593	69744922
comp113057_c0_seq1	99.72	chromosome_3	10050256	10051286
comp1130657_c0_seq1	72.64	chromosome_3	42067089	42067710
comp1130965_c0_seq1	99.70	chromosome_9	56842497	56842828
comp113099_c0_seq1	99.68	chromosome_1	19882192	19882515
comp113100_c0_seq1	96.36	chromosome_1	10652049	10652612
comp113102_c0_seq1	99.83	chromosome_10	4613757	4614963
comp113108_c0_seq1	90.23	chromosome_6	46507705	46508067
comp113111_c0_seq1	94.31	chromosome_1	73632235	73635798
comp1131138_c0_seq1	99.67	chromosome_7	62842048	62842342
comp113118_c0_seq1	99.73	chromosome_1	55116841	55117224
comp1131214_c0_seq1	99.80	chromosome_3	64934729	64935235
comp1131854_c0_seq1	97.63	chromosome_4	56183177	56183627
comp113204_c0_seq1	95.39	chromosome_9	42881234	42881865
comp113207_c0_seq1	76.84	chromosome_1	25634243	25634878
comp113207_c1_seq1	95.86	chromosome_1	25634904	25635444
comp113228_c0_seq1	86.94	chromosome_1	2387010	2387288
comp113231_c0_seq1	77.83	chromosome_8	47498471	47498965
comp113232_c0_seq1	99.72	chromosome_1	70819988	70820337
comp113243_c0_seq1	99.81	chromosome_2	62426021	62426549
comp113290_c0_seq1	91.53	chromosome_1	9650022	9650291
comp113291_c0_seq1	99.72	chromosome_1	11446521	11446876
comp113358_c0_seq1	90.03	chromosome_2	60935111	60935398
comp1133766_c0_seq1	92.37	chromosome_3	59508957	59509389
comp1133871_c0_seq1	99.76	chromosome_7	10903705	10904352
comp113390_c0_seq1	91.07	chromosome_2	74701867	74702139
comp113404_c0_seq1	72.77	chromosome_3	64516203	64517065
comp113410_c0_seq1	88.03	chromosome_2	63313037	63313350
comp113421_c0_seq1	97.46	chromosome_5	2075420	2076084
comp1134580_c0_seq1	99.82	chromosome_4	7202355	7203253
comp1134814_c0_seq1	75.61	chromosome_2	10968268	10968500
comp113483_c0_seq1	78.69	chromosome_4	10313503	10313843
comp113493_c0_seq1	99.78	chromosome_4	26767633	26768075
comp113496_c0_seq1	99.73	chromosome_7	63748277	63748662
comp113514_c0_seq1	99.72	chromosome_2	46675457	46675782
comp1135277_c0_seq1	84.91	chromosome_1	66210753	66211006
comp113543_c0_seq1	86.05	chromosome_3	4755456	4755863
comp113558_c0_seq1	99.71	chromosome_10	1097244	1098135
comp113588_c0_seq1	91.08	chromosome_2	66368982	66369484
comp113593_c0_seq1	83.54	chromosome_6	58956415	58956681
comp113598_c0_seq1	75.68	chromosome_1	3549116	3549360
comp113616_c0_seq1	99.76	chromosome_1	5962486	5962875
comp113617_c0_seq1	99.77	chromosome_8	48228146	48228580
comp113635_c0_seq1	99.71	chromosome_1	58988093	58988424
comp113646_c0_seq1	99.85	chromosome_1	56231169	56231862
comp113660_c0_seq1	76.80	chromosome_3	51688957	51689189
comp113675_c0_seq1	99.80	chromosome_2	65603294	65603801
comp1136994_c0_seq1	99.68	chromosome_1	7168358	7168671
comp113703_c1_seq1	98.92	chromosome_1	30471985	30472351
comp113733_c0_seq1	85.79	chromosome_4	12578577	12579001
comp113742_c0_seq1	70.64	chromosome_5	53326617	53326854
comp113743_c0_seq1	83.75	chromosome_2	15225112	15225610
comp113746_c0_seq1	99.68	chromosome_7	2911247	2911551
comp113769_c0_seq1	81.93	chromosome_2	3773357	3773738
comp113784_c0_seq1	75.30	chromosome_1	64222661	64222893
comp113791_c0_seq1	86.56	chromosome_1	47335192	47335734
comp113791_c1_seq1	99.68	chromosome_1	47335716	47336053
comp113793_c0_seq1	87.95	chromosome_1	69104419	69105402
comp1138271_c0_seq1	76.90	chromosome_4	4041586	4042126
comp1138358_c0_seq1	84.19	chromosome_3	11039245	11039507
comp1138363_c0_seq1	99.74	chromosome_1	9655020	9655403
comp113836_c0_seq1	99.68	chromosome_2	65961263	65961566
comp1138524_c0_seq1	84.53	chromosome_4	41010074	41010382
comp113855_c0_seq1	95.89	chromosome_6	53210826	53211074
comp113866_c0_seq1	94.33	chromosome_3	55888993	55889353
comp113871_c0_seq1	93.20	chromosome_2	60430031	60430355
comp1138821_c0_seq1	99.69	chromosome_8	2025051	2025439
comp1138850_c0_seq1	99.72	chromosome_8	2268700	2269054
comp113892_c0_seq1	99.36	chromosome_3	8275984	8277024
comp113902_c0_seq1	92.03	chromosome_1	14706859	14707064
comp113903_c0_seq1	99.70	chromosome_7	58139063	58139398
comp113909_c0_seq1	99.72	chromosome_3	41903380	52700959
comp113942_c0_seq1	95.09	chromosome_2	23195785	23196163
comp113948_c0_seq1	99.77	chromosome_1	51394665	51395106
comp113965_c0_seq1	99.83	chromosome_2	4935747	4936350
comp113979_c0_seq1	99.70	chromosome_10	59259484	59259756
comp114007_c0_seq1	93.85	chromosome_3	53180348	53180707
comp114009_c0_seq1	99.34	chromosome_4	63397303	63397882
comp1140190_c0_seq1	82.89	chromosome_6	57906143	57906467
comp1140440_c0_seq1	94.83	chromosome_1	50973011	50973388
comp114046_c0_seq1	86.79	chromosome_7	2302597	2302928
comp114056_c0_seq1	89.47	chromosome_4	58479794	58480114
comp1140663_c0_seq1	99.72	chromosome_6	59932415	59932752
comp114088_c0_seq1	98.19	chromosome_2	5252229	5252696
comp114104_c0_seq1	99.67	chromosome_3	61118333	61118592
comp114109_c0_seq1	87.92	chromosome_2	55435437	55436174
comp114114_c0_seq1	80.69	chromosome_2	6842856	6843227
comp1141231_c0_seq1	98.28	chromosome_2	74100911	74101464
comp1141339_c0_seq1	99.69	chromosome_3	58713862	58714207
comp114143_c0_seq1	90.57	chromosome_4	4042390	4042735
comp1141531_c0_seq1	99.75	chromosome_1	1505580	1506172
comp1141730_c0_seq1	79.34	chromosome_2	62004660	62004893
comp114183_c0_seq1	99.76	chromosome_4	44824950	44825373
comp114189_c0_seq1	74.82	chromosome_7	61312643	61312988
comp1141976_c0_seq1	99.84	chromosome_3	3776855	3777346
comp114201_c0_seq1	93.64	chromosome_7	59934699	59935124
comp114205_c0_seq1	98.76	chromosome_7	6753876	6754577
comp1142078_c0_seq1	96.21	chromosome_3	63977688	63977994
comp114212_c0_seq1	96.00	chromosome_8	15755189	15755482
comp1142145_c0_seq1	99.11	chromosome_3	12403042	12403221
comp114226_c0_seq1	83.13	chromosome_8	47433956	47434318
comp114239_c0_seq1	73.37	chromosome_8	41108076	41108712
comp114241_c0_seq1	99.77	chromosome_1	4566330	4566621
comp114242_c0_seq1	98.47	chromosome_2	70249227	70249658
comp114245_c0_seq1	97.94	chromosome_3	3301268	3301638
comp114265_c0_seq1	79.38	chromosome_1	12412559	12412874
comp114269_c0_seq1	99.84	chromosome_1	11978181	11978793
comp114276_c0_seq1	99.72	chromosome_2	68502703	68503096
comp1142861_c0_seq1	91.91	chromosome_6	57725424	57725804
comp114289_c1_seq1	99.83	chromosome_1	61015242	61015753
comp1142956_c0_seq1	95.00	chromosome_3	65906207	65906596
comp114297_c0_seq1	88.95	chromosome_6	61842300	61842759
comp114299_c0_seq1	90.62	chromosome_6	55010475	55010918
comp114307_c0_seq1	99.78	chromosome_8	46502417	46502849
comp114341_c0_seq1	87.38	chromosome_2	72310067	72310435
comp114344_c0_seq1	97.79	chromosome_2	18840596	18841253
comp1143472_c0_seq1	84.54	chromosome_4	8122244	8122480
comp114348_c0_seq1	85.37	chromosome_1	2389985	2391177
comp1143566_c0_seq1	99.75	chromosome_5	60107059	60107457
comp114388_c0_seq1	99.72	chromosome_1	63718450	63718974
comp114392_c0_seq1	72.52	chromosome_1	13961330	13961620
comp114396_c0_seq1	99.82	chromosome_1	72516293	72517116
comp114408_c0_seq1	78.71	chromosome_2	72171372	72171721
comp114410_c0_seq1	99.69	chromosome_2	4909829	4910147
comp1144117_c0_seq1	99.74	chromosome_3	943910	944271
comp114412_c0_seq1	99.68	chromosome_9	45694744	45697202
comp1144317_c0_seq1	99.71	chromosome_7	62199152	62199493
comp114444_c0_seq1	99.75	chromosome_6	54886321	54886705
comp114487_c0_seq1	99.70	chromosome_4	6659995	6660334
comp1145040_c0_seq1	83.84	chromosome_2	59569579	59570525
comp114512_c0_seq1	99.75	chromosome_4	4327930	4328318
comp11451_c0_seq1	76.05	chromosome_2	1275314	1275594
comp1145397_c0_seq1	99.71	chromosome_3	55589374	55589713
comp114542_c0_seq1	99.70	chromosome_5	53848954	53849282
comp114549_c0_seq1	90.74	chromosome_1	65266521	65266912
comp114549_c1_seq1	99.71	chromosome_1	65266161	65266507
comp114561_c0_seq1	99.45	chromosome_8	3442282	3489225
comp114569_c1_seq1	86.45	chromosome_10	58219309	58220104
comp114579_c0_seq1	99.69	chromosome_6	2634786	2635149
comp11457_c0_seq1	98.28	chromosome_2	56159531	56159981
comp1146101_c0_seq1	99.57	chromosome_6	58696416	58696875
comp1146325_c0_seq1	80.63	chromosome_9	370225	370533
comp114643_c0_seq1	99.71	chromosome_10	56490469	56490777
comp114644_c0_seq1	99.76	chromosome_6	1506570	1506997
comp1146614_c0_seq1	99.68	chromosome_2	21631623	21631935
comp114674_c0_seq1	99.72	chromosome_6	46191492	46191801
comp114688_c0_seq1	74.00	chromosome_2	74269646	74270105
comp1146_c0_seq1	92.33	chromosome_1	2548527	2548734
comp1147217_c0_seq1	93.73	chromosome_2	8171544	8171892
comp114736_c1_seq1	92.05	chromosome_1	67289544	67289895
comp114739_c0_seq1	99.81	chromosome_4	7334552	7335293
comp11473_c0_seq1	99.71	chromosome_7	60547685	60548029
comp114763_c0_seq1	80.29	chromosome_6	19134177	19134443
comp114777_c0_seq1	75.36	chromosome_5	27210627	27210929
comp1147847_c0_seq1	83.60	chromosome_9	57232883	57233330
comp1148023_c0_seq1	99.14	chromosome_7	61420505	61420871
comp114816_c0_seq1	92.88	chromosome_2	662901	663188
comp114851_c0_seq1	86.50	chromosome_4	62717232	62717674
comp114852_c0_seq1	98.57	chromosome_10	54179190	54179593
comp1148586_c0_seq1	99.72	chromosome_1	73535592	73535951
comp114864_c0_seq1	72.63	chromosome_4	2186905	2187179
comp114876_c0_seq1	99.83	chromosome_1	63893791	63894164
comp1148770_c0_seq1	73.26	chromosome_3	11676806	11677054
comp114892_c0_seq1	80.62	chromosome_9	41693263	41693547
comp114893_c0_seq1	96.65	chromosome_2	56304710	56305091
comp1148973_c0_seq1	99.71	chromosome_1	7238937	7239277
comp114901_c0_seq1	99.69	chromosome_4	60422868	60423199
comp114906_c0_seq1	99.74	chromosome_3	71209136	71209619
comp1149092_c0_seq1	99.73	chromosome_6	57451609	57451981
comp114926_c0_seq1	99.73	chromosome_9	49096392	49096759
comp114930_c0_seq1	80.63	chromosome_1	20534343	20534573
comp114940_c0_seq1	99.68	chromosome_1	12019428	12019747
comp1149480_c0_seq1	99.70	chromosome_6	61247759	61248080
comp114964_c0_seq1	80.41	chromosome_1	72024270	72024682
comp114976_c0_seq1	92.59	chromosome_10	4222262	4223148
comp114991_c0_seq1	97.60	chromosome_4	52402464	52402783
comp114997_c0_seq1	99.70	chromosome_2	45392990	45393333
comp114998_c0_seq1	97.01	chromosome_1	4440975	4441323
comp115006_c0_seq1	99.68	chromosome_10	57049407	57049838
comp115017_c0_seq1	82.13	chromosome_9	49663227	49663512
comp1150228_c0_seq1	94.12	chromosome_9	48356008	48356463
comp115027_c0_seq1	86.43	chromosome_9	41359608	41360002
comp115092_c0_seq1	99.82	chromosome_1	68443552	68444095
comp1151482_c0_seq1	92.71	chromosome_10	1500738	1501141
comp115181_c0_seq1	89.14	chromosome_3	64345854	64346244
comp1151899_c0_seq1	98.47	chromosome_2	3014281	3014621
comp115210_c0_seq1	81.52	chromosome_3	73227109	73227354
comp1152144_c0_seq1	96.02	chromosome_3	63910478	63910840
comp115231_c0_seq1	96.05	chromosome_2	60524972	60525305
comp115238_c0_seq1	99.77	chromosome_6	40947074	40947485
comp1152829_c0_seq1	86.99	chromosome_1	68128676	68129041
comp115316_c0_seq1	99.01	chromosome_7	48367616	48368125
comp115329_c0_seq1	82.70	chromosome_5	56683243	56683742
comp115336_c0_seq1	97.27	chromosome_9	57144224	57144825
comp115352_c0_seq1	99.77	chromosome_9	6400843	6401272
comp115359_c0_seq1	98.04	chromosome_10	3541085	3550848
comp115369_c0_seq1	88.52	chromosome_2	58022742	58023152
comp115373_c0_seq1	99.78	chromosome_9	54673523	54673967
comp115379_c0_seq1	99.81	chromosome_2	75420702	75421218
comp115385_c0_seq1	99.67	chromosome_7	58207786	58208325
comp115392_c0_seq1	79.89	chromosome_9	55521950	55522264
comp115448_c0_seq1	99.70	chromosome_8	44303781	44304088
comp1154522_c0_seq1	97.45	chromosome_4	59047137	59047410
comp115453_c0_seq1	81.25	chromosome_10	55402904	55403399
comp115464_c0_seq1	99.78	chromosome_2	13977961	13978417
comp115471_c0_seq1	99.80	chromosome_3	66077944	66078410
comp115490_c0_seq1	83.82	chromosome_3	68008904	68009368
comp1154979_c0_seq1	88.86	chromosome_4	47209149	47209473
comp1155353_c0_seq1	84.91	chromosome_9	2923935	2924205
comp1155413_c0_seq1	92.45	chromosome_2	3062408	3062681
comp115547_c0_seq1	99.80	chromosome_10	367252	367763
comp1155500_c0_seq1	76.92	chromosome_9	1434064	1434818
comp115575_c0_seq1	91.79	chromosome_7	21454017	21454362
comp115579_c0_seq1	89.27	chromosome_10	2240689	2240964
comp115583_c0_seq1	80.85	chromosome_1	63358058	63358418
comp115625_c0_seq1	99.82	chromosome_1	55463421	55463985
comp1156490_c0_seq1	70.64	chromosome_3	20486517	20486736
comp1156547_c0_seq1	89.44	chromosome_4	51924320	51924599
comp1156611_c0_seq1	77.91	chromosome_1	57953402	57953609
comp115694_c0_seq1	87.35	chromosome_2	6464132	6464448
comp115696_c0_seq1	99.78	chromosome_1	23994416	23994909
comp1157026_c0_seq1	93.43	chromosome_4	3134042	3134369
comp115727_c0_seq1	99.79	chromosome_3	70570186	70570667
comp115747_c0_seq1	99.75	chromosome_8	1232847	1233226
comp1157560_c0_seq1	89.35	chromosome_9	59137386	59137659
comp1157649_c0_seq1	83.75	chromosome_6	40195182	40195454
comp115772_c0_seq1	76.06	chromosome_4	57826255	57826630
comp115786_c0_seq1	94.04	chromosome_3	72084393	72085027
comp115793_c0_seq1	99.77	chromosome_4	58749583	58750006
comp115798_c0_seq1	99.78	chromosome_1	20825366	20825813
comp115802_c0_seq1	80.14	chromosome_6	19141634	19141978
comp115830_c0_seq1	78.36	chromosome_6	58612470	58612750
comp115835_c0_seq1	99.80	chromosome_6	50814223	50814719
comp1158373_c0_seq1	95.18	chromosome_6	42789935	42790248
comp11584_c0_seq1	74.74	chromosome_3	11455538	11455818
comp115855_c0_seq1	94.07	chromosome_1	6649622	6649987
comp1158775_c0_seq1	85.20	chromosome_3	2663502	2664241
comp1158970_c0_seq1	74.68	chromosome_7	296991	297214
comp1159001_c0_seq1	97.12	chromosome_6	61354058	61354435
comp115900_c0_seq1	99.75	chromosome_1	55278317	55278719
comp1159379_c0_seq1	99.71	chromosome_1	14704451	14704803
comp11594_c0_seq1	96.42	chromosome_4	58902000	58902166
comp115978_c0_seq1	94.21	chromosome_4	5367229	42348936
comp116019_c0_seq1	88.55	chromosome_1	48411559	48411953
comp116035_c0_seq1	71.93	chromosome_3	62093795	62094048
comp116036_c0_seq1	77.51	chromosome_2	23232439	23232757
comp116038_c0_seq1	98.06	chromosome_6	59637838	59639302
comp116045_c0_seq1	99.75	chromosome_4	7139106	7139493
comp116047_c0_seq1	99.75	chromosome_2	75660210	75660626
comp116053_c0_seq1	89.72	chromosome_2	1279268	1279578
comp116058_c0_seq1	99.86	chromosome_3	63981141	63981908
comp116061_c0_seq1	99.11	chromosome_3	1027048	1027701
comp1160878_c0_seq1	99.13	chromosome_1	3167455	3168002
comp116107_c0_seq1	91.75	chromosome_1	60470209	60470625
comp116128_c0_seq1	95.92	chromosome_4	64659694	64660046
comp116128_c1_seq1	99.68	chromosome_4	64659376	64659688
comp116146_c0_seq1	82.72	chromosome_9	53558317	53558584
comp116149_c0_seq1	99.72	chromosome_2	4163710	4164091
comp116169_c0_seq1	90.57	chromosome_2	59797941	59798860
comp116175_c0_seq1	99.79	chromosome_2	16058840	73670572
comp116179_c0_seq1	99.80	chromosome_1	56473815	56474280
comp116185_c0_seq1	99.77	chromosome_1	58732614	58733148
comp116211_c0_seq1	99.69	chromosome_3	56777780	56778095
comp116227_c0_seq1	99.68	chromosome_1	2797379	2797811
comp116228_c0_seq1	78.43	chromosome_3	25719059	25719326
comp116230_c0_seq1	76.17	chromosome_4	55493690	55494036
comp116248_c0_seq1	99.83	chromosome_6	58929182	58929782
comp116253_c0_seq1	79.17	chromosome_9	5026125	5026581
comp116263_c0_seq1	83.79	chromosome_10	4492823	4493448
comp1162721_c0_seq1	79.83	chromosome_1	27316897	27317179
comp1162794_c0_seq1	91.69	chromosome_7	60988685	60989022
comp1162798_c0_seq1	94.49	chromosome_3	15857557	15857934
comp116279_c0_seq1	99.70	chromosome_2	68300324	68300774
comp116287_c0_seq1	99.73	chromosome_2	67230429	67230793
comp116292_c0_seq1	99.75	chromosome_10	2654101	2654498
comp116296_c1_seq1	99.76	chromosome_1	63732945	63733344
comp116314_c0_seq1	93.46	chromosome_3	65199332	65199601
comp116315_c0_seq1	99.71	chromosome_6	50874584	50874932
comp116321_c0_seq1	75.23	chromosome_3	62657868	62658116
comp1163274_c0_seq1	72.55	chromosome_3	54876333	54876564
comp116350_c0_seq1	91.91	chromosome_1	46110862	46113477
comp116358_c0_seq1	99.77	chromosome_2	839419	840218
comp116378_c0_seq1	99.80	chromosome_9	56200132	56200635
comp116408_c0_seq1	89.36	chromosome_10	49468042	49468410
comp116411_c0_seq1	99.75	chromosome_1	66154533	66154931
comp116451_c0_seq1	76.98	chromosome_2	63172970	63173275
comp116468_c0_seq1	99.74	chromosome_1	55608190	55608567
comp116469_c0_seq1	93.61	chromosome_6	5551512	5552373
comp116480_c0_seq1	99.71	chromosome_2	60846831	60847158
comp116506_c0_seq1	99.76	chromosome_1	8024143	8024566
comp116520_c0_seq1	97.71	chromosome_5	11628504	11629341
comp116556_c0_seq1	99.68	chromosome_1	49067522	49067834
comp116572_c0_seq1	99.71	chromosome_3	16263347	16263685
comp1165952_c0_seq1	99.70	chromosome_2	22502283	22502603
comp116596_c0_seq1	99.76	chromosome_1	26981152	26981848
comp1166136_c0_seq1	99.80	chromosome_1	10875141	10875642
comp116624_c0_seq1	85.12	chromosome_7	59934197	59934489
comp116654_c0_seq1	81.98	chromosome_10	7767229	7767495
comp116655_c0_seq1	97.63	chromosome_8	25518661	25518989
comp116658_c0_seq1	99.81	chromosome_4	3626758	3627289
comp116662_c0_seq1	94.48	chromosome_3	60801832	60802133
comp1167025_c0_seq1	99.70	chromosome_7	41599439	41599771
comp116720_c0_seq1	76.19	chromosome_7	2063247	2063478
comp116724_c1_seq1	99.74	chromosome_5	58144144	58145110
comp116726_c0_seq1	84.81	chromosome_2	58880412	58880804
comp1167473_c0_seq1	72.29	chromosome_6	205348	205716
comp116748_c0_seq1	96.62	chromosome_7	59925614	59925996
comp116771_c0_seq1	99.74	chromosome_8	55110676	55111119
comp116806_c0_seq1	75.72	chromosome_5	3595350	3595686
comp1168465_c0_seq1	93.90	chromosome_2	72493952	72494279
comp116848_c1_seq1	83.91	chromosome_2	76214778	76215156
comp116862_c0_seq1	99.79	chromosome_6	48337977	48338439
comp116896_c0_seq1	96.90	chromosome_6	62000328	62000650
comp116924_c0_seq1	99.73	chromosome_8	53685672	53686044
comp1169334_c0_seq1	82.84	chromosome_3	67320605	67321022
comp116972_c0_seq1	99.80	chromosome_3	4673493	4674054
comp116995_c0_seq1	77.20	chromosome_7	62288394	62288622
comp1169997_c0_seq1	99.87	chromosome_3	69662124	69662943
comp1170341_c0_seq1	94.62	chromosome_9	47822760	47823146
comp11707_c0_seq1	85.94	chromosome_3	64654727	64655194
comp117087_c0_seq1	99.72	chromosome_6	48124175	48124531
comp117111_c0_seq1	99.77	chromosome_1	20020551	20021136
comp117119_c0_seq1	99.68	chromosome_4	55633690	55634004
comp117141_c0_seq1	99.74	chromosome_1	50279118	50279496
comp1171493_c0_seq1	84.48	chromosome_3	14251652	14251968
comp117156_c0_seq1	99.72	chromosome_6	57862602	57863000
comp117195_c0_seq1	99.84	chromosome_2	67362965	67363555
comp1172056_c0_seq1	91.04	chromosome_3	60108415	60115688
comp117214_c0_seq1	76.14	chromosome_7	55385161	55385465
comp117261_c0_seq1	99.80	chromosome_3	53066361	53066871
comp1172701_c0_seq1	70.45	chromosome_1	60135603	60135831
comp117275_c0_seq1	83.33	chromosome_10	5879055	5879454
comp117286_c0_seq1	99.79	chromosome_9	2153803	2154935
comp117302_c0_seq1	80.79	chromosome_4	16113058	16113389
comp1173481_c0_seq1	84.02	chromosome_9	5361016	5361403
comp1173671_c0_seq1	99.67	chromosome_1	48009502	48009807
comp117369_c0_seq1	92.03	chromosome_5	3105369	3105638
comp117376_c0_seq1	99.71	chromosome_10	57820230	57820577
comp117382_c0_seq1	99.77	chromosome_2	60439446	60439838
comp117396_c0_seq1	81.19	chromosome_1	71307572	71307844
comp1174161_c0_seq1	96.17	chromosome_3	73226004	73226563
comp117419_c0_seq1	99.76	chromosome_1	64258353	64258766
comp117431_c0_seq1	99.69	chromosome_1	48538671	48538993
comp11744_c0_seq1	99.84	chromosome_10	3044686	3045281
comp117455_c0_seq1	72.85	chromosome_1	10494376	10494768
comp117484_c0_seq1	91.75	chromosome_4	17722147	17722516
comp117489_c0_seq1	95.19	chromosome_9	7598016	7598295
comp117531_c0_seq1	89.20	chromosome_6	50003738	50004072
comp1175507_c0_seq1	86.68	chromosome_3	5358170	5358668
comp117565_c0_seq1	94.26	chromosome_2	4743288	4743633
comp117583_c0_seq1	99.79	chromosome_3	64469751	64470238
comp117589_c0_seq1	99.71	chromosome_1	64980519	64980862
comp117634_c0_seq1	99.70	chromosome_1	18812178	18812505
comp1176368_c0_seq1	99.69	chromosome_2	69321880	69322187
comp11764_c0_seq1	99.70	chromosome_1	63888362	70423458
comp117665_c0_seq1	99.70	chromosome_6	60054252	60054689
comp117674_c0_seq1	87.74	chromosome_3	10908164	10908812
comp117679_c0_seq1	81.70	chromosome_2	70796383	70796643
comp117687_c0_seq1	75.17	chromosome_5	61723879	61724398
comp117698_c0_seq1	75.43	chromosome_6	54389881	54390413
comp117713_c0_seq1	81.35	chromosome_10	35241422	35241676
comp117720_c0_seq1	88.48	chromosome_6	57914929	57915462
comp117747_c0_seq1	99.83	chromosome_10	1674122	1674690
comp1177603_c0_seq1	99.68	chromosome_3	12362525	12362842
comp117799_c0_seq1	99.67	chromosome_7	10089010	10089308
comp117804_c0_seq1	92.86	chromosome_2	76196325	76196710
comp1178124_c0_seq1	90.74	chromosome_6	48832468	48832927
comp117817_c0_seq1	97.14	chromosome_1	1053390	1053893
comp117846_c0_seq1	99.73	chromosome_3	64951336	64951685
comp1178567_c0_seq1	70.49	chromosome_10	56899252	56899528
comp117869_c0_seq1	72.21	chromosome_5	60107961	60108214
comp117902_c0_seq1	89.74	chromosome_5	59099496	59099754
comp117907_c1_seq1	97.21	chromosome_9	2234298	2234657
comp117908_c0_seq1	95.71	chromosome_2	59052613	59054815
comp117925_c0_seq1	99.68	chromosome_2	75420292	75420612
comp117931_c0_seq1	99.70	chromosome_6	56701506	56701821
comp1179437_c0_seq1	81.48	chromosome_7	6292234	6292516
comp117970_c0_seq1	99.77	chromosome_2	67770309	67770748
comp11799_c0_seq1	98.95	chromosome_4	62290832	62291083
comp118000_c0_seq1	99.68	chromosome_6	52564559	52564874
comp118013_c0_seq1	99.84	chromosome_2	69827579	69828217
comp11801_c0_seq1	85.50	chromosome_2	69522787	69523122
comp118030_c0_seq1	99.82	chromosome_1	58561006	58561535
comp1180421_c0_seq1	87.83	chromosome_7	59856715	59857019
comp11804_c0_seq1	77.56	chromosome_3	60479372	60479715
comp118053_c0_seq1	94.27	chromosome_1	17078604	17079041
comp1180775_c0_seq1	97.91	chromosome_8	6616068	6616597
comp1180798_c0_seq1	71.76	chromosome_1	51050750	51051007
comp118089_c0_seq1	99.76	chromosome_2	77720580	77720998
comp118112_c0_seq1	85.44	chromosome_10	3491209	3491585
comp118115_c0_seq1	70.42	chromosome_10	50419158	50419429
comp118118_c0_seq1	97.44	chromosome_3	62183647	62184097
comp118196_c0_seq1	74.00	chromosome_10	11735368	11735592
comp118198_c0_seq1	92.19	chromosome_7	58235925	58236367
comp118204_c0_seq1	99.83	chromosome_1	63359146	63361503
comp1182090_c0_seq1	99.68	chromosome_4	62171905	62172227
comp118216_c0_seq1	99.80	chromosome_1	17814253	17814763
comp118218_c0_seq1	96.77	chromosome_4	50901901	50902263
comp118234_c0_seq1	94.29	chromosome_1	47670044	47670332
comp118243_c0_seq1	94.08	chromosome_9	40779096	40784447
comp118253_c0_seq1	76.66	chromosome_2	5078042	5078757
comp118283_c0_seq1	99.80	chromosome_8	10962054	10962574
comp118284_c0_seq1	99.67	chromosome_2	890566	890883
comp118295_c0_seq1	98.77	chromosome_4	56771533	56772099
comp1182961_c0_seq1	99.74	chromosome_6	61325681	61326079
comp118303_c0_seq1	94.83	chromosome_4	66173679	66173990
comp118304_c0_seq1	98.00	chromosome_9	54567412	54568071
comp118352_c0_seq1	99.86	chromosome_2	23162449	23163145
comp118356_c0_seq1	78.62	chromosome_9	52265439	52265784
comp118418_c0_seq1	99.78	chromosome_5	12539040	12539792
comp118439_c0_seq1	97.33	chromosome_4	60589991	60590309
comp118484_c0_seq1	95.46	chromosome_6	43708	44126
comp118489_c0_seq1	79.53	chromosome_1	15038900	15039174
comp118550_c0_seq1	94.62	chromosome_10	53184750	53185188
comp11858_c0_seq1	96.20	chromosome_4	11792997	11793408
comp118626_c0_seq1	92.33	chromosome_5	3343393	3343649
comp1186579_c0_seq1	99.71	chromosome_10	2126132	2134276
comp118687_c0_seq1	70.26	chromosome_5	486250	486511
comp1187028_c0_seq1	94.15	chromosome_5	2333457	2333887
comp118715_c0_seq1	99.81	chromosome_2	4695222	4695827
comp118821_c0_seq1	96.83	chromosome_10	51811619	51812206
comp118842_c0_seq1	95.73	chromosome_1	61802384	61802820
comp118887_c0_seq1	99.73	chromosome_4	66171591	66171953
comp118915_c0_seq1	83.85	chromosome_2	59758445	59758798
comp118951_c0_seq1	99.72	chromosome_1	60377269	60377884
comp1189577_c0_seq1	94.48	chromosome_9	51502485	51502753
comp118966_c0_seq1	86.80	chromosome_1	1732536	1733474
comp118973_c0_seq1	96.50	chromosome_1	71942062	71942521
comp1189744_c0_seq1	88.54	chromosome_6	52534500	52535173
comp119026_c0_seq1	98.79	chromosome_7	7809852	7810177
comp119043_c0_seq1	95.38	chromosome_7	32879	33275
comp119051_c0_seq1	98.64	chromosome_1	1535885	1536536
comp119063_c0_seq1	96.43	chromosome_4	51049069	51049324
comp1191548_c0_seq1	83.52	chromosome_3	62059315	62059614
comp119157_c0_seq1	70.39	chromosome_6	58946325	58946560
comp1191624_c0_seq1	97.99	chromosome_3	69928416	69929207
comp119164_c0_seq1	99.78	chromosome_1	21077216	21077676
comp119168_c0_seq1	99.71	chromosome_9	59195117	59195403
comp119181_c0_seq1	99.83	chromosome_3	63454421	63455012
comp119228_c0_seq1	87.12	chromosome_8	53463207	53463490
comp119232_c0_seq1	79.17	chromosome_7	60917066	60917287
comp119272_c0_seq1	99.70	chromosome_1	17702932	17703256
comp11928_c0_seq1	88.85	chromosome_2	50901931	50902216
comp119314_c0_seq1	78.90	chromosome_4	5078778	5080001
comp119368_c0_seq1	99.80	chromosome_1	60849791	60850307
comp119493_c0_seq1	99.76	chromosome_1	66297481	66297889
comp1195219_c0_seq1	80.30	chromosome_4	63171287	63176866
comp119561_c0_seq1	94.91	chromosome_7	37904586	37904951
comp119578_c0_seq1	99.83	chromosome_10	51808488	51809267
comp119597_c0_seq1	99.80	chromosome_1	24401014	24401520
comp1196319_c0_seq1	88.48	chromosome_7	62065293	62065651
comp119635_c0_seq1	92.90	chromosome_10	49596935	55429240
comp119640_c0_seq1	99.68	chromosome_3	62702761	62703067
comp119667_c0_seq1	82.09	chromosome_10	42760969	42761298
comp119686_c0_seq1	81.35	chromosome_1	61386482	61386741
comp1196938_c0_seq1	96.18	chromosome_6	56935384	56935716
comp119697_c1_seq1	99.83	chromosome_10	15119	15715
comp119713_c0_seq1	99.76	chromosome_6	30951502	30951917
comp119727_c0_seq1	99.69	chromosome_1	162868	1618436
comp119760_c0_seq1	99.68	chromosome_3	1039150	1039478
comp119772_c0_seq1	82.81	chromosome_1	27667748	27668391
comp119804_c0_seq1	79.27	chromosome_4	57714157	57714509
comp119818_c0_seq1	95.45	chromosome_6	54625785	54625993
comp119855_c0_seq1	99.81	chromosome_9	42984716	42985620
comp119865_c0_seq1	99.86	chromosome_3	60968840	60969546
comp1198894_c0_seq1	99.68	chromosome_1	66787112	66787414
comp119938_c0_seq1	97.01	chromosome_4	6447855	6448531
comp119948_c0_seq1	99.44	chromosome_4	64494053	64494408
comp119963_c0_seq1	72.73	chromosome_5	56205254	56205504
comp119982_c0_seq1	99.67	chromosome_1	63279113	63279360
comp1199858_c0_seq1	99.73	chromosome_2	58090572	58090962
comp120020_c0_seq1	99.73	chromosome_9	53648043	53648400
comp120078_c0_seq1	99.85	chromosome_2	62493438	62494132
comp120105_c0_seq1	72.29	chromosome_10	3544376	3544664
comp120113_c0_seq1	72.97	chromosome_3	61511999	61512507
comp120118_c0_seq1	92.33	chromosome_3	67347212	67347529
comp120127_c0_seq1	77.92	chromosome_3	65805375	65805690
comp120137_c0_seq1	92.96	chromosome_2	67417821	67418191
comp120144_c0_seq1	86.24	chromosome_10	59909768	59910050
comp120147_c0_seq1	99.81	chromosome_1	8848784	8849305
comp1201635_c0_seq1	99.71	chromosome_3	58129411	58129767
comp1201804_c0_seq1	91.18	chromosome_9	43105856	43106197
comp120259_c0_seq1	90.42	chromosome_7	5062575	5063023
comp120267_c0_seq1	90.10	chromosome_2	58091330	58091613
comp120278_c0_seq1	99.83	chromosome_8	53605906	53606503
comp120331_c0_seq1	70.97	chromosome_2	4292535	4292737
comp120335_c0_seq1	86.82	chromosome_5	15123462	15123963
comp120354_c0_seq1	99.75	chromosome_10	57247139	57247546
comp120397_c0_seq1	99.68	chromosome_7	57755907	57756210
comp120399_c0_seq1	99.71	chromosome_3	63506732	63507067
comp1204023_c0_seq1	92.42	chromosome_10	37777391	47613841
comp12043_c0_seq1	99.67	chromosome_9	53984709	53985007
comp120443_c0_seq1	99.72	chromosome_6	10570446	10570808
comp120458_c0_seq1	99.72	chromosome_8	53734019	53734373
comp120461_c0_seq1	79.47	chromosome_1	53225968	53227028
comp120462_c0_seq1	99.73	chromosome_2	77767915	77768287
comp120463_c0_seq1	88.63	chromosome_7	42419333	42419692
comp120547_c0_seq1	99.74	chromosome_10	19308836	19309225
comp1205719_c0_seq1	99.74	chromosome_6	56335562	56335950
comp12057_c0_seq1	99.69	chromosome_8	48273348	48273689
comp120609_c0_seq1	99.71	chromosome_2	8078714	8079051
comp120610_c0_seq1	94.03	chromosome_1	72021592	72021942
comp120620_c0_seq1	94.67	chromosome_9	14527582	14528019
comp120650_c0_seq1	99.71	chromosome_9	55921795	55922115
comp120658_c0_seq1	99.75	chromosome_1	48460862	48461261
comp1206597_c0_seq1	93.17	chromosome_6	49849561	49850005
comp120660_c0_seq1	99.72	chromosome_3	1037162	1037500
comp120678_c0_seq1	99.67	chromosome_1	66615461	66615769
comp120697_c0_seq1	96.64	chromosome_1	49680009	49680381
comp120707_c0_seq1	99.72	chromosome_6	58955467	58955814
comp120711_c0_seq1	99.75	chromosome_2	19112147	19112460
comp120720_c0_seq1	99.73	chromosome_4	1317483	1422046
comp120727_c0_seq1	79.35	chromosome_4	7456891	7457232
comp1207448_c0_seq1	97.91	chromosome_10	52596545	52596955
comp120840_c0_seq1	71.39	chromosome_6	56715939	56716192
comp120847_c0_seq1	92.95	chromosome_5	6184036	6184808
comp120848_c0_seq1	75.55	chromosome_10	365225	365564
comp120859_c0_seq1	99.88	chromosome_7	56274886	56275707
comp120868_c0_seq1	99.70	chromosome_1	71673733	71674057
comp120872_c0_seq1	88.69	chromosome_3	61563070	61563351
comp120876_c0_seq1	96.81	chromosome_4	62884583	62884951
comp1209264_c0_seq1	75.34	chromosome_4	65972719	65973059
comp120930_c0_seq1	97.16	chromosome_2	8321010	61831232
comp120931_c0_seq1	79.41	chromosome_8	424201	424513
comp120981_c0_seq1	98.39	chromosome_2	63250137	63250502
comp120981_c1_seq1	95.84	chromosome_2	63249784	63250141
comp120982_c0_seq1	92.89	chromosome_1	59521369	59521701
comp121000_c0_seq1	99.68	chromosome_7	1205136	1205441
comp121012_c0_seq1	99.70	chromosome_10	52589242	52589577
comp121065_c0_seq1	99.82	chromosome_6	60338699	60339297
comp121074_c0_seq1	98.57	chromosome_4	45720341	45720765
comp121076_c0_seq1	97.41	chromosome_2	68299454	68299855
comp121080_c0_seq1	97.09	chromosome_1	53734388	53735058
comp121096_c0_seq1	83.25	chromosome_10	56794944	56795777
comp121113_c0_seq1	99.70	chromosome_1	10454952	10455303
comp1211279_c0_seq1	77.68	chromosome_2	7270407	7270743
comp121158_c0_seq1	86.54	chromosome_6	60384134	60384449
comp121172_c0_seq1	84.37	chromosome_10	41892628	41892919
comp121210_c0_seq1	99.88	chromosome_10	6004949	6005767
comp121228_c0_seq1	87.57	chromosome_1	14017042	14017328
comp121289_c0_seq1	99.69	chromosome_10	2149095	2149461
comp121296_c0_seq1	86.59	chromosome_9	5868572	5868952
comp121319_c0_seq1	99.68	chromosome_6	54291677	54291995
comp121327_c0_seq1	98.86	chromosome_6	55050037	55050455
comp121346_c0_seq1	98.69	chromosome_1	61823691	61824379
comp1213664_c0_seq1	99.76	chromosome_5	51307087	51307791
comp121398_c0_seq1	90.33	chromosome_1	7073635	7073969
comp121433_c0_seq1	99.67	chromosome_6	56650666	56650970
comp121506_c0_seq1	99.73	chromosome_3	70593305	70593703
comp121512_c0_seq1	92.56	chromosome_6	47511196	47511509
comp121527_c0_seq1	99.70	chromosome_3	71248438	71248801
comp121537_c0_seq1	88.46	chromosome_5	2273556	2274925
comp121545_c0_seq1	99.87	chromosome_4	53884807	53885570
comp121564_c0_seq1	98.94	chromosome_3	7708592	7708983
comp121576_c0_seq1	99.74	chromosome_10	3434183	3434606
comp121588_c0_seq1	99.74	chromosome_3	60992974	60993355
comp121612_c0_seq1	99.79	chromosome_4	10308557	10309043
comp121619_c0_seq1	87.94	chromosome_1	13293954	13294332
comp121624_c0_seq1	99.79	chromosome_7	18213151	18216494
comp121659_c0_seq1	99.80	chromosome_3	68312345	68312870
comp121669_c0_seq1	78.08	chromosome_3	12945823	12946328
comp12166_c0_seq1	92.81	chromosome_1	63450051	63450390
comp121712_c0_seq1	79.31	chromosome_8	936658	937152
comp121720_c0_seq1	99.70	chromosome_10	7020484	7020814
comp121723_c0_seq1	77.80	chromosome_5	12996641	12997113
comp121733_c0_seq1	96.21	chromosome_1	63607680	63608293
comp121746_c0_seq1	99.79	chromosome_1	58443927	58444403
comp121828_c0_seq1	99.70	chromosome_4	3801872	3802190
comp121859_c0_seq1	92.07	chromosome_9	49331946	49332261
comp121892_c0_seq1	93.26	chromosome_6	46413341	46413746
comp121931_c0_seq1	89.65	chromosome_10	60904847	60908423
comp1219471_c0_seq1	99.69	chromosome_1	71627059	71627372
comp121954_c0_seq1	99.75	chromosome_6	57468295	57468681
comp121995_c0_seq1	99.67	chromosome_6	60478092	60478386
comp122019_c0_seq1	89.97	chromosome_4	55021311	55021599
comp122026_c0_seq1	96.95	chromosome_9	50835246	50836243
comp122035_c0_seq1	99.81	chromosome_3	61528237	61528667
comp122075_c0_seq1	99.71	chromosome_7	56284932	56286631
comp122089_c0_seq1	99.73	chromosome_8	2531244	6651103
comp122150_c0_seq1	99.75	chromosome_2	72088738	72089140
comp122168_c0_seq1	99.79	chromosome_2	77733410	77734119
comp122200_c0_seq1	99.79	chromosome_2	4003466	4003949
comp122217_c0_seq1	92.49	chromosome_2	53901249	53901567
comp122250_c0_seq1	99.79	chromosome_1	10089075	10089959
comp1222773_c0_seq1	77.24	chromosome_7	60690398	60690644
comp122340_c0_seq1	99.79	chromosome_4	3280445	3280952
comp122368_c0_seq1	99.76	chromosome_1	56473280	56473724
comp122392_c0_seq1	94.29	chromosome_2	73454916	73455679
comp122397_c0_seq1	99.77	chromosome_10	250012	250451
comp122447_c0_seq1	99.69	chromosome_6	54216002	54216330
comp122462_c0_seq1	93.09	chromosome_3	53568156	53568503
comp1224824_c0_seq1	99.67	chromosome_10	60729564	60729869
comp122526_c0_seq1	91.24	chromosome_2	68212805	68213177
comp122534_c0_seq1	84.87	chromosome_5	304472	305383
comp122538_c0_seq1	91.67	chromosome_3	8242964	58118769
comp122559_c0_seq1	99.67	chromosome_8	4200088	4200392
comp122685_c0_seq1	93.62	chromosome_3	71164944	71165198
comp122691_c0_seq1	95.58	chromosome_4	1957497	1957840
comp122723_c0_seq1	99.71	chromosome_5	60695207	60695561
comp122775_c0_seq1	89.22	chromosome_9	4470824	4471264
comp122799_c0_seq1	99.73	chromosome_3	2927493	2927843
comp1228046_c0_seq1	99.74	chromosome_2	49262249	49262633
comp1228321_c0_seq1	99.67	chromosome_7	55556558	55556902
comp122852_c0_seq1	91.23	chromosome_3	52734872	52735153
comp12286_c0_seq1	95.01	chromosome_6	5803052	5803600
comp122872_c0_seq1	89.64	chromosome_3	10503351	10503700
comp1228905_c0_seq1	96.64	chromosome_10	3632875	3633186
comp122942_c0_seq1	99.76	chromosome_3	50579052	50579461
comp122945_c0_seq1	99.78	chromosome_4	59612319	59612729
comp122967_c0_seq1	99.67	chromosome_6	41434269	41434571
comp123016_c0_seq1	88.64	chromosome_2	73498377	73498649
comp123036_c0_seq1	99.71	chromosome_10	2456034	2456364
comp123088_c0_seq1	99.84	chromosome_4	17722912	17723520
comp123106_c0_seq1	99.71	chromosome_10	500715	1482159
comp1231121_c0_seq1	90.88	chromosome_7	4997919	4998208
comp1231296_c0_seq1	99.69	chromosome_3	68458312	68458637
comp1231404_c0_seq1	99.67	chromosome_1	58867415	58867646
comp1231579_c0_seq1	99.76	chromosome_1	20018503	20018912
comp1231879_c0_seq1	85.07	chromosome_10	60079075	60079469
comp123244_c0_seq1	99.82	chromosome_10	49064353	49064918
comp1232893_c0_seq1	99.68	chromosome_3	16933104	16933423
comp123293_c0_seq1	82.01	chromosome_6	28140947	28141208
comp123300_c0_seq1	99.90	chromosome_2	56983667	56984636
comp123310_c0_seq1	99.70	chromosome_3	56772025	56772357
comp123310_c1_seq1	99.75	chromosome_3	56771634	56772046
comp1233218_c0_seq1	99.68	chromosome_4	57196387	57196684
comp1233331_c0_seq1	99.82	chromosome_3	4839758	4840316
comp123359_c0_seq1	81.72	chromosome_3	64075814	64076296
comp123364_c0_seq1	99.71	chromosome_7	56295878	56296266
comp1233673_c0_seq1	89.86	chromosome_1	1869848	1870179
comp123370_c0_seq1	99.73	chromosome_7	63942419	63942804
comp12340_c0_seq1	99.67	chromosome_8	4944831	4945290
comp123411_c0_seq1	87.05	chromosome_2	1925836	1926121
comp123462_c0_seq1	99.75	chromosome_2	64998034	64998427
comp1234773_c0_seq1	91.64	chromosome_3	57565127	57565601
comp123491_c0_seq1	99.75	chromosome_4	42188146	42188544
comp1235029_c0_seq1	99.78	chromosome_2	67498341	67498782
comp123524_c0_seq1	99.74	chromosome_4	8359090	8359464
comp1235492_c0_seq1	74.51	chromosome_7	48851489	48851689
comp123549_c0_seq1	88.89	chromosome_4	7465509	7465706
comp123561_c0_seq1	94.20	chromosome_3	5835692	5836026
comp123566_c0_seq1	99.78	chromosome_10	22326830	22327267
comp123580_c0_seq1	99.84	chromosome_10	55908456	55909001
comp1236020_c0_seq1	96.35	chromosome_10	6654789	6655179
comp123629_c0_seq1	94.78	chromosome_3	62251576	62251937
comp123633_c0_seq1	94.68	chromosome_3	547066	547455
comp123634_c0_seq1	98.49	chromosome_4	63416299	63416821
comp123647_c0_seq1	96.70	chromosome_1	65318243	65318580
comp1236795_c0_seq1	85.89	chromosome_2	66454060	66454345
comp1236882_c0_seq1	99.72	chromosome_6	59812362	59812706
comp123695_c0_seq1	70.42	chromosome_2	68181791	68182046
comp1237593_c0_seq1	83.23	chromosome_5	5518893	5519180
comp123769_c0_seq1	99.71	chromosome_1	50906618	50906964
comp1237817_c0_seq1	94.59	chromosome_5	20413194	20414084
comp1237835_c0_seq1	95.89	chromosome_4	46320489	46320832
comp1237880_c0_seq1	96.18	chromosome_3	9947185	9947601
comp1237970_c0_seq1	99.76	chromosome_3	46855899	46856360
comp123807_c0_seq1	99.72	chromosome_10	59774272	59774617
comp1238205_c0_seq1	99.72	chromosome_9	20983564	20983919
comp123824_c0_seq1	98.25	chromosome_1	18381786	18382125
comp123861_c0_seq1	96.31	chromosome_10	56589389	56589492
comp1238886_c0_seq1	99.69	chromosome_4	47290856	47291172
comp1238993_c0_seq1	86.14	chromosome_3	3044360	3044624
comp1239023_c0_seq1	99.68	chromosome_7	62401400	62401677
comp1239032_c0_seq1	72.33	chromosome_6	49580242	49580566
comp1239137_c0_seq1	93.85	chromosome_4	61382403	61382921
comp1239389_c0_seq1	99.72	chromosome_9	46302222	46302579
comp1239390_c0_seq1	88.15	chromosome_1	10961795	10962388
comp1239449_c0_seq1	87.69	chromosome_1	60259996	60260349
comp123948_c0_seq1	97.08	chromosome_4	59208754	59209187
comp1239667_c0_seq1	97.22	chromosome_9	58079539	58079895
comp123980_c0_seq1	99.71	chromosome_7	42089	42419
comp124036_c0_seq1	99.76	chromosome_6	60923676	60924078
comp124037_c0_seq1	97.41	chromosome_3	344699	345110
comp124039_c0_seq1	98.28	chromosome_1	2093129	2093509
comp1240932_c0_seq1	89.55	chromosome_1	66484965	66485568
comp124111_c0_seq1	99.71	chromosome_5	2799932	2800278
comp124115_c0_seq1	99.74	chromosome_3	9238570	9238977
comp124119_c0_seq1	99.74	chromosome_2	29518220	29518641
comp124120_c0_seq1	81.31	chromosome_4	204430	204777
comp124145_c0_seq1	99.70	chromosome_3	61279231	61279784
comp1241490_c0_seq1	99.80	chromosome_9	2929797	2930583
comp1242302_c0_seq1	97.45	chromosome_10	60953226	60953593
comp124234_c0_seq1	99.70	chromosome_6	5549072	5549397
comp124243_c0_seq1	98.61	chromosome_2	9059047	9059395
comp124243_c1_seq1	93.32	chromosome_2	9059488	9059874
comp1242827_c0_seq1	88.64	chromosome_6	457040	457326
comp1242893_c0_seq1	96.34	chromosome_6	47461372	47461740
comp124303_c0_seq1	98.02	chromosome_3	64405454	64405975
comp124346_c0_seq1	79.01	chromosome_9	11672106	11672361
comp124372_c0_seq1	99.75	chromosome_3	66026276	66026822
comp1244125_c0_seq1	98.11	chromosome_1	59953946	59954314
comp1244404_c0_seq1	99.70	chromosome_3	72090267	72090474
comp1244570_c0_seq1	99.70	chromosome_2	71386574	71387139
comp1244757_c0_seq1	81.23	chromosome_2	53667013	53667291
comp124477_c0_seq1	78.52	chromosome_10	60755510	60755940
comp124492_c0_seq1	90.75	chromosome_3	64253985	64254301
comp124493_c0_seq1	99.74	chromosome_1	9116367	9116750
comp12449_c0_seq1	99.74	chromosome_7	64254664	64255051
comp124550_c0_seq1	99.72	chromosome_4	60618703	60619053
comp1246481_c0_seq1	99.71	chromosome_7	57279513	57279873
comp1246513_c0_seq1	96.51	chromosome_7	62919963	62920308
comp1246524_c0_seq1	99.75	chromosome_6	46127028	46127663
comp1246794_c0_seq1	99.74	chromosome_4	5572897	5573285
comp1246822_c0_seq1	82.51	chromosome_8	53659792	53660472
comp1247017_c0_seq1	93.35	chromosome_3	54139392	54139765
comp124705_c0_seq1	92.15	chromosome_7	2817373	2817677
comp1247084_c0_seq1	99.67	chromosome_3	66098435	66098858
comp124723_c0_seq1	99.72	chromosome_7	63636965	63637308
comp1247386_c0_seq1	99.29	chromosome_4	41076986	41077413
comp12475_c0_seq1	99.77	chromosome_4	60315876	60316443
comp1247862_c0_seq1	76.74	chromosome_1	63598640	63598993
comp124804_c0_seq1	93.07	chromosome_1	53250408	53250869
comp124839_c0_seq1	89.83	chromosome_10	3429632	3429955
comp124860_c0_seq1	94.36	chromosome_7	8835913	8836229
comp1248689_c0_seq1	98.12	chromosome_2	75436211	75436579
comp124876_c0_seq1	99.67	chromosome_4	67268879	67269176
comp1248902_c0_seq1	99.73	chromosome_3	15806328	15806688
comp124918_c0_seq1	75.65	chromosome_3	60995573	60995982
comp1249200_c0_seq1	83.01	chromosome_3	70644084	70644318
comp124920_c0_seq1	99.70	chromosome_7	468245	468585
comp124923_c0_seq1	86.07	chromosome_1	21852167	21852628
comp125025_c0_seq1	75.45	chromosome_8	47453731	47454025
comp1250392_c0_seq1	99.75	chromosome_2	1105677	1115520
comp1250432_c0_seq1	99.71	chromosome_3	61038911	61039210
comp125046_c0_seq1	71.35	chromosome_3	73860235	73860475
comp1250677_c0_seq1	95.34	chromosome_6	51863516	51863827
comp125073_c0_seq1	91.97	chromosome_1	3549356	3549793
comp125082_c0_seq1	99.70	chromosome_10	55920607	55920952
comp125086_c0_seq1	81.50	chromosome_4	8598044	8598587
comp125095_c0_seq1	99.69	chromosome_3	51858168	51858479
comp1251086_c0_seq1	82.64	chromosome_1	48800778	48801096
comp125125_c0_seq1	94.54	chromosome_3	58620471	58620893
comp125152_c0_seq1	99.72	chromosome_4	5759623	5759976
comp1251561_c0_seq1	94.32	chromosome_7	5156907	5157381
comp125168_c0_seq1	79.53	chromosome_2	54500754	54501033
comp125173_c0_seq1	85.84	chromosome_6	55138026	55138794
comp1251840_c0_seq1	99.67	chromosome_10	21019998	21020306
comp125191_c0_seq1	93.18	chromosome_3	15826450	15826822
comp1251957_c0_seq1	97.35	chromosome_3	66553939	66554215
comp1252030_c0_seq1	99.67	chromosome_10	57821901	57822200
comp125243_c0_seq1	90.71	chromosome_4	4218425	4218724
comp125261_c0_seq1	93.15	chromosome_7	5064488	5064904
comp125280_c0_seq1	99.68	chromosome_3	71242132	71242439
comp1252829_c0_seq1	99.70	chromosome_3	62492352	62492681
comp1253012_c0_seq1	84.08	chromosome_8	27350090	27350362
comp1254255_c0_seq1	99.67	chromosome_9	53877359	53877695
comp125430_c0_seq1	99.73	chromosome_5	1535441	1535817
comp1254618_c0_seq1	80.62	chromosome_9	6597879	6598146
comp125475_c0_seq1	98.31	chromosome_5	58045689	58046132
comp125488_c0_seq1	94.33	chromosome_3	63684626	63684992
comp1255096_c0_seq1	96.98	chromosome_5	2148480	2148877
comp125513_c0_seq1	99.73	chromosome_2	68938681	68944388
comp1255462_c0_seq1	99.76	chromosome_4	64730295	64730704
comp125589_c0_seq1	99.80	chromosome_6	25938291	25944183
comp1256312_c0_seq1	82.43	chromosome_2	907289	919999
comp125653_c0_seq1	74.31	chromosome_2	71295915	71296207
comp125674_c0_seq1	99.79	chromosome_7	55742626	55743209
comp125700_c0_seq1	99.87	chromosome_8	25503872	25507560
comp1257456_c0_seq1	98.04	chromosome_5	10798484	10798819
comp125768_c0_seq1	97.52	chromosome_3	55503588	55503942
comp125786_c0_seq1	77.01	chromosome_4	1296350	1296750
comp125794_c0_seq1	99.74	chromosome_4	7814132	7814510
comp1258080_c0_seq1	75.70	chromosome_7	56362087	56362334
comp1258385_c0_seq1	84.36	chromosome_3	12173332	12173717
comp125841_c0_seq1	99.71	chromosome_3	63559045	63559387
comp125848_c0_seq1	87.88	chromosome_4	4563544	4563817
comp1258620_c0_seq1	97.86	chromosome_2	67385972	67386339
comp1258862_c0_seq1	91.49	chromosome_3	14257737	14259098
comp125914_c0_seq1	99.80	chromosome_2	980928	981674
comp125925_c0_seq1	81.66	chromosome_8	15916511	15916781
comp125957_c0_seq1	81.82	chromosome_5	2333164	2333425
comp1259852_c0_seq1	99.81	chromosome_10	140613	141169
comp126043_c0_seq1	73.55	chromosome_1	64978516	64978761
comp126072_c0_seq1	96.44	chromosome_3	55665270	55665872
comp126074_c0_seq1	94.41	chromosome_8	2917609	2917955
comp126076_c0_seq1	91.05	chromosome_7	1190117	1190395
comp126089_c0_seq1	79.39	chromosome_3	54727175	54737405
comp1261052_c0_seq1	95.60	chromosome_3	5021411	5021925
comp126136_c0_seq1	75.14	chromosome_6	1411659	1413794
comp1261527_c0_seq1	93.93	chromosome_4	4959478	4960222
comp126202_c1_seq1	99.69	chromosome_6	50983545	50983861
comp126222_c0_seq1	93.35	chromosome_4	44993315	44993693
comp126252_c0_seq1	99.86	chromosome_7	40016877	40020266
comp126254_c0_seq1	71.36	chromosome_7	55970591	55970853
comp1262811_c0_seq1	91.39	chromosome_7	60041950	60042259
comp126281_c0_seq1	91.95	chromosome_8	51013580	51026616
comp126284_c0_seq1	99.80	chromosome_3	63519230	63519701
comp126298_c0_seq1	99.75	chromosome_1	62225891	62226291
comp126325_c0_seq1	99.76	chromosome_1	67273588	67274038
comp126347_c0_seq1	92.39	chromosome_8	53812150	53812728
comp1263967_c0_seq1	99.73	chromosome_2	68804136	68804519
comp1264058_c0_seq1	84.09	chromosome_10	53976444	53976843
comp126417_c0_seq1	99.76	chromosome_3	57355547	57355959
comp126450_c0_seq1	76.74	chromosome_9	8286967	8287195
comp126454_c0_seq1	99.68	chromosome_10	180321	180638
comp126463_c0_seq1	99.81	chromosome_5	1332353	1332897
comp126537_c0_seq1	91.28	chromosome_9	45859785	45860084
comp1265537_c0_seq1	79.76	chromosome_6	47193812	47194602
comp1265552_c0_seq1	99.68	chromosome_3	62703050	62703378
comp12655_c0_seq1	99.76	chromosome_9	51747774	51748186
comp126585_c0_seq1	96.95	chromosome_2	7284933	7286572
comp1266095_c0_seq1	93.14	chromosome_4	66031169	66031564
comp126625_c0_seq1	99.71	chromosome_6	46521678	46522022
comp126634_c0_seq1	99.76	chromosome_3	4799664	4800072
comp126677_c0_seq1	93.93	chromosome_4	26767243	26767654
comp126680_c0_seq1	99.77	chromosome_6	464531	55428068
comp126727_c0_seq1	99.69	chromosome_4	4900459	4900738
comp126743_c0_seq1	99.81	chromosome_3	72673620	72674194
comp1267720_c0_seq1	99.71	chromosome_5	44375636	44375979
comp126789_c0_seq1	99.73	chromosome_3	9167017	9167381
comp126801_c0_seq1	93.53	chromosome_7	7594849	7595776
comp126833_c0_seq1	99.73	chromosome_5	2760341	2760722
comp126843_c0_seq1	99.71	chromosome_1	48537005	48537356
comp126991_c0_seq1	97.54	chromosome_1	20058990	20059879
comp127025_c0_seq1	93.79	chromosome_1	57430264	57430580
comp127028_c0_seq1	76.33	chromosome_1	67440758	67441209
comp127049_c0_seq1	94.24	chromosome_8	2037075	2037451
comp127072_c0_seq1	83.54	chromosome_2	23163927	23164197
comp127079_c0_seq1	95.51	chromosome_3	73922252	73922608
comp1271708_c0_seq1	91.04	chromosome_3	15090566	15091018
comp127172_c0_seq1	87.84	chromosome_9	1654360	1654803
comp127192_c0_seq1	91.29	chromosome_6	54609015	54609354
comp127227_c0_seq1	90.39	chromosome_7	5465043	5465403
comp12722_c0_seq1	81.55	chromosome_5	49763614	49769453
comp127272_c0_seq1	89.41	chromosome_2	8482767	8483285
comp127273_c0_seq1	94.75	chromosome_7	6021916	6022297
comp127282_c0_seq1	76.55	chromosome_1	64578014	64578562
comp1273121_c0_seq1	99.70	chromosome_5	1998334	1998642
comp12732_c0_seq1	99.72	chromosome_4	5380730	5381093
comp127339_c0_seq1	88.16	chromosome_2	64880655	64880997
comp1273542_c0_seq1	99.74	chromosome_1	10691368	10691758
comp1273608_c0_seq1	85.90	chromosome_2	23132526	23133028
comp127380_c0_seq1	99.67	chromosome_6	57155262	57155570
comp127398_c0_seq1	89.11	chromosome_6	59807362	59808143
comp127447_c0_seq1	93.77	chromosome_4	60386614	60386925
comp127448_c0_seq1	99.85	chromosome_3	2763070	2763686
comp127449_c0_seq1	89.04	chromosome_2	64789273	64789547
comp127466_c0_seq1	99.74	chromosome_1	66810384	66810778
comp127474_c0_seq1	95.52	chromosome_9	289118	661154
comp127480_c0_seq1	99.75	chromosome_6	57830365	57830776
comp1274887_c0_seq1	97.95	chromosome_8	6821084	6821473
comp127498_c0_seq1	89.17	chromosome_4	60489731	60490145
comp127511_c0_seq1	80.12	chromosome_10	58722096	58722642
comp127512_c0_seq1	99.70	chromosome_1	27148872	27149184
comp1277056_c0_seq1	99.71	chromosome_4	4033132	4033447
comp127745_c0_seq1	99.73	chromosome_2	45975276	45975659
comp127755_c0_seq1	98.50	chromosome_2	579344	579846
comp127783_c0_seq1	79.55	chromosome_1	3164952	3165333
comp127798_c0_seq1	99.82	chromosome_10	47111369	47111797
comp127805_c0_seq1	99.74	chromosome_6	14507286	14507645
comp127805_c1_seq1	99.81	chromosome_6	14501126	14507287
comp127813_c0_seq1	99.70	chromosome_7	59545820	59546647
comp127827_c0_seq1	95.94	chromosome_1	11827752	11828449
comp1278557_c0_seq1	92.90	chromosome_9	2085263	2085557
comp127869_c0_seq1	97.34	chromosome_6	54385192	54385598
comp1278762_c0_seq1	99.70	chromosome_4	6679270	6679609
comp127888_c0_seq1	80.80	chromosome_9	42450872	42451122
comp127903_c0_seq1	99.79	chromosome_2	70648847	70649676
comp1279106_c0_seq1	99.75	chromosome_4	61399476	61400892
comp127971_c0_seq1	95.41	chromosome_2	13797764	13798457
comp12797_c0_seq1	95.61	chromosome_1	62134194	62134514
comp1279819_c0_seq1	99.72	chromosome_3	61118814	61119416
comp1280320_c0_seq1	94.50	chromosome_7	5118027	5118347
comp128083_c0_seq1	76.46	chromosome_9	9939452	9939767
comp128085_c0_seq1	99.70	chromosome_10	56434512	56434841
comp128128_c0_seq1	99.82	chromosome_8	14618510	14619062
comp1281713_c0_seq1	99.74	chromosome_1	20236992	20237346
comp128194_c0_seq1	90.05	chromosome_9	58345085	58345444
comp128196_c0_seq1	99.80	chromosome_3	69444224	69444606
comp128207_c0_seq1	86.86	chromosome_4	66458484	66459083
comp128224_c0_seq1	99.71	chromosome_10	49363264	49363575
comp128282_c0_seq1	97.73	chromosome_9	58846122	58846384
comp128283_c0_seq1	99.72	chromosome_7	50200690	50201042
comp128337_c0_seq1	84.02	chromosome_8	41704052	41704448
comp128350_c0_seq1	90.03	chromosome_4	64326750	64327510
comp1284329_c0_seq1	94.88	chromosome_2	8581360	8581677
comp1284452_c0_seq1	99.71	chromosome_3	62441258	62441891
comp128483_c0_seq1	71.98	chromosome_1	10107657	10108050
comp1284966_c0_seq1	97.85	chromosome_9	3537723	3538346
comp128542_c0_seq1	93.40	chromosome_1	14703366	14703745
comp128547_c0_seq1	98.88	chromosome_3	11066550	11067309
comp12855_c0_seq1	96.06	chromosome_9	58195135	58195479
comp1285737_c0_seq1	99.74	chromosome_10	54157746	54158148
comp128583_c0_seq1	94.12	chromosome_1	70441426	70441882
comp128596_c0_seq1	99.70	chromosome_1	6879284	6879614
comp128611_c0_seq1	99.82	chromosome_3	9686283	9686894
comp128645_c0_seq1	99.72	chromosome_10	59146505	59146873
comp128650_c1_seq1	83.68	chromosome_2	71277568	71278078
comp128657_c0_seq1	99.74	chromosome_1	68914473	68914852
comp128659_c0_seq1	84.99	chromosome_1	64673619	64673982
comp128666_c0_seq1	80.06	chromosome_2	73076758	73077026
comp128705_c0_seq1	77.01	chromosome_9	47347271	47347582
comp128755_c0_seq1	89.66	chromosome_1	7071230	7071592
comp128759_c0_seq1	85.02	chromosome_8	44666221	44666991
comp128760_c0_seq1	99.13	chromosome_2	76173114	76173457
comp128761_c0_seq1	87.68	chromosome_4	62703473	62703690
comp128809_c0_seq1	96.02	chromosome_6	41973736	41974047
comp128824_c1_seq1	99.69	chromosome_7	52723162	52723470
comp128838_c0_seq1	99.87	chromosome_1	57952100	57952849
comp1288412_c0_seq1	99.68	chromosome_1	50971862	50972177
comp128859_c0_seq1	99.72	chromosome_10	9134279	9134636
comp128876_c0_seq1	90.85	chromosome_1	7542678	7543210
comp128884_c0_seq1	98.58	chromosome_3	74152299	74152783
comp128887_c1_seq1	99.79	chromosome_2	74352725	74353204
comp128898_c0_seq1	99.69	chromosome_2	66130107	66130550
comp128914_c0_seq1	99.77	chromosome_6	9067542	9067974
comp128930_c0_seq1	89.14	chromosome_2	16903577	16903884
comp128944_c0_seq1	75.42	chromosome_3	7579182	7579627
comp128948_c0_seq1	89.74	chromosome_4	61995725	61996254
comp128950_c0_seq1	99.77	chromosome_3	7783057	7783490
comp128951_c0_seq1	87.72	chromosome_2	74095574	74096067
comp128955_c0_seq1	99.74	chromosome_9	2470726	2471108
comp128964_c0_seq1	96.71	chromosome_10	2098969	2099571
comp128973_c0_seq1	95.14	chromosome_6	58130454	58130782
comp1289760_c0_seq1	93.72	chromosome_9	26632435	26632780
comp128979_c0_seq1	99.82	chromosome_2	68076385	68076918
comp128980_c0_seq1	99.85	chromosome_4	38357643	38358348
comp1290105_c0_seq1	96.65	chromosome_8	48344588	48345061
comp129019_c0_seq1	94.60	chromosome_10	48779175	48779840
comp129021_c0_seq1	95.18	chromosome_9	55193411	55193886
comp129026_c0_seq1	94.36	chromosome_1	4781953	4782333
comp129047_c0_seq1	86.90	chromosome_5	17043986	17044580
comp129048_c0_seq1	99.73	chromosome_3	50696304	50696671
comp129057_c0_seq1	93.30	chromosome_1	8988926	8989266
comp129060_c1_seq1	99.67	chromosome_9	48745867	48746195
comp129064_c0_seq1	70.57	chromosome_3	51572364	51572611
comp129073_c0_seq1	99.83	chromosome_4	67888597	67889168
comp1290781_c0_seq1	95.29	chromosome_7	44968682	44969051
comp129080_c0_seq1	81.29	chromosome_9	53485665	53486968
comp129082_c0_seq1	97.40	chromosome_4	54389412	54389793
comp129100_c0_seq1	83.57	chromosome_4	53123597	53123893
comp129102_c0_seq1	72.39	chromosome_2	61529396	61529651
comp129104_c0_seq1	99.84	chromosome_3	52689908	52690525
comp129110_c0_seq1	99.72	chromosome_5	27984224	27984575
comp129111_c0_seq1	97.69	chromosome_3	62661320	62661823
comp129112_c0_seq1	92.56	chromosome_1	21952992	21953302
comp129116_c0_seq1	94.39	chromosome_3	1034138	1034489
comp129139_c0_seq1	99.74	chromosome_1	9666457	9666837
comp129149_c0_seq1	96.24	chromosome_4	1926309	1926785
comp129149_c1_seq1	92.11	chromosome_4	1926807	1927105
comp129158_c0_seq1	99.68	chromosome_6	3364233	3364542
comp129159_c0_seq1	99.75	chromosome_3	12650519	12650933
comp129160_c0_seq1	99.71	chromosome_4	66196862	66197207
comp129178_c0_seq1	90.21	chromosome_9	49837398	49838258
comp129183_c0_seq1	99.70	chromosome_1	57018360	57018704
comp129206_c0_seq1	99.67	chromosome_1	3791868	3792153
comp129210_c0_seq1	80.30	chromosome_1	11533313	11533558
comp129229_c0_seq1	88.26	chromosome_1	48625233	48625790
comp129237_c1_seq1	99.78	chromosome_2	13961253	13961727
comp129238_c0_seq1	94.50	chromosome_5	59207284	59207930
comp129258_c0_seq1	74.90	chromosome_4	7857362	7860115
comp129258_c1_seq1	88.42	chromosome_4	7859639	7859978
comp12930_c0_seq1	99.70	chromosome_10	6005841	6006177
comp1293588_c0_seq1	99.79	chromosome_2	53511479	53511941
comp1293934_c0_seq1	99.71	chromosome_4	62463649	62464003
comp129395_c0_seq1	99.82	chromosome_8	53435170	53435722
comp129414_c0_seq1	99.72	chromosome_6	59422318	59422645
comp1294199_c0_seq1	96.87	chromosome_8	44580238	44580534
comp129432_c0_seq1	74.42	chromosome_7	10898110	10898389
comp129450_c0_seq1	99.75	chromosome_3	18279341	18279754
comp129455_c0_seq1	74.18	chromosome_7	23581947	23584103
comp129467_c0_seq1	78.14	chromosome_2	40530760	40531000
comp129482_c0_seq1	89.15	chromosome_4	44681447	44681975
comp1294905_c0_seq1	99.77	chromosome_9	38449312	38449750
comp129533_c0_seq1	98.37	chromosome_1	55325078	55325370
comp129550_c0_seq1	99.71	chromosome_2	68390087	68390424
comp129551_c0_seq1	94.87	chromosome_10	53735200	53735492
comp129553_c0_seq1	78.19	chromosome_9	56178067	56178387
comp129569_c0_seq1	89.72	chromosome_3	9682344	9682628
comp129584_c0_seq1	93.57	chromosome_1	62731307	62732235
comp129586_c0_seq1	99.78	chromosome_3	71951470	71951915
comp129609_c0_seq1	91.62	chromosome_6	57847854	57848161
comp129614_c0_seq1	99.71	chromosome_6	49144972	49145338
comp129617_c0_seq1	99.83	chromosome_1	19862685	19863263
comp129637_c0_seq1	99.71	chromosome_1	60884753	60885079
comp129644_c0_seq1	80.33	chromosome_10	7528116	7528360
comp1296455_c0_seq1	99.67	chromosome_2	60682402	60682804
comp129647_c0_seq1	99.80	chromosome_9	234896	235394
comp12964_c0_seq1	80.85	chromosome_6	57514083	57514356
comp129655_c0_seq1	90.22	chromosome_2	682947	683258
comp129656_c1_seq1	79.65	chromosome_4	60186039	60186308
comp129666_c0_seq1	84.78	chromosome_1	59396558	59396917
comp129667_c0_seq1	99.71	chromosome_9	56279576	56279949
comp129676_c0_seq1	92.72	chromosome_2	66683490	66684086
comp129695_c0_seq1	74.62	chromosome_3	20827245	20827499
comp129697_c0_seq1	99.83	chromosome_3	68038247	68039080
comp129715_c0_seq1	96.75	chromosome_4	65440955	65441478
comp129730_c0_seq1	73.11	chromosome_1	51552625	51552855
comp129743_c0_seq1	73.86	chromosome_3	16033007	16033262
comp129747_c0_seq1	93.82	chromosome_8	53340180	53340495
comp129754_c0_seq1	99.81	chromosome_3	62950609	62951113
comp129760_c0_seq1	92.12	chromosome_7	64076619	64077137
comp129763_c0_seq1	99.69	chromosome_2	70522632	70522953
comp129768_c0_seq1	99.85	chromosome_6	42784688	42785346
comp129806_c0_seq1	97.49	chromosome_9	49893679	49894023
comp129807_c1_seq1	72.41	chromosome_6	48539613	48539847
comp12980_c0_seq1	84.08	chromosome_1	20574850	20575153
comp129813_c0_seq1	99.70	chromosome_2	57020924	57021303
comp129815_c0_seq1	99.74	chromosome_6	51479529	51479917
comp129828_c0_seq1	99.85	chromosome_3	46639511	46640173
comp129831_c0_seq1	99.81	chromosome_4	53176050	56774634
comp129843_c0_seq1	72.92	chromosome_10	8550175	8550478
comp129847_c0_seq1	99.86	chromosome_1	63582392	63583132
comp129851_c0_seq1	89.84	chromosome_3	58222748	58223312
comp1298542_c0_seq1	92.78	chromosome_10	5968561	5969542
comp129857_c0_seq1	99.67	chromosome_8	7193196	7193502
comp129859_c0_seq1	99.79	chromosome_8	53261697	53261869
comp129861_c0_seq1	93.80	chromosome_4	66752758	66753406
comp129865_c0_seq1	87.19	chromosome_4	3296481	3296918
comp129867_c0_seq1	99.69	chromosome_9	372106	372421
comp129868_c0_seq1	97.85	chromosome_4	57528043	57528375
comp129870_c0_seq1	74.04	chromosome_8	44584469	44584968
comp129874_c0_seq1	99.80	chromosome_3	71521046	71522327
comp1298830_c0_seq1	92.80	chromosome_4	65617693	65618017
comp129890_c0_seq1	96.52	chromosome_6	59260573	59261308
comp129892_c0_seq1	96.90	chromosome_3	51395233	51395592
comp129895_c0_seq1	71.66	chromosome_5	5855439	7946211
comp129909_c0_seq1	83.33	chromosome_9	13769608	13769855
comp12992_c0_seq1	94.71	chromosome_4	61071001	61071394
comp129936_c0_seq1	99.75	chromosome_7	57048081	57048471
comp129948_c0_seq1	99.79	chromosome_4	4615692	4616066
comp129966_c0_seq1	71.99	chromosome_2	64010526	64011003
comp129979_c0_seq1	99.67	chromosome_2	53511113	53511412
comp129982_c0_seq1	99.76	chromosome_4	43915572	43916258
comp129985_c0_seq1	70.67	chromosome_6	7741132	48599270
comp129987_c0_seq1	94.79	chromosome_1	67975453	67975739
comp129995_c0_seq1	74.52	chromosome_3	67478873	67479108
comp129996_c0_seq1	73.97	chromosome_10	613305	613682
comp130007_c0_seq1	93.41	chromosome_4	6942066	6942351
comp130009_c0_seq1	86.34	chromosome_6	60890202	60890490
comp130019_c0_seq1	99.80	chromosome_3	51215891	51216375
comp130022_c0_seq1	99.76	chromosome_6	7471298	7471724
comp130023_c0_seq1	74.10	chromosome_4	14830824	14831043
comp130024_c0_seq1	81.32	chromosome_3	70183423	70183907
comp130026_c0_seq1	99.72	chromosome_4	67553518	67553835
comp130045_c0_seq1	77.18	chromosome_1	55339967	55340389
comp130050_c0_seq1	71.62	chromosome_9	52307404	52307716
comp130063_c0_seq1	99.69	chromosome_2	64934176	64934501
comp130065_c0_seq1	77.37	chromosome_4	52192289	52192754
comp130071_c0_seq1	95.39	chromosome_1	67972611	67973162
comp130078_c0_seq1	95.67	chromosome_3	22100390	55470122
comp130082_c0_seq1	83.07	chromosome_8	1506613	1506960
comp130087_c0_seq1	99.76	chromosome_8	8362648	8363058
comp130106_c0_seq1	87.22	chromosome_2	67535414	67535959
comp130110_c0_seq1	72.38	chromosome_9	40545981	40546387
comp130112_c0_seq1	99.86	chromosome_9	14438593	14439522
comp130125_c0_seq1	99.67	chromosome_9	4358600	4358899
comp130125_c1_seq1	95.28	chromosome_9	4358268	4358591
comp1301287_c0_seq1	95.11	chromosome_1	1841359	1841778
comp1301455_c0_seq1	94.12	chromosome_5	43400262	43400579
comp1301485_c0_seq1	96.83	chromosome_2	51769713	51770144
comp130153_c0_seq1	95.51	chromosome_7	55763411	55763749
comp130178_c0_seq1	99.69	chromosome_4	1096886	1097220
comp130198_c0_seq1	95.31	chromosome_1	64042617	64043361
comp130202_c0_seq1	74.28	chromosome_3	53358292	53358818
comp130205_c1_seq1	99.71	chromosome_4	8776279	8776537
comp130218_c0_seq1	99.75	chromosome_1	66525348	66525748
comp130254_c0_seq1	99.02	chromosome_3	61480666	61481056
comp130257_c0_seq1	99.86	chromosome_2	64755109	64756096
comp1302694_c0_seq1	99.78	chromosome_7	4839110	4883500
comp130269_c0_seq1	70.71	chromosome_1	2651739	2651980
comp130275_c0_seq1	99.70	chromosome_2	77639878	77640205
comp1302798_c0_seq1	99.82	chromosome_4	15121217	15121815
comp130284_c0_seq1	79.52	chromosome_3	62182539	62182900
comp130301_c0_seq1	77.99	chromosome_2	25305203	25305459
comp130312_c0_seq1	99.70	chromosome_4	8071781	8072111
comp130315_c0_seq1	89.51	chromosome_8	3795352	3859009
comp130319_c0_seq1	88.83	chromosome_3	61780714	61781041
comp130322_c0_seq1	80.15	chromosome_3	67751866	67752185
comp130338_c0_seq1	99.70	chromosome_4	370308	370598
comp130353_c0_seq1	79.19	chromosome_7	8019415	8019685
comp130364_c0_seq1	97.95	chromosome_1	9080258	9080869
comp130383_c0_seq1	99.80	chromosome_4	63050356	63050934
comp130387_c0_seq1	98.03	chromosome_9	55297337	55297681
comp130390_c0_seq1	99.70	chromosome_4	67055725	67056050
comp130392_c0_seq1	92.19	chromosome_5	6240450	6240927
comp130399_c0_seq1	99.68	chromosome_1	64782419	64782716
comp130405_c0_seq1	93.23	chromosome_7	61206751	61730252
comp130419_c0_seq1	99.78	chromosome_4	57117391	57117846
comp130425_c0_seq1	99.77	chromosome_1	69010489	69011100
comp130432_c0_seq1	99.71	chromosome_3	49924128	49924474
comp1304336_c0_seq1	95.15	chromosome_7	11974658	11974988
comp1304407_c0_seq1	99.73	chromosome_4	54989698	54990299
comp130460_c0_seq1	99.83	chromosome_4	40252312	40252849
comp130472_c1_seq1	99.79	chromosome_10	5318577	5319153
comp1304758_c0_seq1	99.72	chromosome_9	42446625	42446968
comp130485_c0_seq1	94.46	chromosome_7	64121391	64121663
comp130492_c0_seq1	99.03	chromosome_7	874706	875100
comp130518_c0_seq1	91.12	chromosome_2	73163268	73163612
comp130525_c0_seq1	99.74	chromosome_1	63448516	63448902
comp130530_c0_seq1	89.20	chromosome_7	1129610	1136079
comp130549_c0_seq1	97.12	chromosome_10	5349500	5349802
comp1305500_c0_seq1	93.61	chromosome_9	52620181	52620654
comp130565_c0_seq1	99.79	chromosome_8	4717243	4718214
comp1305750_c0_seq1	86.58	chromosome_2	64159334	64159571
comp130581_c0_seq1	99.70	chromosome_10	7075564	7075894
comp130584_c0_seq1	77.48	chromosome_3	11196391	11196697
comp130584_c1_seq1	99.72	chromosome_3	11195642	11195951
comp130596_c0_seq1	98.14	chromosome_10	49706986	49707354
comp1306069_c0_seq1	99.69	chromosome_1	61105955	61106253
comp130609_c0_seq1	88.34	chromosome_4	1976745	1977341
comp130613_c0_seq1	99.81	chromosome_2	77921165	77921991
comp130616_c0_seq1	99.70	chromosome_4	62963876	62964199
comp130633_c0_seq1	94.37	chromosome_1	9457177	9457518
comp130644_c0_seq1	99.76	chromosome_5	52242613	52243025
comp130645_c0_seq1	97.48	chromosome_4	7846781	51675029
comp130659_c0_seq1	97.13	chromosome_1	53232563	53233141
comp130659_c1_seq1	97.71	chromosome_1	53232240	53232549
comp1306724_c0_seq1	99.68	chromosome_4	859982	860306
comp130693_c0_seq1	99.72	chromosome_9	54505308	54505678
comp130698_c0_seq1	99.73	chromosome_4	7053632	7053989
comp130700_c0_seq1	82.18	chromosome_2	16257519	16257811
comp130704_c1_seq1	99.16	chromosome_3	73326315	73326843
comp130705_c0_seq1	99.73	chromosome_3	69568274	69568646
comp1307204_c0_seq1	99.84	chromosome_6	54163716	54164302
comp130738_c0_seq1	91.24	chromosome_7	60703633	60704074
comp130763_c0_seq1	96.54	chromosome_4	64244607	64244915
comp130770_c0_seq1	96.63	chromosome_10	5424972	5425573
comp130779_c0_seq1	92.03	chromosome_1	51374766	51375087
comp130788_c0_seq1	99.73	chromosome_6	60393211	60393572
comp130788_c1_seq1	99.81	chromosome_6	60393542	60394059
comp130792_c2_seq1	99.76	chromosome_6	44424147	44424600
comp130797_c0_seq1	99.71	chromosome_9	49209854	49210195
comp130803_c0_seq1	99.71	chromosome_4	49818810	49819184
comp130804_c0_seq1	99.71	chromosome_3	59485555	59485900
comp1308116_c0_seq1	82.78	chromosome_2	44072836	44073169
comp130814_c0_seq1	99.82	chromosome_3	28483181	28483725
comp130838_c0_seq1	75.40	chromosome_1	59915180	59915439
comp130858_c0_seq1	98.66	chromosome_1	70430070	70430639
comp130903_c0_seq1	99.68	chromosome_5	58884725	58885031
comp130918_c0_seq1	99.77	chromosome_3	73112486	73113324
comp130927_c0_seq1	88.54	chromosome_8	5427899	5430119
comp130934_c0_seq1	99.85	chromosome_4	51877902	51878535
comp130934_c1_seq1	99.81	chromosome_4	51877382	51877921
comp130945_c0_seq1	97.10	chromosome_3	67339458	67340430
comp130951_c0_seq1	89.28	chromosome_9	54007786	54008168
comp130958_c0_seq1	99.83	chromosome_4	5555142	5555993
comp130983_c0_seq1	78.55	chromosome_10	60727861	60728182
comp1309975_c0_seq1	96.08	chromosome_5	51117774	51118381
comp131010_c0_seq1	90.03	chromosome_9	11672684	11673005
comp1310221_c0_seq1	99.78	chromosome_4	4175027	4175477
comp131030_c0_seq1	73.33	chromosome_3	57880083	57882664
comp131033_c0_seq1	77.26	chromosome_4	53301108	53301457
comp131074_c0_seq1	99.72	chromosome_1	65064104	65064404
comp131074_c1_seq1	99.69	chromosome_1	65063779	65064100
comp1311004_c0_seq1	97.55	chromosome_10	6717633	6717968
comp131107_c0_seq1	80.22	chromosome_5	14384720	14388094
comp131122_c0_seq1	99.77	chromosome_10	57905684	57906232
comp131127_c1_seq1	85.25	chromosome_5	60401618	60401901
comp131136_c0_seq1	99.72	chromosome_4	53222395	53222747
comp131138_c0_seq1	99.78	chromosome_5	12068120	12068575
comp131144_c0_seq1	80.76	chromosome_8	55403428	55403785
comp1311496_c0_seq1	96.00	chromosome_1	71495660	71497673
comp131153_c1_seq1	99.68	chromosome_4	11129998	11130306
comp131155_c0_seq1	99.84	chromosome_1	68915094	68915699
comp131160_c0_seq1	98.53	chromosome_1	64683944	64684411
comp131179_c0_seq1	96.27	chromosome_1	69889183	69889540
comp131185_c0_seq1	99.81	chromosome_8	15824207	15824740
comp131197_c0_seq1	99.80	chromosome_7	61961575	61962070
comp131207_c0_seq1	99.74	chromosome_1	5490411	5490829
comp131208_c0_seq1	99.70	chromosome_3	59484937	59485259
comp131217_c0_seq1	93.88	chromosome_4	12905556	12908002
comp131220_c0_seq1	99.70	chromosome_9	8939533	8939868
comp131228_c0_seq1	99.76	chromosome_2	61475551	61475960
comp131236_c0_seq1	96.07	chromosome_9	57422695	57423151
comp131245_c0_seq1	85.29	chromosome_2	70941239	70941552
comp131256_c0_seq1	92.02	chromosome_3	59434259	59434699
comp131263_c0_seq1	82.54	chromosome_6	61259127	61259462
comp131271_c0_seq1	96.30	chromosome_7	60280662	60280933
comp131278_c0_seq1	93.79	chromosome_6	8888614	8888902
comp131281_c0_seq1	99.80	chromosome_1	13960300	13960788
comp131283_c0_seq1	88.76	chromosome_2	59438753	59439287
comp131292_c0_seq1	99.85	chromosome_1	2088216	2088854
comp131307_c0_seq1	92.90	chromosome_3	67063338	67063616
comp131309_c0_seq1	79.41	chromosome_3	51741169	51741476
comp131310_c0_seq1	94.91	chromosome_4	64655714	65707329
comp131311_c1_seq1	76.42	chromosome_1	1441110	1442084
comp131315_c0_seq1	89.85	chromosome_2	20147118	20147719
comp131319_c0_seq1	98.55	chromosome_8	2153662	2155348
comp131345_c0_seq1	99.78	chromosome_4	1084492	1084921
comp131346_c0_seq1	97.15	chromosome_6	59781857	59782162
comp131373_c1_seq1	87.07	chromosome_7	57433880	57434360
comp131378_c0_seq1	86.80	chromosome_3	9048297	9048569
comp131409_c0_seq1	84.67	chromosome_6	38393806	38394595
comp131412_c0_seq1	99.69	chromosome_2	71495959	71496278
comp13141_c0_seq1	91.72	chromosome_4	64051179	64051558
comp131438_c0_seq1	87.87	chromosome_10	20303589	20303826
comp131450_c0_seq1	95.78	chromosome_6	60235040	60235327
comp131488_c0_seq1	99.68	chromosome_3	71246523	71246786
comp131524_c0_seq1	70.96	chromosome_1	7930108	7930668
comp131525_c0_seq1	99.72	chromosome_6	45799585	45799945
comp131526_c0_seq1	70.31	chromosome_1	3548731	3549055
comp1315337_c0_seq1	74.27	chromosome_8	42986400	42987010
comp131537_c0_seq1	96.20	chromosome_3	74110580	74111257
comp1315415_c0_seq1	99.72	chromosome_3	47965891	47966246
comp131550_c0_seq1	99.71	chromosome_1	14251106	14251692
comp131558_c0_seq1	99.87	chromosome_2	62685311	62686057
comp131569_c0_seq1	84.43	chromosome_2	62209048	62209835
comp131577_c0_seq1	80.97	chromosome_9	54383651	54384097
comp131580_c0_seq1	99.73	chromosome_2	76824672	76825041
comp131594_c0_seq1	99.74	chromosome_9	48692977	48693369
comp131600_c0_seq1	96.22	chromosome_10	3943725	3944007
comp131620_c0_seq1	99.88	chromosome_6	57131185	57132021
comp131626_c0_seq1	87.44	chromosome_6	54131694	54135210
comp131642_c0_seq1	99.70	chromosome_4	5573425	5573731
comp131659_c0_seq1	99.80	chromosome_1	12038468	12039110
comp1316606_c0_seq1	97.48	chromosome_1	61000962	61001302
comp131666_c0_seq1	98.72	chromosome_4	12327789	12328932
comp131679_c0_seq1	89.77	chromosome_6	6534760	6535652
comp1316837_c0_seq1	99.72	chromosome_10	19408432	19409633
comp131702_c0_seq1	81.53	chromosome_1	64994353	64994761
comp131714_c0_seq1	98.56	chromosome_7	4275446	4277529
comp131717_c0_seq1	72.40	chromosome_2	52386111	52386428
comp131737_c0_seq1	99.82	chromosome_5	53746724	53747279
comp131750_c0_seq1	90.65	chromosome_8	17588639	17588986
comp131757_c1_seq1	92.72	chromosome_5	2025174	2025559
comp131760_c0_seq1	84.57	chromosome_1	15055422	15055710
comp131765_c0_seq1	73.33	chromosome_2	65957184	65957287
comp131768_c0_seq1	99.71	chromosome_1	7687950	7688305
comp131769_c0_seq1	97.55	chromosome_8	16673309	16673784
comp1317749_c0_seq1	78.20	chromosome_5	74905	162359
comp131782_c0_seq1	75.34	chromosome_7	114057	114440
comp131787_c1_seq1	99.76	chromosome_8	25502665	25503044
comp131793_c0_seq1	99.78	chromosome_2	18822108	18822573
comp131795_c0_seq1	96.86	chromosome_10	6655239	6655724
comp131810_c0_seq1	83.66	chromosome_3	5341135	5341529
comp131816_c0_seq1	97.47	chromosome_8	54025714	54026076
comp131823_c0_seq1	99.87	chromosome_4	56772128	56772903
comp131837_c0_seq1	99.70	chromosome_6	57285807	57286142
comp131840_c0_seq1	99.88	chromosome_7	58532732	58533579
comp131842_c0_seq1	86.15	chromosome_10	56685369	56685616
comp131861_c0_seq1	99.73	chromosome_2	38861962	38862537
comp131863_c0_seq1	99.81	chromosome_1	9862659	9864091
comp131872_c0_seq1	74.92	chromosome_2	14597445	14597687
comp131885_c0_seq1	99.80	chromosome_9	35942	45450
comp131910_c0_seq1	96.14	chromosome_4	61977935	61978648
comp131912_c0_seq1	97.39	chromosome_6	59944866	59945201
comp131932_c0_seq1	78.18	chromosome_2	52009904	52010327
comp131932_c1_seq1	83.15	chromosome_2	52010356	52010639
comp131939_c0_seq1	84.76	chromosome_1	9001933	9002298
comp131945_c0_seq1	82.11	chromosome_8	236577	2257108
comp131952_c0_seq1	99.78	chromosome_4	2699410	2699836
comp131961_c0_seq1	99.67	chromosome_4	63880730	63881027
comp131974_c0_seq1	80.00	chromosome_1	10106245	10106663
comp131980_c0_seq1	99.70	chromosome_3	47966642	47966902
comp131982_c0_seq1	99.68	chromosome_6	40831654	40831965
comp131987_c0_seq1	99.75	chromosome_10	56311959	56312291
comp132049_c0_seq1	91.39	chromosome_10	1228726	1229188
comp132051_c0_seq1	88.64	chromosome_4	52396808	52397092
comp132055_c0_seq1	97.79	chromosome_3	68602729	68603299
comp132063_c0_seq1	99.89	chromosome_3	53279324	53280269
comp132068_c0_seq1	77.11	chromosome_4	50475492	50475957
comp132079_c0_seq1	95.32	chromosome_5	62142915	62143331
comp132087_c0_seq1	81.48	chromosome_9	2562752	2563090
comp13208_c0_seq1	95.30	chromosome_2	57141227	57141530
comp132096_c0_seq1	99.81	chromosome_1	67924966	67925480
comp1321036_c0_seq1	90.38	chromosome_3	71309602	71309942
comp1321093_c0_seq1	99.67	chromosome_3	70838393	70838727
comp132122_c0_seq1	87.85	chromosome_4	1098205	1098534
comp132122_c1_seq1	99.82	chromosome_4	1097251	1110368
comp132128_c0_seq1	84.95	chromosome_4	2613593	2613914
comp132130_c0_seq1	99.68	chromosome_7	858964	859277
comp132153_c0_seq1	75.69	chromosome_1	17947451	17947800
comp132155_c0_seq1	95.31	chromosome_9	48414263	48414671
comp132158_c0_seq1	92.33	chromosome_3	67987737	67987931
comp132160_c0_seq1	84.09	chromosome_8	9336844	9337280
comp132165_c1_seq1	99.70	chromosome_4	57766434	57766774
comp132168_c0_seq1	75.91	chromosome_5	55122056	55122511
comp132178_c0_seq1	99.78	chromosome_9	53123045	53123487
comp132181_c0_seq1	87.03	chromosome_10	59893815	59894216
comp132187_c0_seq1	99.72	chromosome_8	55072689	55073052
comp132187_c1_seq1	82.76	chromosome_8	55069687	55072632
comp132191_c0_seq1	99.81	chromosome_4	54784859	54785386
comp132204_c0_seq1	98.30	chromosome_4	6790163	6793581
comp132205_c0_seq1	77.07	chromosome_3	62873412	62873865
comp132206_c0_seq1	96.81	chromosome_1	66783570	66784247
comp132226_c0_seq1	93.05	chromosome_2	7153720	7154177
comp132241_c0_seq1	99.77	chromosome_3	7373604	7374026
comp132243_c0_seq1	99.71	chromosome_3	58351303	58351644
comp1322468_c0_seq1	99.70	chromosome_3	52510514	52510841
comp132246_c0_seq1	99.77	chromosome_1	2474148	2474662
comp132297_c0_seq1	95.59	chromosome_7	4672738	4673058
comp132300_c0_seq1	95.63	chromosome_7	56282954	56283454
comp132302_c0_seq1	99.85	chromosome_9	5649610	5650328
comp132304_c0_seq1	75.77	chromosome_8	9281834	9282251
comp132305_c0_seq1	89.96	chromosome_2	22657397	22657899
comp132313_c0_seq1	96.23	chromosome_10	42763673	42764251
comp132345_c1_seq1	74.73	chromosome_2	12527370	12527711
comp1323624_c0_seq1	98.62	chromosome_6	39776652	39777265
comp132366_c0_seq1	89.20	chromosome_4	4908640	4909079
comp132382_c0_seq1	92.57	chromosome_4	57049695	57049998
comp132395_c0_seq1	99.67	chromosome_4	4972804	4973107
comp132402_c0_seq1	98.19	chromosome_1	2118106	2118770
comp132418_c0_seq1	99.79	chromosome_7	58369132	58369579
comp132425_c0_seq1	96.96	chromosome_3	55926346	55926797
comp132436_c0_seq1	99.71	chromosome_6	57128881	57129235
comp132440_c0_seq1	89.10	chromosome_2	2570237	2570555
comp132440_c1_seq1	97.59	chromosome_2	2569671	2570253
comp132446_c0_seq1	99.73	chromosome_10	1604069	1604467
comp132455_c0_seq1	72.64	chromosome_5	53078412	53102896
comp132464_c0_seq1	93.83	chromosome_2	65646885	65647309
comp132479_c0_seq1	82.98	chromosome_1	59522552	59522908
comp132487_c1_seq1	79.49	chromosome_8	50084594	50084852
comp132503_c0_seq1	99.68	chromosome_6	50981541	50981930
comp132517_c0_seq1	99.77	chromosome_5	51185251	51185665
comp1325391_c0_seq1	99.69	chromosome_10	56911029	56911352
comp132539_c0_seq1	92.43	chromosome_1	64069280	64069596
comp132544_c0_seq1	92.13	chromosome_3	51448998	51449365
comp132562_c0_seq1	99.73	chromosome_1	22405893	22406252
comp132579_c0_seq1	99.82	chromosome_2	4300527	4301120
comp132586_c0_seq1	99.84	chromosome_6	55719461	55720083
comp132604_c0_seq1	95.23	chromosome_7	50985320	50985719
comp132605_c0_seq1	99.78	chromosome_3	71700101	71700551
comp132620_c0_seq1	85.28	chromosome_10	55874410	55874709
comp132621_c0_seq1	99.73	chromosome_8	38995020	38995362
comp132633_c0_seq1	99.73	chromosome_3	66986181	66986533
comp132636_c0_seq1	82.08	chromosome_8	37509365	37511773
comp132664_c0_seq1	81.97	chromosome_2	75323786	75324474
comp132675_c0_seq1	71.12	chromosome_3	160959	161200
comp132693_c0_seq1	99.71	chromosome_2	830213	830666
comp132696_c0_seq1	93.24	chromosome_9	51847352	51848075
comp132711_c0_seq1	93.41	chromosome_2	49752033	49752428
comp132737_c0_seq1	99.74	chromosome_4	66861137	66861545
comp132746_c0_seq1	99.69	chromosome_1	57438465	57438779
comp132758_c0_seq1	96.91	chromosome_3	58714226	58714959
comp132764_c0_seq1	99.77	chromosome_1	8371370	8371812
comp132772_c0_seq1	99.87	chromosome_10	1246076	1246906
comp132783_c0_seq1	99.78	chromosome_4	2456685	2457370
comp132792_c0_seq1	99.78	chromosome_1	62836601	62837067
comp132792_c1_seq1	98.25	chromosome_1	62837087	62837434
comp132794_c0_seq1	92.05	chromosome_6	50023974	50024572
comp132796_c0_seq1	99.73	chromosome_7	50034487	50034865
comp132800_c0_seq1	96.43	chromosome_1	66376308	66376710
comp132838_c0_seq1	75.75	chromosome_9	54518301	54518693
comp132849_c0_seq1	99.77	chromosome_10	618692	622444
comp132853_c0_seq1	99.68	chromosome_1	53231142	53231447
comp132862_c0_seq1	76.64	chromosome_2	303016	303607
comp132865_c0_seq1	93.40	chromosome_4	11848418	11848702
comp132866_c0_seq1	96.07	chromosome_1	9263336	9263817
comp132876_c0_seq1	95.30	chromosome_7	62925892	62926224
comp1328809_c0_seq1	99.67	chromosome_3	65464007	65464305
comp132885_c0_seq1	85.59	chromosome_2	7399167	7399847
comp132886_c0_seq1	99.70	chromosome_4	55632566	55633648
comp132898_c0_seq1	99.83	chromosome_6	49256937	49257520
comp132899_c0_seq1	85.47	chromosome_1	56418602	56418941
comp1329205_c0_seq1	94.46	chromosome_4	61851754	61852081
comp132925_c0_seq1	71.51	chromosome_2	23939269	23939522
comp132940_c0_seq1	95.02	chromosome_9	57423839	57424147
comp132983_c0_seq1	97.76	chromosome_3	28498606	28500417
comp133002_c0_seq1	99.74	chromosome_4	3618727	3633977
comp133003_c1_seq1	99.69	chromosome_7	1848079	1848398
comp133015_c0_seq1	99.69	chromosome_9	47163118	47163434
comp1330263_c0_seq1	94.08	chromosome_5	162448	162703
comp133033_c0_seq1	76.23	chromosome_2	66188985	66189301
comp133044_c0_seq1	99.71	chromosome_4	66723017	66723353
comp133063_c0_seq1	88.80	chromosome_8	5780050	5780167
comp133068_c0_seq1	95.01	chromosome_2	44074300	44074724
comp133074_c0_seq1	72.40	chromosome_8	53779768	53780011
comp133094_c0_seq1	99.70	chromosome_2	71994056	71994904
comp133095_c0_seq1	99.72	chromosome_7	2843207	2843566
comp133098_c0_seq1	99.73	chromosome_4	8593610	34201305
comp133153_c0_seq1	98.38	chromosome_1	13428696	13429036
comp133155_c0_seq1	99.72	chromosome_1	13928211	13928534
comp133157_c0_seq1	86.18	chromosome_6	47609244	47609853
comp133164_c0_seq1	90.48	chromosome_2	66391148	66391479
comp133168_c0_seq1	99.70	chromosome_7	3439413	3439741
comp133181_c0_seq1	95.74	chromosome_8	6414110	6414490
comp133195_c0_seq1	99.82	chromosome_3	3096718	3097282
comp133203_c0_seq1	83.70	chromosome_1	13975369	13975665
[truncated: 16,911 more rows]
