# Supplementary material for: De Novo Assembly and Transcriptome Analysis of Contrasting Sugarcane Varieties
Source: PLoS One. 2014 Feb 11;9(2):e88462. doi: 10.1371/journal.pone.0088462 (PMC3921171; doi:10.1371/journal.pone.0088462)
Supplement: Text S5 — List of 708,125 putative SNP positions identified in this study. (ZIP) [file pone.0088462.s006.zip]

Archive with 1 entries (1 files):
- S5_SNPs_All_Unigenes.txt
