# Supplementary material for: De Novo Assembly and Transcriptome Analysis of Contrasting Sugarcane Varieties
Source: PLoS One. 2014 Feb 11;9(2):e88462. doi: 10.1371/journal.pone.0088462 (PMC3921171; doi:10.1371/journal.pone.0088462)
Supplement: Text S5 — List of 708,125 putative SNP positions identified in this study. (ZIP) [file pone.0088462.s006.zip › S5_SNPs_All_Unigenes.txt]

ID transcript	Nucleotide position	Reference allele	alternative allele	Alternative allele frequency
comp306_c0_seq1	174	T	C	AB=0.5
comp392_c0_seq1	145	C	T	AB=0.2
comp393_c0_seq1	87	A	T	AB=0.3
comp393_c0_seq1	97	G	A	AB=0.3
comp617_c0_seq1	171	G	A	AB=0.25
comp624_c0_seq1	186	G	A	AB=0.363636
comp624_c0_seq1	198	T	A	AB=0.2
comp644_c0_seq1	154	G	A	AB=0.363636
comp644_c0_seq1	172	C	G	AB=0.545455
comp644_c0_seq1	174	T	G	AB=0.545455
comp644_c0_seq1	178	C	G	AB=0.545455
comp644_c0_seq1	180	A	G	AB=0.636364
comp686_c0_seq1	225	T	G	AB=0.357143
comp686_c0_seq1	240	C	T	AB=0.428571
comp686_c0_seq1	264	T	G	AB=0.333333
comp686_c0_seq1	265	T	C	AB=0.333333
comp725_c0_seq1	319	C	T	AB=0.3
comp725_c0_seq1	476	A	G	AB=0.3
comp725_c0_seq1	482	A	G	AB=0.3
comp764_c0_seq1	64	C	A	AB=0.384615
comp823_c0_seq1	61	C	T	AB=0.3
comp823_c0_seq1	86	A	G	AB=0.363636
comp872_c0_seq1	160	C	A	AB=0.2
comp872_c0_seq1	161	A	G	AB=0.6
comp872_c0_seq1	168	C	G	AB=0.6
comp872_c0_seq1	190	G	A	AB=0.416667
comp872_c0_seq1	210	T	C	AB=0.416667
comp1023_c0_seq1	100	G	A	AB=0.333333
comp1023_c0_seq1	124	A	G	AB=0.2
comp1051_c0_seq1	25	C	T	AB=0.5
comp1051_c0_seq1	26	C	G	AB=0.4
comp1051_c0_seq1	28	G	A	AB=0.4
comp1051_c0_seq1	44	G	C	AB=0.454545
comp1051_c0_seq1	51	G	C	AB=0.363636
comp1146_c0_seq1	262	A	G	AB=0.636364
comp1160_c0_seq1	156	G	A	AB=0.4
comp1226_c0_seq1	63	T	C	AB=0.2
comp1226_c0_seq1	77	C	T	AB=0.230769
comp1226_c0_seq1	104	T	C	AB=0.461538
comp1226_c0_seq1	114	T	A	AB=0.461538
comp1226_c0_seq1	134	A	G	AB=0.3
comp1251_c0_seq1	60	C	G	AB=0.3
comp1251_c0_seq1	63	C	T	AB=0.3
comp1251_c0_seq1	82	C	A	AB=0.416667
comp1251_c0_seq1	92	G	T	AB=0.2
comp1251_c0_seq1	154	A	G	AB=0.307692
comp1251_c0_seq1	163	C	T	AB=0.5
comp1251_c0_seq1	172	G	C	AB=0.333333
comp1251_c0_seq1	174	T	C	AB=0.363636
comp1345_c0_seq1	68	A	G	AB=0.3
comp1443_c0_seq1	227	T	C	AB=0.545455
comp1826_c0_seq1	55	G	A	AB=0.3
comp1951_c0_seq1	387	G	T	AB=0.2
comp2212_c0_seq1	241	A	T	AB=0.454545
comp2212_c0_seq1	243	G	C	AB=0.454545
comp2212_c0_seq1	247	C	T	AB=0.416667
comp2212_c0_seq1	268	G	A	AB=0.454545
comp2212_c0_seq1	271	G	A	AB=0.272727
comp2212_c0_seq1	282	G	T	AB=0.272727
comp2212_c0_seq1	283	A	G	AB=0.272727
comp2483_c0_seq1	489	A	G	AB=0.272727
comp2622_c0_seq1	24	C	G	AB=0
comp2622_c0_seq1	51	C	T	AB=0.647059
comp2622_c0_seq1	55	T	C	AB=0.583333
comp2714_c0_seq1	249	C	G	AB=0.3
comp2797_c0_seq1	126	T	C	AB=0.4
comp2821_c0_seq1	252	C	T	AB=0.4
comp2821_c0_seq1	255	C	T	AB=0.2
comp3045_c0_seq1	301	G	A	AB=0.5
comp3132_c0_seq1	158	G	T	AB=0.529412
comp3132_c0_seq1	170	C	A	AB=0.6875
comp3132_c0_seq1	182	A	C	AB=0.416667
comp3191_c0_seq1	134	T	C	AB=0.6
comp3191_c0_seq1	285	A	G	AB=0.3
comp3191_c0_seq1	299	G	A	AB=0.416667
comp3216_c0_seq1	228	G	C	AB=0.5
comp3259_c0_seq1	130	A	G	AB=0.272727
comp3259_c0_seq1	145	C	G	AB=0.3
comp3297_c0_seq1	192	T	G	AB=0.5
comp3297_c0_seq1	242	A	G	AB=0.454545
comp3748_c0_seq1	188	G	A	AB=0.272727
comp3748_c0_seq1	453	C	T	AB=0.416667
comp3755_c0_seq1	25	G	A	AB=0.428571
comp3755_c0_seq1	56	T	C	AB=0.4
comp3755_c0_seq1	60	T	C	AB=0.4
comp3755_c0_seq1	61	A	G	AB=0.4
comp3755_c0_seq1	67	T	C	AB=0.2
comp3755_c0_seq1	81	A	C	AB=0.5
comp3755_c0_seq1	90	T	G	AB=0.6
comp3771_c0_seq1	110	C	T	AB=0.25
comp3771_c0_seq1	118	G	A	AB=0.25
comp3771_c0_seq1	146	C	A	AB=0.411765
comp3771_c0_seq1	165	G	C	AB=0.583333
comp3771_c0_seq1	179	A	T	AB=0.7
comp3771_c0_seq1	183	A	T	AB=0.727273
comp3806_c0_seq1	117	G	A	AB=0.2
comp3806_c0_seq1	140	G	A	AB=0.25
comp3806_c0_seq1	150	C	T	AB=0.533333
comp3806_c0_seq1	170	G	A	AB=0.285714
comp3806_c0_seq1	175	G	A	AB=0.357143
comp3806_c0_seq1	179	C	G	AB=0.214286
comp3806_c0_seq1	199	C	T	AB=0.333333
comp3806_c0_seq1	203	A	G	AB=0.666667
comp3826_c0_seq1	310	C	T	AB=0.5
comp3831_c0_seq1	103	A	G	AB=0.230769
comp3831_c0_seq1	131	A	C	AB=0.538462
comp3839_c0_seq1	139	A	G	AB=0.384615
comp3839_c0_seq1	185	A	G	AB=0.454545
comp3839_c0_seq1	204	G	A	AB=0.5
comp3855_c0_seq1	135	A	G	AB=0.5
comp3858_c0_seq1	186	T	C	AB=0.5
comp3858_c0_seq1	198	C	G	AB=0.416667
comp3880_c0_seq1	278	A	T	AB=0.357143
comp3900_c0_seq1	75	G	T	AB=0.333333
comp3900_c0_seq1	104	G	T	AB=0.214286
comp3900_c0_seq1	129	C	A	AB=0.583333
comp3900_c0_seq1	154	A	C	AB=0.5
comp3926_c0_seq1	174	A	G	AB=0.461538
comp3926_c0_seq1	180	G	C	AB=0.5
comp3929_c0_seq1	266	C	T	AB=0.363636
comp3929_c0_seq1	318	G	A	AB=0.363636
comp3929_c0_seq1	347	G	A	AB=0.307692
comp3929_c0_seq1	355	G	A	AB=0.357143
comp3929_c0_seq1	362	A	G	AB=0.642857
comp3929_c0_seq1	385	T	C	AB=0.3
comp3939_c0_seq1	164	G	A	AB=0.230769
comp3939_c0_seq1	241	G	C	AB=0.416667
comp3939_c0_seq1	264	G	C	AB=0.35
comp3941_c0_seq1	25	T	C	AB=0
comp3941_c0_seq1	27	A	G	AB=0
comp3941_c0_seq1	28	A	G	AB=0
comp3941_c0_seq1	34	C	A	AB=0
comp3941_c0_seq1	43	A	G	AB=0.918033
comp3941_c0_seq1	54	G	A	AB=0.876923
comp3941_c0_seq1	55	T	C	AB=0.876923
comp3941_c0_seq1	76	T	A	AB=0.428571
comp3941_c0_seq1	331	G	A	AB=0.5
comp3941_c0_seq1	355	G	A	AB=0.416667
comp3954_c1_seq1	180	A	G	AB=0.2
comp3955_c0_seq1	226	T	C	AB=0.454545
comp3972_c0_seq1	157	G	A	AB=0.4
comp3972_c0_seq1	183	C	T	AB=0.285714
comp3972_c0_seq1	189	A	G	AB=0.307692
comp3972_c0_seq1	198	A	T	AB=0.6
comp3972_c0_seq1	233	G	A	AB=0.5
comp3975_c0_seq1	46	C	T	AB=0.363636
comp3975_c0_seq1	168	A	G	AB=0.2
comp3975_c0_seq1	182	C	G	AB=0.230769
comp3975_c0_seq1	335	G	T	AB=0.214286
comp3983_c0_seq1	410	G	A	AB=0.2
comp3983_c0_seq1	417	A	G	AB=0.272727
comp3992_c0_seq1	78	G	C	AB=0.25
comp3992_c0_seq1	99	C	T	AB=0.333333
comp3992_c0_seq1	102	G	A	AB=0.357143
comp3992_c0_seq1	200	T	G	AB=0.285714
comp3995_c0_seq1	148	A	G	AB=0.272727
comp3995_c0_seq1	248	C	T	AB=0.461538
comp3995_c0_seq1	275	G	T	AB=0.2
comp4001_c0_seq1	268	C	T	AB=0.5
comp4052_c0_seq1	268	T	G	AB=0.4
comp4052_c0_seq1	291	A	G	AB=0.3
comp4052_c0_seq1	568	T	C	AB=0.454545
comp4070_c0_seq1	192	T	G	AB=0.7
comp4076_c0_seq1	156	G	A	AB=0.416667
comp4076_c0_seq1	157	C	T	AB=0.5
comp4076_c0_seq1	193	A	G	AB=0.357143
comp4083_c0_seq1	29	T	C	AB=0.214286
comp4083_c0_seq1	54	T	G	AB=0.266667
comp4083_c0_seq1	122	T	C	AB=0.2
comp4126_c0_seq1	246	C	T	AB=0.25
comp4138_c0_seq1	178	G	A	AB=0.4
comp4144_c0_seq1	55	A	T	AB=0.545455
comp4144_c0_seq1	58	A	G	AB=0.545455
comp4144_c0_seq1	67	A	C	AB=0.615385
comp4144_c0_seq1	114	T	C	AB=0.2
comp4144_c0_seq1	137	T	C	AB=0.235294
comp4147_c0_seq1	156	C	T	AB=0.7
comp4149_c0_seq1	42	C	T	AB=0.615385
comp4149_c0_seq1	90	G	C	AB=0.470588
comp4149_c0_seq1	146	A	G	AB=0.3
comp4152_c0_seq1	141	T	C	AB=0.5
comp4152_c0_seq1	360	G	C	AB=0.2
comp4152_c0_seq1	365	A	G	AB=0.2
comp4152_c0_seq1	422	C	A	AB=0.25
comp4152_c0_seq1	434	A	T	AB=0.230769
comp4154_c0_seq1	145	T	A	AB=0.315789
comp4154_c0_seq1	165	A	C	AB=0.25
comp4157_c0_seq1	218	G	A	AB=0.5
comp4206_c0_seq1	130	C	A	AB=0.5
comp4206_c0_seq1	265	T	C	AB=0.545455
comp4229_c0_seq1	111	G	A	AB=0.421053
comp4229_c0_seq1	181	C	T	AB=0.454545
comp4229_c0_seq1	190	G	A	AB=0.416667
comp4249_c0_seq1	134	C	G	AB=0.230769
comp4249_c0_seq1	308	A	G	AB=0.7
comp4249_c0_seq1	326	G	T	AB=0.2
comp4268_c0_seq1	124	A	T	AB=0.2
comp4275_c0_seq1	193	G	A	AB=0.4
comp4275_c0_seq1	303	A	T	AB=0.266667
comp4289_c0_seq1	202	A	T	AB=0.454545
comp4289_c0_seq1	254	G	A	AB=0.833333
comp4289_c0_seq1	259	A	G	AB=0.833333
comp4289_c0_seq1	282	T	C	AB=0.869565
comp4289_c0_seq1	291	T	C	AB=0.694444
comp4300_c0_seq1	67	C	T	AB=0.3
comp4300_c0_seq1	72	T	C	AB=0.416667
comp4300_c0_seq1	126	A	G	AB=0.3
comp4343_c0_seq1	193	C	T	AB=0.6
comp4348_c0_seq1	123	C	A	AB=0.3
comp4354_c0_seq1	277	A	T	AB=0.55
comp4354_c0_seq1	287	C	A	AB=0.576923
comp4354_c0_seq1	295	C	T	AB=0.6
comp4354_c0_seq1	297	A	G	AB=0.615385
comp4354_c0_seq1	321	T	C	AB=0.769231
comp4354_c0_seq1	326	A	T	AB=0.73913
comp4375_c0_seq1	296	T	G	AB=0.5
comp4375_c0_seq1	357	G	A	AB=0.3
comp4406_c0_seq1	356	T	C	AB=0.2
comp4406_c0_seq1	362	T	C	AB=0.2
comp4406_c0_seq1	372	A	G	AB=0.230769
comp4438_c0_seq1	216	T	C	AB=0.2
comp4438_c0_seq1	222	A	C	AB=0.2
comp4438_c0_seq1	231	A	T	AB=0.2
comp4453_c0_seq1	200	A	G	AB=0.363636
comp4462_c1_seq1	479	G	T	AB=0.2
comp4465_c0_seq1	292	G	A	AB=0.2
comp4465_c0_seq1	433	G	A	AB=0.2
comp4484_c0_seq1	108	A	G	AB=0.5
comp4501_c0_seq1	34	C	G	AB=0.333333
comp4501_c0_seq1	39	C	T	AB=0.3125
comp4501_c0_seq1	51	T	C	AB=0.294118
comp4501_c0_seq1	62	A	C	AB=0.333333
comp4501_c0_seq1	80	A	T	AB=0.347826
comp4501_c0_seq1	95	C	T	AB=0.434783
comp4501_c0_seq1	129	C	T	AB=0.411765
comp4501_c0_seq1	139	C	A	AB=0.533333
comp4501_c0_seq1	161	T	A	AB=0.363636
comp4507_c0_seq1	60	G	T	AB=0.416667
comp4510_c0_seq1	62	T	C	AB=0.5
comp4510_c0_seq1	78	C	G	AB=0.5
comp4510_c0_seq1	86	A	G	AB=0.5
comp4510_c0_seq1	185	A	G	AB=0.454545
comp4512_c0_seq1	25	A	C	AB=0.807692
comp4512_c0_seq1	46	T	A	AB=0.8
comp4512_c0_seq1	50	A	G	AB=0.791667
comp4512_c0_seq1	60	T	G	AB=0.782609
comp4512_c0_seq1	209	T	C	AB=0.363636
comp4543_c0_seq1	61	A	G	AB=0.333333
comp4543_c0_seq1	144	C	T	AB=0.2
comp4543_c0_seq1	159	T	C	AB=0.454545
comp4543_c0_seq1	327	C	A	AB=0.545455
comp4543_c0_seq1	332	G	C	AB=0.727273
comp4581_c0_seq1	178	T	C	AB=0.3
comp4581_c0_seq1	182	A	G	AB=0.2
comp4581_c0_seq1	219	G	T	AB=0.5
comp4581_c0_seq1	220	C	A	AB=0.461538
comp4581_c0_seq1	243	C	T	AB=0.421053
comp4581_c0_seq1	253	A	G	AB=0.3125
comp4581_c0_seq1	263	T	C	AB=0.583333
comp4581_c0_seq1	264	T	C	AB=0.5
comp4581_c0_seq1	277	T	C	AB=0.416667
comp4581_c0_seq1	284	A	G	AB=0.454545
comp4590_c0_seq1	370	T	C	AB=0.545455
comp4598_c0_seq1	367	A	G	AB=0.2
comp4598_c0_seq1	368	A	G	AB=0.2
comp4598_c0_seq1	380	C	A	AB=0.454545
comp4598_c0_seq1	381	T	G	AB=0.454545
comp4598_c0_seq1	538	C	T	AB=0.5
comp4598_c0_seq1	541	C	G	AB=0.384615
comp4598_c0_seq1	586	G	T	AB=0.375
comp4598_c0_seq1	615	T	C	AB=0.3
comp4598_c0_seq1	616	G	A	AB=0.3
comp4598_c0_seq1	637	G	A	AB=0.5
comp4598_c0_seq1	643	G	A	AB=0.3
comp4603_c0_seq1	229	C	G	AB=0.333333
comp4609_c0_seq1	143	A	C	AB=0.2
comp4626_c0_seq1	199	G	C	AB=0.4
comp4626_c0_seq1	247	A	G	AB=0.272727
comp4627_c0_seq1	57	C	A	AB=0.363636
comp4627_c0_seq1	73	C	G	AB=0.25
comp4627_c0_seq1	152	A	G	AB=0.416667
comp4627_c0_seq1	164	C	T	AB=0.363636
comp4641_c0_seq1	95	C	G	AB=0.2
comp4641_c0_seq1	101	C	T	AB=0.545455
comp4641_c0_seq1	104	C	A	AB=0.25
comp4641_c0_seq1	116	C	T	AB=0.636364
comp4641_c0_seq1	119	T	C	AB=0.538462
comp4641_c0_seq1	132	C	T	AB=0.5
comp4641_c0_seq1	134	A	G	AB=0.5
comp4641_c0_seq1	158	A	G	AB=0.272727
comp4641_c0_seq1	185	A	G	AB=0.454545
comp4699_c0_seq1	333	A	G	AB=0.454545
comp4709_c0_seq1	25	T	C	AB=0.642857
comp4709_c0_seq1	41	C	T	AB=0.2
comp4709_c0_seq1	42	T	A	AB=0.6
comp4709_c0_seq1	54	G	A	AB=0.769231
comp4709_c0_seq1	123	A	G	AB=0.272727
comp4709_c0_seq1	156	A	C	AB=0.6
comp4709_c0_seq1	222	G	A	AB=0.333333
comp4709_c0_seq1	264	A	G	AB=0.416667
comp4709_c0_seq1	288	C	T	AB=0.75
comp4711_c0_seq1	216	G	A	AB=0.538462
comp4711_c0_seq1	241	G	A	AB=0.4
comp4711_c0_seq1	281	C	A	AB=0.375
comp4727_c0_seq1	265	A	G	AB=0.272727
comp4727_c0_seq1	274	C	T	AB=0.333333
comp4727_c0_seq1	297	C	T	AB=0.25
comp4739_c0_seq1	70	T	C	AB=0.7
comp4739_c0_seq1	92	G	C	AB=0.3
comp4739_c0_seq1	401	G	A	AB=0.285714
comp4739_c0_seq1	433	C	T	AB=0.545455
comp4746_c0_seq1	118	T	C	AB=0.214286
comp4750_c0_seq1	265	C	A	AB=0.4
comp4780_c0_seq1	214	A	C	AB=0.416667
comp4811_c0_seq1	90	C	A	AB=0.272727
comp4812_c0_seq1	27	T	A	AB=0.736842
comp4812_c0_seq1	29	C	T	AB=0.631579
comp4812_c0_seq1	32	G	T	AB=0.55
comp4820_c0_seq1	182	C	A	AB=0.5
comp4820_c0_seq1	190	C	A	AB=0.2
comp4822_c1_seq1	209	A	G	AB=0.2
comp4824_c0_seq1	42	G	C	AB=0.4
comp4824_c0_seq1	121	T	C	AB=0.2
comp4827_c0_seq1	117	G	A	AB=0.4
comp4827_c0_seq1	120	G	A	AB=0.7
comp4827_c0_seq1	123	C	A	AB=0.727273
comp4827_c0_seq1	154	C	T	AB=0.416667
comp4827_c0_seq1	169	G	A	AB=0.642857
comp4827_c0_seq1	172	C	A	AB=0.642857
comp4827_c0_seq1	197	T	C	AB=0.730769
comp4827_c0_seq1	208	T	C	AB=0.842105
comp4827_c0_seq1	209	T	C	AB=0.8125
comp4827_c0_seq1	223	C	T	AB=0.769231
comp4827_c0_seq1	234	G	T	AB=0.615385
comp4827_c0_seq1	258	T	C	AB=0.5
comp4827_c0_seq1	259	G	A	AB=0.5
comp4827_c0_seq1	287	A	G	AB=0.5
comp4827_c0_seq1	304	C	T	AB=0.333333
comp4827_c0_seq1	311	A	T	AB=0.333333
comp4827_c0_seq1	317	C	T	AB=0.357143
comp4828_c0_seq1	91	G	A	AB=0.272727
comp4828_c0_seq1	132	G	A	AB=0.333333
comp4828_c0_seq1	153	T	C	AB=0.357143
comp4828_c0_seq1	155	G	A	AB=0.357143
comp4828_c0_seq1	169	C	T	AB=0.285714
comp4835_c0_seq1	250	G	A	AB=0.3
comp4835_c0_seq1	286	A	G	AB=0.307692
comp4835_c0_seq1	294	T	C	AB=0.5
comp4835_c0_seq1	298	C	A	AB=0.470588
comp4835_c0_seq1	307	C	A	AB=0.647059
comp4835_c0_seq1	318	A	T	AB=0.588235
comp4835_c0_seq1	324	C	T	AB=0.6875
comp4840_c0_seq1	217	C	G	AB=0.454545
comp4848_c0_seq1	58	C	G	AB=0.4
comp4878_c0_seq1	310	C	T	AB=0.5
comp4902_c0_seq1	79	T	C	AB=0.230769
comp4921_c0_seq1	110	A	G	AB=0.272727
comp4921_c0_seq1	124	G	C	AB=0.272727
comp4921_c0_seq1	129	G	A	AB=0.272727
comp4921_c0_seq1	173	A	G	AB=0.272727
comp4921_c0_seq1	174	T	C	AB=0.272727
comp4921_c0_seq1	190	C	T	AB=0.3
comp4921_c0_seq1	438	T	C	AB=0.4
comp4923_c0_seq1	196	T	A	AB=0.545455
comp4925_c0_seq1	58	C	T	AB=0.2
comp4925_c0_seq1	67	C	T	AB=0.4
comp4925_c0_seq1	69	C	G	AB=0.5
comp4925_c0_seq1	297	A	G	AB=0.3
comp4925_c0_seq1	300	C	G	AB=0.3
comp4927_c0_seq1	118	T	A	AB=0.5
comp4927_c0_seq1	126	T	C	AB=0.461538
comp4927_c0_seq1	131	C	T	AB=0.461538
comp4927_c0_seq1	135	T	G	AB=0.230769
comp4927_c0_seq1	167	A	G	AB=0.2
comp4953_c0_seq1	65	A	G	AB=0.363636
comp4973_c0_seq1	73	T	C	AB=0.4
comp4977_c0_seq1	119	G	T	AB=0.214286
comp4985_c0_seq1	123	G	A	AB=0.285714
comp4985_c0_seq1	146	T	C	AB=0.2
comp4987_c0_seq1	294	G	T	AB=0
comp4987_c0_seq1	316	G	C	AB=0
comp4987_c0_seq1	337	C	T	AB=0
comp4993_c1_seq1	94	A	T	AB=0.230769
comp5010_c0_seq1	182	T	C	AB=0.3
comp5010_c0_seq1	184	T	A	AB=0.3
comp5010_c0_seq1	310	C	G	AB=0.2
comp5012_c0_seq1	156	A	G	AB=0.636364
comp5013_c0_seq1	39	G	A	AB=0.4
comp5013_c0_seq1	209	T	G	AB=0.307692
comp5054_c0_seq1	116	T	C	AB=0.5
comp5063_c0_seq1	51	A	G	AB=0.357143
comp5063_c0_seq1	70	G	C	AB=0.25
comp5092_c0_seq1	129	G	T	AB=0.3
comp5092_c0_seq1	204	T	C	AB=0.272727
comp5092_c0_seq1	223	G	A	AB=0.333333
comp5099_c0_seq1	134	C	A	AB=0.2
comp5099_c0_seq1	240	A	T	AB=0.461538
comp5102_c0_seq1	135	G	A	AB=0.428571
comp5102_c0_seq1	172	A	G	AB=0.266667
comp5102_c0_seq1	203	G	C	AB=0.25
comp5109_c0_seq1	75	A	G	AB=0.2
comp5109_c0_seq1	80	T	A	AB=0.230769
comp5109_c0_seq1	87	G	A	AB=0.230769
comp5118_c0_seq1	243	T	C	AB=0.416667
comp5168_c0_seq1	183	T	C	AB=0.461538
comp5191_c0_seq1	133	C	T	AB=0.230769
comp5191_c0_seq1	140	C	A	AB=0.5
comp5193_c0_seq1	78	G	A	AB=0.5
comp5193_c0_seq1	159	T	A	AB=0.230769
comp5193_c0_seq1	235	T	A	AB=0.2
comp5195_c0_seq1	253	C	A	AB=0.266667
comp5209_c0_seq1	129	C	T	AB=0.3125
comp5209_c0_seq1	151	A	C	AB=0.25
comp5210_c0_seq1	148	C	A	AB=0.333333
comp5234_c0_seq1	103	C	T	AB=0.416667
comp5234_c0_seq1	412	T	C	AB=0.2
comp5239_c0_seq1	145	G	A	AB=0.25
comp5239_c0_seq1	171	C	T	AB=0.333333
comp5241_c0_seq1	149	T	C	AB=0.4
comp5246_c0_seq1	52	T	C	AB=0.363636
comp5250_c0_seq1	172	A	C	AB=0.307692
comp5250_c0_seq1	188	G	T	AB=0.214286
comp5250_c0_seq1	189	C	A	AB=0.285714
comp5250_c1_seq1	58	T	C	AB=0.307692
comp5250_c1_seq1	59	G	A	AB=0.307692
comp5262_c0_seq1	231	G	A	AB=0.214286
comp5262_c0_seq1	245	C	T	AB=0.454545
comp5263_c0_seq1	190	G	A	AB=0.4375
comp5263_c0_seq1	269	A	C	AB=0.545455
comp5276_c0_seq1	161	C	T	AB=0.782609
comp5276_c0_seq1	189	T	C	AB=0.8
comp5276_c0_seq1	196	T	C	AB=0.857143
comp5276_c0_seq1	255	T	C	AB=0.25
comp5276_c0_seq1	291	A	T	AB=0.333333
comp5276_c0_seq1	292	A	C	AB=0.333333
comp5288_c0_seq1	1	A	G	AB=0.766667
comp5288_c0_seq1	24	C	T	AB=0
comp5288_c0_seq1	44	G	A	AB=0.916667
comp5288_c0_seq1	50	A	G	AB=0.915584
comp5288_c0_seq1	56	C	A,T	AB=0.321678,0.594406
comp5288_c0_seq1	59	C	T	AB=0.256944
comp5288_c0_seq1	60	C	T	AB=0.321678
comp5288_c0_seq1	67	G	A	AB=0.90678
comp5288_c0_seq1	74	C	A	AB=0.802632
comp5288_c0_seq1	89	C	A	AB=0.358974
comp5288_c0_seq1	109	T	A	AB=0.521739
comp5288_c0_seq1	114	A	G	AB=0.434783
comp5288_c0_seq1	115	A	G	AB=0.5
comp5288_c0_seq1	139	T	C	AB=0.826087
comp5288_c0_seq1	144	T	A	AB=0.76087
comp5288_c0_seq1	149	T	A	AB=0.818182
comp5288_c0_seq1	154	G	A	AB=0.813953
comp5288_c0_seq1	155	A	T	AB=0.813953
comp5288_c0_seq1	173	C	T	AB=0.755556
comp5288_c0_seq1	178	T	G	AB=0.615385
comp5288_c0_seq1	184	A	G	AB=0.65
comp5291_c0_seq1	217	A	G	AB=0.230769
comp5291_c0_seq1	223	A	G	AB=0.2
comp5291_c0_seq1	229	C	T	AB=0.266667
comp5291_c0_seq1	230	G	A	AB=0.307692
comp5291_c0_seq1	258	T	C	AB=0.689189
comp5291_c0_seq1	269	T	G	AB=0.648649
comp5291_c0_seq1	281	G	T	AB=0.671429
comp5291_c0_seq1	294	A	G	AB=0.214286
comp5291_c0_seq1	301	A	C	AB=0.24
comp5301_c0_seq1	66	A	C	AB=0.307692
comp5321_c0_seq1	230	G	A	AB=0.421053
comp5321_c0_seq1	245	G	A	AB=0.409091
comp5321_c0_seq1	274	T	C	AB=0.315789
comp5321_c0_seq1	344	A	C	AB=0.357143
comp5321_c0_seq1	345	G	T	AB=0.428571
comp5321_c0_seq1	352	G	C	AB=0.333333
comp5321_c0_seq1	360	G	C	AB=0.294118
comp5321_c0_seq1	363	G	A	AB=0.294118
comp5321_c0_seq1	383	C	G	AB=0.421053
comp5322_c0_seq1	97	A	T	AB=0.5
comp5322_c0_seq1	109	G	A	AB=0.307692
comp5322_c0_seq1	116	A	G	AB=0.333333
comp5322_c0_seq1	119	G	A	AB=0.357143
comp5322_c0_seq1	120	G	A	AB=0.2
comp5322_c0_seq1	212	T	G	AB=0.666667
comp5323_c0_seq1	258	T	C	AB=0.266667
comp5323_c0_seq1	259	G	A	AB=0.222222
comp5323_c0_seq1	262	G	A	AB=0.210526
comp5325_c0_seq1	25	C	G	AB=0.357143
comp5325_c0_seq1	29	A	G	AB=0.461538
comp5325_c0_seq1	31	G	A	AB=0.4
comp5325_c0_seq1	37	G	T	AB=0.222222
comp5325_c0_seq1	55	A	G	AB=0.304348
comp5325_c0_seq1	73	C	T	AB=0.214286
comp5325_c0_seq1	116	A	T	AB=0.2
comp5325_c0_seq1	256	A	G	AB=0.5
comp5325_c0_seq1	277	G	A	AB=0.357143
comp5325_c0_seq1	353	T	C	AB=0.416667
comp5325_c0_seq1	355	G	A	AB=0.416667
comp5325_c0_seq1	359	G	A	AB=0.454545
comp5325_c0_seq1	369	T	C	AB=0.5
comp5331_c0_seq1	92	G	A	AB=0.272727
comp5331_c0_seq1	211	G	C	AB=0.2
comp5343_c0_seq1	190	T	G	AB=0.428571
comp5343_c0_seq1	197	T	C	AB=0.461538
comp5343_c0_seq1	200	C	T	AB=0.384615
comp5343_c0_seq1	202	A	T	AB=0.5
comp5347_c0_seq1	295	G	A	AB=0.272727
comp5347_c0_seq1	305	G	A	AB=0.2
comp5350_c0_seq1	276	C	T	AB=0.767442
comp5354_c0_seq1	315	G	A	AB=0.416667
comp5354_c0_seq1	347	C	T	AB=0.388889
comp5374_c0_seq1	108	T	C	AB=0.545455
comp5374_c0_seq1	157	A	G	AB=0.230769
comp5393_c0_seq1	138	T	C	AB=0.428571
comp5416_c0_seq1	93	A	G	AB=0.5
comp5416_c0_seq1	103	A	T	AB=0.533333
comp5416_c0_seq1	167	T	C	AB=0.25
comp5416_c0_seq1	172	C	T	AB=0.25
comp5416_c0_seq1	264	A	C	AB=0.5
comp5431_c0_seq1	58	T	C	AB=0.2
comp5440_c0_seq1	156	T	C	AB=0.2
comp5440_c0_seq1	167	A	G	AB=0.272727
comp5440_c0_seq1	184	G	C	AB=0.230769
comp5440_c0_seq1	185	C	A	AB=0.230769
comp5440_c0_seq1	205	T	C	AB=0.272727
comp5440_c0_seq1	209	C	A	AB=0.3
comp5440_c0_seq1	226	C	G	AB=0.214286
comp5440_c0_seq1	352	G	C	AB=0.2
comp5449_c0_seq1	152	G	T	AB=0.214286
comp5449_c0_seq1	174	A	G	AB=0.4
comp5464_c0_seq1	44	C	T	AB=0.533333
comp5464_c0_seq1	124	T	C	AB=0.2
comp5464_c0_seq1	225	A	G	AB=0.230769
comp5481_c0_seq1	150	T	C	AB=0.25
comp5483_c0_seq1	37	C	T	AB=0.3
comp5483_c0_seq1	113	T	C	AB=0.3
comp5495_c0_seq1	38	C	A	AB=0.333333
comp5495_c0_seq1	58	G	A	AB=0.363636
comp5495_c0_seq1	63	C	T	AB=0.272727
comp5495_c0_seq1	65	G	A	AB=0.3
comp5495_c0_seq1	70	T	A	AB=0.3
comp5495_c0_seq1	71	C	A	AB=0.3
comp5495_c0_seq1	310	C	T	AB=0.2
comp5495_c0_seq1	338	T	G	AB=0.272727
comp5495_c0_seq1	411	C	T	AB=0.352941
comp5495_c0_seq1	426	G	A	AB=0.333333
comp5495_c0_seq1	432	G	T	AB=0.428571
comp5495_c0_seq1	436	T	C	AB=0.571429
comp5495_c0_seq1	448	G	A	AB=0.714286
comp5495_c0_seq1	449	G	A	AB=0.357143
comp5520_c0_seq1	95	G	T	AB=0.615385
comp5520_c0_seq1	101	G	A	AB=0.214286
comp5520_c0_seq1	104	G	A	AB=0.642857
comp5520_c0_seq1	119	A	G	AB=0.25
comp5520_c0_seq1	132	C	T	AB=0.235294
comp5520_c0_seq1	133	C	T	AB=0.294118
comp5520_c0_seq1	140	G	A	AB=0.235294
comp5520_c0_seq1	143	T	A	AB=0.210526
comp5520_c0_seq1	147	G	T	AB=0.210526
comp5520_c0_seq1	163	A	T	AB=0.25
comp5520_c0_seq1	168	G	A	AB=0.230769
comp5520_c0_seq1	169	A	G	AB=0.214286
comp5520_c0_seq1	182	C	T	AB=0.2
comp5520_c0_seq1	187	A	C	AB=0.2
comp5525_c0_seq1	54	T	G	AB=0.272727
comp5525_c0_seq1	78	A	G	AB=0.230769
comp5535_c0_seq1	136	A	C	AB=0.363636
comp5535_c0_seq1	140	A	G	AB=0.3
comp5542_c0_seq1	280	C	T	AB=0.454545
comp5542_c0_seq1	399	T	A	AB=0.72
comp5542_c0_seq1	421	G	A	AB=0.52
comp5559_c0_seq1	88	C	T	AB=0.214286
comp5559_c0_seq1	91	T	C	AB=0.272727
comp5559_c0_seq1	366	A	C	AB=0.3125
comp5583_c0_seq1	63	T	C	AB=0.230769
comp5583_c0_seq1	68	T	C	AB=0.214286
comp5583_c0_seq1	77	C	T	AB=0.25
comp5583_c0_seq1	87	G	A	AB=0.230769
comp5583_c0_seq1	88	A	G	AB=0.307692
comp5583_c0_seq1	534	C	T	AB=0.2
comp5589_c0_seq1	297	C	G	AB=0.5
comp5590_c0_seq1	69	A	G	AB=0.4
comp5590_c0_seq1	133	T	G	AB=0.3
comp5639_c0_seq1	308	T	G	AB=0.6
comp5641_c0_seq1	113	G	T	AB=0.333333
comp5641_c0_seq1	128	A	T	AB=0.230769
comp5641_c0_seq1	152	C	A	AB=0.2
comp5641_c0_seq1	198	C	T	AB=0.272727
comp5641_c0_seq1	365	T	A	AB=0.2
comp5641_c0_seq1	401	A	T	AB=0.2
comp5645_c0_seq1	21	G	A	AB=0.210526
comp5645_c0_seq1	29	A	G	AB=0.315789
comp5645_c0_seq1	33	T	C	AB=0.526316
comp5645_c0_seq1	40	G	A	AB=0.285714
comp5645_c0_seq1	50	G	A	AB=0.285714
comp5645_c0_seq1	57	T	G	AB=0.5
comp5645_c0_seq1	59	T	C	AB=0.388889
comp5645_c0_seq1	111	C	T	AB=0.4
comp5645_c0_seq1	132	C	T	AB=0.3
comp5645_c0_seq1	175	A	G	AB=0.272727
comp5645_c0_seq1	205	A	G	AB=0.2
comp5645_c0_seq1	213	T	C	AB=0.214286
comp5645_c0_seq1	238	A	G	AB=0.217391
comp5645_c0_seq1	253	G	T	AB=0.25
comp5645_c0_seq1	307	G	A	AB=0.230769
comp5645_c0_seq1	371	G	T	AB=0.3
comp5645_c0_seq1	410	A	T	AB=0.4375
comp5645_c0_seq1	433	G	A	AB=0.5
comp5671_c0_seq1	43	G	A	AB=0.3
comp5683_c0_seq1	178	C	T	AB=0.2
comp5683_c0_seq1	212	T	C	AB=0.2
comp5683_c0_seq1	225	C	T	AB=0.307692
comp5683_c0_seq1	310	T	C	AB=0.384615
comp5683_c0_seq1	352	A	G	AB=0.3
comp5683_c0_seq1	443	C	T	AB=0.5
comp5683_c0_seq1	448	G	A	AB=0.5
comp5683_c0_seq1	467	A	G	AB=0.363636
comp5683_c0_seq1	476	T	A	AB=0.5
comp5697_c0_seq1	134	T	C	AB=0.4
comp5713_c0_seq1	170	A	G	AB=0.615385
comp5713_c0_seq1	241	A	G	AB=0.230769
comp5722_c0_seq1	103	C	A	AB=0.529412
comp5722_c0_seq1	104	A	T	AB=0.529412
comp5722_c0_seq1	118	C	T	AB=0.5625
comp5722_c0_seq1	133	T	G	AB=0.5
comp5730_c0_seq1	61	A	G	AB=0.4
comp5730_c0_seq1	63	A	G	AB=0.5
comp5730_c0_seq1	93	G	A	AB=0.5
comp5730_c0_seq1	98	G	A	AB=0.5
comp5730_c0_seq1	104	G	A	AB=0.454545
comp5730_c0_seq1	118	C	T	AB=0.454545
comp5734_c0_seq1	202	C	T	AB=0.5
comp5734_c0_seq1	226	G	C	AB=0.416667
comp5734_c0_seq1	258	T	A	AB=0.363636
comp5734_c0_seq1	261	A	G	AB=0.461538
comp5734_c0_seq1	266	G	A	AB=0.461538
comp5734_c0_seq1	281	T	C	AB=0.25
comp5735_c0_seq1	172	A	T	AB=0.428571
comp5746_c0_seq1	275	T	C	AB=0.5
comp5746_c0_seq1	326	G	C	AB=0.2
comp5754_c1_seq1	294	G	T	AB=0.4
comp5754_c1_seq1	344	A	T	AB=0.5
comp5767_c0_seq1	60	C	T	AB=0.25
comp5767_c0_seq1	67	T	C	AB=0.538462
comp5767_c0_seq1	185	T	A	AB=0.25
comp5767_c0_seq1	228	A	G	AB=0.2
comp5767_c0_seq1	284	T	C	AB=0.333333
comp5774_c0_seq1	87	A	C	AB=0.428571
comp5791_c0_seq1	73	G	A	AB=0.466667
comp5791_c0_seq1	99	G	A	AB=0.357143
comp5791_c0_seq1	135	T	C	AB=0.3
comp5791_c0_seq1	145	C	T	AB=0.230769
comp5791_c0_seq1	163	C	T	AB=0.285714
comp5797_c0_seq1	136	G	C	AB=0.533333
comp5799_c0_seq1	75	C	A	AB=0.466667
comp5799_c0_seq1	266	T	C	AB=0.363636
comp5805_c0_seq1	393	T	C	AB=0.2
comp5807_c0_seq1	97	C	T	AB=0.25
comp5807_c0_seq1	133	C	A	AB=0.307692
comp5807_c0_seq1	159	C	T	AB=0.3
comp5807_c0_seq1	160	G	A	AB=0.3
comp5807_c0_seq1	179	G	C	AB=0.3
comp5807_c0_seq1	183	C	T	AB=0.363636
comp5807_c0_seq1	191	A	C	AB=0.363636
comp5807_c0_seq1	199	T	C	AB=0.7
comp5807_c0_seq1	204	T	C	AB=0.416667
comp5807_c0_seq1	212	C	G	AB=0.416667
comp5807_c0_seq1	238	G	A	AB=0.384615
comp5807_c0_seq1	281	A	G	AB=0.7
comp5807_c0_seq1	285	C	T	AB=0.3
comp5812_c0_seq1	135	A	C	AB=0.833333
comp5812_c0_seq1	159	C	G	AB=0.615385
comp5816_c0_seq1	145	C	T	AB=0.5
comp5816_c0_seq1	164	C	T	AB=0.454545
comp5816_c0_seq1	206	C	T	AB=0.2
comp5816_c0_seq1	326	C	T	AB=0.214286
comp5816_c0_seq1	345	A	T	AB=0.2
comp5816_c0_seq1	357	A	G	AB=0.285714
comp5841_c0_seq1	46	T	C	AB=0.307692
comp5841_c0_seq1	50	T	A	AB=0.230769
comp5841_c0_seq1	57	A	C	AB=0.214286
comp5841_c0_seq1	230	C	A	AB=0.545455
comp5841_c0_seq1	335	T	C	AB=0.2
comp5843_c0_seq1	50	T	C	AB=0.3
comp5843_c0_seq1	53	T	C	AB=0.3
comp5843_c0_seq1	61	C	T	AB=0.2
comp5843_c0_seq1	63	G	A	AB=0.3
comp5843_c0_seq1	68	A	G	AB=0.5
comp5843_c0_seq1	271	G	A	AB=0.4375
comp5854_c0_seq1	248	A	T	AB=0.352941
comp5861_c0_seq1	178	T	C	AB=0.3
comp5861_c0_seq1	290	T	G	AB=0.2
comp5861_c0_seq1	313	A	T	AB=0.25
comp5861_c0_seq1	317	G	T	AB=0.272727
comp5861_c0_seq1	326	A	T	AB=0.307692
comp5861_c0_seq1	332	C	T	AB=0.5
comp5861_c0_seq1	352	C	T	AB=0.333333
comp5861_c0_seq1	362	C	T	AB=0.25
comp5861_c0_seq1	377	C	T	AB=0.2
comp5872_c0_seq1	79	A	G	AB=0.3
comp5872_c0_seq1	161	C	T	AB=0.2
comp5872_c0_seq1	191	T	A	AB=0.5
comp5872_c0_seq1	193	A	C	AB=0.545455
comp5879_c0_seq1	144	G	C	AB=0.5
comp5880_c0_seq1	57	A	C	AB=0.538462
comp5880_c0_seq1	85	G	C	AB=0.5
comp5893_c0_seq1	77	A	G	AB=0.333333
comp5893_c0_seq1	137	T	C	AB=0.4
comp5893_c0_seq1	179	A	G	AB=0.454545
comp5893_c0_seq1	261	C	T	AB=0.214286
comp5907_c0_seq1	185	G	T	AB=0.416667
comp5928_c0_seq1	278	T	C	AB=0.3
comp5935_c0_seq1	179	A	G	AB=0.545455
comp5935_c0_seq1	198	A	T	AB=0.416667
comp5935_c0_seq1	827	G	C	AB=0.357143
comp5956_c0_seq1	152	G	C	AB=0.357143
comp5956_c0_seq1	236	G	A	AB=0.214286
comp5967_c0_seq1	87	A	C	AB=0.583333
comp5967_c0_seq1	120	C	T	AB=0.25
comp5978_c0_seq1	253	T	G	AB=0.3
comp5978_c0_seq1	256	C	G	AB=0.272727
comp5978_c0_seq1	258	T	C	AB=0.272727
comp5978_c0_seq1	262	A	G	AB=0.272727
comp5978_c0_seq1	279	T	C	AB=0.272727
comp5978_c0_seq1	289	A	T	AB=0.272727
comp5983_c0_seq1	123	A	G	AB=0.272727
comp5983_c0_seq1	124	G	A	AB=0.272727
comp5983_c0_seq1	154	C	T	AB=0.416667
comp5991_c0_seq1	62	C	A	AB=0.5
comp5991_c0_seq1	63	A	G	AB=0.5
comp5991_c0_seq1	310	A	G	AB=0.333333
comp6001_c0_seq1	150	G	A	AB=0.25
comp6006_c0_seq1	14	A	G	AB=0.3
comp6006_c0_seq1	54	A	T	AB=0.2
comp6006_c0_seq1	83	A	G	AB=0.5
comp6006_c0_seq1	134	G	A	AB=0.5
comp6006_c0_seq1	135	C	T	AB=0.5
comp6006_c0_seq1	145	C	G	AB=0.5
comp6006_c0_seq1	155	T	C	AB=0.4
comp6006_c0_seq1	158	T	C	AB=0.4
comp6006_c0_seq1	198	A	G	AB=0.428571
comp6006_c0_seq1	221	C	A	AB=0.25
comp6006_c0_seq1	232	T	C	AB=0.357143
comp6006_c0_seq1	247	C	T	AB=0.214286
comp6006_c0_seq1	260	C	T	AB=0.454545
comp6006_c0_seq1	270	C	T	AB=0.3
comp6006_c0_seq1	274	G	T	AB=0.2
comp6006_c0_seq1	278	G	A	AB=0.727273
comp6006_c0_seq1	287	G	A	AB=0.2
comp6006_c0_seq1	292	C	T	AB=0.272727
comp6006_c0_seq1	338	T	C	AB=0.307692
comp6006_c0_seq1	347	G	A	AB=0.4
comp6006_c0_seq1	406	C	A	AB=0.3
comp6010_c0_seq1	197	G	A	AB=0.272727
comp6010_c0_seq1	233	G	C	AB=0.272727
comp6010_c0_seq1	253	A	G	AB=0.272727
comp6012_c0_seq1	116	C	T	AB=0.272727
comp6033_c0_seq1	78	A	G	AB=0.363636
comp6033_c0_seq1	199	C	T	AB=0.466667
comp6033_c0_seq1	221	A	G	AB=0.521739
comp6033_c0_seq1	238	G	A	AB=0.363636
comp6033_c0_seq1	241	C	G	AB=0.315789
comp6033_c0_seq1	243	A	T	AB=0.357143
comp6033_c0_seq1	295	T	C	AB=0.272727
comp6033_c0_seq1	296	G	C	AB=0.272727
comp6034_c0_seq1	293	T	C	AB=0.384615
comp6036_c0_seq1	292	G	T	AB=0.25
comp6038_c0_seq1	77	A	G	AB=0.2
comp6038_c0_seq1	133	C	A	AB=0.7
comp6038_c0_seq1	134	A	T	AB=0.7
comp6038_c0_seq1	147	C	A	AB=0.5
comp6038_c0_seq1	151	A	T	AB=0.45
comp6038_c0_seq1	152	A	G	AB=0.4
comp6038_c0_seq1	158	A	C	AB=0.47619
comp6038_c0_seq1	183	G	T	AB=0.333333
comp6038_c0_seq1	203	C	A	AB=0.384615
comp6038_c0_seq1	211	A	T	AB=0.9
comp6072_c0_seq1	174	C	T	AB=0.2
comp6073_c0_seq1	202	T	C	AB=0.333333
comp6073_c0_seq1	230	T	C	AB=0.571429
comp6073_c0_seq1	233	A	G	AB=0.538462
comp6073_c0_seq1	238	G	A	AB=0.571429
comp6080_c0_seq1	180	C	T	AB=0.6
comp6087_c0_seq1	140	C	T	AB=0.533333
comp6087_c0_seq1	158	A	C	AB=0.307692
comp6106_c0_seq1	40	A	G	AB=0.285714
comp6106_c0_seq1	41	A	G	AB=0.428571
comp6106_c0_seq1	44	G	A	AB=0.2
comp6106_c0_seq1	86	G	A	AB=0.545455
comp6106_c0_seq1	88	A	G	AB=0.217391
comp6106_c0_seq1	122	C	T	AB=0.230769
comp6106_c0_seq1	141	G	A	AB=0.25
comp6106_c0_seq1	168	G	A	AB=0.294118
comp6106_c0_seq1	179	A	G	AB=0.2
comp6106_c0_seq1	181	G	A	AB=0.3
comp6106_c0_seq1	210	A	G	AB=0.2
comp6109_c0_seq1	112	C	T	AB=0.363636
comp6110_c0_seq1	261	G	T	AB=0.272727
comp6123_c0_seq1	74	G	A	AB=0.230769
comp6125_c1_seq1	45	T	C	AB=0.6
comp6125_c1_seq1	114	A	G	AB=0.363636
comp6133_c0_seq1	82	T	C	AB=0.454545
comp6133_c0_seq1	109	G	A	AB=0.384615
comp6135_c0_seq1	67	G	C	AB=0.2
comp6135_c0_seq1	156	G	C	AB=0.333333
comp6135_c0_seq1	169	A	G	AB=0.2
comp6147_c0_seq1	141	C	T	AB=0.3
comp6147_c0_seq1	145	T	C	AB=0.2
comp6147_c0_seq1	148	C	T	AB=0.636364
comp6147_c0_seq1	159	A	G	AB=0.636364
comp6147_c0_seq1	223	G	A	AB=0.230769
comp6147_c0_seq1	254	C	T	AB=0.272727
comp6153_c0_seq1	157	T	C	AB=0.363636
comp6153_c0_seq1	159	G	C	AB=0.363636
comp6192_c0_seq1	176	G	C	AB=0.333333
comp6192_c0_seq1	248	A	C	AB=0.416667
comp6192_c0_seq1	272	G	C	AB=0.2
comp6192_c0_seq1	273	G	A	AB=0.2
comp6195_c0_seq1	116	G	T	AB=0.4
comp6195_c0_seq1	119	T	C	AB=0.2
comp6239_c0_seq1	276	C	A	AB=0
comp6243_c0_seq1	72	G	C	AB=0.2
comp6243_c0_seq1	121	C	T	AB=0.3
comp6243_c0_seq1	156	C	T	AB=0.5
comp6243_c0_seq1	203	G	A	AB=0.272727
comp6243_c0_seq1	205	T	C	AB=0.272727
comp6250_c0_seq1	300	G	A	AB=0.368421
comp6250_c0_seq1	339	G	T	AB=0.3
comp6257_c0_seq1	118	C	T	AB=0.235294
comp6257_c0_seq1	181	C	A	AB=0.363636
comp6257_c0_seq1	342	G	T	AB=0.4
comp6257_c0_seq1	391	A	G	AB=0.333333
comp6257_c0_seq1	394	A	G	AB=0.272727
comp6271_c0_seq1	201	C	G	AB=0.230769
comp6271_c0_seq1	279	G	A	AB=0.6875
comp6305_c0_seq1	119	A	T	AB=0.5
comp6305_c0_seq1	134	T	C	AB=0.4
comp6305_c0_seq1	135	G	A	AB=0.4
comp6305_c0_seq1	340	C	T	AB=0.5
comp6305_c0_seq1	383	C	G	AB=0.272727
comp6317_c0_seq1	363	T	C	AB=0.74359
comp6317_c0_seq1	370	G	C	AB=0.74359
comp6332_c0_seq1	105	T	C	AB=0.363636
comp6332_c0_seq1	134	G	A	AB=0.2
comp6335_c0_seq1	122	T	A	AB=0.470588
comp6359_c0_seq1	15	A	G	AB=0.7
comp6359_c0_seq1	16	T	C	AB=0.5
comp6359_c0_seq1	24	T	A	AB=0.625
comp6359_c0_seq1	48	T	C	AB=0.571429
comp6359_c0_seq1	89	G	T	AB=0.2
comp6359_c0_seq1	107	T	C	AB=0.2
comp6364_c0_seq1	359	C	T	AB=0.4
comp6367_c0_seq1	30	C	T	AB=0.4
comp6367_c0_seq1	74	G	C	AB=0.4
comp6367_c0_seq1	82	C	A	AB=0.428571
comp6367_c0_seq1	116	A	T	AB=0.5
comp6374_c0_seq1	343	C	T	AB=0.3
comp6376_c0_seq1	89	T	C	AB=0.5
comp6376_c0_seq1	94	C	T	AB=0.272727
comp6376_c0_seq1	98	T	G	AB=0.4
comp6376_c0_seq1	143	T	C	AB=0.25
comp6376_c0_seq1	161	T	A	AB=0.307692
comp6376_c0_seq1	166	T	A	AB=0.266667
comp6381_c0_seq1	65	G	A	AB=0.4
comp6381_c0_seq1	286	A	C	AB=0.461538
comp6390_c0_seq1	197	G	A	AB=0.416667
comp6390_c0_seq1	222	A	G	AB=0.5
comp6390_c0_seq1	338	C	T	AB=0.2
comp6390_c0_seq1	350	A	G	AB=0.5
comp6390_c0_seq1	408	A	T	AB=0.272727
comp6390_c0_seq1	410	G	A	AB=0.272727
comp6397_c0_seq1	167	C	T	AB=0.272727
comp6408_c0_seq1	365	A	T	AB=0.2
comp6426_c0_seq1	255	G	T	AB=0.214286
comp6426_c0_seq1	275	A	G	AB=0.307692
comp6426_c0_seq1	302	T	C	AB=0.428571
comp6430_c0_seq1	89	G	C	AB=0.230769
comp6430_c0_seq1	121	G	T	AB=0.272727
comp6430_c0_seq1	149	T	A	AB=0.230769
comp6430_c0_seq1	284	A	C	AB=0.315789
comp6434_c0_seq1	180	G	A	AB=0.363636
comp6434_c0_seq1	194	T	A	AB=0.272727
comp6434_c0_seq1	326	G	A	AB=0.5
comp6467_c0_seq1	70	G	A	AB=0.263158
comp6467_c0_seq1	76	A	G	AB=0.529412
comp6467_c0_seq1	147	C	T	AB=0.25
comp6467_c0_seq1	168	G	C	AB=0.357143
comp6467_c0_seq1	184	G	A	AB=0.25
comp6469_c0_seq1	113	T	A	AB=0.277778
comp6469_c0_seq1	116	C	G	AB=0.294118
comp6469_c0_seq1	118	T	C	AB=0.277778
comp6469_c0_seq1	139	G	A	AB=0.25
comp6469_c0_seq1	162	A	G	AB=0.333333
comp6469_c0_seq1	184	A	G	AB=0.473684
comp6469_c0_seq1	198	G	A	AB=0.5
comp6469_c0_seq1	209	G	A	AB=0.5
comp6481_c0_seq1	177	T	G	AB=0.5
comp6503_c0_seq1	48	T	C	AB=0.2
comp6503_c0_seq1	51	C	T	AB=0.333333
comp6503_c0_seq1	84	T	G	AB=0.545455
comp6503_c0_seq1	87	G	A	AB=0.545455
comp6503_c0_seq1	93	C	G	AB=0.5
comp6503_c0_seq1	102	G	A	AB=0.454545
comp6503_c0_seq1	108	G	C	AB=0.4
comp6503_c0_seq1	136	C	A	AB=0.2
comp6503_c0_seq1	137	G	C	AB=0.2
comp6503_c0_seq1	144	C	G	AB=0.25
comp6503_c0_seq1	148	A	G	AB=0.5
comp6503_c0_seq1	162	C	G	AB=0.266667
comp6503_c0_seq1	180	T	C	AB=0.25
comp6503_c0_seq1	182	T	A	AB=0.25
comp6503_c0_seq1	217	A	C	AB=0.428571
comp6503_c0_seq1	225	C	T	AB=0.3125
comp6503_c0_seq1	228	C	A	AB=0.4
comp6503_c0_seq1	243	C	T	AB=0.263158
comp6503_c0_seq1	267	T	C	AB=0.545455
comp6503_c0_seq1	291	T	C	AB=0.5
comp6509_c0_seq1	119	T	C	AB=0.230769
comp6519_c0_seq1	174	G	A	AB=0.5
comp6529_c0_seq1	49	T	C	AB=0.533333
comp6529_c0_seq1	209	A	G	AB=0.357143
comp6531_c0_seq1	294	G	A	AB=0.2
comp6531_c0_seq1	335	A	G	AB=0.583333
comp6531_c0_seq1	339	T	C	AB=0.307692
comp6531_c0_seq1	341	C	T	AB=0.461538
comp6531_c0_seq1	361	T	C	AB=0.235294
comp6531_c0_seq1	362	G	A	AB=0.285714
comp6554_c0_seq1	162	C	T	AB=0.363636
comp6554_c0_seq1	167	A	T	AB=0.333333
comp6587_c0_seq1	18	G	T	AB=0.6
comp6587_c0_seq1	40	A	C	AB=0.44
comp6587_c0_seq1	52	T	C	AB=0.32
comp6587_c0_seq1	71	T	C	AB=0.352941
comp6587_c0_seq1	101	A	G	AB=0.545455
comp6587_c0_seq1	144	G	A	AB=0.2
comp6587_c0_seq1	155	A	T	AB=0.363636
comp6587_c0_seq1	185	T	G	AB=0.307692
comp6587_c0_seq1	218	G	T	AB=0.2
comp6588_c0_seq1	45	C	T	AB=0.333333
comp6588_c0_seq1	63	G	C	AB=0.5
comp6588_c0_seq1	94	T	C	AB=0.5
comp6588_c0_seq1	128	T	A	AB=0.357143
comp6588_c0_seq1	234	T	C	AB=0.2
comp6588_c0_seq1	291	G	T	AB=0.25
comp6588_c0_seq1	292	T	G	AB=0.25
comp6593_c0_seq1	143	G	A	AB=0.384615
comp6593_c0_seq1	158	C	T	AB=0.214286
comp6593_c0_seq1	159	A	G	AB=0.214286
comp6593_c0_seq1	160	T	C	AB=0.214286
comp6593_c0_seq1	187	A	G	AB=0
comp6593_c0_seq1	188	G	A	AB=0.810811
comp6593_c0_seq1	194	T	C	AB=0.75
comp6593_c0_seq1	198	C	T	AB=0.789474
comp6593_c0_seq1	273	T	G	AB=0.25
comp6593_c0_seq1	276	G	A	AB=0.25
comp6593_c0_seq1	281	T	C	AB=0.25
comp6593_c0_seq1	286	A	G	AB=0.25
comp6620_c0_seq1	94	G	T	AB=0.4375
comp6635_c0_seq1	145	C	A	AB=0.25
comp6635_c0_seq1	170	G	T	AB=0.333333
comp6635_c0_seq1	191	T	C	AB=0.333333
comp6635_c0_seq1	203	A	G	AB=0.25
comp6635_c0_seq1	205	C	G	AB=0.238095
comp6635_c0_seq1	206	C	T	AB=0.238095
comp6635_c0_seq1	220	T	G	AB=0.44
comp6635_c0_seq1	243	A	T	AB=0.458333
comp6635_c0_seq1	257	C	T	AB=0.35
comp6635_c0_seq1	263	C	T	AB=0.333333
comp6635_c0_seq1	264	T	C	AB=0.333333
comp6638_c1_seq1	281	T	C	AB=0.2
comp6656_c0_seq1	226	G	T	AB=0.272727
comp6656_c0_seq1	229	A	G	AB=0.272727
comp6673_c0_seq1	66	C	T	AB=0.333333
comp6682_c0_seq1	492	G	A	AB=0.636364
comp6682_c0_seq1	495	T	A	AB=0.636364
comp6682_c0_seq1	497	A	C	AB=0.636364
comp6682_c0_seq1	500	A	G	AB=0.636364
comp6748_c0_seq1	156	T	A	AB=0.3
comp6771_c0_seq1	25	C	T	AB=0.454545
comp6771_c0_seq1	46	T	A	AB=0.692308
comp6771_c0_seq1	49	G	A	AB=0.2
comp6771_c0_seq1	83	G	A	AB=0.416667
comp6815_c0_seq1	90	T	G	AB=0.363636
comp6815_c0_seq1	93	T	C	AB=0.4
comp6815_c0_seq1	115	A	T	AB=0.5
comp6815_c0_seq1	117	A	G	AB=0.454545
comp6815_c0_seq1	134	G	A	AB=0.2
comp6823_c0_seq1	140	A	G	AB=0.384615
comp6823_c0_seq1	187	T	G	AB=0.428571
comp6823_c0_seq1	203	T	C	AB=0.2
comp6836_c0_seq1	19	T	C	AB=0.450704
comp6836_c0_seq1	24	T	C	AB=0
comp6836_c0_seq1	35	A	G	AB=0.239437
comp6836_c0_seq1	47	T	G	AB=0.65
comp6836_c0_seq1	189	A	G	AB=0.2
comp6851_c0_seq1	71	G	A	AB=0.2
comp6851_c0_seq1	104	C	T	AB=0.421053
comp6851_c0_seq1	112	C	T	AB=0.411765
comp6851_c0_seq1	113	T	A	AB=0.411765
comp6851_c0_seq1	129	T	G	AB=0.571429
comp6851_c0_seq1	141	A	T	AB=0.5
comp6851_c0_seq1	235	T	C	AB=0.461538
comp6851_c0_seq1	236	A	T	AB=0.461538
comp6851_c0_seq1	259	G	T	AB=0.4375
comp6851_c0_seq1	260	A	G	AB=0.625
comp6851_c0_seq1	262	G	A	AB=0.4375
comp6852_c0_seq1	265	C	T	AB=0.4
comp6861_c0_seq1	70	A	C	AB=0.4
comp6861_c0_seq1	236	G	A	AB=0.25
comp6861_c0_seq1	239	T	C	AB=0.285714
comp6861_c0_seq1	263	C	T	AB=0.2
comp6922_c0_seq1	127	G	A	AB=0.3
comp6922_c0_seq1	266	T	C	AB=0.333333
comp6922_c0_seq1	270	A	G	AB=0.333333
comp6922_c0_seq1	321	A	G	AB=0.3
comp6953_c0_seq1	240	T	C	AB=0.3
comp6985_c0_seq1	178	A	C	AB=0.2
comp6985_c0_seq1	214	A	G	AB=0.2
comp7013_c0_seq1	56	C	A	AB=0.454545
comp7013_c0_seq1	72	A	G	AB=0.454545
comp7023_c0_seq1	248	T	G	AB=0.416667
comp7031_c0_seq1	266	T	C	AB=0.333333
comp7031_c0_seq1	276	G	C	AB=0.454545
comp7072_c0_seq1	100	A	T	AB=0.2
comp7072_c0_seq1	124	T	C	AB=0.307692
comp7072_c0_seq1	131	T	C	AB=0.461538
comp7072_c0_seq1	156	C	T	AB=0.214286
comp7072_c0_seq1	179	A	G	AB=0.384615
comp7074_c0_seq1	44	A	G	AB=0.545455
comp7074_c0_seq1	50	A	G	AB=0.333333
comp7074_c0_seq1	52	T	G	AB=0.583333
comp7074_c0_seq1	61	G	A	AB=0.230769
comp7074_c0_seq1	79	A	C	AB=0.583333
comp7074_c0_seq1	87	C	T	AB=0.294118
comp7074_c0_seq1	97	G	A	AB=0.333333
comp7074_c0_seq1	100	C	T	AB=0.333333
comp7074_c0_seq1	128	G	A	AB=0.411765
comp7074_c0_seq1	144	C	G	AB=0.3125
comp7074_c0_seq1	204	G	C	AB=0.5
comp7074_c0_seq1	216	T	C	AB=0.6
comp7074_c0_seq1	221	T	G	AB=0.636364
comp7074_c0_seq1	226	G	A	AB=0.363636
comp7074_c0_seq1	232	T	A	AB=0.636364
comp7080_c0_seq1	297	T	C	AB=0.454545
comp7080_c0_seq1	309	T	C	AB=0.2
comp7080_c0_seq1	322	C	T	AB=0.28
comp7080_c0_seq1	323	C	T	AB=0.24
comp7080_c0_seq1	324	C	T	AB=0.24
comp7080_c0_seq1	325	G	A	AB=0.423077
comp7080_c0_seq1	348	T	C	AB=0.714286
comp7080_c0_seq1	351	T	C	AB=0.615385
comp7080_c0_seq1	354	T	A	AB=0.230769
comp7080_c0_seq1	358	C	T	AB=0.296296
comp7080_c0_seq1	368	A	G	AB=0.25
comp7080_c0_seq1	374	T	C	AB=0.214286
comp7080_c0_seq1	382	C	T	AB=0.571429
comp7080_c0_seq1	387	A	G	AB=0.272727
comp7105_c0_seq1	17	C	T	AB=0.2
comp7105_c0_seq1	31	G	A	AB=0.2
comp7105_c0_seq1	32	T	C	AB=0.2
comp7105_c0_seq1	54	T	G	AB=0.2
comp7105_c0_seq1	183	G	C	AB=0.3
comp7114_c0_seq1	123	C	T	AB=0.2
comp7114_c0_seq1	125	C	T	AB=0.3
comp7137_c0_seq1	181	A	G	AB=0.5
comp7137_c0_seq1	216	C	G	AB=0.2
comp7155_c0_seq1	189	A	T	AB=0.3
comp7155_c0_seq1	205	A	G	AB=0.3
comp7155_c0_seq1	242	C	T	AB=0.3
comp7192_c0_seq1	93	G	T	AB=0.25
comp7211_c0_seq1	248	A	G	AB=0.4
comp7225_c0_seq1	119	A	T	AB=0.411765
comp7225_c0_seq1	238	C	T	AB=0.2
comp7228_c0_seq1	128	C	T	AB=0.285714
comp7228_c0_seq1	174	G	A	AB=0.363636
comp7228_c0_seq1	189	A	G	AB=0.692308
comp7228_c0_seq1	194	T	G	AB=0.307692
comp7228_c0_seq1	235	C	T	AB=0.3
comp7238_c0_seq1	179	C	T	AB=0.285714
comp7242_c0_seq1	49	A	G	AB=0.363636
comp7242_c0_seq1	67	C	A	AB=0.333333
comp7242_c0_seq1	171	A	C	AB=0.285714
comp7242_c0_seq1	196	A	G	AB=0.266667
comp7245_c0_seq1	386	A	G	AB=0.2
comp7245_c0_seq1	387	A	G	AB=0.2
comp7255_c0_seq1	81	G	A	AB=0.4
comp7255_c0_seq1	92	T	C	AB=0.363636
comp7255_c0_seq1	96	T	G	AB=0.333333
comp7255_c0_seq1	110	G	T	AB=0.466667
comp7255_c0_seq1	121	T	C	AB=0.333333
comp7255_c0_seq1	144	G	A	AB=0.583333
comp7255_c0_seq1	163	C	A	AB=0.5
comp7263_c0_seq1	175	G	A	AB=0.3
comp7288_c0_seq1	25	T	A	AB=0.6
comp7288_c0_seq1	118	T	A	AB=0.5
comp7288_c0_seq1	128	T	C	AB=0.5
comp7288_c0_seq1	131	C	T	AB=0.6
comp7288_c0_seq1	174	C	T	AB=0.4
comp7288_c0_seq1	181	T	A	AB=0.416667
comp7288_c0_seq1	184	T	C	AB=0.3
comp7294_c0_seq1	98	A	C	AB=0.333333
comp7294_c0_seq1	103	C	G	AB=0.333333
comp7294_c0_seq1	106	C	T	AB=0.363636
comp7294_c0_seq1	121	A	G	AB=0.461538
comp7294_c0_seq1	128	A	G	AB=0.428571
comp7294_c0_seq1	150	C	A	AB=0.545455
comp7308_c0_seq1	315	C	T	AB=0.384615
comp7308_c0_seq1	346	T	C	AB=0.461538
comp7308_c0_seq1	350	C	G	AB=0.461538
comp7324_c0_seq1	80	C	T	AB=0.647059
comp7324_c0_seq1	160	A	G	AB=0.5625
comp7342_c0_seq1	101	T	C	AB=0.272727
comp7357_c0_seq1	78	C	T	AB=0.4
comp7357_c0_seq1	104	C	T	AB=0.272727
comp7383_c0_seq1	80	C	T	AB=0.538462
comp7383_c0_seq1	150	G	C	AB=0.5
comp7401_c0_seq1	128	T	C	AB=0.333333
comp7401_c0_seq1	154	C	T	AB=0.545455
comp7401_c0_seq1	177	G	C	AB=0.3
comp7401_c0_seq1	231	T	C	AB=0.4
comp7429_c0_seq1	122	T	C	AB=0.3
comp7429_c0_seq1	137	A	C	AB=0.5
comp7429_c0_seq1	156	C	A	AB=0.333333
comp7447_c0_seq1	60	G	A	AB=0.25
comp7447_c0_seq1	177	T	G	AB=0.545455
comp7469_c0_seq1	76	G	A	AB=0.272727
comp7469_c0_seq1	147	G	T	AB=0.3
comp7469_c0_seq1	340	G	A	AB=0.454545
comp7489_c0_seq1	198	T	A	AB=0.2
comp7496_c0_seq1	154	T	C	AB=0.2
comp7496_c0_seq1	168	A	C	AB=0.2
comp7567_c0_seq1	40	C	G	AB=0.2
comp7567_c0_seq1	55	C	T	AB=0.5
comp7567_c0_seq1	56	C	T	AB=0.5
comp7567_c0_seq1	231	A	C	AB=0.357143
comp7596_c0_seq1	234	A	C	AB=0.4
comp7596_c0_seq1	239	T	A	AB=0.2
comp7596_c0_seq1	243	C	T	AB=0.25
comp7596_c0_seq1	247	T	C	AB=0.25
comp7609_c0_seq1	173	A	G	AB=0.3
comp7610_c0_seq1	412	A	G	AB=0.3
comp7660_c0_seq1	177	T	G	AB=0.6
comp7746_c0_seq1	212	G	A	AB=0.2
comp7746_c0_seq1	347	T	G	AB=0.6
comp7782_c0_seq1	226	G	A	AB=0.272727
comp7788_c0_seq1	372	G	C	AB=0.3
comp7794_c0_seq1	186	G	T	AB=0.384615
comp7794_c0_seq1	194	C	T	AB=0.2
comp7794_c0_seq1	197	G	A	AB=0.2
comp7794_c0_seq1	201	T	C	AB=0.2
comp7794_c0_seq1	267	T	C	AB=0.444444
comp7794_c0_seq1	282	T	C	AB=0.473684
comp7794_c0_seq1	288	T	C	AB=0.533333
comp7794_c0_seq1	291	C	T	AB=0.5
comp7794_c0_seq1	292	T	C	AB=0.5
comp7794_c0_seq1	299	T	C	AB=0.642857
comp7826_c0_seq1	243	T	A	AB=0.708333
comp7826_c0_seq1	252	A	T	AB=0.684211
comp7826_c0_seq1	259	A	T	AB=0.692308
comp7826_c0_seq1	283	C	A	AB=0.827586
comp7826_c0_seq1	288	C	A	AB=0
comp7826_c0_seq1	292	A	G	AB=0
comp7842_c0_seq1	122	A	G	AB=0.636364
comp7842_c0_seq1	134	T	C	AB=0.2
comp7842_c0_seq1	174	A	G	AB=0.5
comp7842_c0_seq1	203	G	C,T	AB=0.272727,0.454545
comp7842_c0_seq1	211	A	G	AB=0.214286
comp7842_c0_seq1	223	C	T	AB=0.4
comp7860_c0_seq1	112	G	A	AB=0.571429
comp7874_c0_seq1	102	G	C	AB=0.545455
comp7886_c0_seq1	363	T	G	AB=0.5
comp7911_c0_seq1	41	T	C	AB=0.4
comp7911_c0_seq1	64	A	T	AB=0.633333
comp7911_c0_seq1	66	T	G	AB=0.241379
comp7911_c0_seq1	68	A	C	AB=0.645161
comp7911_c0_seq1	73	T	C	AB=0.323529
comp7911_c0_seq1	117	C	T	AB=0.235294
comp7911_c0_seq1	118	A	G	AB=0.8
comp7911_c0_seq1	165	C	T	AB=0.416667
comp7911_c0_seq1	169	A	G	AB=0.25
comp7973_c0_seq1	63	A	T	AB=0.333333
comp7975_c0_seq1	164	A	C	AB=0.583333
comp8005_c0_seq1	319	A	T	AB=0.3
comp8005_c0_seq1	331	T	C	AB=0.416667
comp8022_c0_seq1	157	T	C	AB=0.5
comp8036_c0_seq1	411	G	A	AB=0.333333
comp8036_c0_seq1	423	A	G	AB=0.7
comp8036_c0_seq1	430	A	G	AB=0.7
comp8050_c0_seq1	228	G	A	AB=0.363636
comp8064_c1_seq1	164	G	A	AB=0.3
comp8064_c1_seq1	242	A	G	AB=0.2
comp8064_c1_seq1	253	T	C	AB=0.2
comp8064_c1_seq1	256	G	T	AB=0.2
comp8074_c0_seq1	161	A	G	AB=0.545455
comp8095_c0_seq1	203	A	G	AB=0.4
comp8095_c0_seq1	284	A	T	AB=0.285714
comp8095_c0_seq1	287	A	T	AB=0.357143
comp8095_c0_seq1	299	T	C	AB=0.2
comp8095_c0_seq1	301	A	G	AB=0.2
comp8095_c0_seq1	308	C	T	AB=0.2
comp8110_c0_seq1	147	G	A	AB=0.4
comp8110_c0_seq1	164	A	G	AB=0.333333
comp8110_c0_seq1	168	T	G	AB=0.285714
comp8110_c0_seq1	192	C	T	AB=0.333333
comp8110_c0_seq1	216	T	A	AB=0.2
comp8110_c0_seq1	225	C	T	AB=0.454545
comp8110_c0_seq1	227	A	G	AB=0.454545
comp8110_c0_seq1	235	A	C	AB=0.363636
comp8121_c0_seq1	23	C	T	AB=0.416667
comp8121_c0_seq1	25	A	G	AB=0.583333
comp8121_c0_seq1	38	A	C	AB=0.416667
comp8121_c0_seq1	56	A	T	AB=0.384615
comp8121_c0_seq1	59	A	G	AB=0.454545
comp8162_c1_seq1	331	A	G	AB=0.2
comp8178_c0_seq1	256	C	G	AB=0.4
comp8195_c0_seq1	299	G	A	AB=0.3
comp8207_c0_seq1	196	C	A	AB=0.2
comp8227_c0_seq1	103	T	C	AB=0.3
comp8241_c0_seq1	73	C	T	AB=0.266667
comp8241_c0_seq1	124	G	A	AB=0.714286
comp8254_c0_seq1	231	G	T	AB=0.4
comp8254_c0_seq1	237	A	G	AB=0.333333
comp8254_c0_seq1	243	G	A	AB=0.25
comp8254_c0_seq1	327	T	A	AB=0.230769
comp8254_c0_seq1	333	T	G	AB=0.25
comp8254_c0_seq1	342	G	A	AB=0.25
comp8257_c0_seq1	183	A	G	AB=0.230769
comp8257_c0_seq1	188	C	A	AB=0.428571
comp8265_c0_seq1	132	C	T	AB=0.4
comp8324_c0_seq1	84	T	C	AB=0.375
comp8324_c0_seq1	89	C	T	AB=0.3125
comp8324_c0_seq1	90	C	G	AB=0.375
comp8324_c0_seq1	99	A	T	AB=0.357143
comp8324_c0_seq1	100	G	C	AB=0.357143
comp8334_c0_seq1	304	G	A	AB=0.2
comp8337_c0_seq1	72	T	C	AB=0.214286
comp8337_c0_seq1	212	C	A	AB=0.4
comp8337_c0_seq1	223	C	T	AB=0.4
comp8340_c0_seq1	83	G	T	AB=0.25
comp8340_c0_seq1	84	G	C	AB=0.25
comp8369_c0_seq1	294	T	C	AB=0.4
comp8369_c0_seq1	342	G	A	AB=0.333333
comp8369_c0_seq1	352	G	A	AB=0.384615
comp8369_c0_seq1	367	G	T	AB=0.3
comp8430_c0_seq1	273	A	G	AB=0.2
comp8441_c0_seq1	253	C	T	AB=0.363636
comp8448_c0_seq1	348	C	T	AB=0.727273
comp8448_c0_seq1	381	T	C	AB=0.357143
comp8448_c0_seq1	394	C	T	AB=0.357143
comp8448_c0_seq1	454	A	C	AB=0.214286
comp8456_c0_seq1	298	C	A	AB=0.4
comp8475_c0_seq1	194	A	C	AB=0.2
comp8479_c0_seq1	140	G	A	AB=0.8
comp8507_c0_seq1	203	C	T	AB=0.5
comp8507_c0_seq1	232	T	A	AB=0.2
comp8574_c0_seq1	64	T	C	AB=0.454545
comp8581_c0_seq1	50	C	T	AB=0.545455
comp8622_c0_seq1	303	C	G	AB=0.2
comp8622_c0_seq1	312	G	A	AB=0.230769
comp8648_c0_seq1	95	G	T	AB=0.266667
comp8648_c0_seq1	117	T	C	AB=0.333333
comp8648_c0_seq1	138	G	A	AB=0.307692
comp8660_c0_seq1	232	G	T	AB=0.2
comp8670_c0_seq1	167	C	T	AB=0.5
comp8677_c0_seq1	341	A	G	AB=0.3
comp8716_c0_seq1	186	C	T	AB=0.454545
comp8723_c0_seq1	223	A	G	AB=0.904762
comp8723_c0_seq1	224	T	C	AB=0.883721
comp8723_c0_seq1	237	G	T	AB=0.826087
comp8723_c0_seq1	241	C	G	AB=0.826087
comp8723_c0_seq1	249	G	T	AB=0.826087
comp8723_c0_seq1	256	C	A	AB=0.333333
comp8723_c0_seq1	282	G	A	AB=0.78125
comp8723_c0_seq1	294	C	G	AB=0.823529
comp8723_c0_seq1	299	C	A	AB=0.857143
comp8723_c0_seq1	322	A	G	AB=0
comp8723_c0_seq1	324	T	C	AB=0
comp8723_c0_seq1	339	T	C	AB=0
comp8754_c0_seq1	118	A	T	AB=0.2
comp8754_c0_seq1	126	G	A	AB=0.25
comp8754_c0_seq1	137	A	C	AB=0.3
comp8754_c0_seq1	151	G	A	AB=0.214286
comp8754_c0_seq1	156	C	T	AB=0.230769
comp8754_c0_seq1	165	A	C	AB=0.642857
comp8754_c0_seq1	169	A	G	AB=0.5
comp8754_c0_seq1	183	A	G	AB=0.4375
comp8754_c0_seq1	189	A	G	AB=0.294118
comp8773_c0_seq1	147	G	C	AB=0.25
comp8773_c0_seq1	162	T	C	AB=0.230769
comp8773_c0_seq1	167	A	G	AB=0.266667
comp8773_c0_seq1	171	A	G	AB=0.266667
comp8773_c0_seq1	178	T	C	AB=0.357143
comp8773_c0_seq1	191	C	T	AB=0.4
comp8773_c0_seq1	218	G	A	AB=0.2
comp8775_c0_seq1	187	G	A	AB=0.357143
comp8775_c0_seq1	212	C	T	AB=0.5
comp8799_c0_seq1	266	G	T	AB=0.454545
comp8799_c0_seq1	494	C	T	AB=0.384615
comp8828_c0_seq1	164	A	T	AB=0.333333
comp8828_c0_seq1	167	T	C	AB=0.333333
comp8828_c0_seq1	176	C	T	AB=0.307692
comp8859_c0_seq1	39	T	C	AB=0.272727
comp8859_c0_seq1	42	A	G	AB=0.272727
comp8859_c0_seq1	43	T	C	AB=0.272727
comp8859_c0_seq1	56	G	T	AB=0.384615
comp8859_c0_seq1	82	T	C	AB=0.2
comp8859_c0_seq1	99	G	T	AB=0.3
comp8859_c0_seq1	345	G	A	AB=0.4
comp8862_c0_seq1	212	A	G	AB=0.727273
comp8862_c0_seq1	240	A	G	AB=0.272727
comp8892_c0_seq1	112	G	A	AB=0.2
comp8892_c0_seq1	123	A	G	AB=0.230769
comp8892_c0_seq1	125	A	C	AB=0.230769
comp8892_c0_seq1	126	G	A	AB=0.230769
comp8892_c0_seq1	135	T	C	AB=0.307692
comp8892_c0_seq1	158	A	G	AB=0.25
comp8892_c0_seq1	172	G	A	AB=0.363636
comp8892_c0_seq1	284	T	G	AB=0.3
comp8892_c0_seq1	286	A	G	AB=0.3
comp8892_c0_seq1	293	T	A	AB=0.7
comp8892_c0_seq1	305	A	T	AB=0.8
comp8892_c0_seq1	315	G	A	AB=0.7
comp8894_c0_seq1	133	C	T	AB=0.388889
comp8894_c0_seq1	155	C	A	AB=0.521739
comp8894_c0_seq1	169	T	C	AB=0.578947
comp8894_c0_seq1	179	G	C	AB=0.277778
comp8894_c0_seq1	181	C	T	AB=0.222222
comp8894_c0_seq1	192	T	C	AB=0.263158
comp8894_c0_seq1	202	A	C	AB=0.272727
comp8907_c0_seq1	223	A	C	AB=0.2
comp8909_c0_seq1	400	G	C	AB=0.25
comp8912_c0_seq1	225	G	A	AB=0.2
comp8916_c0_seq1	273	G	A	AB=0.3
comp8916_c0_seq1	287	A	C	AB=0.636364
comp8933_c0_seq1	62	C	T	AB=0.583333
comp8937_c0_seq1	256	A	G	AB=0.4
comp8937_c0_seq1	320	G	A	AB=0.4
comp8955_c0_seq1	101	T	C	AB=0.5
comp8970_c0_seq1	213	A	G	AB=0.272727
comp8970_c0_seq1	230	C	A	AB=0.272727
comp8970_c0_seq1	244	C	G	AB=0.545455
comp8975_c0_seq1	108	C	T	AB=0.357143
comp8975_c0_seq1	126	G	C	AB=0.384615
comp8975_c0_seq1	149	A	T	AB=0.416667
comp8975_c0_seq1	232	G	T	AB=0.2
comp8975_c0_seq1	245	T	A	AB=0.25
comp8975_c0_seq1	275	G	T	AB=0.2
comp8975_c0_seq1	289	G	A	AB=0.2
comp9003_c0_seq1	291	C	G	AB=0.272727
comp9003_c0_seq1	297	C	T	AB=0.272727
comp9009_c0_seq1	132	A	C	AB=0.2
comp9022_c0_seq1	19	A	G	AB=0.2
comp9043_c0_seq1	113	G	A	AB=0.2
comp9043_c0_seq1	175	T	A	AB=0.363636
comp9043_c0_seq1	179	G	A	AB=0.333333
comp9043_c0_seq1	199	C	A	AB=0.230769
comp9043_c0_seq1	219	G	A	AB=0.357143
comp9043_c0_seq1	224	C	G	AB=0.538462
comp9043_c0_seq1	246	T	G	AB=0.777778
comp9043_c0_seq1	265	C	G	AB=0.588235
comp9043_c0_seq1	277	G	C	AB=0.588235
comp9066_c0_seq1	61	T	C	AB=0.5
comp9066_c0_seq1	66	G	A	AB=0.5
comp9098_c0_seq1	24	A	G	AB=0.2
comp9098_c0_seq1	46	A	G	AB=0.25
comp9098_c0_seq1	69	C	T	AB=0.25
comp9098_c0_seq1	102	C	T	AB=0.222222
comp9098_c0_seq1	108	A	G	AB=0.466667
comp9098_c0_seq1	143	G	A	AB=0.2
comp9098_c0_seq1	163	C	T	AB=0.2
comp9098_c0_seq1	186	T	C	AB=0.272727
comp9098_c0_seq1	192	A	G	AB=0.3
comp9106_c0_seq1	29	G	C	AB=0.2
comp9106_c0_seq1	34	G	A	AB=0.2
comp9106_c0_seq1	132	A	T	AB=0.285714
comp9184_c0_seq1	209	T	G	AB=0.416667
comp9184_c0_seq1	228	G	T	AB=0.230769
comp9195_c0_seq1	85	A	G	AB=0.785714
comp9195_c0_seq1	151	C	T	AB=0.230769
comp9195_c0_seq1	168	A	T	AB=0.272727
comp9200_c0_seq1	152	C	T	AB=0.2
comp9200_c0_seq1	245	C	G	AB=0.3
comp9226_c0_seq1	184	T	C	AB=0.363636
comp9257_c0_seq1	45	A	C	AB=0.2
comp9257_c0_seq1	221	C	G	AB=0.25
comp9278_c0_seq1	325	T	G	AB=0.363636
comp9296_c0_seq1	169	T	C	AB=0.272727
comp9302_c0_seq1	105	A	G	AB=0.4
comp9346_c0_seq1	164	G	A	AB=0.2
comp9346_c0_seq1	170	G	T	AB=0.384615
comp9346_c0_seq1	183	G	A	AB=0.2
comp9346_c0_seq1	188	T	G	AB=0.5
comp9346_c0_seq1	216	A	G	AB=0.294118
comp9361_c0_seq1	211	G	T	AB=0.333333
comp9361_c0_seq1	244	G	A	AB=0.470588
comp9361_c0_seq1	326	A	T	AB=0.230769
comp9368_c1_seq1	340	G	C	AB=0.363636
comp9374_c0_seq1	293	G	T	AB=0.384615
comp9388_c0_seq1	56	T	C	AB=0.428571
comp9411_c0_seq1	135	G	T	AB=0.3
comp9411_c0_seq1	137	A	C	AB=0.4
comp9411_c0_seq1	166	G	C	AB=0.4
comp9411_c0_seq1	171	T	C	AB=0.6
comp9411_c0_seq1	191	A	G	AB=0.307692
comp9420_c0_seq1	121	C	T	AB=0.454545
comp9446_c0_seq1	64	T	G	AB=0.45
comp9460_c0_seq1	232	C	T	AB=0.2
comp9460_c0_seq1	239	G	A	AB=0.2
comp9460_c0_seq1	248	T	C	AB=0.3
comp9496_c0_seq1	116	G	A	AB=0.3
comp9496_c0_seq1	150	G	A	AB=0.2
comp9543_c0_seq1	303	A	C	AB=0.5
comp9555_c0_seq1	303	G	A	AB=0.2
comp9556_c0_seq1	80	T	C	AB=0.5
comp9556_c0_seq1	130	G	A	AB=0.272727
comp9604_c0_seq1	273	C	A	AB=0.6
comp9606_c1_seq1	183	T	C	AB=0.25
comp9606_c1_seq1	208	A	G	AB=0.5
comp9617_c0_seq1	217	A	G	AB=0.411765
comp9639_c0_seq1	189	C	T	AB=0.2
comp9639_c0_seq1	343	T	G	AB=0.3
comp9677_c0_seq1	364	G	A	AB=0.5
comp9692_c1_seq1	64	C	G	AB=0.25
comp9703_c0_seq1	24	C	T	AB=0.636364
comp9703_c0_seq1	27	T	C	AB=0.416667
comp9703_c0_seq1	69	T	C	AB=0.272727
comp9703_c0_seq1	254	G	A	AB=0.4
comp9738_c0_seq1	338	C	T	AB=0.272727
comp9787_c0_seq1	260	G	A	AB=0.3125
comp9787_c0_seq1	271	G	A	AB=0.375
comp9787_c0_seq1	276	A	G	AB=0.375
comp9812_c0_seq1	55	G	A	AB=0.2
comp9816_c0_seq1	178	C	T	AB=0.375
comp9816_c0_seq1	201	T	C	AB=0.266667
comp9864_c0_seq1	20	T	G	AB=0.2
comp9871_c0_seq1	160	G	A	AB=0.5
comp9873_c0_seq1	199	A	C	AB=0.2
comp9873_c0_seq1	313	C	T	AB=0.545455
comp9873_c0_seq1	350	T	G	AB=0.3
comp9880_c0_seq1	62	A	G	AB=0.2
comp9880_c0_seq1	64	G	A	AB=0.2
comp9880_c0_seq1	207	G	A	AB=0.7
comp9880_c0_seq1	209	T	C	AB=0.8
comp9880_c0_seq1	236	A	G	AB=0.2
comp9880_c0_seq1	270	G	A	AB=0.2
comp9882_c0_seq1	358	C	T	AB=0.333333
comp9882_c0_seq1	409	G	A	AB=0.266667
comp9882_c0_seq1	414	G	A	AB=0.3125
comp9882_c0_seq1	476	T	C	AB=0.375
comp9882_c0_seq1	486	G	A	AB=0.307692
comp9920_c0_seq1	194	C	A	AB=0.2
comp9928_c0_seq1	250	T	C	AB=0.2
comp9935_c0_seq1	177	G	A	AB=0.3
comp9935_c0_seq1	183	C	A	AB=0.3
comp9964_c0_seq1	189	G	T	AB=0.4
comp9973_c1_seq1	373	C	T	AB=0.3
comp9984_c0_seq1	214	G	C	AB=0.583333
comp9984_c0_seq1	245	G	A	AB=0.4
comp10005_c0_seq1	394	C	A	AB=0.272727
comp10035_c0_seq1	36	T	A	AB=0.3
comp10061_c0_seq1	130	G	A	AB=0.2
comp10061_c0_seq1	139	G	T	AB=0.4
comp10072_c0_seq1	193	A	T	AB=0.454545
comp10072_c0_seq1	284	C	T	AB=0.3
comp10134_c0_seq1	60	T	C	AB=0.25
comp10134_c0_seq1	63	A	T	AB=0.25
comp10134_c0_seq1	163	A	G	AB=0.2
comp10134_c0_seq1	173	G	A	AB=0.2
comp10171_c0_seq1	151	G	A	AB=0.3
comp10171_c0_seq1	263	T	C	AB=0.5
comp10191_c1_seq1	107	G	A	AB=0.272727
comp10191_c1_seq1	115	C	T	AB=0.363636
comp10191_c1_seq1	138	G	A	AB=0.266667
comp10191_c1_seq1	139	A	G	AB=0.266667
comp10191_c1_seq1	159	T	C	AB=0.25
comp10214_c0_seq1	114	T	C	AB=0.2
comp10214_c0_seq1	152	A	G	AB=0.2
comp10231_c0_seq1	81	A	G	AB=0.357143
comp10231_c0_seq1	86	A	G	AB=0.285714
comp10231_c0_seq1	91	A	G	AB=0.285714
comp10231_c0_seq1	111	A	G	AB=0.363636
comp10231_c0_seq1	113	A	T	AB=0.363636
comp10231_c0_seq1	178	T	C	AB=0.4
comp10231_c0_seq1	182	C	T	AB=0.214286
comp10231_c0_seq1	204	A	G	AB=0.307692
comp10231_c0_seq1	264	C	A	AB=0.2
comp10241_c0_seq1	119	A	G	AB=0.2
comp10250_c0_seq1	99	G	T	AB=0.6
comp10250_c0_seq1	109	A	T	AB=0.5
comp10256_c0_seq1	230	A	T	AB=0.3
comp10256_c1_seq1	381	T	C	AB=0.2
comp10262_c1_seq1	144	C	T	AB=0.272727
comp10274_c0_seq1	278	T	C	AB=0.2
comp10274_c0_seq1	293	T	C	AB=0.4
comp10274_c0_seq1	314	A	G	AB=0.363636
comp10274_c0_seq1	315	T	A	AB=0.272727
comp10274_c0_seq1	327	G	A	AB=0.2
comp10274_c0_seq1	332	C	T	AB=0.2
comp10274_c0_seq1	333	C	G	AB=0.2
comp10303_c0_seq1	95	A	G	AB=0.3
comp10305_c0_seq1	58	C	T	AB=0.4
comp10305_c0_seq1	85	T	A	AB=0.647059
comp10305_c0_seq1	90	A	T	AB=0.647059
comp10305_c0_seq1	94	T	A	AB=0.529412
comp10305_c0_seq1	104	T	G	AB=0.6875
comp10305_c0_seq1	106	G	T	AB=0.6875
comp10305_c0_seq1	109	G	T	AB=0.6875
comp10305_c0_seq1	127	T	A	AB=0.5
comp10345_c0_seq1	120	C	T	AB=0.833333
comp10396_c0_seq1	429	T	C	AB=0.2
comp10398_c0_seq1	240	C	G	AB=0.307692
comp10398_c0_seq1	249	T	C	AB=0.357143
comp10398_c0_seq1	281	A	G	AB=0.214286
comp10398_c0_seq1	294	C	G	AB=0.363636
comp10398_c0_seq1	297	G	C	AB=0.333333
comp10398_c0_seq1	299	G	A	AB=0.307692
comp10398_c0_seq1	312	C	T	AB=0.3
comp10403_c0_seq1	288	A	G	AB=0.727273
comp10407_c0_seq1	256	G	A	AB=0.2
comp10429_c0_seq1	124	C	T	AB=0.333333
comp10455_c0_seq1	100	C	A	AB=0.363636
comp10457_c0_seq1	258	A	C	AB=0.4
comp10457_c0_seq1	263	G	A	AB=0.272727
comp10457_c0_seq1	282	A	G	AB=0.2
comp10459_c0_seq1	207	G	A	AB=0.2
comp10463_c0_seq1	152	C	A	AB=0.3
comp10463_c0_seq1	212	C	T	AB=0.384615
comp10469_c0_seq1	124	A	T	AB=0.461538
comp10469_c0_seq1	174	G	A	AB=0.428571
comp10469_c0_seq1	213	A	C	AB=0.230769
comp10473_c0_seq1	142	G	A	AB=0.363636
comp10473_c0_seq1	143	C	T	AB=0.363636
comp10473_c0_seq1	155	A	C	AB=0.5
comp10473_c0_seq1	157	G	A	AB=0.5
comp10473_c0_seq1	158	C	T	AB=0.5
comp10473_c0_seq1	184	C	A	AB=0.2
comp10476_c0_seq1	71	A	G	AB=0.3
comp10476_c0_seq1	81	G	A	AB=0.272727
comp10476_c0_seq1	89	T	C	AB=0.333333
comp10476_c0_seq1	100	G	A	AB=0.214286
comp10476_c0_seq1	122	T	G	AB=0.2
comp10476_c0_seq1	126	C	T	AB=0.333333
comp10476_c0_seq1	128	G	A	AB=0.375
comp10476_c0_seq1	132	G	A	AB=0.307692
comp10476_c0_seq1	204	G	A	AB=0.3
comp10476_c0_seq1	205	C	T	AB=0.3
comp10476_c0_seq1	208	A	G	AB=0.363636
comp10476_c0_seq1	216	C	T	AB=0.272727
comp10476_c0_seq1	218	A	G	AB=0.272727
comp10476_c0_seq1	222	G	A	AB=0.272727
comp10476_c0_seq1	242	C	G	AB=0.272727
comp10476_c0_seq1	248	T	C	AB=0.3
comp10476_c0_seq1	268	A	G	AB=0.3
comp10476_c0_seq1	320	C	T	AB=0.25
comp10482_c0_seq1	57	G	A	AB=0.2
comp10482_c0_seq1	67	T	A	AB=0.230769
comp10482_c0_seq1	157	G	A	AB=0.3
comp10482_c0_seq1	162	A	C	AB=0.272727
comp10482_c0_seq1	190	G	A	AB=0.454545
comp10485_c1_seq1	273	A	T	AB=0.2
comp10515_c0_seq1	165	T	C	AB=0.454545
comp10516_c0_seq1	427	C	T	AB=0.2
comp10516_c0_seq1	505	A	T	AB=0.272727
comp10516_c0_seq1	525	C	T	AB=0.5
comp10522_c0_seq1	143	A	G	AB=0.692308
comp10537_c0_seq1	289	T	C	AB=0.5
comp10538_c0_seq1	272	T	C	AB=0.4
comp10580_c1_seq1	119	T	G	AB=0.4
comp10580_c1_seq1	154	C	T	AB=0.4
comp10601_c0_seq1	58	A	C	AB=0.357143
comp10601_c0_seq1	105	A	C	AB=0.466667
comp10626_c0_seq1	189	T	A	AB=0.4
comp10801_c0_seq1	123	G	T	AB=0.333333
comp10801_c0_seq1	142	G	A	AB=0.235294
comp10801_c0_seq1	182	C	T	AB=0.214286
comp10867_c0_seq1	422	A	T	AB=0.2
comp10950_c0_seq1	148	C	A	AB=0.2
comp10950_c0_seq1	157	G	A	AB=0.3
comp10950_c0_seq1	160	G	C	AB=0.5
comp10950_c0_seq1	172	G	A	AB=0.2
comp10950_c0_seq1	184	G	C	AB=0.2
comp10961_c0_seq1	246	A	T	AB=0.615385
comp10961_c0_seq1	259	G	A	AB=0.285714
comp10961_c0_seq1	435	G	T	AB=0.2
comp10968_c0_seq1	147	T	C	AB=0.545455
comp11099_c0_seq1	285	C	T	AB=0.2
comp11139_c0_seq1	163	A	G	AB=0.333333
comp11139_c0_seq1	170	T	C	AB=0.277778
comp11139_c0_seq1	190	T	C	AB=0.571429
comp11139_c0_seq1	196	C	G	AB=0.384615
comp11139_c0_seq1	203	A	G	AB=0.461538
comp11175_c0_seq1	420	A	G	AB=0.2
comp11190_c0_seq1	244	C	A	AB=0.2
comp11190_c0_seq1	268	T	A	AB=0.2
comp11451_c0_seq1	73	C	G	AB=0.230769
comp11451_c0_seq1	74	A	T	AB=0.25
comp11451_c0_seq1	87	G	A	AB=0.416667
comp11451_c0_seq1	112	A	C	AB=0.2
comp11451_c0_seq1	116	G	T	AB=0.363636
comp11451_c0_seq1	189	G	C	AB=0.333333
comp11451_c0_seq1	252	G	T	AB=0.384615
comp11451_c0_seq1	257	A	G	AB=0.333333
comp11451_c0_seq1	277	G	A	AB=0.3
comp11538_c0_seq1	178	G	C	AB=0.2
comp11584_c0_seq1	89	A	T	AB=0.2
comp11593_c0_seq1	273	T	A	AB=0.230769
comp11680_c0_seq1	503	T	G	AB=0.272727
comp11707_c0_seq1	25	C	T	AB=0.7
comp11707_c0_seq1	27	G	A	AB=0.7
comp11707_c0_seq1	43	A	G	AB=0.333333
comp11707_c0_seq1	48	A	G	AB=0.333333
comp11744_c0_seq1	116	C	A	AB=0.25
comp11744_c0_seq1	350	G	C	AB=0.307692
comp11744_c0_seq1	361	G	A	AB=0.307692
comp11744_c0_seq1	369	T	C	AB=0.307692
comp11744_c0_seq1	392	C	T	AB=0.214286
comp11764_c0_seq1	63	T	C	AB=0.2
comp11804_c0_seq1	297	G	A	AB=0.2
comp11858_c0_seq1	11	T	A	AB=0.692308
comp11858_c0_seq1	25	G	C	AB=0.714286
comp11858_c0_seq1	26	G	A	AB=0.214286
comp11858_c0_seq1	27	C	T	AB=0.466667
comp11858_c0_seq1	51	G	C	AB=0.421053
comp11858_c0_seq1	61	T	C	AB=0.705882
comp11858_c0_seq1	69	G	A	AB=0.375
comp11858_c0_seq1	208	G	C	AB=0.363636
comp11858_c0_seq1	212	C	T	AB=0.272727
comp11858_c0_seq1	214	A	G	AB=0.272727
comp11858_c0_seq1	217	T	C	AB=0.538462
comp11858_c0_seq1	227	C	T	AB=0.307692
comp11858_c0_seq1	240	T	C	AB=0.3
comp11861_c0_seq1	101	T	C	AB=0.2
comp11861_c0_seq1	204	C	T	AB=0.3
comp11861_c0_seq1	243	A	T	AB=0.545455
comp11884_c0_seq1	95	G	A	AB=0.294118
comp11884_c0_seq1	115	G	A	AB=0.466667
comp11884_c0_seq1	122	A	T	AB=0.533333
comp11884_c0_seq1	142	G	A	AB=0.384615
comp11884_c0_seq1	143	T	G	AB=0.384615
comp11972_c0_seq1	141	G	A	AB=0.214286
comp11972_c0_seq1	161	A	C	AB=0.25
comp11972_c0_seq1	187	G	A	AB=0.2
comp12043_c0_seq1	140	G	A	AB=0.2
comp12114_c0_seq1	177	G	A	AB=0.2
comp12191_c0_seq1	209	T	A	AB=0.25
comp12191_c0_seq1	217	C	T	AB=0.636364
comp12199_c0_seq1	204	G	A	AB=0.4
comp12217_c0_seq1	82	C	T	AB=0.2
comp12245_c0_seq1	272	G	A	AB=0.2
comp12286_c0_seq1	185	A	T	AB=0.2
comp12475_c0_seq1	404	T	C	AB=0.571429
comp12779_c0_seq1	126	T	C	AB=0.272727
comp12779_c0_seq1	167	G	A	AB=0.25
comp12786_c0_seq1	93	C	T	AB=0.272727
comp12797_c0_seq1	270	A	T	AB=0.2
comp12837_c0_seq1	279	C	T	AB=0.2
comp12837_c0_seq1	284	A	G	AB=0.4
comp12837_c0_seq1	285	T	G	AB=0.3
comp12875_c0_seq1	279	C	T	AB=0.6
comp12980_c0_seq1	91	G	C	AB=0.2
comp12980_c0_seq1	92	G	A	AB=0.2
comp12980_c0_seq1	267	G	T	AB=0.2
comp12992_c0_seq1	328	T	A	AB=0.3
comp12992_c0_seq1	353	T	G	AB=0.2
comp13013_c0_seq1	126	T	G	AB=0.4
comp13015_c0_seq1	69	G	A	AB=0.4
comp13015_c0_seq1	207	C	T	AB=0.363636
comp13124_c0_seq1	233	A	G	AB=0.2
comp13141_c0_seq1	159	T	C	AB=0.357143
comp13141_c0_seq1	177	A	G	AB=0.333333
comp13141_c0_seq1	181	A	T	AB=0.357143
comp13141_c0_seq1	192	A	G	AB=0.2
comp13198_c0_seq1	197	C	G	AB=0.2
comp13208_c0_seq1	202	C	A	AB=0.2
comp13229_c0_seq1	201	C	A	AB=0.333333
comp13229_c0_seq1	221	T	C	AB=0.416667
comp13229_c0_seq1	228	A	G	AB=0.333333
comp13229_c0_seq1	268	G	A	AB=0.25
comp13229_c0_seq1	282	A	G	AB=0.5
comp13229_c0_seq1	316	G	A	AB=0.3
comp13229_c0_seq1	318	G	A	AB=0.272727
comp13229_c0_seq1	356	G	T	AB=0.25
comp13234_c0_seq1	31	C	T	AB=0.5
comp13240_c0_seq1	199	T	C	AB=0.2
comp13310_c0_seq1	70	T	C	AB=0.625
comp13310_c0_seq1	74	T	C	AB=0.5
comp13310_c0_seq1	86	A	C	AB=0.538462
comp13310_c0_seq1	301	A	G	AB=0.230769
comp13310_c0_seq1	336	C	T	AB=0.25
comp13310_c0_seq1	343	G	A	AB=0.25
comp13310_c0_seq1	344	G	C	AB=0.25
comp13310_c0_seq1	348	C	A	AB=0.272727
comp13443_c0_seq1	246	C	T	AB=0.272727
comp13443_c0_seq1	250	A	G	AB=0.272727
comp13443_c0_seq1	253	G	A	AB=0.25
comp13443_c0_seq1	275	G	C	AB=0.214286
comp13443_c0_seq1	276	G	C	AB=0.214286
comp13590_c0_seq1	152	T	C	AB=0.363636
comp13590_c0_seq1	201	G	A	AB=0.2
comp13637_c0_seq1	219	T	C	AB=0.363636
comp13637_c0_seq1	222	G	A	AB=0.363636
comp13637_c0_seq1	242	G	A	AB=0.2
comp13637_c0_seq1	246	C	G	AB=0.2
comp13637_c0_seq1	308	T	C	AB=0.307692
comp13764_c0_seq1	142	C	A	AB=0.25
comp13766_c0_seq1	167	C	T	AB=0.25
comp13848_c0_seq1	104	T	G	AB=0.363636
comp13848_c0_seq1	132	T	G	AB=0.3
comp13874_c0_seq1	52	G	A	AB=0.25
comp13874_c0_seq1	64	A	T	AB=0.235294
comp14078_c0_seq1	348	T	C	AB=0.2
comp14078_c0_seq1	352	T	C	AB=0.2
comp14078_c0_seq1	353	G	A	AB=0.2
comp14078_c0_seq1	354	C	T	AB=0.3
comp14131_c0_seq1	364	A	G	AB=0.2
comp14234_c0_seq1	222	C	A	AB=0.4
comp14234_c0_seq1	261	C	T	AB=0.357143
comp14234_c0_seq1	287	C	A	AB=0.25
comp14462_c0_seq1	155	G	A	AB=0.2
comp14462_c0_seq1	164	A	G	AB=0.4
comp14462_c0_seq1	266	C	T	AB=0.3
comp14462_c0_seq1	268	A	G	AB=0.5
comp14462_c0_seq1	278	T	C	AB=0.6
comp14494_c0_seq1	279	A	C	AB=0.307692
comp15063_c0_seq1	63	T	G	AB=0.25
comp15063_c0_seq1	82	T	C	AB=0.357143
comp15063_c0_seq1	145	T	C	AB=0.333333
comp15290_c0_seq1	87	C	G	AB=0.4
comp15330_c0_seq1	130	G	A	AB=0.4
comp15403_c0_seq1	85	G	A	AB=0.2
comp15403_c0_seq1	189	C	A	AB=0.2
comp15403_c0_seq1	232	T	C	AB=0.3
comp15403_c0_seq1	364	T	C	AB=0.454545
comp15403_c0_seq1	397	C	T	AB=0.454545
comp15432_c0_seq1	88	C	T	AB=0.333333
comp15432_c0_seq1	193	G	A	AB=0.3
comp15432_c0_seq1	217	T	C	AB=0.363636
comp15432_c0_seq1	226	A	G	AB=0.363636
comp15432_c0_seq1	235	A	G	AB=0.363636
comp15432_c0_seq1	241	G	A	AB=0.4
comp15439_c0_seq1	114	C	G	AB=0.2
comp15629_c0_seq1	291	C	T	AB=0.823529
comp15629_c0_seq1	293	C	G	AB=0.842105
comp15629_c0_seq1	305	C	T	AB=0.2
comp15629_c0_seq1	312	C	T	AB=0.304348
comp15629_c0_seq1	313	A	G	AB=0.695652
comp15930_c0_seq1	91	C	G	AB=0.272727
comp15930_c0_seq1	273	T	C	AB=0.454545
comp15960_c0_seq1	352	T	C	AB=0.357143
comp15960_c0_seq1	360	G	C	AB=0.3
comp16146_c0_seq1	42	C	A	AB=0.2
comp16415_c0_seq1	116	T	A	AB=0.3125
comp16415_c0_seq1	121	A	G	AB=0.4375
comp16415_c0_seq1	269	C	T	AB=0.555556
comp16415_c0_seq1	272	C	A	AB=0.294118
comp16415_c0_seq1	290	A	C	AB=0.411765
comp16556_c0_seq1	48	C	T	AB=0.2
comp16616_c0_seq1	141	T	G	AB=0.545455
comp16616_c0_seq1	150	A	G	AB=0.285714
comp16616_c0_seq1	164	T	A	AB=0.461538
comp16616_c0_seq1	261	A	T	AB=0.272727
comp16616_c0_seq1	310	A	C	AB=0.272727
comp16616_c0_seq1	317	C	T	AB=0.230769
comp16616_c0_seq1	324	T	C	AB=0.4
comp16873_c0_seq1	319	G	A	AB=0.285714
comp16929_c0_seq1	195	C	G	AB=0.25
comp16929_c0_seq1	196	T	A	AB=0.25
comp16929_c0_seq1	213	A	G	AB=0.4
comp16929_c0_seq1	223	G	A	AB=0.5
comp16929_c0_seq1	246	G	C	AB=0.3
comp16929_c0_seq1	250	C	A	AB=0.272727
comp17377_c0_seq1	160	T	A	AB=0.230769
comp17377_c0_seq1	161	C	G	AB=0.230769
comp17377_c0_seq1	352	T	C	AB=0.307692
comp17377_c0_seq1	372	C	T	AB=0.285714
comp17377_c0_seq1	375	C	T	AB=0.666667
comp17377_c0_seq1	398	C	T	AB=0.294118
comp17377_c0_seq1	432	A	G	AB=0.727273
comp17472_c0_seq1	129	G	A	AB=0.25
comp17572_c0_seq1	93	A	T	AB=0.230769
comp17572_c0_seq1	189	T	C	AB=0.2
comp17629_c0_seq1	216	T	C	AB=0.3
comp17629_c0_seq1	225	T	C	AB=0.4
comp17646_c0_seq1	311	A	G	AB=0.272727
comp17650_c0_seq1	58	G	T	AB=0.3
comp17650_c0_seq1	115	T	C	AB=0.230769
comp17650_c0_seq1	125	C	A	AB=0.230769
comp17672_c0_seq1	101	A	G	AB=0.2
comp17672_c0_seq1	132	G	T	AB=0.272727
comp17672_c0_seq1	263	C	G	AB=0.454545
comp17672_c0_seq1	282	T	A	AB=0.4
comp17672_c0_seq1	295	G	A	AB=0.428571
comp17775_c0_seq1	193	T	A	AB=0.583333
comp17788_c0_seq1	143	G	A	AB=0.230769
comp17790_c0_seq1	89	T	C	AB=0.714286
comp17790_c0_seq1	93	C	T	AB=0.230769
comp17790_c0_seq1	98	G	A	AB=0.230769
comp17790_c0_seq1	118	T	A	AB=0.2
comp17790_c0_seq1	131	T	C	AB=0.2
comp17790_c0_seq1	139	A	G	AB=0.375
comp17790_c0_seq1	159	G	A	AB=0.285714
comp17790_c0_seq1	180	G	T	AB=0.5
comp17997_c0_seq1	152	T	C	AB=0.230769
comp18027_c0_seq1	374	A	G	AB=0.363636
comp18029_c0_seq1	126	T	G	AB=0.2
comp18110_c0_seq1	151	G	C	AB=0.2
comp18170_c0_seq1	341	G	C	AB=0.230769
comp18189_c0_seq1	548	C	A	AB=0.333333
comp18302_c0_seq1	145	A	C	AB=0.416667
comp18302_c0_seq1	175	C	T	AB=0.333333
comp18316_c0_seq1	159	T	G	AB=0.25
comp18316_c0_seq1	166	A	G	AB=0.25
comp18316_c0_seq1	168	T	C	AB=0.25
comp18316_c0_seq1	245	A	G	AB=0.3
comp18379_c0_seq1	69	C	T	AB=0.307692
comp18379_c0_seq1	71	A	G	AB=0.692308
comp18379_c0_seq1	117	A	G	AB=0.545455
comp18383_c0_seq1	119	T	C	AB=0.2
comp18383_c0_seq1	120	C	A	AB=0.2
comp18383_c0_seq1	140	C	A	AB=0.230769
comp18396_c0_seq1	179	T	C	AB=0.333333
comp18408_c0_seq1	305	A	G	AB=0.272727
comp18481_c0_seq1	210	G	C	AB=0.2
comp18511_c0_seq1	171	A	C	AB=0.2
comp18511_c0_seq1	200	G	A	AB=0.272727
comp18553_c0_seq1	35	A	T	AB=0.666667
comp18553_c0_seq1	53	T	G	AB=0.6
comp18553_c0_seq1	186	C	T	AB=0.307692
comp18629_c0_seq1	127	A	G	AB=0.416667
comp18629_c0_seq1	231	C	T	AB=0.764706
comp18629_c0_seq1	237	A	G	AB=0
comp18629_c0_seq1	255	C	G	AB=0
comp18629_c0_seq1	270	T	C	AB=0
comp18629_c0_seq1	294	T	C	AB=0
comp18629_c0_seq1	302	G	C	AB=0
comp18680_c0_seq1	283	G	A	AB=0.384615
comp18680_c0_seq1	344	G	T	AB=0.272727
comp18700_c0_seq1	197	C	A	AB=0.2
comp18739_c0_seq1	148	G	A	AB=0.2
comp18743_c0_seq1	102	C	T	AB=0.4
comp18743_c0_seq1	104	C	G	AB=0.363636
comp18743_c0_seq1	124	G	A	AB=0.4
comp18743_c0_seq1	164	G	A	AB=0.428571
comp18743_c0_seq1	442	T	C	AB=0.384615
comp18748_c0_seq1	150	G	A	AB=0.230769
comp18748_c0_seq1	162	G	A	AB=0.230769
comp18770_c0_seq1	606	A	G	AB=0.363636
comp18770_c0_seq1	627	A	C	AB=0.461538
comp18770_c0_seq1	639	C	T	AB=0.461538
comp18917_c0_seq1	251	T	G	AB=0.3
comp18920_c0_seq1	227	T	C	AB=0.75
comp18976_c0_seq1	136	T	C	AB=0.3
comp18976_c0_seq1	233	A	T	AB=0.363636
comp18976_c0_seq1	234	A	G	AB=0.3
comp18976_c0_seq1	241	G	C	AB=0.416667
comp18999_c0_seq1	239	G	T	AB=0.25
comp19003_c0_seq1	232	C	T	AB=0.272727
comp19124_c0_seq1	91	T	A	AB=0.230769
comp19124_c0_seq1	107	G	A	AB=0.214286
comp19124_c0_seq1	200	T	G	AB=0.272727
comp19124_c0_seq1	207	A	T	AB=0.3
comp19124_c0_seq1	232	G	A	AB=0.333333
comp19152_c0_seq1	130	C	T	AB=0.333333
comp19152_c0_seq1	171	T	A	AB=0.230769
comp19152_c0_seq1	188	T	C	AB=0.533333
comp19152_c0_seq1	214	A	G	AB=0.333333
comp19241_c0_seq1	25	T	C	AB=0.2
comp19284_c0_seq1	20	C	G	AB=0.7
comp19298_c0_seq1	109	A	G	AB=0.2
comp19298_c0_seq1	113	A	G	AB=0.6
comp19298_c0_seq1	272	G	T	AB=0.2
comp19298_c0_seq1	273	A	G	AB=0.2
comp19311_c0_seq1	108	C	T	AB=0.2
comp19311_c0_seq1	173	G	A	AB=0.2
comp19311_c0_seq1	215	T	C	AB=0.6
comp19427_c0_seq1	154	A	C	AB=0.230769
comp19427_c0_seq1	483	G	T	AB=0.2
comp19462_c0_seq1	246	T	C	AB=0.333333
comp19487_c0_seq1	120	A	G	AB=0.5
comp19487_c0_seq1	249	C	T	AB=0.7
comp19601_c0_seq1	25	T	C	AB=0.730769
comp19601_c0_seq1	29	T	C	AB=0.346154
comp19601_c0_seq1	43	C	G	AB=0.565217
comp19601_c0_seq1	44	A	G	AB=0.6
comp19601_c0_seq1	51	G	C	AB=0.421053
comp19601_c0_seq1	166	A	G	AB=0.333333
comp19601_c0_seq1	172	G	A	AB=0.333333
comp19601_c0_seq1	194	T	C	AB=0.214286
comp19601_c0_seq1	204	C	T	AB=0.363636
comp19613_c0_seq1	127	C	G	AB=0.5
comp19664_c0_seq1	165	C	T	AB=0.214286
comp19664_c0_seq1	173	G	A	AB=0.307692
comp19664_c0_seq1	229	C	T	AB=0.3
comp19664_c0_seq1	230	C	T	AB=0.2
comp19664_c0_seq1	259	G	T	AB=0.285714
comp19729_c0_seq1	51	A	G	AB=0.416667
comp19729_c0_seq1	115	A	G	AB=0.25
comp19729_c0_seq1	143	A	G	AB=0.363636
comp19729_c0_seq1	165	A	T	AB=0.3125
comp19729_c0_seq1	193	A	G	AB=0.357143
comp19729_c0_seq1	252	T	A	AB=0.3
comp19729_c0_seq1	329	T	C	AB=0.2
comp19740_c0_seq1	187	C	A	AB=0.272727
comp19746_c0_seq1	202	G	T	AB=0.2
comp19746_c0_seq1	205	A	G	AB=0.3
comp19815_c0_seq1	230	A	G	AB=0.272727
comp19815_c0_seq1	246	C	T	AB=0.384615
comp19815_c0_seq1	270	C	T	AB=0.230769
comp19815_c0_seq1	289	C	A	AB=0.2
comp19830_c0_seq1	499	G	A	AB=0.416667
comp19830_c0_seq1	584	T	A	AB=0.272727
comp19830_c0_seq1	646	A	C	AB=0.363636
comp19844_c0_seq1	242	G	A	AB=0.4
comp19885_c0_seq1	146	T	C	AB=0.416667
comp19885_c0_seq1	183	A	C	AB=0.2
comp19885_c0_seq1	198	C	G	AB=0.272727
comp19885_c0_seq1	244	G	T	AB=0.3
comp19937_c0_seq1	87	T	C	AB=0.454545
comp19937_c0_seq1	219	A	C	AB=0.5
comp19937_c0_seq1	229	T	C	AB=0.25
comp19937_c0_seq1	250	T	C	AB=0.307692
comp19937_c0_seq1	301	T	C	AB=0.2
comp19964_c0_seq1	254	C	G	AB=0.285714
comp19964_c0_seq1	255	A	G	AB=0.416667
comp20030_c0_seq1	445	T	C	AB=0.2
comp20071_c0_seq1	473	G	A	AB=0.2
comp20155_c0_seq1	66	T	A	AB=0.384615
comp20162_c0_seq1	175	T	C	AB=0.2
comp20163_c0_seq1	89	G	A	AB=0.25
comp20172_c0_seq1	435	G	T	AB=0.2
comp20173_c0_seq1	175	G	A	AB=0.214286
comp20173_c0_seq1	177	C	T	AB=0.285714
comp20185_c0_seq1	197	G	A	AB=0.2
comp20292_c0_seq1	200	A	G	AB=0.25
comp20426_c0_seq1	68	A	G	AB=0.25
comp20426_c0_seq1	77	C	T	AB=0.3
comp20426_c0_seq1	97	C	A	AB=0.3
comp20426_c0_seq1	101	C	A	AB=0.2
comp20490_c0_seq1	88	C	T	AB=0.363636
comp20500_c0_seq1	250	G	A	AB=0.2
comp20500_c0_seq1	290	C	T	AB=0.25
comp20500_c0_seq1	292	C	A	AB=0.25
comp20500_c0_seq1	311	T	A	AB=0.333333
comp20762_c0_seq1	249	A	C	AB=0.2
comp20762_c0_seq1	295	C	T	AB=0.4
comp20762_c0_seq1	313	T	G	AB=0.272727
comp20762_c0_seq1	314	C	A	AB=0.272727
comp21230_c0_seq1	415	A	G	AB=0.272727
comp21230_c0_seq1	421	T	C	AB=0.272727
comp21662_c0_seq1	29	T	G	AB=0.7
comp21662_c0_seq1	39	G	A	AB=0.666667
comp21662_c0_seq1	46	A	C	AB=0.615385
comp21662_c0_seq1	50	G	C	AB=0.705882
comp21662_c0_seq1	56	G	T	AB=0.653846
comp21662_c0_seq1	68	G	T	AB=0.655172
comp21662_c0_seq1	78	C	T	AB=0.590909
comp21662_c0_seq1	79	A	G	AB=0.590909
comp21662_c0_seq1	99	T	C	AB=0.65
comp21662_c0_seq1	107	T	C	AB=0.375
comp21662_c0_seq1	108	C	A	AB=0.375
comp21662_c0_seq1	110	G	A	AB=0.375
comp21662_c0_seq1	112	G	T	AB=0.375
comp21731_c0_seq1	100	A	G	AB=0.7
comp21731_c0_seq1	115	T	C	AB=0.4
comp21731_c0_seq1	129	G	A	AB=0.230769
comp21731_c0_seq1	136	C	T	AB=0.272727
comp21731_c0_seq1	145	A	G	AB=0.2
comp21731_c0_seq1	255	T	C	AB=0.7
comp21731_c0_seq1	291	C	T	AB=0.2
comp21731_c0_seq1	297	G	A	AB=0.3
comp22221_c0_seq1	318	T	A	AB=0.230769
comp22252_c0_seq1	268	G	C	AB=0.454545
comp22478_c0_seq1	95	A	T	AB=0.272727
comp22478_c0_seq1	98	C	A	AB=0.3
comp22478_c0_seq1	110	C	T	AB=0.230769
comp22478_c0_seq1	129	A	C	AB=0.3
comp22478_c0_seq1	131	C	G	AB=0.2
comp22683_c0_seq1	350	A	G	AB=0.2
comp23357_c0_seq1	230	C	T	AB=0.3
comp23357_c0_seq1	241	G	A	AB=0.708333
comp23357_c0_seq1	247	T	C	AB=0.708333
comp23357_c0_seq1	262	T	G	AB=0.708333
comp23357_c0_seq1	266	G	T	AB=0.73913
comp23357_c0_seq1	267	C	G	AB=0.73913
comp23397_c0_seq1	268	A	G	AB=0.2
comp23537_c0_seq1	73	A	C	AB=0.8
comp23537_c0_seq1	78	C	A	AB=0.454545
comp23537_c0_seq1	164	A	G	AB=0.6
comp23681_c0_seq1	98	A	G	AB=0.5
comp23739_c0_seq1	144	G	A	AB=0.4
comp23803_c0_seq1	201	C	T	AB=0.25
comp23826_c0_seq1	120	C	T	AB=0.3
comp23835_c0_seq1	61	G	A	AB=0.230769
comp23893_c0_seq1	40	G	T	AB=0.363636
comp23893_c0_seq1	57	G	A	AB=0.3
comp23895_c0_seq1	62	C	A	AB=0.692308
comp23895_c0_seq1	69	C	T	AB=0.538462
comp23895_c0_seq1	81	T	C	AB=0.230769
comp23897_c0_seq1	229	A	G	AB=0.222222
comp23908_c0_seq1	153	C	T	AB=0.333333
comp23935_c0_seq1	183	T	A	AB=0.2
comp23935_c0_seq1	184	T	A	AB=0.2
[truncated: 706,126 more rows]
