# Supplementary material for: De Novo Assembly and Transcriptome Analysis of Contrasting Sugarcane Varieties
Source: PLoS One. 2014 Feb 11;9(2):e88462. doi: 10.1371/journal.pone.0088462 (PMC3921171; doi:10.1371/journal.pone.0088462)
Supplement: Text S6 — List of putative SNPs identified in each genotype. (ZIP) [file pone.0088462.s007.zip › S6_SNPs.txt]

Transcript	SNP location	IACSP95-3018	IACSP93-3046	SP81-3250	RB925345	SP80-3280	RB835486
comp100005_c0_seq1	131					+
comp100005_c0_seq1	133	+	+	+		+	+
comp100005_c0_seq1	222		+	+	+	+	+
comp100005_c0_seq1	370						+
comp100005_c0_seq1	436				+
comp100005_c0_seq1	466				+
comp100005_c0_seq1	89			+
comp100025_c0_seq1	144				+
comp100025_c0_seq1	201				+
comp100025_c0_seq1	215					+
comp100025_c0_seq1	228					+
comp100025_c0_seq1	230					+
comp100025_c0_seq1	231					+
comp100025_c0_seq1	239	+	+	+		+
comp100025_c0_seq1	254	+	+	+		+	+
comp100025_c0_seq1	285					+
comp100025_c0_seq1	307	+				+
comp100025_c0_seq1	320		+	+	+	+	+
comp100025_c0_seq1	322		+		+	+
comp100025_c0_seq1	377		+		+
comp100025_c0_seq1	392				+
comp100027_c0_seq1	204			+	+	+	+
comp100027_c0_seq1	228			+	+	+	+
comp100027_c0_seq1	276				+
comp100027_c0_seq1	32			+		+
comp100027_c0_seq1	321					+
comp100027_c0_seq1	344					+	+
comp100027_c0_seq1	63						+
comp100027_c0_seq1	68						+
comp100027_c0_seq1	90	+
comp100067_c0_seq1	107					+
comp100067_c0_seq1	108					+
comp100067_c0_seq1	156					+
comp100067_c0_seq1	188					+
comp100067_c0_seq1	194					+
comp100067_c0_seq1	202					+
comp100067_c0_seq1	218					+
comp100067_c0_seq1	233					+
comp100067_c0_seq1	84					+
comp100074_c0_seq1	112	+	+	+	+		+
comp100074_c0_seq1	248						+
comp100074_c0_seq1	25	+	+		+		+
comp100074_c0_seq1	53	+	+	+	+		+
comp100082_c0_seq1	21	+	+	+	+	+
comp100082_c0_seq1	210				+	+
comp100082_c0_seq1	339				+
comp100082_c0_seq1	431	+
comp100082_c0_seq1	432				+
comp100082_c0_seq1	80						+
comp100117_c0_seq1	373						+
comp100117_c0_seq1	374			+
comp100117_c0_seq1	415	+		+		+
comp100117_c0_seq1	440			+
comp100156_c0_seq1	196				+
comp100156_c0_seq1	55				+
comp100156_c0_seq1	60	+				+	+
comp100156_c0_seq1	65				+
comp1001727_c0_seq1	253				+
comp1001728_c0_seq1	80			+
comp100173_c0_seq1	186						+
comp100173_c0_seq1	207						+
comp100173_c0_seq1	416			+	+	+	+
comp100173_c0_seq1	427			+	+	+
comp100173_c0_seq1	444			+			+
comp100173_c0_seq1	449	+		+		+
comp100173_c0_seq1	457				+	+	+
comp100173_c0_seq1	459				+	+
comp100173_c0_seq1	467				+
comp100275_c0_seq1	115						+
comp100275_c0_seq1	150					+
comp100275_c0_seq1	90						+
comp100275_c0_seq1	99						+
comp100330_c0_seq1	186					+
comp100330_c0_seq1	187					+
comp100330_c0_seq1	208					+
comp100330_c0_seq1	211					+
comp100330_c0_seq1	63					+	+
comp100342_c0_seq1	886			+
comp100346_c0_seq1	243	+
comp100385_c0_seq1	162						+
comp100385_c0_seq1	320	+	+
comp1004204_c0_seq1	27						+
comp1004204_c0_seq1	33						+
comp1004204_c0_seq1	35						+
comp100422_c0_seq1	238		+	+			+
comp100428_c0_seq1	307					+
comp100428_c0_seq1	309					+
comp100429_c0_seq1	127	+
comp100429_c0_seq1	210	+	+	+	+		+
comp100429_c0_seq1	29			+
comp100429_c0_seq1	96	+
comp100652_c0_seq1	25			+	+	+
comp100652_c0_seq1	32				+
comp100679_c0_seq1	360		+
comp100754_c0_seq1	129		+	+	+	+
comp100754_c0_seq1	146	+	+	+	+		+
comp100754_c0_seq1	160			+	+		+
comp100754_c0_seq1	179			+
comp100754_c0_seq1	184		+
comp100754_c0_seq1	224			+			+
comp100754_c0_seq1	244		+	+	+	+
comp100754_c0_seq1	247	+					+
comp100754_c0_seq1	248		+	+	+	+
comp100754_c0_seq1	253	+		+	+	+	+
comp100754_c0_seq1	258	+	+	+	+	+	+
comp100754_c0_seq1	263	+	+	+	+	+	+
comp100754_c0_seq1	89		+
comp100850_c0_seq1	255				+
comp1008957_c0_seq1	273			+
comp1008957_c0_seq1	285			+
comp1008957_c0_seq1	295			+
comp1008957_c0_seq1	325			+
comp100905_c0_seq1	134			+
comp100905_c0_seq1	147			+	+
comp100905_c0_seq1	164			+	+	+
comp100905_c0_seq1	195			+
comp100905_c0_seq1	206			+	+
comp100905_c0_seq1	215			+	+	+
comp100905_c0_seq1	219			+	+
comp100905_c0_seq1	225			+	+	+
comp100905_c0_seq1	259			+	+
comp100905_c0_seq1	266			+
comp100905_c0_seq1	292			+	+
comp100905_c0_seq1	50			+
comp100905_c0_seq1	92			+
comp100905_c0_seq1	95		+	+	+	+
comp100934_c0_seq1	163			+
comp100934_c0_seq1	177						+
comp100934_c0_seq1	279				+
comp100968_c0_seq1	102	+
comp100968_c0_seq1	18			+
comp100968_c0_seq1	36			+
comp100968_c0_seq1	94	+
comp101002_c0_seq1	124			+			+
comp101002_c0_seq1	224						+
comp101002_c0_seq1	230						+
comp101002_c0_seq1	241			+			+
comp101002_c0_seq1	258			+			+
comp101002_c0_seq1	282			+			+
comp101002_c0_seq1	285			+			+
comp101002_c0_seq1	316		+
comp101017_c0_seq1	172						+
comp101119_c0_seq1	107		+				+
comp101119_c0_seq1	120						+
comp101119_c0_seq1	174			+
comp101119_c0_seq1	53						+
comp101119_c0_seq1	79						+
comp101119_c0_seq1	95						+
comp1011487_c0_seq1	587				+
comp101153_c0_seq1	181			+	+		+
comp101153_c0_seq1	209		+
comp101188_c0_seq1	445						+
comp101188_c0_seq1	452						+
comp101188_c0_seq1	457						+
comp101188_c0_seq1	466						+
comp101188_c0_seq1	479						+
comp101188_c0_seq1	487						+
comp101207_c0_seq1	66				+
comp101207_c0_seq1	75				+
comp101207_c0_seq1	87				+
comp101216_c0_seq1	229					+
comp101216_c0_seq1	334	+
comp1012344_c0_seq1	170					+
comp1013413_c0_seq1	22				+		+
comp1013413_c0_seq1	44			+	+		+
comp101460_c0_seq1	63				+
comp101460_c0_seq1	90				+
comp101487_c0_seq1	38					+
comp101487_c0_seq1	53		+
comp101487_c0_seq1	59		+		+	+	+
comp101487_c0_seq1	66		+		+	+	+
comp101487_c0_seq1	74						+
comp101487_c0_seq1	95					+
comp101570_c0_seq1	336				+
comp101570_c0_seq1	337	+			+
comp101570_c0_seq1	338	+			+
comp101570_c0_seq1	339	+			+
comp101570_c0_seq1	340	+			+
comp101570_c0_seq1	343	+			+
comp101570_c0_seq1	344	+			+
comp101570_c0_seq1	346	+			+
comp101570_c0_seq1	347	+			+
comp101570_c0_seq1	348	+			+
comp101570_c0_seq1	351	+			+
comp101570_c0_seq1	352	+			+
comp101570_c0_seq1	355	+			+
comp101570_c0_seq1	356	+			+
comp101570_c0_seq1	357	+			+
comp101570_c0_seq1	358	+			+
comp101570_c0_seq1	360	+			+
comp101570_c0_seq1	361	+			+
comp101570_c0_seq1	362	+			+
comp101570_c0_seq1	363	+			+
comp101570_c0_seq1	364	+			+
comp101570_c0_seq1	365	+			+
comp101570_c0_seq1	368	+			+
comp101570_c0_seq1	369				+
comp101570_c0_seq1	370				+
comp101570_c0_seq1	371				+
comp101570_c0_seq1	372				+
comp101570_c0_seq1	374				+
comp101570_c0_seq1	377				+
comp101627_c0_seq1	425	+
comp101649_c0_seq1	130			+
comp101658_c0_seq1	456	+
comp101762_c0_seq1	265			+
comp101762_c0_seq1	272			+
comp101762_c0_seq1	294			+
comp101787_c0_seq1	165			+	+
comp101787_c0_seq1	192			+	+
comp101808_c0_seq1	25			+	+		+
comp101808_c0_seq1	29					+
comp101808_c0_seq1	409			+
comp101808_c0_seq1	41			+	+	+	+
comp101808_c0_seq1	49				+	+	+
comp101808_c0_seq1	58			+	+	+	+
comp101808_c0_seq1	73			+	+	+
comp101808_c0_seq1	75				+	+
comp101960_c0_seq1	192	+
comp101960_c0_seq1	230				+	+
comp101960_c0_seq1	253					+	+
comp101966_c0_seq1	216						+
comp101966_c0_seq1	254						+
comp101966_c0_seq1	47						+
comp101966_c0_seq1	56						+
comp101966_c0_seq1	67						+
comp1020079_c0_seq1	210						+
comp1020079_c0_seq1	231						+
comp1020079_c0_seq1	247						+
comp1020079_c0_seq1	249						+
comp102014_c0_seq1	127						+
comp102014_c0_seq1	331						+
comp102014_c0_seq1	339						+
comp102014_c0_seq1	343						+
comp102014_c0_seq1	82						+
comp102040_c0_seq1	269	+	+		+	+	+
comp102040_c0_seq1	270	+	+		+	+	+
comp102040_c0_seq1	273	+	+		+	+	+
comp102040_c0_seq1	275	+	+		+	+	+
comp102040_c0_seq1	276	+	+		+	+	+
comp102040_c0_seq1	277	+	+		+	+	+
comp102040_c0_seq1	279	+	+		+	+	+
comp102040_c0_seq1	281	+	+		+	+	+
comp102040_c0_seq1	282	+	+	+	+	+	+
comp102040_c0_seq1	283	+	+		+	+	+
comp102040_c0_seq1	285	+	+		+	+	+
comp102040_c0_seq1	286	+	+		+	+	+
comp102040_c0_seq1	288	+	+		+	+	+
comp102040_c0_seq1	289	+	+		+	+	+
comp102040_c0_seq1	290	+	+		+	+	+
comp102040_c0_seq1	291	+	+		+	+	+
comp102040_c0_seq1	293	+	+		+	+	+
comp102040_c0_seq1	294	+	+		+	+	+
comp102040_c0_seq1	295	+	+		+	+	+
comp102040_c0_seq1	296	+	+		+	+	+
comp102040_c0_seq1	297	+	+		+	+	+
comp102040_c0_seq1	299	+	+		+	+	+
comp102040_c0_seq1	300	+	+		+	+	+
comp102040_c0_seq1	302	+	+		+	+	+
comp102040_c0_seq1	303	+	+		+	+	+
comp102040_c0_seq1	304	+	+		+	+	+
comp102040_c0_seq1	305	+	+		+	+	+
comp102040_c0_seq1	306			+
comp102040_c0_seq1	308	+	+		+	+	+
comp102040_c0_seq1	310	+	+		+	+	+
comp102040_c0_seq1	311	+	+		+	+	+
comp102040_c0_seq1	312	+	+	+	+	+	+
comp102040_c0_seq1	313	+	+		+	+	+
comp102040_c0_seq1	314	+	+		+	+	+
comp102040_c0_seq1	315	+	+		+	+	+
comp102040_c0_seq1	316	+	+		+	+	+
comp102040_c0_seq1	317	+				+	+
comp102040_c0_seq1	328	+	+	+	+	+	+
comp102040_c0_seq1	331	+	+	+	+	+	+
comp102040_c0_seq1	354	+	+	+	+	+	+
comp102040_c0_seq1	357	+	+	+	+	+	+
comp102040_c0_seq1	366	+	+	+	+	+	+
comp102093_c0_seq1	23			+			+
comp102093_c0_seq1	270					+
comp102093_c0_seq1	330				+
comp102093_c0_seq1	70					+
comp1021180_c0_seq1	17						+
comp10214_c0_seq1	114			+
comp102150_c0_seq1	120	+				+
comp102150_c0_seq1	129	+				+
comp102150_c0_seq1	138	+				+
comp102150_c0_seq1	151			+	+		+
comp102150_c0_seq1	174	+		+
comp102150_c0_seq1	175	+		+
comp102150_c0_seq1	192	+					+
comp102150_c0_seq1	222				+
comp102150_c0_seq1	245				+
comp102150_c0_seq1	261				+
comp102150_c0_seq1	603	+		+			+
comp102150_c0_seq1	615		+
comp102150_c0_seq1	617			+	+
comp102159_c0_seq1	531			+
comp102248_c0_seq1	115						+
comp102248_c0_seq1	119						+
comp102248_c0_seq1	36					+
comp102253_c0_seq1	2011	+	+	+		+	+
comp1022606_c0_seq1	329						+
comp1022606_c0_seq1	330						+
comp1022606_c0_seq1	331						+
comp1022606_c0_seq1	332						+
comp1022606_c0_seq1	333						+
comp1022606_c0_seq1	334						+
comp1022606_c0_seq1	335						+
comp1022606_c0_seq1	336						+
comp1022606_c0_seq1	339						+
comp1022606_c0_seq1	340						+
comp1022606_c0_seq1	343						+
comp1022606_c0_seq1	345						+
comp1022606_c0_seq1	346						+
comp1022606_c0_seq1	347						+
comp1022606_c0_seq1	349						+
comp1022606_c0_seq1	350						+
comp1022606_c0_seq1	352						+
comp1022606_c0_seq1	353						+
comp1022606_c0_seq1	355						+
comp1022606_c0_seq1	356						+
comp1022606_c0_seq1	358						+
comp1022606_c0_seq1	359						+
comp1022606_c0_seq1	360						+
comp1022606_c0_seq1	361						+
comp1022606_c0_seq1	362						+
comp1022606_c0_seq1	363						+
comp1022606_c0_seq1	364						+
comp1022606_c0_seq1	365						+
comp1022606_c0_seq1	366						+
comp1022606_c0_seq1	367						+
comp1022606_c0_seq1	369						+
comp1022606_c0_seq1	370						+
comp1022606_c0_seq1	371						+
comp1022606_c0_seq1	375						+
comp1022606_c0_seq1	377						+
comp1022606_c0_seq1	378						+
comp1022606_c0_seq1	379						+
comp1022606_c0_seq1	381						+
comp102280_c0_seq1	262	+
comp102280_c0_seq1	263	+
comp1023454_c0_seq1	46			+
comp1023454_c0_seq1	72			+
comp1023747_c0_seq1	141					+
comp1023747_c0_seq1	176					+
comp1023747_c0_seq1	193					+
comp1023747_c0_seq1	209					+
comp1023747_c0_seq1	236					+
comp102377_c0_seq1	122	+
comp102377_c0_seq1	271	+
comp102377_c0_seq1	399	+
comp102377_c0_seq1	414	+
comp102377_c0_seq1	50	+
comp102382_c0_seq1	320	+	+
comp102382_c0_seq1	322	+	+
comp102382_c0_seq1	323	+	+
comp102382_c0_seq1	324	+	+
comp102382_c0_seq1	325	+	+
comp102382_c0_seq1	326	+	+
comp102382_c0_seq1	327	+	+
comp102382_c0_seq1	328	+	+
comp102382_c0_seq1	329	+	+
comp102382_c0_seq1	330	+	+
comp102382_c0_seq1	331	+	+
comp102382_c0_seq1	332	+	+
comp102382_c0_seq1	333	+	+
comp102382_c0_seq1	334	+	+
comp102382_c0_seq1	335	+	+	+	+	+	+
comp102382_c0_seq1	336	+	+
comp102382_c0_seq1	338	+	+
comp102382_c0_seq1	339	+	+
comp102382_c0_seq1	340	+	+	+	+	+	+
comp102382_c0_seq1	341	+	+
comp102382_c0_seq1	342	+	+
comp102382_c0_seq1	343	+	+
comp102382_c0_seq1	344	+	+
comp102382_c0_seq1	345	+	+
comp102382_c0_seq1	346	+	+
comp102382_c0_seq1	347	+	+	+	+	+	+
comp102382_c0_seq1	348	+	+
comp102382_c0_seq1	349	+	+
comp102382_c0_seq1	350	+	+
comp102382_c0_seq1	351	+	+
comp102382_c0_seq1	352	+	+
comp102382_c0_seq1	353	+	+
comp102382_c0_seq1	354	+	+
comp102382_c0_seq1	355	+	+
comp102382_c0_seq1	356	+	+
comp102382_c0_seq1	357	+	+
comp102382_c0_seq1	358	+	+
comp102382_c0_seq1	359	+	+
comp102382_c0_seq1	360	+	+
comp102382_c0_seq1	361	+	+
comp102382_c0_seq1	362	+	+
comp102382_c0_seq1	367	+	+		+	+	+
comp102382_c0_seq1	369	+	+
comp102382_c0_seq1	371	+	+
comp102382_c0_seq1	372	+	+
comp102382_c0_seq1	373		+
comp102382_c0_seq1	374		+
comp102382_c0_seq1	375		+
comp102382_c0_seq1	376		+
comp102382_c0_seq1	380		+		+	+	+
comp102382_c0_seq1	98			+	+
comp102566_c0_seq1	118			+
comp102566_c0_seq1	298			+
comp102673_c0_seq1	99	+
comp102701_c0_seq1	245			+
comp102738_c0_seq1	132						+
comp102738_c0_seq1	339	+					+
comp102738_c0_seq1	49	+
comp102762_c0_seq1	237			+
comp102762_c0_seq1	729			+
comp102790_c0_seq1	108			+
comp102790_c0_seq1	195			+
comp102790_c0_seq1	295			+
comp102827_c0_seq1	190				+
comp102827_c0_seq1	226		+		+
comp102827_c0_seq1	234		+		+		+
comp102827_c0_seq1	240		+		+
comp102827_c0_seq1	260			+	+		+
comp102827_c0_seq1	299			+
comp102836_c0_seq1	16				+	+
comp102836_c0_seq1	26				+	+
comp102836_c0_seq1	27				+	+
comp102836_c0_seq1	316				+	+
comp102836_c0_seq1	323					+
comp102836_c0_seq1	324	+	+	+	+		+
comp102836_c0_seq1	326	+
comp102836_c0_seq1	33				+
comp102836_c0_seq1	335	+	+	+		+	+
comp102836_c0_seq1	35				+	+
comp102836_c0_seq1	50						+
comp102890_c0_seq1	146	+		+		+
comp102890_c0_seq1	159	+			+
comp102890_c0_seq1	43					+
comp102923_c0_seq1	106	+				+	+
comp102923_c0_seq1	135					+	+
comp102923_c0_seq1	152				+
comp102923_c0_seq1	162	+				+	+
comp102923_c0_seq1	255		+
comp102923_c0_seq1	36	+	+	+			+
comp102923_c0_seq1	45	+	+	+			+
comp102923_c0_seq1	50	+	+	+		+	+
comp102923_c0_seq1	54	+	+	+		+	+
comp102923_c0_seq1	81	+	+	+	+	+	+
comp102923_c0_seq1	88	+	+	+		+	+
comp102923_c0_seq1	98					+
comp102938_c0_seq1	19	+	+	+		+	+
comp102938_c0_seq1	272		+		+	+	+
comp102938_c0_seq1	279		+		+	+	+
comp103175_c0_seq1	650			+
comp103175_c0_seq1	661		+	+		+
comp103175_c0_seq1	689		+	+		+
comp103175_c0_seq1	722			+
comp103175_c0_seq1	750			+
comp103175_c0_seq1	758			+
comp103175_c0_seq1	761			+
comp103175_c0_seq1	762			+
comp103175_c0_seq1	770			+
comp103175_c0_seq1	788			+
comp103175_c1_seq1	179			+
comp103175_c1_seq1	184			+
comp103175_c1_seq1	186			+		+
comp103175_c1_seq1	205			+
comp103175_c1_seq1	206			+		+
comp103175_c1_seq1	207			+
comp103175_c1_seq1	212			+		+
comp103175_c1_seq1	242			+
comp103175_c1_seq1	329					+
comp103175_c1_seq1	375			+
comp1032126_c0_seq1	142					+
comp1032126_c0_seq1	346			+
comp1032126_c0_seq1	350			+
comp1032126_c0_seq1	351			+
comp1032126_c0_seq1	352			+
comp1032126_c0_seq1	353			+
comp1032126_c0_seq1	355			+
comp1032126_c0_seq1	357			+
comp1032126_c0_seq1	358			+
comp1032126_c0_seq1	360			+
comp1032126_c0_seq1	361			+
comp1032126_c0_seq1	362			+
comp1032126_c0_seq1	363			+
comp1032126_c0_seq1	365			+
comp1032126_c0_seq1	366			+
comp1032126_c0_seq1	368			+
comp1032126_c0_seq1	371			+
comp1032126_c0_seq1	372			+
comp1032126_c0_seq1	373			+
comp1032126_c0_seq1	374			+
comp1032126_c0_seq1	375			+
comp1032126_c0_seq1	377				+
comp1032126_c0_seq1	378			+
comp1032126_c0_seq1	380			+
comp1032126_c0_seq1	382			+
comp1032126_c0_seq1	383			+
comp1032126_c0_seq1	384			+
comp1032126_c0_seq1	385			+
comp1032126_c0_seq1	386				+
comp1032126_c0_seq1	387			+
comp1032126_c0_seq1	388			+
comp1032126_c0_seq1	389			+
comp1032126_c0_seq1	390			+
comp1032126_c0_seq1	391			+
comp1032126_c0_seq1	392			+
comp103219_c0_seq1	137			+
comp103219_c0_seq1	148			+		+
comp103219_c0_seq1	150			+
comp103219_c0_seq1	161			+		+
comp103219_c0_seq1	61		+				+
comp103246_c0_seq1	18					+
comp103246_c0_seq1	25		+		+	+	+
comp103246_c0_seq1	32		+				+
comp103246_c0_seq1	36	+	+		+	+	+
comp103246_c0_seq1	47	+			+	+	+
comp103246_c0_seq1	62						+
comp103307_c0_seq1	274			+
comp103307_c0_seq1	91				+
comp103327_c0_seq1	376					+
comp103327_c0_seq1	458	+			+
comp103357_c0_seq1	101						+
comp103357_c0_seq1	124	+
comp103357_c0_seq1	125	+	+				+
comp103357_c0_seq1	132				+	+
comp103357_c0_seq1	144	+	+		+		+
comp103357_c0_seq1	148	+
comp103357_c0_seq1	163				+	+
comp103357_c0_seq1	192	+		+	+		+
comp103357_c0_seq1	523		+
comp103357_c0_seq1	623		+
comp103357_c0_seq1	628				+	+
comp103357_c0_seq1	839				+
comp103361_c0_seq1	336					+
comp103361_c0_seq1	344				+
comp103361_c0_seq1	347				+	+	+
comp103361_c0_seq1	353					+	+
comp103361_c0_seq1	354					+
comp103361_c0_seq1	362				+
comp103361_c0_seq1	366					+
comp103361_c0_seq1	368				+
comp103361_c0_seq1	373				+
comp103361_c0_seq1	390			+			+
comp103361_c0_seq1	413			+			+
comp103376_c0_seq1	122			+
comp103376_c0_seq1	128			+
comp103376_c0_seq1	133			+
comp103376_c0_seq1	154			+
comp103376_c0_seq1	325			+
comp103376_c0_seq1	327			+
comp103376_c0_seq1	361			+
comp103376_c0_seq1	44					+
comp103376_c0_seq1	55			+
comp103376_c0_seq1	62			+
comp103376_c0_seq1	79			+
comp103376_c0_seq1	87			+
comp103376_c0_seq1	95			+
comp103437_c0_seq1	186					+
comp103509_c0_seq1	181				+
comp103509_c0_seq1	191				+
comp103527_c0_seq1	113						+
comp103527_c0_seq1	180						+
comp103617_c0_seq1	224				+
comp103617_c0_seq1	228				+
comp103617_c0_seq1	229		+
comp103617_c0_seq1	231		+
comp103617_c0_seq1	232		+
comp103617_c0_seq1	235		+	+
comp103617_c0_seq1	236		+	+
comp103617_c0_seq1	237		+	+
comp103617_c0_seq1	238		+	+
comp103617_c0_seq1	239		+	+
comp103617_c0_seq1	240		+	+
comp103617_c0_seq1	241		+	+
comp103617_c0_seq1	242		+	+		+
comp103617_c0_seq1	244	+			+
comp103617_c0_seq1	245		+	+		+
comp103617_c0_seq1	246		+	+		+
comp103617_c0_seq1	248		+	+		+
comp103617_c0_seq1	249		+	+		+
comp103617_c0_seq1	251		+	+		+
comp103617_c0_seq1	252		+	+		+
comp103617_c0_seq1	254	+	+	+		+
comp103617_c0_seq1	255	+	+	+		+
comp103617_c0_seq1	256		+	+		+
comp103617_c0_seq1	257		+	+		+
comp103617_c0_seq1	258	+				+
comp103617_c0_seq1	259		+	+		+
comp103617_c0_seq1	260	+				+
comp103617_c0_seq1	261		+	+		+
comp103617_c0_seq1	262		+	+		+
comp103617_c0_seq1	263		+	+		+
comp103617_c0_seq1	264		+	+		+
comp103617_c0_seq1	265		+	+		+
comp103617_c0_seq1	266		+	+		+
comp103617_c0_seq1	267		+	+		+
comp103617_c0_seq1	268		+	+		+
comp103617_c0_seq1	269		+	+		+
comp103617_c0_seq1	270		+	+		+
comp103617_c0_seq1	271		+	+		+
comp103617_c0_seq1	272	+	+	+		+
comp103617_c0_seq1	274		+			+
comp103617_c0_seq1	275		+			+
comp103617_c0_seq1	276		+		+	+
comp103617_c0_seq1	278		+	+		+
comp103617_c0_seq1	279		+	+		+
comp103617_c0_seq1	280		+	+		+
comp103617_c0_seq1	281			+		+
comp103617_c0_seq1	282			+		+
comp103617_c0_seq1	283	+	+	+		+
comp103617_c0_seq1	285			+		+
comp103617_c0_seq1	287			+		+
comp103617_c0_seq1	288		+		+
comp103617_c0_seq1	289			+		+
comp103617_c0_seq1	290			+		+
comp103617_c0_seq1	291			+		+
comp103617_c0_seq1	293			+		+
comp103617_c0_seq1	294			+		+
comp103617_c0_seq1	295			+		+
comp103617_c0_seq1	296	+	+	+		+
comp103617_c0_seq1	297			+		+
comp103617_c0_seq1	298			+		+
comp103617_c0_seq1	299			+		+
comp103617_c0_seq1	300					+
comp103617_c0_seq1	301					+
comp103617_c0_seq1	305	+
comp103617_c0_seq1	320	+
comp103617_c0_seq1	323	+
comp103617_c0_seq1	335	+
comp103617_c0_seq1	337	+
comp103617_c0_seq1	341	+
comp103661_c0_seq1	281						+
comp103665_c0_seq1	204		+
comp1037554_c0_seq1	151				+
comp103761_c0_seq1	317						+
comp103776_c0_seq1	185						+
comp103788_c0_seq1	124	+			+
comp103788_c0_seq1	133				+
comp103788_c0_seq1	187				+
comp103788_c0_seq1	66				+
comp103788_c0_seq1	72				+
comp103788_c0_seq1	83				+
comp103788_c0_seq1	86				+
comp103788_c0_seq1	94				+
comp103788_c0_seq1	99	+			+
comp103881_c0_seq1	202	+
comp103888_c0_seq1	337				+
comp103910_c0_seq1	187			+
comp103910_c0_seq1	201			+
comp103972_c0_seq1	260						+
comp103990_c0_seq1	396					+	+
comp103990_c0_seq1	416					+
comp104013_c0_seq1	25					+
comp104013_c0_seq1	35					+
comp104013_c0_seq1	40					+
comp104068_c0_seq1	33			+
comp104068_c0_seq1	52			+
comp104068_c0_seq1	63			+
comp10407_c0_seq1	256					+
comp104098_c0_seq1	309						+
comp104098_c0_seq1	312						+
comp104121_c0_seq1	15			+
comp104142_c0_seq1	282						+
comp104160_c0_seq1	61			+
comp104160_c0_seq1	87			+
comp104160_c0_seq1	93			+
comp104165_c0_seq1	270						+
comp104172_c0_seq1	15			+
comp104172_c0_seq1	23	+			+
comp104172_c0_seq1	24		+	+		+	+
comp104172_c0_seq1	45	+
comp104172_c0_seq1	49	+
comp104194_c0_seq1	191					+	+
comp104194_c0_seq1	202					+	+
comp104194_c0_seq1	272					+
comp104202_c0_seq1	135			+
comp104202_c0_seq1	161			+
comp104202_c0_seq1	432			+
comp104202_c0_seq1	475			+
comp104337_c0_seq1	353		+
comp1043563_c0_seq1	21	+	+	+	+	+	+
comp1043563_c0_seq1	41	+	+	+		+	+
comp1043563_c0_seq1	60	+	+	+		+	+
comp1043563_c0_seq1	76	+	+	+		+	+
comp1043563_c0_seq1	85		+	+		+
comp104357_c0_seq1	122						+
comp104415_c0_seq1	112						+
comp104415_c0_seq1	121						+
comp104415_c0_seq1	85						+
comp104463_c0_seq1	146	+
comp104487_c0_seq1	458			+
comp104487_c0_seq1	472			+
comp104487_c0_seq1	491			+
comp104531_c0_seq1	522	+					+
comp104531_c0_seq1	547	+					+
comp104531_c0_seq1	587	+					+
comp10455_c0_seq1	100					+
comp104570_c0_seq1	482				+
comp104575_c0_seq1	153						+
comp104616_c0_seq1	237		+
comp104616_c0_seq1	238		+
comp104616_c0_seq1	240		+
comp104616_c0_seq1	242		+
comp104616_c0_seq1	243		+
comp104616_c0_seq1	245		+
comp104616_c0_seq1	246		+
comp104638_c0_seq1	108			+
comp104643_c0_seq1	304				+
comp104643_c0_seq1	320				+
comp104643_c0_seq1	321				+
comp104643_c0_seq1	326				+
comp104643_c0_seq1	328				+
comp104643_c0_seq1	337				+
comp104656_c0_seq1	263					+
comp104673_c0_seq1	184			+
comp104673_c0_seq1	215			+
comp104732_c0_seq1	464	+	+		+
comp104732_c0_seq1	467	+	+		+
comp104732_c0_seq1	489	+	+		+
comp104732_c0_seq1	491	+	+		+
comp104732_c0_seq1	494	+	+		+
comp104732_c0_seq1	503	+	+		+
comp104748_c0_seq1	145			+
comp104748_c0_seq1	157			+
comp104748_c0_seq1	178			+
comp104748_c0_seq1	54			+
comp104748_c0_seq1	72			+
comp104778_c0_seq1	598					+
comp104778_c0_seq1	611					+
comp104778_c0_seq1	615					+
comp104778_c0_seq1	620					+
comp104778_c0_seq1	645			+	+	+	+
comp104778_c0_seq1	648				+	+
comp1048037_c0_seq1	183			+
comp1048134_c0_seq1	271				+
comp1048134_c0_seq1	293				+
comp1048134_c0_seq1	49				+
comp104816_c0_seq1	152	+
comp1048294_c0_seq1	126					+
comp1048294_c0_seq1	183			+
comp104853_c0_seq1	262				+
comp104859_c0_seq1	100						+
comp104859_c0_seq1	120						+
comp104859_c0_seq1	72						+
comp104859_c0_seq1	95						+
comp104887_c0_seq1	494				+
comp104898_c0_seq1	129						+
comp104898_c0_seq1	130						+
comp104898_c0_seq1	135						+
comp104911_c0_seq1	182				+
comp104911_c0_seq1	30				+
comp104911_c0_seq1	56				+
comp104925_c0_seq1	192	+
comp104926_c0_seq1	158						+
comp104926_c0_seq1	202						+
comp1049589_c0_seq1	239	+
comp1049589_c0_seq1	273	+
comp1049589_c0_seq1	284	+
comp1049589_c0_seq1	291	+
comp1049589_c0_seq1	294	+
comp104984_c0_seq1	289					+
comp105021_c0_seq1	91						+
comp105043_c0_seq1	252			+
comp105056_c0_seq1	169	+
comp105056_c0_seq1	275	+
comp105081_c0_seq1	775					+
comp105119_c0_seq1	31	+	+	+	+	+	+
comp105127_c0_seq1	127					+
comp105127_c0_seq1	249			+		+	+
comp105127_c0_seq1	25	+	+	+		+	+
comp105127_c0_seq1	253			+		+	+
comp105127_c0_seq1	261	+	+	+	+	+	+
comp105127_c0_seq1	272	+	+	+		+
comp105127_c0_seq1	273	+		+	+	+
comp105127_c0_seq1	282	+	+	+	+	+	+
comp105127_c0_seq1	37	+	+	+
comp105143_c0_seq1	139	+
comp105155_c0_seq1	109						+
comp105223_c0_seq1	23					+
comp105229_c0_seq1	1011					+
comp105229_c0_seq1	1622	+
comp105229_c0_seq1	1623	+
comp105275_c0_seq1	221			+
comp105277_c0_seq1	100	+
comp105277_c0_seq1	142			+
comp105277_c0_seq1	163		+			+
comp105277_c0_seq1	165					+
comp105277_c0_seq1	167					+
comp105277_c0_seq1	169			+
comp105277_c0_seq1	184			+
comp105277_c0_seq1	187			+
comp105277_c0_seq1	196			+
comp105277_c0_seq1	224	+	+		+
comp105277_c0_seq1	253				+
comp105277_c0_seq1	272				+
comp105277_c0_seq1	70				+
comp1052780_c0_seq1	65					+
comp105312_c0_seq1	158				+		+
comp105312_c0_seq1	262						+
comp105312_c0_seq1	276						+
comp105312_c0_seq1	292				+		+
comp1053455_c0_seq1	133				+
comp1053591_c0_seq1	230			+
comp1053591_c0_seq1	241			+
comp1053591_c0_seq1	243			+
comp105377_c0_seq1	215						+
comp105377_c0_seq1	228	+				+	+
comp105407_c0_seq1	217					+
comp105446_c0_seq1	120			+
comp105447_c0_seq1	393						+
comp105447_c0_seq1	421						+
comp1055436_c0_seq1	73				+
comp1055460_c0_seq1	107			+
comp105567_c0_seq1	137				+
comp105611_c0_seq1	212				+
comp105611_c0_seq1	76		+
comp105611_c0_seq1	85				+
comp105640_c0_seq1	293	+
comp105641_c0_seq1	532					+
comp1057495_c0_seq1	281			+
comp1057495_c0_seq1	288			+
comp1057495_c0_seq1	310			+
comp105752_c0_seq1	295				+
comp105772_c0_seq1	143			+
comp1058241_c0_seq1	108					+
comp1058241_c0_seq1	114					+
comp1058241_c0_seq1	142					+
comp1058241_c0_seq1	76					+
comp105851_c0_seq1	132			+
comp105931_c0_seq1	275					+
comp105931_c0_seq1	276					+
comp105931_c0_seq1	277					+
comp105931_c0_seq1	279					+
comp105931_c0_seq1	280					+
comp105931_c0_seq1	281					+
comp105931_c0_seq1	282					+
comp105931_c0_seq1	283					+
comp105931_c0_seq1	284					+
comp105931_c0_seq1	285					+
comp105931_c0_seq1	286					+
comp105931_c0_seq1	287					+
comp105931_c0_seq1	288					+
comp105931_c0_seq1	289					+
comp105931_c0_seq1	290					+
comp105931_c0_seq1	291					+
comp105931_c0_seq1	292					+
comp105931_c0_seq1	293					+
comp105931_c0_seq1	294	+			+	+	+
comp105931_c0_seq1	295					+
comp105931_c0_seq1	296					+
comp105931_c0_seq1	297					+
comp105931_c0_seq1	298					+
comp105931_c0_seq1	299					+
comp105931_c0_seq1	301					+
comp105931_c0_seq1	302					+
comp105931_c0_seq1	303					+
comp105931_c0_seq1	304					+
comp105931_c0_seq1	305					+
comp105931_c0_seq1	306					+
comp105931_c0_seq1	307					+
comp105931_c0_seq1	308					+
comp105931_c0_seq1	310					+
comp105931_c0_seq1	311					+
comp105931_c0_seq1	312					+
comp105931_c0_seq1	313					+
comp105931_c0_seq1	314					+
comp105931_c0_seq1	315					+
comp105931_c0_seq1	316					+
comp105931_c0_seq1	317					+
comp105998_c0_seq1	185	+				+
comp105998_c0_seq1	186					+
comp105998_c0_seq1	188					+
comp105998_c0_seq1	189					+
comp105998_c0_seq1	191					+
comp105998_c0_seq1	192					+
comp105998_c0_seq1	193	+				+
comp105998_c0_seq1	195					+
comp105998_c0_seq1	196	+
comp105998_c0_seq1	197					+
comp105998_c0_seq1	199					+
comp105998_c0_seq1	200					+
comp105998_c0_seq1	201					+
comp105998_c0_seq1	203					+
comp105998_c0_seq1	204	+			+	+
comp105998_c0_seq1	206					+
comp105998_c0_seq1	207			+		+
comp105998_c0_seq1	209					+
comp105998_c0_seq1	210					+
comp105998_c0_seq1	211	+		+	+
comp105998_c0_seq1	212					+
comp105998_c0_seq1	213					+
comp105998_c0_seq1	214					+
comp105998_c0_seq1	216					+
comp105998_c0_seq1	218					+
comp105998_c0_seq1	219					+
comp105998_c0_seq1	220	+				+
comp105998_c0_seq1	221	+			+	+
comp105998_c0_seq1	222					+
comp105998_c0_seq1	224					+
comp105998_c0_seq1	225					+
comp105998_c0_seq1	227					+
comp105998_c0_seq1	229					+
comp105998_c0_seq1	230	+		+	+
comp105998_c0_seq1	231					+
comp105998_c0_seq1	233					+
comp105998_c0_seq1	234					+
comp105998_c0_seq1	235					+
comp105998_c0_seq1	236					+
comp105998_c0_seq1	237					+
comp105998_c0_seq1	238					+
comp1060158_c0_seq1	25						+
comp1060158_c0_seq1	28						+
comp1060158_c0_seq1	36						+
comp1060158_c0_seq1	45						+
comp1060158_c0_seq1	59						+
comp1060316_c0_seq1	223				+
comp1061043_c0_seq1	199				+
comp106127_c0_seq1	167				+
comp106127_c0_seq1	340				+
comp106181_c0_seq1	145					+
comp106181_c0_seq1	178					+
comp106181_c0_seq1	241					+
comp106181_c0_seq1	301					+
comp106204_c0_seq1	349			+
comp106220_c0_seq1	112						+
comp106220_c0_seq1	132						+
comp106220_c0_seq1	144						+
comp106220_c0_seq1	151						+
comp106220_c0_seq1	363						+
comp106241_c0_seq1	517	+
comp106268_c0_seq1	179				+
comp106268_c0_seq1	183				+
comp106268_c0_seq1	187				+
comp106268_c0_seq1	189				+
comp106268_c0_seq1	199				+
comp106268_c0_seq1	206				+
comp106268_c0_seq1	213				+
comp106268_c0_seq1	220				+
comp106281_c0_seq1	108			+
comp106281_c0_seq1	35			+
comp106281_c0_seq1	36			+
comp106313_c0_seq1	79			+
comp106313_c0_seq1	89			+
comp1063811_c0_seq1	209					+
comp1063811_c0_seq1	210					+
comp1063811_c0_seq1	211					+
comp1063811_c0_seq1	212					+
comp1063811_c0_seq1	214					+
comp1063811_c0_seq1	216					+
comp1063811_c0_seq1	217					+
comp1063811_c0_seq1	218				+
comp1063811_c0_seq1	219					+
comp1063811_c0_seq1	222					+
comp1063811_c0_seq1	225					+
comp1063811_c0_seq1	228					+
comp1063811_c0_seq1	230				+	+
comp1063811_c0_seq1	231					+
comp1063811_c0_seq1	232					+
comp1063811_c0_seq1	233					+
comp1063811_c0_seq1	234					+
comp1063811_c0_seq1	236					+
comp1063811_c0_seq1	238					+
comp1063811_c0_seq1	239					+
comp1063811_c0_seq1	240					+
comp1063811_c0_seq1	241					+
comp1063811_c0_seq1	242					+
comp1063811_c0_seq1	244					+
comp1063811_c0_seq1	245					+
comp1063811_c0_seq1	246					+
comp1063811_c0_seq1	247					+
comp1063811_c0_seq1	248					+
comp1063811_c0_seq1	249					+
comp1063811_c0_seq1	250					+
comp1063811_c0_seq1	251				+	+
comp1063811_c0_seq1	252					+
comp1063811_c0_seq1	253					+
comp1063811_c0_seq1	254					+
comp1063811_c0_seq1	255					+
comp1063811_c0_seq1	256					+
comp1063811_c0_seq1	257				+	+
comp1063811_c0_seq1	258					+
comp1063811_c0_seq1	260					+
comp1063811_c0_seq1	262					+
comp1063811_c0_seq1	263					+
comp1063811_c0_seq1	264					+
comp1063811_c0_seq1	265					+
comp1063811_c0_seq1	267					+
comp1063811_c0_seq1	268					+
comp1063811_c0_seq1	269				+	+
comp1063811_c0_seq1	270					+
comp1063811_c0_seq1	272					+
comp1063811_c0_seq1	273					+
comp1063811_c0_seq1	274					+
comp1063811_c0_seq1	275				+	+
comp106394_c0_seq1	188					+
comp106394_c0_seq1	190					+
comp106466_c0_seq1	154						+
comp106490_c0_seq1	198		+
comp106490_c0_seq1	244		+
comp106490_c0_seq1	254		+
comp106518_c0_seq1	593			+
comp1065293_c0_seq1	197	+				+
comp1065293_c0_seq1	200	+				+
comp1065293_c0_seq1	215		+
comp106593_c0_seq1	277		+
comp106593_c0_seq1	295		+
comp106621_c0_seq1	233				+
comp106621_c0_seq1	262				+
comp106621_c0_seq1	266				+
comp106621_c0_seq1	90				+
comp106670_c0_seq1	136				+
comp106670_c0_seq1	142				+		+
comp106670_c0_seq1	155						+
comp106670_c0_seq1	163				+	+	+
comp1066818_c0_seq1	350			+	+	+	+
comp1066818_c0_seq1	351						+
comp1066818_c0_seq1	352						+
comp1066818_c0_seq1	353						+
comp1066818_c0_seq1	354						+
comp1066818_c0_seq1	355						+
comp1066818_c0_seq1	357						+
comp1066818_c0_seq1	358						+
comp1066818_c0_seq1	359						+
comp1066818_c0_seq1	361						+
comp1066818_c0_seq1	362						+
comp1066818_c0_seq1	363						+
comp1066818_c0_seq1	364						+
comp1066818_c0_seq1	365						+
comp1066818_c0_seq1	368						+
comp1066818_c0_seq1	369						+
comp1066818_c0_seq1	370						+
comp1066818_c0_seq1	371	+		+	+	+	+
comp1066818_c0_seq1	374						+
comp1066818_c0_seq1	375						+
comp1066818_c0_seq1	379						+
comp1066818_c0_seq1	380						+
comp1066818_c0_seq1	382						+
comp1066818_c0_seq1	385	+			+	+	+
comp1066818_c0_seq1	386						+
comp1066818_c0_seq1	387	+			+	+	+
comp1066818_c0_seq1	389						+
comp1066818_c0_seq1	390	+			+	+	+
comp1066818_c0_seq1	391						+
comp1066818_c0_seq1	392						+
comp1066818_c0_seq1	393						+
comp1066818_c0_seq1	394						+
comp1066818_c0_seq1	395						+
comp1066818_c0_seq1	396						+
comp1066818_c0_seq1	397						+
comp1066818_c0_seq1	398						+
comp1066818_c0_seq1	399						+
comp1066818_c0_seq1	401						+
comp1066818_c0_seq1	402						+
comp1066818_c0_seq1	403						+
comp1066818_c0_seq1	404						+
comp1066818_c0_seq1	405						+
comp1066818_c0_seq1	406	+			+	+	+
comp1066818_c0_seq1	408				+	+	+
comp1066818_c0_seq1	415						+
comp1066818_c0_seq1	420						+
comp106705_c0_seq1	343	+
comp106766_c0_seq1	187						+
comp106766_c0_seq1	207						+
comp106766_c0_seq1	209						+
comp106766_c0_seq1	228						+
comp106788_c0_seq1	79					+
comp106822_c0_seq1	337			+
comp106837_c0_seq1	18			+
comp106837_c0_seq1	24			+
comp106843_c0_seq1	86			+
comp106878_c0_seq1	415						+
comp106878_c0_seq1	440						+
comp106880_c0_seq1	86				+
comp106886_c0_seq1	336			+
comp106886_c0_seq1	342			+
comp106886_c0_seq1	344			+
comp106902_c0_seq1	238						+
comp106902_c0_seq1	244		+	+		+	+
comp106902_c0_seq1	251		+	+		+	+
comp106902_c0_seq1	265		+	+		+	+
comp106902_c0_seq1	285					+	+
comp106902_c0_seq1	286					+	+
comp106902_c0_seq1	288					+	+
comp106902_c0_seq1	292					+
comp106902_c0_seq1	295					+	+
comp106902_c0_seq1	305						+
comp106936_c0_seq1	154				+
comp106953_c0_seq1	146				+
comp106994_c0_seq1	271						+
comp106994_c0_seq1	314						+
comp106995_c0_seq1	169						+
comp106995_c0_seq1	175						+
comp106995_c0_seq1	179						+
comp106995_c0_seq1	181						+
comp106995_c0_seq1	202						+
comp107011_c0_seq1	133				+
comp1070157_c0_seq1	90			+
comp107019_c0_seq1	259			+
comp107019_c0_seq1	263			+
comp107019_c0_seq1	267			+
comp107019_c0_seq1	281			+
comp107019_c0_seq1	287			+
comp107019_c0_seq1	306			+
comp107019_c0_seq1	318			+
comp107023_c0_seq1	80		+
comp107037_c0_seq1	391			+
comp107037_c0_seq1	412			+
comp107037_c0_seq1	418			+
comp107037_c0_seq1	427			+
comp107037_c0_seq1	433						+
comp107107_c0_seq1	156					+
comp107141_c0_seq1	378						+
comp107141_c0_seq1	396						+
comp107141_c1_seq1	222						+
comp107198_c0_seq1	339			+
comp107206_c0_seq1	649				+
comp107276_c0_seq1	107				+
comp107285_c0_seq1	208						+
comp107286_c0_seq1	296			+
comp107286_c0_seq1	315			+
comp107365_c0_seq1	512	+				+
comp107408_c0_seq1	226		+			+	+
comp107416_c0_seq1	25	+	+	+	+	+
comp107416_c0_seq1	38	+	+	+	+	+
comp107416_c0_seq1	46	+	+	+	+	+
comp107416_c0_seq1	5	+	+	+	+	+
comp107446_c0_seq1	233	+
comp107446_c0_seq1	24			+
comp107446_c0_seq1	31			+
comp107446_c0_seq1	54			+
comp107446_c0_seq1	55			+
comp107446_c0_seq1	57			+
comp107485_c0_seq1	168	+
comp107503_c0_seq1	235				+
comp107515_c0_seq1	206						+
comp107515_c0_seq1	216						+
comp1075369_c0_seq1	25				+
comp1075369_c0_seq1	28				+
comp107536_c0_seq1	145	+
comp107604_c0_seq1	387					+
comp107604_c0_seq1	405					+
comp107604_c0_seq1	484					+
comp107604_c0_seq1	491					+
comp107604_c0_seq1	504					+
comp107674_c0_seq1	21			+
comp107674_c0_seq1	22	+		+	+	+	+
comp107674_c0_seq1	23					+
comp107674_c0_seq1	25	+		+	+
comp107674_c0_seq1	36	+		+	+	+	+
comp107674_c0_seq1	47	+		+	+	+	+
comp107675_c0_seq1	108						+
comp107675_c0_seq1	118						+
comp107675_c0_seq1	134						+
comp107683_c1_seq1	545						+
comp107683_c1_seq1	554						+
comp107683_c1_seq1	560						+
comp107683_c1_seq1	572						+
comp107683_c1_seq1	584						+
comp1077281_c0_seq1	159					+
comp1077281_c0_seq1	289		+	+	+		+
comp1077281_c0_seq1	293		+	+	+		+
comp107758_c0_seq1	267			+
comp107758_c0_seq1	269			+
comp107758_c0_seq1	270			+
comp107758_c0_seq1	271			+
comp107758_c0_seq1	272			+
comp107758_c0_seq1	274			+
comp107758_c0_seq1	275			+
comp107758_c0_seq1	276			+
comp107758_c0_seq1	277			+
comp107758_c0_seq1	279			+
comp107758_c0_seq1	281			+
comp107758_c0_seq1	282		+	+
comp107758_c0_seq1	284			+
comp107758_c0_seq1	286		+			+
comp107758_c0_seq1	288			+
comp107758_c0_seq1	290			+
comp107758_c0_seq1	293			+
comp107758_c0_seq1	297			+
comp107758_c0_seq1	298			+
comp107758_c0_seq1	299			+
comp107758_c0_seq1	302			+
comp107761_c1_seq1	25						+
comp107761_c1_seq1	34		+	+	+	+	+
comp107761_c1_seq1	44		+	+		+	+
comp107761_c1_seq1	50			+	+	+
comp107795_c0_seq1	327					+
comp107821_c0_seq1	202					+
comp107821_c0_seq1	205				+
comp107821_c0_seq1	220			+	+	+	+
comp107821_c0_seq1	241			+	+	+
comp107821_c0_seq1	243			+	+	+
comp107821_c0_seq1	244			+	+	+
comp107821_c0_seq1	246				+
comp107821_c0_seq1	250				+
comp107821_c0_seq1	256				+
comp107850_c0_seq1	205				+
comp107891_c0_seq1	100			+
comp107891_c0_seq1	111			+
comp107891_c0_seq1	126			+
comp107891_c0_seq1	132			+
comp107891_c0_seq1	133			+
comp107891_c0_seq1	83			+
comp107891_c0_seq1	91			+
comp107891_c0_seq1	94		+	+
comp107899_c0_seq1	126			+
comp107915_c0_seq1	159						+
comp107918_c0_seq1	432		+
comp107940_c0_seq1	230			+
comp107956_c0_seq1	449			+
comp107956_c0_seq1	450			+
comp107978_c0_seq1	178						+
comp107979_c0_seq1	129	+
comp107979_c0_seq1	143	+
comp107996_c0_seq1	414				+
comp108013_c0_seq1	116	+
comp108015_c0_seq1	559						+
comp108031_c0_seq1	457	+
comp108034_c0_seq1	172		+
comp108034_c0_seq1	333				+
comp108034_c0_seq1	337				+
comp108034_c0_seq1	347				+
comp108070_c0_seq1	238			+
comp108070_c0_seq1	243			+
comp108070_c0_seq1	248			+
comp108070_c0_seq1	258			+
comp108070_c0_seq1	259			+
comp108094_c0_seq1	96	+
comp108139_c0_seq1	204					+
comp108140_c0_seq1	149	+			+		+
comp108146_c0_seq1	244						+
comp108146_c0_seq1	276						+
comp108164_c0_seq1	507				+
comp108164_c0_seq1	508	+
comp108164_c0_seq1	522	+
comp108164_c0_seq1	60	+			+
comp108164_c0_seq1	66	+			+
comp108164_c0_seq1	82	+			+
comp108194_c0_seq1	113				+
comp108204_c0_seq1	354					+
comp108214_c0_seq1	330						+
comp108218_c0_seq1	126						+
comp108220_c0_seq1	259					+
comp108220_c0_seq1	260					+
comp108220_c0_seq1	261					+
comp108220_c0_seq1	262					+
comp108220_c0_seq1	263					+
comp108220_c0_seq1	265					+
comp108220_c0_seq1	266					+
comp108220_c0_seq1	267					+
comp108220_c0_seq1	268					+
comp108220_c0_seq1	269					+
comp108220_c0_seq1	270					+
comp108220_c0_seq1	272					+
comp108220_c0_seq1	273					+
comp108220_c0_seq1	274					+
comp108220_c0_seq1	275					+
comp108220_c0_seq1	276					+
comp108220_c0_seq1	277					+
comp108220_c0_seq1	279					+
comp108220_c0_seq1	280	+		+	+	+	+
comp108220_c0_seq1	281					+
comp108220_c0_seq1	282	+		+	+		+
comp108220_c0_seq1	283					+
comp108220_c0_seq1	284					+
comp108220_c0_seq1	287					+	+
comp108220_c0_seq1	289					+
comp108220_c0_seq1	290					+
comp108220_c0_seq1	291					+
comp108220_c0_seq1	292					+
comp108220_c0_seq1	293					+
comp108220_c0_seq1	294					+
comp108220_c0_seq1	295					+
comp108220_c0_seq1	296					+
comp108220_c0_seq1	297					+
comp108220_c0_seq1	298					+
comp108220_c0_seq1	299			+	+	+
comp108220_c0_seq1	300					+
comp108220_c0_seq1	301					+
comp108220_c0_seq1	302					+
comp108220_c0_seq1	303					+
comp108220_c0_seq1	304					+
comp108220_c0_seq1	305					+
comp108221_c1_seq1	132				+
comp108243_c0_seq1	473		+		+
comp108243_c0_seq1	475				+
comp108243_c0_seq1	478				+
comp108243_c0_seq1	495		+		+
comp108243_c0_seq1	496				+
comp108243_c0_seq1	497	+	+		+
comp108243_c0_seq1	499	+	+		+
comp108243_c0_seq1	507		+
comp108245_c0_seq1	125					+
comp108245_c0_seq1	133					+
comp108264_c0_seq1	173		+
comp108265_c0_seq1	16	+		+			+
comp108265_c0_seq1	17	+		+			+
comp108265_c0_seq1	29			+
comp108265_c0_seq1	32			+
comp108265_c0_seq1	33			+
comp108265_c0_seq1	37	+		+			+
comp108265_c0_seq1	46			+
comp108265_c0_seq1	50						+
comp108303_c0_seq1	93						+
comp108320_c0_seq1	463	+
comp108322_c0_seq1	195				+
comp108322_c0_seq1	44				+
comp108337_c0_seq1	186				+
comp108371_c0_seq1	318						+
comp108403_c0_seq1	323						+
comp108436_c0_seq1	104				+
comp108436_c0_seq1	105				+
comp108436_c0_seq1	106				+
comp108436_c0_seq1	59				+
comp108436_c0_seq1	64				+
comp108454_c0_seq1	204				+
comp108454_c0_seq1	245				+
comp108464_c0_seq1	50		+
comp108528_c0_seq1	55				+		+
comp108528_c0_seq1	60				+		+
comp108557_c0_seq1	170	+
comp108569_c0_seq1	25			+	+
comp108574_c0_seq1	148				+
comp108589_c0_seq1	78				+
comp108589_c0_seq1	85				+
comp108611_c0_seq1	180	+
comp108611_c0_seq1	184	+
comp108678_c0_seq1	109						+
comp108678_c0_seq1	86						+
comp108695_c0_seq1	71						+
comp108708_c0_seq1	51					+
comp108708_c0_seq1	84					+
comp108708_c0_seq1	90					+
comp108708_c0_seq1	99					+
comp108728_c0_seq1	133	+
comp108728_c0_seq1	246	+
comp1087336_c0_seq1	294						+
comp108760_c0_seq1	195						+
comp108779_c0_seq1	137	+
comp108779_c0_seq1	329	+
comp108779_c0_seq1	578		+		+
comp108784_c0_seq1	148			+
comp108795_c0_seq1	280						+
comp108795_c0_seq1	64			+
comp108809_c0_seq1	72						+
comp108810_c0_seq1	1	+				+
comp108810_c0_seq1	11	+				+
comp108810_c0_seq1	12	+				+
comp108810_c0_seq1	13	+				+
comp108810_c0_seq1	14	+				+
comp108810_c0_seq1	16	+				+
comp108810_c0_seq1	17	+				+
comp108810_c0_seq1	19	+				+
comp108810_c0_seq1	2	+				+
comp108810_c0_seq1	20	+			+	+
comp108810_c0_seq1	22	+			+	+
comp108810_c0_seq1	23	+				+
comp108810_c0_seq1	3	+				+
comp108810_c0_seq1	4	+				+
comp108810_c0_seq1	5	+				+
comp108810_c0_seq1	7	+				+
comp108810_c0_seq1	8	+				+
comp1088681_c0_seq1	345		+
comp1088681_c0_seq1	346		+
comp1088681_c0_seq1	347		+
comp1088681_c0_seq1	348		+
comp1088681_c0_seq1	349		+
comp1088681_c0_seq1	350		+
comp1088681_c0_seq1	351		+
comp1088681_c0_seq1	352		+
comp1088681_c0_seq1	353		+
comp1088681_c0_seq1	354		+
comp1088681_c0_seq1	355		+
comp1088681_c0_seq1	356				+
comp1088681_c0_seq1	357		+
comp1088681_c0_seq1	359		+
comp1088681_c0_seq1	360		+
comp1088681_c0_seq1	361		+
comp1088681_c0_seq1	362		+
comp1088681_c0_seq1	363		+
comp1088681_c0_seq1	364		+
comp1088681_c0_seq1	368		+
comp1088681_c0_seq1	369		+
comp1088681_c0_seq1	376				+
comp1088787_c0_seq1	107			+
comp108904_c0_seq1	481					+
comp108927_c0_seq1	224						+
comp108927_c0_seq1	334						+
comp1089442_c0_seq1	243			+
comp1089442_c0_seq1	256			+
comp1089442_c0_seq1	271			+
comp1089776_c0_seq1	215			+
comp108986_c0_seq1	64	+
comp108986_c0_seq1	73	+
comp108992_c0_seq1	408			+	+	+
comp108992_c0_seq1	90	+				+
comp109007_c0_seq1	25			+
comp109077_c0_seq1	162						+
comp109094_c0_seq1	83			+
comp109104_c0_seq1	283	+
comp109104_c0_seq1	332	+
comp109113_c0_seq1	451			+
comp109113_c0_seq1	466			+
comp109113_c0_seq1	736			+
comp109113_c0_seq1	745			+
comp1091358_c0_seq1	235				+
comp109144_c0_seq1	386	+
comp109144_c0_seq1	427	+
comp109174_c0_seq1	128						+
comp109174_c0_seq1	195						+
comp109174_c0_seq1	95						+
comp109196_c0_seq1	329		+	+		+	+
comp109196_c0_seq1	33						+
comp109261_c0_seq1	118		+
comp109261_c0_seq1	133		+
comp109263_c0_seq1	207			+
comp109263_c0_seq1	219			+
comp109286_c0_seq1	278						+
comp109311_c0_seq1	104			+
comp109331_c0_seq1	130	+					+
comp109331_c0_seq1	188						+
comp109351_c0_seq1	410	+
comp109378_c0_seq1	145			+
comp109378_c0_seq1	173	+	+	+	+	+	+
comp109378_c0_seq1	179		+
comp109378_c0_seq1	184	+	+	+		+	+
comp109378_c0_seq1	200			+		+
comp109378_c0_seq1	226						+
comp109378_c0_seq1	230			+
comp109378_c0_seq1	8		+
comp109378_c0_seq1	82			+
comp109473_c0_seq1	80	+
comp1094839_c0_seq1	374		+		+
comp1094839_c0_seq1	380		+
comp1094839_c0_seq1	390		+		+
comp1094839_c0_seq1	391		+		+
comp1094839_c0_seq1	392		+		+
comp109571_c0_seq1	262						+
comp109642_c0_seq1	236				+
comp109642_c0_seq1	240				+
comp109669_c0_seq1	404						+
comp1096790_c0_seq1	164						+
comp109687_c0_seq1	335	+
comp109687_c0_seq1	347	+
comp109756_c0_seq1	46						+
comp109776_c0_seq1	142			+
comp109777_c1_seq1	69						+
comp109777_c1_seq1	75						+
comp109818_c0_seq1	174			+
comp109828_c0_seq1	145			+
comp109828_c0_seq1	193			+
comp109828_c0_seq1	194			+
comp109828_c0_seq1	195			+
comp109828_c0_seq1	211			+
comp109828_c0_seq1	212			+
comp109860_c0_seq1	139		+
comp109860_c0_seq1	140		+
comp109860_c0_seq1	312						+
comp109884_c0_seq1	280			+
comp109904_c0_seq1	236					+	+
comp109904_c0_seq1	241					+	+
comp109904_c0_seq1	244						+
comp109927_c0_seq1	395				+
comp109993_c0_seq1	149						+
comp109993_c0_seq1	154						+
comp109993_c0_seq1	163						+
comp1101484_c0_seq1	229			+
comp1101484_c0_seq1	231			+
comp1101484_c0_seq1	233			+
comp1101484_c0_seq1	238			+
comp110192_c0_seq1	51			+
comp110192_c0_seq1	53			+
comp110192_c0_seq1	77			+
comp110192_c0_seq1	81			+
comp110192_c0_seq1	90			+
comp110197_c0_seq1	303			+
comp110197_c0_seq1	321			+
comp110208_c0_seq1	192						+
comp110402_c0_seq1	204				+
comp110445_c0_seq1	231			+
comp110445_c0_seq1	285			+
comp110445_c0_seq1	288			+
comp110445_c0_seq1	303			+
comp110445_c0_seq1	306			+
comp110445_c0_seq1	324			+
comp110445_c0_seq1	330			+
comp110445_c0_seq1	354			+
comp110445_c0_seq1	360			+
comp110467_c0_seq1	355			+
comp110496_c0_seq1	358				+
comp110496_c0_seq1	365				+
comp1105004_c0_seq1	567				+
comp1105004_c0_seq1	571				+
comp1105004_c0_seq1	582				+
comp110510_c0_seq1	312			+
comp110510_c0_seq1	327			+
comp110510_c0_seq1	329			+
comp110510_c0_seq1	347			+
comp110510_c0_seq1	348			+
comp110510_c0_seq1	350			+
comp110516_c0_seq1	260					+
comp110536_c0_seq1	195			+
comp110536_c0_seq1	221			+
comp110582_c0_seq1	522	+
comp110582_c0_seq1	573	+
comp110596_c0_seq1	274	+
comp110596_c0_seq1	317	+
comp1106028_c0_seq1	362			+
comp110610_c0_seq1	86						+
comp110649_c0_seq1	112						+
comp110740_c0_seq1	24	+	+		+	+	+
comp110740_c0_seq1	28	+	+		+	+	+
comp110773_c0_seq1	258						+
comp110773_c0_seq1	269						+
comp110773_c0_seq1	278						+
comp110788_c0_seq1	106				+
comp110788_c0_seq1	129				+
comp110788_c0_seq1	132				+
comp110788_c0_seq1	155				+
comp110788_c0_seq1	160				+
comp110788_c0_seq1	169				+
comp110788_c0_seq1	63				+
comp110788_c0_seq1	79				+
comp110905_c0_seq1	112		+
comp110905_c0_seq1	148		+
comp110905_c0_seq1	176		+
comp110905_c0_seq1	36		+
comp110905_c0_seq1	40		+
comp110905_c0_seq1	84		+
comp110945_c0_seq1	115			+
comp110945_c0_seq1	117			+
comp110958_c0_seq1	266						+
comp110958_c0_seq1	272						+
comp110958_c0_seq1	292					+
comp110958_c0_seq1	293	+					+
comp110958_c0_seq1	296					+
comp110958_c0_seq1	297					+
comp110958_c0_seq1	298	+					+
comp110958_c0_seq1	309	+					+
comp110958_c0_seq1	321						+
comp110958_c0_seq1	325					+	+
comp110958_c0_seq1	326						+
comp110990_c0_seq1	130					+
comp111028_c0_seq1	156			+
comp111028_c0_seq1	176			+
comp111038_c0_seq1	395			+
comp111076_c0_seq1	236						+
comp111104_c0_seq1	11			+
comp111104_c0_seq1	20			+
comp111104_c0_seq1	29			+
comp111104_c0_seq1	35			+		+
comp111284_c0_seq1	127				+
comp111284_c0_seq1	128				+
comp111284_c0_seq1	155				+
comp111284_c0_seq1	174				+
comp111284_c0_seq1	36				+
comp111284_c0_seq1	51				+
comp111284_c0_seq1	56				+
comp111284_c0_seq1	73				+
comp111284_c0_seq1	93				+
comp111309_c0_seq1	235						+
comp111309_c0_seq1	77						+
comp111346_c0_seq1	245			+
comp111372_c0_seq1	293					+
comp111475_c0_seq1	103			+
comp111475_c0_seq1	153			+
comp111475_c0_seq1	22			+
comp111475_c0_seq1	25			+			+
comp111475_c0_seq1	46			+			+
comp111475_c0_seq1	49			+			+
comp111475_c0_seq1	61			+			+
comp111475_c0_seq1	67			+
comp111475_c0_seq1	74			+
comp111475_c0_seq1	79			+
comp111475_c0_seq1	85			+
comp111479_c0_seq1	105				+
comp111479_c0_seq1	113				+
comp111479_c0_seq1	80				+
comp111489_c0_seq1	256				+
comp111572_c0_seq1	293					+
comp111597_c0_seq1	144					+
comp111599_c0_seq1	114						+
comp111620_c0_seq1	213			+
comp111620_c0_seq1	219			+
comp111629_c0_seq1	303			+
comp111629_c0_seq1	305			+			+
comp111629_c0_seq1	309						+
comp111629_c0_seq1	313			+
comp111629_c0_seq1	329			+
comp111680_c0_seq1	25			+		+
comp111680_c0_seq1	30			+		+
comp111680_c0_seq1	42			+		+
comp111680_c0_seq1	54			+		+
comp111680_c0_seq1	63			+		+
comp111688_c0_seq1	129			+
comp111718_c0_seq1	108				+
comp111721_c0_seq1	109			+
comp111729_c0_seq1	226			+
comp111740_c0_seq1	378				+
comp111740_c0_seq1	411			+	+
comp111749_c0_seq1	276	+				+	+
comp111749_c0_seq1	295	+				+	+
comp111749_c0_seq1	325			+			+
comp111777_c0_seq1	119						+
comp111792_c0_seq1	35	+
comp111814_c0_seq1	100					+
comp111814_c0_seq1	112					+
comp111814_c0_seq1	25				+	+	+
comp111814_c0_seq1	267				+
comp111814_c0_seq1	290				+	+
comp111814_c0_seq1	42				+	+	+
comp111814_c0_seq1	46				+	+
comp111814_c0_seq1	60				+	+
comp111814_c0_seq1	84	+			+	+
comp111814_c0_seq1	90					+
comp111819_c0_seq1	25	+		+	+	+	+
comp111819_c0_seq1	40					+
comp111910_c0_seq1	150			+
comp111930_c0_seq1	727				+
comp111959_c0_seq1	589			+
comp111959_c0_seq1	590			+
comp111959_c0_seq1	591			+
comp111959_c0_seq1	592			+
comp111959_c0_seq1	593			+
comp111959_c0_seq1	594			+
comp111959_c0_seq1	595			+
comp111959_c0_seq1	596			+
comp111959_c0_seq1	597			+
comp111959_c0_seq1	598			+
comp111959_c0_seq1	599			+			+
comp111959_c0_seq1	600			+
comp111959_c0_seq1	601			+
comp111959_c0_seq1	602			+
comp111959_c0_seq1	603			+
comp111959_c0_seq1	604			+
comp111959_c0_seq1	605			+
comp111959_c0_seq1	606			+
comp111959_c0_seq1	607			+
comp111959_c0_seq1	608			+
comp111959_c0_seq1	610			+
comp111959_c0_seq1	611			+
comp111959_c0_seq1	612			+
comp111959_c0_seq1	613			+
comp111959_c0_seq1	615			+
comp111959_c0_seq1	616			+
comp111959_c0_seq1	617			+
comp111959_c0_seq1	618			+
comp111959_c0_seq1	619			+
comp111969_c0_seq1	111						+
comp111969_c0_seq1	159						+
comp111969_c0_seq1	165						+
comp111969_c0_seq1	59						+
comp111969_c0_seq1	70						+
comp111969_c0_seq1	93						+
comp112005_c0_seq1	252					+
comp112040_c0_seq1	110				+		+
comp112040_c0_seq1	131				+		+
comp112040_c0_seq1	56				+		+
comp112040_c0_seq1	77				+		+
comp112040_c0_seq1	90				+		+
comp112115_c0_seq1	152						+
comp112213_c0_seq1	150					+
comp112294_c0_seq1	319			+
comp112320_c0_seq1	25	+
comp112320_c0_seq1	321	+
comp112345_c0_seq1	77		+	+	+	+
comp112439_c0_seq1	233				+
comp112442_c0_seq1	201		+
comp112442_c0_seq1	276		+		+
comp112510_c0_seq1	165				+
comp112510_c0_seq1	296				+
comp112510_c0_seq1	340				+
comp112515_c0_seq1	120	+
comp112515_c0_seq1	138	+
comp112561_c0_seq1	104				+
comp112574_c0_seq1	107					+
comp112574_c0_seq1	111					+
comp112574_c0_seq1	114					+
comp112574_c0_seq1	117					+
comp112574_c0_seq1	128					+
comp112574_c0_seq1	90					+
comp112574_c0_seq1	93					+
comp112578_c0_seq1	267		+		+
comp112578_c0_seq1	297				+
comp112632_c0_seq1	474			+
comp112632_c0_seq1	488			+
comp112632_c0_seq1	504			+
comp112632_c0_seq1	507			+
comp1126850_c0_seq1	119			+
comp1126850_c0_seq1	131			+
comp1126850_c0_seq1	134			+
comp112770_c0_seq1	418						+
comp112770_c0_seq1	447						+
comp112788_c0_seq1	134				+
comp112797_c0_seq1	15			+		+
comp112797_c0_seq1	21	+	+	+	+	+	+
comp112797_c0_seq1	27	+	+	+	+	+	+
comp112797_c0_seq1	39	+	+	+	+	+	+
comp112837_c0_seq1	413			+
comp112837_c0_seq1	414			+
comp112837_c0_seq1	415			+
comp112837_c0_seq1	417			+
comp112837_c0_seq1	419			+
comp112837_c0_seq1	420			+
comp112837_c0_seq1	421			+
comp112837_c0_seq1	422			+
comp112837_c0_seq1	423			+
comp112837_c0_seq1	424			+
comp112837_c0_seq1	425			+
comp112837_c0_seq1	426			+
comp112837_c0_seq1	427			+
comp112837_c0_seq1	428	+	+	+	+
comp112837_c0_seq1	429			+
comp112837_c0_seq1	430			+
comp112837_c0_seq1	431			+
comp112837_c0_seq1	432			+
comp112837_c0_seq1	433			+
comp112837_c0_seq1	435			+
comp112837_c0_seq1	439			+
comp112837_c0_seq1	441			+
comp112837_c0_seq1	442			+
comp112837_c0_seq1	443			+
comp112837_c0_seq1	445			+
comp112837_c0_seq1	447			+
comp112837_c0_seq1	449			+
comp112837_c0_seq1	450			+
comp112954_c0_seq1	206			+
comp113070_c0_seq1	201						+
comp113073_c0_seq1	130				+
comp113073_c0_seq1	25				+
comp113104_c0_seq1	25			+
comp1131214_c0_seq1	389	+
comp113235_c0_seq1	21					+
comp113235_c0_seq1	30	+				+	+
comp113235_c0_seq1	44	+				+	+
comp113235_c0_seq1	49	+				+
comp113235_c0_seq1	57						+
comp113330_c0_seq1	112			+
comp113339_c0_seq1	82			+
comp113357_c0_seq1	294				+
comp113357_c0_seq1	315				+
comp113357_c0_seq1	328				+
comp113357_c0_seq1	69					+
comp113357_c0_seq1	73					+
comp113410_c0_seq1	205						+
comp113472_c0_seq1	269				+
comp113515_c0_seq1	120						+
comp113515_c0_seq1	247						+
comp113515_c0_seq1	260						+
comp113538_c0_seq1	25					+
comp113558_c0_seq1	159						+
comp113604_c0_seq1	167						+
comp113604_c0_seq1	172						+
comp113604_c0_seq1	184						+
comp113604_c0_seq1	190						+
comp113604_c0_seq1	193						+
comp1136225_c0_seq1	222		+
comp1136346_c0_seq1	25				+
comp113754_c0_seq1	406			+		+
comp113754_c0_seq1	409			+
comp113754_c0_seq1	412			+		+
comp113754_c0_seq1	426			+		+
comp113754_c0_seq1	432			+		+
comp1137775_c0_seq1	106			+
comp1137775_c0_seq1	204			+
comp1137775_c0_seq1	274			+
comp1137775_c0_seq1	80			+
comp1137775_c0_seq1	90			+
comp1137775_c0_seq1	91			+
comp113836_c0_seq1	119				+
comp113836_c0_seq1	141						+
comp113836_c0_seq1	150						+
comp113875_c0_seq1	137				+
comp113875_c0_seq1	142				+
comp113875_c0_seq1	171				+
comp113875_c0_seq1	175				+
comp113875_c0_seq1	193				+
comp113875_c0_seq1	196				+
comp113875_c0_seq1	221				+
comp1138850_c0_seq1	103			+	+	+	+
comp1138850_c0_seq1	109	+		+	+	+	+
comp1138850_c0_seq1	115	+		+	+	+	+
comp1138850_c0_seq1	136	+	+	+	+	+	+
comp1138850_c0_seq1	142				+
comp1138850_c0_seq1	24				+		+
comp1138850_c0_seq1	26				+		+
comp1138850_c0_seq1	31				+		+
comp1138850_c0_seq1	44						+
comp1138850_c0_seq1	45				+		+
comp1138850_c0_seq1	60				+
comp1138850_c0_seq1	85				+
comp1138850_c0_seq1	93			+	+	+	+
comp1138850_c0_seq1	99			+	+	+	+
comp113931_c0_seq1	24				+
comp113931_c0_seq1	62				+
comp113943_c0_seq1	222				+
comp113943_c0_seq1	225				+
comp113943_c0_seq1	288				+
comp113943_c0_seq1	513				+
comp113943_c0_seq1	618						+
comp113943_c0_seq1	630			+			+
comp113943_c0_seq1	652						+
comp113943_c0_seq1	657						+
comp113943_c0_seq1	665						+
comp114001_c0_seq1	251			+
comp114001_c0_seq1	274			+
comp114001_c0_seq1	276			+
comp114001_c0_seq1	297			+
comp114001_c0_seq1	298			+
comp114001_c0_seq1	318			+
comp114001_c0_seq1	320			+
comp114001_c0_seq1	321			+
comp114189_c0_seq1	62				+
comp114189_c0_seq1	70				+
comp114189_c0_seq1	79				+
comp1142067_c0_seq1	227						+
comp1142078_c0_seq1	37				+
comp114241_c0_seq1	156						+
comp114242_c0_seq1	306				+
comp114359_c0_seq1	130				+
comp114359_c0_seq1	144				+
comp114359_c0_seq1	164				+
comp114359_c0_seq1	168				+
comp114380_c0_seq1	217			+
comp114381_c0_seq1	172						+
comp114431_c0_seq1	188					+
comp114455_c0_seq1	340			+
comp114455_c0_seq1	342			+
comp114488_c0_seq1	119	+
comp114488_c0_seq1	122	+
comp114488_c0_seq1	127	+
comp114488_c0_seq1	91	+
comp114492_c0_seq1	52				+
comp114526_c0_seq1	95			+
comp114561_c0_seq1	375						+
comp1145729_c0_seq1	163						+
comp1145729_c0_seq1	193					+	+
comp1145729_c0_seq1	213						+
comp1145729_c0_seq1	217						+
comp1145729_c0_seq1	220						+
comp1145729_c0_seq1	223						+
comp114685_c0_seq1	327						+
comp114685_c0_seq1	340		+				+
comp114699_c0_seq1	357					+
comp114699_c0_seq1	361					+
comp114800_c0_seq1	131			+
comp114800_c0_seq1	133			+
comp114800_c0_seq1	140			+
comp114800_c0_seq1	142			+
comp114800_c0_seq1	154			+
comp114800_c0_seq1	157			+
comp114800_c0_seq1	169			+
comp114800_c0_seq1	182			+
comp114800_c0_seq1	184			+
comp1148051_c0_seq1	116			+
comp114893_c0_seq1	328				+
comp11497_c0_seq1	195						+
comp11497_c0_seq1	205						+
comp114983_c0_seq1	261			+
comp114983_c0_seq1	282			+
comp115027_c0_seq1	416	+			+	+
comp115027_c0_seq1	428	+			+	+
comp115027_c0_seq1	431	+			+	+
comp115027_c0_seq1	433	+			+	+
comp115047_c0_seq1	210	+			+	+	+
comp115047_c0_seq1	218					+
comp115047_c0_seq1	326	+	+	+	+	+	+
comp1150598_c0_seq1	384					+
comp115138_c0_seq1	113						+
comp115138_c0_seq1	461			+
comp115138_c0_seq1	79						+
comp115138_c0_seq1	81						+
comp115138_c0_seq1	90						+
comp115180_c0_seq1	57					+
comp115180_c0_seq1	73					+
comp115372_c0_seq1	554					+
comp115372_c0_seq1	570					+
comp115390_c0_seq1	205				+
comp115424_c0_seq1	125						+
comp115424_c0_seq1	132						+
comp115424_c0_seq1	97						+
comp115432_c0_seq1	256			+			+
comp115432_c0_seq1	259					+
comp115432_c0_seq1	260					+
comp115432_c0_seq1	261	+		+		+	+
comp115432_c0_seq1	263					+
comp115432_c0_seq1	264					+
comp115432_c0_seq1	265					+
comp115432_c0_seq1	266				+
comp115432_c0_seq1	268				+	+
comp115432_c0_seq1	272				+	+
comp115432_c0_seq1	273				+	+
comp115432_c0_seq1	274				+	+
comp115432_c0_seq1	275	+		+			+
comp115432_c0_seq1	276				+	+
comp115432_c0_seq1	277				+	+
comp115432_c0_seq1	278				+	+
comp115432_c0_seq1	279	+		+	+	+	+
comp115432_c0_seq1	280				+	+
comp115432_c0_seq1	281	+			+	+	+
comp115432_c0_seq1	282	+		+			+
comp115432_c0_seq1	284				+	+
comp115432_c0_seq1	285				+	+
comp115432_c0_seq1	286				+	+
comp115432_c0_seq1	287				+	+
comp115432_c0_seq1	288				+	+
comp115432_c0_seq1	289				+
comp115432_c0_seq1	290				+
comp115432_c0_seq1	291				+
comp115432_c0_seq1	292				+
comp115432_c0_seq1	293				+
comp115432_c0_seq1	294				+
comp115432_c0_seq1	295				+
comp115432_c0_seq1	296				+
comp115432_c0_seq1	297	+		+	+	+	+
comp115432_c0_seq1	298				+
comp115432_c0_seq1	300				+
comp115432_c0_seq1	301				+
comp115432_c0_seq1	302				+
comp115432_c0_seq1	303	+		+	+	+	+
comp115432_c0_seq1	304				+
comp115432_c0_seq1	306				+
comp115432_c0_seq1	307				+
comp115432_c0_seq1	308				+
comp115432_c0_seq1	309				+
comp115432_c0_seq1	310				+
comp115432_c0_seq1	311				+
comp115432_c0_seq1	312				+
comp115432_c0_seq1	313				+
comp115432_c0_seq1	314				+
comp115432_c0_seq1	315				+
comp115432_c0_seq1	316				+
comp115432_c0_seq1	320				+
comp115432_c0_seq1	322				+
comp115432_c0_seq1	323				+
comp115433_c0_seq1	277				+
comp115433_c0_seq1	299			+
comp115453_c0_seq1	376						+
comp115480_c0_seq1	107						+
comp115480_c0_seq1	110						+
comp115480_c0_seq1	137						+
comp115480_c0_seq1	156						+
comp115480_c0_seq1	157						+
comp115480_c0_seq1	2						+
comp115480_c0_seq1	24						+
comp115480_c0_seq1	34						+
comp115480_c0_seq1	40						+
comp115551_c0_seq1	155			+
comp115561_c0_seq1	145		+		+
comp115561_c0_seq1	45			+
comp115561_c0_seq1	66			+
comp115575_c0_seq1	15				+
comp115575_c0_seq1	19				+
comp115575_c0_seq1	24				+
comp115575_c0_seq1	49				+
comp115575_c0_seq1	50				+
comp115589_c0_seq1	109					+
comp115659_c0_seq1	138						+
comp115660_c0_seq1	123				+
comp115660_c0_seq1	271				+
comp115660_c0_seq1	297	+	+	+	+	+	+
comp115660_c0_seq1	308	+	+	+	+		+
comp115668_c0_seq1	117			+
comp115668_c0_seq1	211			+
comp115668_c0_seq1	219			+
comp115668_c0_seq1	248			+
comp115668_c0_seq1	262			+
comp115668_c0_seq1	279			+
comp115668_c0_seq1	294			+
comp115668_c0_seq1	367				+
comp115668_c0_seq1	523	+
comp115668_c0_seq1	535	+
comp115710_c0_seq1	250			+
comp115747_c0_seq1	269						+
comp115747_c0_seq1	286						+
comp115747_c0_seq1	294						+
comp115747_c0_seq1	40		+
comp1157525_c0_seq1	340	+
comp115837_c0_seq1	245			+
comp115837_c0_seq1	247			+
comp1158589_c0_seq1	103			+
comp1158589_c0_seq1	97			+
comp11593_c0_seq1	273			+
comp115981_c0_seq1	150		+
comp115981_c0_seq1	181		+
comp1159865_c0_seq1	356				+
comp1159865_c0_seq1	358				+
comp116035_c0_seq1	159			+
comp116102_c0_seq1	101			+
comp116102_c0_seq1	21					+
comp116102_c0_seq1	25	+		+	+	+	+
comp116102_c0_seq1	39	+		+	+	+	+
comp116102_c0_seq1	63	+		+	+	+	+
comp116102_c0_seq1	69	+		+		+
comp116102_c0_seq1	75					+
comp116102_c0_seq1	86	+		+		+	+
comp116102_c0_seq1	88	+		+		+	+
comp116102_c0_seq1	89	+				+	+
comp116102_c0_seq1	98			+
[truncated: 998,000+ more rows]
