# Supplementary material for: De Novo Assembly and Transcriptome Analysis of Contrasting Sugarcane Varieties
Source: PLoS One. 2014 Feb 11;9(2):e88462. doi: 10.1371/journal.pone.0088462 (PMC3921171; doi:10.1371/journal.pone.0088462)
Supplement: Text S7 — List of 5,106 putative SSR positions identified in this study. (XLS) [file pone.0088462.s008.xls]

## Sheet: Planilha1
ID sequence	SSR motif	SSR repeat	SSR count	size (bp)	SSR start	SSR end
comp585_c0_seq1	dinucleotide	(TG)6	1	12	293	304
comp3975_c0_seq1	dinucleotide	(GT)10	1	20	1	20
comp4157_c0_seq1	dinucleotide	(GA)7	1	14	292	305
comp4226_c0_seq1	dinucleotide	(TG)10	1	20	412	431
comp4728_c0_seq1	trinucleotide	(TGT)5	1	15	5	19
comp4794_c0_seq1	trinucleotide	(GAC)5	1	15	52	66
comp4974_c0_seq1	dinucleotide	(GA)6	1	12	215	226
comp5347_c0_seq1	dinucleotide	(CT)6	1	12	101	112
comp5483_c0_seq1	tetranucleotide	(TTAT)5	1	20	260	279
comp5520_c0_seq1	dinucleotide	(TG)6	1	12	492	503
comp5805_c0_seq1	dinucleotide	(AG)8	1	16	14	29
comp5905_c0_seq1	trinucleotide	(GAG)5	1	15	75	89
comp6374_c0_seq1	dinucleotide	(TG)6	1	12	11	22
comp6635_c0_seq1	dinucleotide	(CG)7	1	14	431	444
comp6749_c0_seq1	dinucleotide	(TC)9	1	18	1	18
comp7678_c0_seq1	trinucleotide	(AGG)6	1	18	1	18
comp8205_c0_seq1	dinucleotide	(GT)6	1	12	140	151
comp8441_c0_seq1	trinucleotide	(GCG)5	1	15	2	16
comp9367_c0_seq1	trinucleotide	(ATC)5	1	15	309	323
comp9543_c0_seq1	trinucleotide	(TGT)5	1	15	6	20
comp10536_c0_seq1	pentanucleotide	(AGAAA)4	1	20	2	21
comp11030_c0_seq1	dinucleotide	(GA)7	1	14	377	390
comp11234_c0_seq1	trinucleotide	(GAA)5	1	15	84	98
comp11471_c0_seq1	trinucleotide	(ATG)5	1	15	307	321
comp11764_c0_seq1	dinucleotide	(TG)7	1	14	10	23
comp11953_c0_seq1	dinucleotide	(GT)6	1	12	205	216
comp15674_c0_seq1	dinucleotide	(AG)7	1	14	284	297
comp17653_c0_seq1	trinucleotide	(AGC)6	1	18	5	22
comp18003_c0_seq1	dinucleotide	(AC)6	1	12	221	232
comp18265_c0_seq1	dinucleotide	(AC)6	1	12	70	81
comp18379_c0_seq1	dinucleotide	(TC)6	1	12	468	479
comp19602_c0_seq1	dinucleotide	(CT)6	1	12	215	226
comp23537_c0_seq1	dinucleotide	(CT)6	1	12	146	157
comp23729_c0_seq1	trinucleotide	(GCA)6	1	18	232	249
comp26488_c0_seq1	dinucleotide	(GA)6	1	12	214	225
comp26584_c0_seq1	trinucleotide	(GTT)5	1	15	1	15
comp29770_c0_seq1	dinucleotide	(CT)6	1	12	534	545
comp29784_c0_seq1	dinucleotide	(TA)7	1	14	383	396
comp30629_c0_seq1	trinucleotide	(CAA)5	1	15	45	59
comp31371_c0_seq1	dinucleotide	(CT)8	1	16	250	265
comp31598_c0_seq1	trinucleotide	(AGA)7	1	21	1	21
comp32678_c0_seq1	trinucleotide	(TTG)5	1	15	1	15
comp33254_c0_seq1	dinucleotide	(AG)7	1	14	21	34
comp33587_c0_seq1	dinucleotide	(TC)7	1	14	231	244
comp36138_c0_seq1	trinucleotide	(ACA)5	1	15	332	346
comp36211_c0_seq1	trinucleotide	(GTT)6	1	18	1	18
comp42310_c0_seq1	pentanucleotide	(CTCTT)4	1	20	1	20
comp44772_c0_seq1	dinucleotide	(GA)6	1	12	101	112
comp46862_c0_seq1	dinucleotide	(CA)8	1	16	75	90
comp51658_c0_seq1	pentanucleotide	(ATCTA)4	1	20	269	288
comp51846_c0_seq1	dinucleotide	(TG)9	1	18	1	18
comp52956_c0_seq1	trinucleotide	(GAC)5	1	15	262	276
comp55348_c0_seq1	tetranucleotide	(TTGT)5	1	20	542	561
comp55715_c0_seq1	dinucleotide	(GA)9	1	18	3	20
comp56560_c0_seq1	trinucleotide	(GAA)5	1	15	254	268
comp57792_c0_seq1	trinucleotide	(GAG)6	1	18	6	23
comp58058_c0_seq1	dinucleotide	(TA)6	1	12	41	52
comp58080_c0_seq1	dinucleotide	(GT)9	1	18	168	185
comp59788_c0_seq1	dinucleotide	(GT)10	1	20	1	20
comp60025_c0_seq1	dinucleotide	(AT)7	1	14	192	205
comp62496_c0_seq1	trinucleotide	(GTT)5	1	15	1	15
comp70233_c0_seq1	tetranucleotide	(TTTC)5	1	20	267	286
comp71189_c0_seq1	trinucleotide	(AGC)6	1	18	65	82
comp71360_c0_seq1	dinucleotide	(AC)9	1	18	1	18
comp73842_c0_seq1	trinucleotide	(CAT)6	1	18	10	27
comp74137_c0_seq1	trinucleotide	(AGG)6	1	18	515	532
comp79848_c0_seq1	trinucleotide	(GCA)6	1	18	255	272
comp80725_c0_seq1	trinucleotide	(GGC)5	1	15	165	179
comp81131_c0_seq1	trinucleotide	(ACG)5	1	15	287	301
comp81329_c0_seq1	dinucleotide	(CG)6	1	12	41	52
comp86839_c0_seq1	dinucleotide	(AG)6	1	12	159	170
comp89326_c0_seq1	dinucleotide	(AG)6	1	12	618	629
comp90108_c0_seq1	trinucleotide	(CAG)5	1	15	394	408
comp90364_c0_seq1	trinucleotide	(TGC)5	1	15	338	352
comp90649_c0_seq1	trinucleotide	(TGC)6	1	18	123	140
comp90680_c0_seq1	trinucleotide	(CTT)7	1	21	2	22
comp90880_c0_seq1	trinucleotide	(TCT)5	1	15	163	177
comp91029_c0_seq1	trinucleotide	(TGT)7	1	21	1	21
comp92370_c0_seq1	trinucleotide	(GGC)5	1	15	1	15
comp92530_c0_seq1	trinucleotide	(CGC)6	1	18	366	383
comp92726_c0_seq1	dinucleotide	(AC)10	1	20	1	20
comp92754_c0_seq1	trinucleotide	(CGG)5	1	15	286	300
comp92949_c0_seq1	trinucleotide	(GCA)6	1	18	1	18
comp93164_c0_seq1	trinucleotide	(CTC)5	1	15	80	94
comp93632_c0_seq1	trinucleotide	(GAG)6	1	18	1	18
comp93798_c0_seq1	dinucleotide	(TC)10	1	20	1	20
comp93957_c0_seq1	pentanucleotide	(AAAAT)4	1	20	178	197
comp93971_c0_seq1	dinucleotide	(CA)11	1	22	624	645
comp94026_c0_seq1	trinucleotide	(AAC)7	1	21	512	532
comp94052_c0_seq1	hexanucleotide	(AGGGCT)4	1	24	89	112
comp94091_c1_seq1	trinucleotide	(GGA)5	1	15	146	160
comp94331_c0_seq1	trinucleotide	(CCG)5	1	15	469	483
comp94333_c0_seq1	trinucleotide	(GTT)7	1	21	1	21
comp94338_c0_seq1	trinucleotide	(CCG)5	1	15	9	23
comp94338_c0_seq1	trinucleotide	(AGT)5	1	15	287	301
comp94909_c0_seq1	pentanucleotide	(AGAGG)4	1	20	34	53
comp95021_c0_seq1	pentanucleotide	(TTCTA)4	1	20	83	102
comp95067_c0_seq1	dinucleotide	(CT)9	1	18	1	18
comp95456_c0_seq1	trinucleotide	(GAG)5	1	15	318	332
comp95805_c1_seq1	dinucleotide	(AT)8	1	16	29	44
comp95805_c1_seq1	trinucleotide	(CCT)5	1	15	192	206
comp95960_c0_seq1	dinucleotide	(GT)6	1	12	317	328
comp96116_c0_seq1	dinucleotide	(AT)6	1	12	689	700
comp96289_c0_seq1	dinucleotide	(CT)7	1	14	196	209
comp96352_c0_seq1	compound	(GTG)5tctcttccatgggcgttgccgttggagaaccaccaactggagcagcggccgcggag(GGA)5	2	86	43	128
comp96364_c0_seq1	dinucleotide	(AT)9	1	18	180	197
comp96733_c0_seq1	trinucleotide	(ACG)5	1	15	206	220
comp97000_c0_seq1	dinucleotide	(GA)6	1	12	163	174
comp97000_c0_seq1	dinucleotide	(TA)6	1	12	293	304
comp97121_c1_seq1	dinucleotide	(AC)7	1	14	363	376
comp98261_c0_seq1	dinucleotide	(TA)6	1	12	1516	1527
comp98466_c0_seq1	dinucleotide	(CA)7	1	14	118	131
comp98577_c0_seq1	dinucleotide	(AG)7	1	14	231	244
comp98846_c0_seq1	trinucleotide	(CGC)7	1	21	1	21
comp98857_c0_seq1	dinucleotide	(TC)10	1	20	1	20
comp98857_c1_seq1	dinucleotide	(GA)10	1	20	1	20
comp98865_c0_seq1	trinucleotide	(GAG)7	1	21	1	21
comp99312_c0_seq1	dinucleotide	(AT)9	1	18	331	348
comp99591_c0_seq1	dinucleotide	(AT)7	1	14	1880	1893
comp99702_c0_seq1	dinucleotide	(AC)11	1	22	1	22
comp99930_c0_seq1	trinucleotide	(TGC)5	1	15	7	21
comp100082_c0_seq1	dinucleotide	(GA)10	1	20	1	20
comp100082_c0_seq1	trinucleotide	(CAC)5	1	15	340	354
comp100346_c0_seq1	tetranucleotide	(ATAC)5	1	20	351	370
comp100422_c0_seq1	trinucleotide	(CCG)5	1	15	1	15
comp101633_c0_seq1	dinucleotide	(AT)8	1	16	455	470
comp101658_c0_seq1	dinucleotide	(TA)6	1	12	187	198
comp101658_c0_seq1	compound	(TA)6gcctgtgagaccttcacaagcaggtcatcgtcgatgcaacaaccctcggccgcctcgagctcgtcgacggcaatggag(GAC)6	2	108	392	499
comp101762_c0_seq1	trinucleotide	(AAT)5	1	15	210	224
comp101764_c0_seq1	trinucleotide	(ATT)7	1	21	1	21
comp101909_c0_seq1	hexanucleotide	(TGTTAT)4	1	24	1	24
comp102040_c0_seq1	pentanucleotide	(ATAAT)4	1	20	1	20
comp102738_c0_seq1	trinucleotide	(GCC)5	1	15	1	15
comp102738_c0_seq1	dinucleotide	(GA)6	1	12	373	384
comp102827_c0_seq1	compound	(GCT)5ccaacccaac(CCAAT)4	2	45	261	305
comp102836_c0_seq1	dinucleotide	(CG)6	1	12	221	232
comp103509_c0_seq1	trinucleotide	(CTT)6	1	18	491	508
comp104487_c0_seq1	trinucleotide	(CGG)5	1	15	16	30
comp104532_c0_seq1	dinucleotide	(GA)9	1	18	1	18
comp104562_c0_seq1	dinucleotide	(CA)8	1	16	1	16
comp104801_c0_seq1	trinucleotide	(TGT)6	1	18	2	19
comp105446_c0_seq1	dinucleotide	(AG)9	1	18	378	395
comp105641_c0_seq1	dinucleotide	(AG)7	1	14	127	140
comp105975_c0_seq1	pentanucleotide	(ACACC)4	1	20	150	169
comp106157_c0_seq1	trinucleotide	(CTC)6	1	18	25	42
comp106345_c0_seq1	trinucleotide	(ACA)5	1	15	297	311
comp106402_c0_seq1	dinucleotide	(GA)10	1	20	1	20
comp106462_c0_seq1	trinucleotide	(CAA)6	1	18	486	503
comp106526_c0_seq1	trinucleotide	(ACA)5	1	15	351	365
comp106529_c0_seq1	dinucleotide	(TG)10	1	20	1	20
comp107171_c0_seq1	trinucleotide	(GCC)5	1	15	128	142
comp107251_c0_seq1	dinucleotide	(AT)9	1	18	78	95
comp107344_c0_seq1	pentanucleotide	(CTGCT)4	1	20	281	300
comp107372_c0_seq1	dinucleotide	(TA)7	1	14	164	177
comp107476_c0_seq1	trinucleotide	(AGC)5	1	15	328	342
comp107720_c0_seq1	tetranucleotide	(AAGG)5	1	20	151	170
comp107758_c0_seq1	tetranucleotide	(GCAG)5	1	20	196	215
comp107761_c1_seq1	trinucleotide	(GGA)6	1	18	26	43
comp107841_c1_seq1	dinucleotide	(TC)6	1	12	331	342
comp108013_c0_seq1	dinucleotide	(GA)7	1	14	358	371
comp108328_c0_seq1	dinucleotide	(TG)8	1	16	333	348
comp108557_c0_seq1	dinucleotide	(GT)6	1	12	98	109
comp108557_c0_seq1	dinucleotide	(TC)8	1	16	275	290
comp108728_c0_seq1	hexanucleotide	(GCCCAG)4	1	24	134	157
comp108779_c0_seq1	dinucleotide	(TA)9	1	18	646	663
comp109214_c0_seq1	compound	(CGG)5aga(AGG)6	2	36	339	374
comp109259_c0_seq1	trinucleotide	(GAC)5	1	15	687	701
comp109680_c0_seq1	trinucleotide	(TGG)5	1	15	347	361
comp109860_c0_seq1	dinucleotide	(TG)10	1	20	577	596
comp110092_c0_seq1	dinucleotide	(AC)7	1	14	142	155
comp110719_c0_seq1	dinucleotide	(TA)7	1	14	231	244
comp111362_c0_seq1	trinucleotide	(GAT)7	1	21	319	339
comp111557_c0_seq1	dinucleotide	(GT)7	1	14	308	321
comp111612_c0_seq1	dinucleotide	(GA)6	1	12	45	56
comp111793_c0_seq1	trinucleotide	(ACT)5	1	15	188	202
comp111987_c0_seq1	dinucleotide	(AC)7	1	14	228	241
comp112451_c0_seq1	dinucleotide	(TA)6	1	12	173	184
comp113099_c0_seq1	dinucleotide	(GA)6	1	12	4	15
comp113339_c0_seq1	dinucleotide	(CA)6	1	12	245	256
comp113445_c0_seq1	dinucleotide	(CA)6	1	12	292	303
comp113467_c0_seq1	trinucleotide	(TCG)5	1	15	246	260
comp113543_c0_seq1	trinucleotide	(TGC)5	1	15	77	91
comp113743_c0_seq1	dinucleotide	(GT)7	1	14	1	14
comp113756_c0_seq1	dinucleotide	(AT)6	1	12	426	437
comp113791_c1_seq1	dinucleotide	(AG)6	1	12	122	133
comp114143_c0_seq1	trinucleotide	(TGG)5	1	15	83	97
comp114776_c0_seq1	trinucleotide	(GCA)5	1	15	362	376
comp114796_c0_seq1	trinucleotide	(TTC)5	1	15	302	316
comp115095_c0_seq1	trinucleotide	(TGA)5	1	15	292	306
comp115316_c0_seq1	compound	(TCT)6tccccgtgga(TC)7	2	42	1	42
comp115336_c0_seq1	dinucleotide	(CT)6	1	12	247	258
comp115336_c0_seq1	dinucleotide	(GT)6	1	12	504	515
comp115981_c0_seq1	dinucleotide	(CT)6	1	12	1	12
comp116595_c0_seq1	dinucleotide	(TC)6	1	12	192	203
comp116654_c0_seq1	trinucleotide	(GGA)5	1	15	6	20
comp116972_c0_seq1	dinucleotide	(TG)7	1	14	71	84
comp117472_c0_seq1	dinucleotide	(TG)6	1	12	160	171
comp117549_c0_seq1	trinucleotide	(AAG)6	1	18	355	372
comp117744_c0_seq1	trinucleotide	(GGA)5	1	15	140	154
comp117926_c0_seq1	trinucleotide	(CTC)6	1	18	203	220
comp117970_c0_seq1	dinucleotide	(AG)8	1	16	213	228
comp118040_c1_seq1	dinucleotide	(CT)6	1	12	53	64
comp118271_c0_seq1	dinucleotide	(TC)6	1	12	239	250
comp118626_c0_seq1	dinucleotide	(AG)8	1	16	1	16
comp118821_c0_seq1	trinucleotide	(GTT)5	1	15	1	15
comp118966_c0_seq1	trinucleotide	(GGA)5	1	15	517	531
comp118968_c0_seq1	trinucleotide	(GGC)6	1	18	387	404
comp118973_c0_seq1	dinucleotide	(GA)6	1	12	307	318
comp119342_c0_seq1	pentanucleotide	(AATGG)4	1	20	108	127
comp119635_c0_seq1	trinucleotide	(TTA)8	1	24	315	338
comp119727_c0_seq1	dinucleotide	(TG)10	1	20	307	326
comp119842_c0_seq1	dinucleotide	(GA)6	1	12	1	12
comp120566_c0_seq1	trinucleotide	(GAG)7	1	21	282	302
comp120887_c0_seq1	dinucleotide	(AG)9	1	18	632	649
comp121065_c0_seq1	pentanucleotide	(AGGTA)4	1	20	468	487
comp121263_c0_seq1	trinucleotide	(AGC)5	1	15	119	133
comp121484_c0_seq1	dinucleotide	(AC)9	1	18	1	18
comp121622_c0_seq1	dinucleotide	(CT)8	1	16	466	481
comp121932_c0_seq1	dinucleotide	(CT)6	1	12	206	217
comp122456_c0_seq1	dinucleotide	(CT)9	1	18	399	416
comp122538_c0_seq1	pentanucleotide	(GAAAA)4	1	20	1	20
comp123106_c0_seq1	dinucleotide	(TG)9	1	18	1	18
comp123833_c0_seq1	pentanucleotide	(CTGTG)4	1	20	405	424
comp124000_c0_seq1	dinucleotide	(CT)6	1	12	317	328
comp124194_c0_seq1	dinucleotide	(AG)10	1	20	1	20
comp124312_c0_seq1	pentanucleotide	(CAAAA)4	1	20	1	20
comp124496_c0_seq1	dinucleotide	(GA)8	1	16	28	43
comp124496_c0_seq1	trinucleotide	(GCG)5	1	15	145	159
comp124502_c0_seq1	dinucleotide	(TG)8	1	16	20	35
comp124541_c0_seq1	dinucleotide	(TA)6	1	12	115	126
comp124606_c0_seq1	trinucleotide	(GAC)5	1	15	288	302
comp125173_c0_seq1	trinucleotide	(AAG)5	1	15	1036	1050
comp125243_c0_seq1	compound	(GA)6gtttgtttaaagcgcggagag(GA)7	2	47	7	53
comp125261_c0_seq1	trinucleotide	(ACA)5	1	15	494	508
comp125454_c0_seq1	dinucleotide	(AG)7	1	14	259	272
comp125488_c0_seq1	trinucleotide	(GAG)5	1	15	1	15
comp125490_c0_seq1	trinucleotide	(ACT)5	1	15	99	113
comp126338_c0_seq1	trinucleotide	(CAG)5	1	15	741	755
comp126680_c0_seq1	trinucleotide	(CTC)7	1	21	1	21
comp126680_c0_seq1	dinucleotide	(CT)6	1	12	213	224
comp126790_c0_seq1	trinucleotide	(CGG)5	1	15	14	28
comp126991_c0_seq1	trinucleotide	(ACA)5	1	15	874	888
comp127079_c0_seq1	trinucleotide	(GTT)5	1	15	1	15
comp128195_c0_seq1	trinucleotide	(CCG)5	1	15	16	30
comp128214_c0_seq1	trinucleotide	(CTG)5	1	15	3	17
comp128495_c0_seq1	trinucleotide	(CGC)5	1	15	252	266
comp128580_c0_seq1	trinucleotide	(GTC)5	1	15	52	66
comp128583_c0_seq1	dinucleotide	(GA)7	1	14	17	30
comp128944_c0_seq1	dinucleotide	(GA)8	1	16	316	331
comp129404_c0_seq1	trinucleotide	(GGT)6	1	18	20	37
comp129655_c0_seq1	trinucleotide	(CGC)5	1	15	13	27
comp129763_c0_seq1	trinucleotide	(GTG)5	1	15	117	131
comp129895_c0_seq1	trinucleotide	(ATT)7	1	21	1	21
comp129909_c0_seq1	dinucleotide	(TC)8	1	16	30	45
comp129985_c0_seq1	dinucleotide	(AC)10	1	20	4	23
comp130026_c0_seq1	dinucleotide	(AT)6	1	12	118	129
comp130116_c0_seq1	dinucleotide	(GT)7	1	14	516	529
comp130386_c0_seq1	dinucleotide	(GA)7	1	14	319	332
comp130438_c0_seq1	dinucleotide	(CT)6	1	12	20	31
comp130498_c0_seq1	trinucleotide	(GCG)5	1	15	244	258
comp130511_c0_seq1	hexanucleotide	(GAGCAG)4	1	24	1	24
comp130530_c0_seq1	dinucleotide	(AT)7	1	14	153	166
comp130595_c0_seq1	trinucleotide	(CAA)5	1	15	554	568
comp130598_c0_seq1	trinucleotide	(GCG)5	1	15	218	232
comp130609_c0_seq1	pentanucleotide	(AAAGA)4	1	20	1	20
comp130629_c0_seq1	trinucleotide	(TTG)5	1	15	8	22
comp130631_c0_seq1	trinucleotide	(TCG)6	1	18	8	25
comp130645_c0_seq1	dinucleotide	(TA)8	1	16	9	24
comp130645_c0_seq1	trinucleotide	(CGG)5	1	15	412	426
comp130798_c0_seq1	dinucleotide	(TG)9	1	18	373	390
comp130857_c0_seq1	dinucleotide	(GC)6	1	12	283	294
comp130972_c0_seq1	trinucleotide	(GGA)5	1	15	163	177
comp131084_c0_seq1	dinucleotide	(CT)8	1	16	47	62
comp131150_c0_seq1	dinucleotide	(AT)6	1	12	57	68
comp131187_c0_seq1	dinucleotide	(CT)6	1	12	203	214
comp131307_c0_seq1	dinucleotide	(GT)6	1	12	294	305
comp131319_c0_seq1	trinucleotide	(TGA)5	1	15	420	434
comp131429_c1_seq1	trinucleotide	(TCG)5	1	15	131	145
comp131537_c0_seq1	trinucleotide	(ACA)5	1	15	507	521
comp131577_c0_seq1	dinucleotide	(TG)8	1	16	336	351
comp131596_c0_seq1	trinucleotide	(GCC)5	1	15	417	431
comp131717_c0_seq1	dinucleotide	(TG)6	1	12	269	280
comp131766_c0_seq1	trinucleotide	(AAT)6	1	18	708	725
comp131945_c0_seq1	trinucleotide	(GTT)7	1	21	1	21
comp131961_c0_seq1	trinucleotide	(TTG)5	1	15	185	199
comp131976_c0_seq1	dinucleotide	(TG)7	1	14	312	325
comp132087_c0_seq1	dinucleotide	(GT)6	1	12	41	52
comp132113_c0_seq1	trinucleotide	(CTG)5	1	15	109	123
comp132205_c0_seq1	dinucleotide	(AG)8	1	16	44	59
comp132366_c0_seq1	dinucleotide	(AG)6	1	12	129	140
comp132388_c0_seq1	trinucleotide	(ACT)5	1	15	170	184
comp132487_c1_seq1	dinucleotide	(TA)7	1	14	9	22
comp132547_c0_seq1	trinucleotide	(ATG)6	1	18	6	23
comp132581_c0_seq1	trinucleotide	(GCA)5	1	15	430	444
comp132604_c0_seq1	trinucleotide	(TTG)5	1	15	9	23
comp132607_c1_seq1	trinucleotide	(ACA)5	1	15	21	35
comp132704_c0_seq1	trinucleotide	(CGT)5	1	15	467	481
comp132831_c0_seq1	dinucleotide	(CA)6	1	12	55	66
comp132925_c0_seq1	trinucleotide	(ATC)5	1	15	12	26
comp133082_c0_seq1	dinucleotide	(AG)6	1	12	13	24
comp133257_c0_seq1	trinucleotide	(CCT)5	1	15	85	99
comp133270_c0_seq1	dinucleotide	(CT)7	1	14	194	207
comp133479_c0_seq1	trinucleotide	(GGT)5	1	15	190	204
comp133479_c0_seq1	trinucleotide	(CGA)6	1	18	434	451
comp133494_c0_seq1	dinucleotide	(GA)7	1	14	240	253
comp133501_c0_seq1	dinucleotide	(CT)7	1	14	125	138
comp133547_c0_seq1	dinucleotide	(TG)6	1	12	334	345
comp133637_c0_seq1	dinucleotide	(AC)6	1	12	340	351
comp133958_c0_seq1	trinucleotide	(TCC)5	1	15	27	41
comp134165_c0_seq1	dinucleotide	(CA)6	1	12	184	195
comp134366_c0_seq1	dinucleotide	(CG)6	1	12	191	202
comp134470_c0_seq1	trinucleotide	(ACA)5	1	15	1106	1120
comp134482_c0_seq1	dinucleotide	(GA)9	1	18	1	18
comp134532_c0_seq1	dinucleotide	(AT)6	1	12	342	353
comp134646_c0_seq1	dinucleotide	(TC)6	1	12	71	82
comp134656_c0_seq1	dinucleotide	(AG)6	1	12	92	103
comp134674_c0_seq1	tetranucleotide	(ATAA)5	1	20	340	359
comp134783_c0_seq1	trinucleotide	(GTT)6	1	18	1	18
comp134807_c0_seq1	compound	(AG)6gccagccgccgcgacataacgcaaagcc(CT)6	2	52	9	60
comp134825_c0_seq1	dinucleotide	(CT)7	1	14	317	330
comp134837_c0_seq1	trinucleotide	(CCT)7	1	21	1	21
comp134907_c0_seq1	dinucleotide	(AT)6	1	12	530	541
comp134914_c0_seq1	trinucleotide	(CCG)5	1	15	202	216
comp135006_c1_seq1	tetranucleotide	(TATG)5	1	20	294	313
comp135172_c0_seq1	trinucleotide	(GTT)6	1	18	1	18
comp135404_c0_seq1	dinucleotide	(CA)7	1	14	136	149
comp135585_c0_seq1	compound	(ATA)5aggactaagcacctaacctaattacagactatagtcaatatatggatgaattatttcagatcttaaactcct(ACC)5	2	102	293	394
comp136059_c0_seq1	dinucleotide	(AT)7	1	14	344	357
comp136420_c0_seq1	trinucleotide	(CAG)6	1	18	427	444
comp136650_c0_seq1	trinucleotide	(GAA)5	1	15	418	432
comp137075_c0_seq1	dinucleotide	(AC)7	1	14	330	343
comp137190_c0_seq1	trinucleotide	(TCG)5	1	15	140	154
comp137224_c0_seq1	dinucleotide	(CA)7	1	14	11	24
comp137229_c0_seq1	trinucleotide	(GCA)5	1	15	385	399
comp137509_c0_seq1	trinucleotide	(GGC)6	1	18	1	18
comp137730_c1_seq1	trinucleotide	(TCC)5	1	15	34	48
comp137884_c0_seq1	tetranucleotide	(ATTA)5	1	20	45	64
comp138027_c0_seq1	trinucleotide	(GGC)5	1	15	2	16
comp138366_c0_seq1	tetranucleotide	(AAAT)5	1	20	582	601
comp138385_c0_seq1	dinucleotide	(GA)10	1	20	4	23
comp138517_c0_seq1	dinucleotide	(AG)8	1	16	1	16
comp138520_c0_seq1	dinucleotide	(TG)8	1	16	316	331
comp138650_c0_seq1	trinucleotide	(CGT)5	1	15	579	593
comp138784_c0_seq1	pentanucleotide	(AAAAG)4	1	20	1	20
comp138911_c0_seq1	trinucleotide	(GGC)5	1	15	178	192
comp139014_c0_seq1	trinucleotide	(GCT)6	1	18	5	22
comp139020_c0_seq1	trinucleotide	(ACA)6	1	18	336	353
comp139248_c0_seq1	dinucleotide	(GT)6	1	12	52	63
comp139313_c0_seq1	dinucleotide	(CA)9	1	18	270	287
comp139435_c0_seq1	trinucleotide	(GGC)5	1	15	385	399
comp139522_c0_seq1	dinucleotide	(TA)6	1	12	513	524
comp139601_c0_seq1	trinucleotide	(CCG)5	1	15	281	295
comp139744_c0_seq1	dinucleotide	(AT)6	1	12	333	344
comp139899_c0_seq1	tetranucleotide	(CACG)5	1	20	100	119
comp140011_c0_seq1	dinucleotide	(GT)7	1	14	291	304
comp140018_c0_seq1	dinucleotide	(AC)8	1	16	8	23
comp140145_c0_seq1	trinucleotide	(TAA)5	1	15	311	325
comp140204_c0_seq1	trinucleotide	(TCC)5	1	15	180	194
comp140250_c0_seq1	dinucleotide	(AG)7	1	14	464	477
comp140263_c0_seq1	dinucleotide	(CT)6	1	12	253	264
comp140308_c0_seq1	trinucleotide	(CAA)5	1	15	418	432
comp140403_c0_seq1	dinucleotide	(GC)6	1	12	228	239
comp140414_c0_seq1	dinucleotide	(GC)6	1	12	258	269
comp140420_c0_seq1	trinucleotide	(CAG)6	1	18	480	497
comp140437_c0_seq1	trinucleotide	(CTT)5	1	15	309	323
comp140474_c0_seq1	trinucleotide	(CAG)5	1	15	131	145
comp140490_c0_seq1	dinucleotide	(GT)10	1	20	1	20
comp140529_c0_seq1	trinucleotide	(AAC)6	1	18	1088	1105
comp140591_c0_seq1	pentanucleotide	(TTCGA)4	1	20	750	769
comp140765_c0_seq1	dinucleotide	(AG)7	1	14	243	256
comp140824_c0_seq1	trinucleotide	(CTC)5	1	15	344	358
comp140838_c0_seq1	trinucleotide	(GTC)8	1	24	304	327
comp140990_c0_seq1	dinucleotide	(AG)7	1	14	267	280
comp141090_c0_seq1	trinucleotide	(TGT)5	1	15	1	15
comp141102_c0_seq1	dinucleotide	(AT)6	1	12	329	340
comp141127_c0_seq1	trinucleotide	(ACT)5	1	15	434	448
comp141161_c0_seq1	pentanucleotide	(TTTTA)4	1	20	503	522
comp141183_c0_seq1	dinucleotide	(GA)6	1	12	82	93
comp141208_c0_seq1	trinucleotide	(GGC)7	1	21	2	22
comp141312_c0_seq1	dinucleotide	(CT)7	1	14	126	139
comp141314_c1_seq1	dinucleotide	(CG)6	1	12	105	116
comp141316_c0_seq1	trinucleotide	(TCC)5	1	15	1	15
comp141439_c0_seq1	trinucleotide	(ACC)5	1	15	1198	1212
comp141572_c1_seq1	dinucleotide	(CT)9	1	18	259	276
comp141616_c0_seq1	dinucleotide	(CT)6	1	12	369	380
comp141688_c0_seq1	trinucleotide	(GAC)6	1	18	317	334
comp141798_c0_seq1	dinucleotide	(AG)10	1	20	1	20
comp142217_c0_seq1	dinucleotide	(TA)8	1	16	110	125
comp142220_c0_seq1	dinucleotide	(TC)7	1	14	4	17
comp142233_c0_seq1	dinucleotide	(CT)6	1	12	18	29
comp142341_c0_seq1	trinucleotide	(CTT)6	1	18	105	122
comp142456_c0_seq1	trinucleotide	(GAG)6	1	18	126	143
comp142611_c0_seq1	trinucleotide	(CAA)6	1	18	434	451
comp142666_c0_seq1	dinucleotide	(AG)8	1	16	273	288
comp142669_c0_seq1	dinucleotide	(CT)7	1	14	272	285
comp142707_c0_seq1	dinucleotide	(TA)9	1	18	116	133
comp142780_c0_seq1	dinucleotide	(TA)7	1	14	187	200
comp142797_c0_seq1	trinucleotide	(CTC)6	1	18	63	80
comp142800_c0_seq1	trinucleotide	(CCG)5	1	15	134	148
comp142854_c0_seq1	dinucleotide	(AC)6	1	12	5	16
comp142949_c0_seq1	dinucleotide	(AG)8	1	16	188	203
comp143019_c0_seq1	pentanucleotide	(ACAGC)4	1	20	46	65
comp143322_c0_seq1	compound	(CT)6cactcactctctcc(CT)6	2	38	39	76
comp143388_c0_seq1	trinucleotide	(CCG)5	1	15	1	15
comp143824_c0_seq1	trinucleotide	(GCG)5	1	15	581	595
comp143867_c1_seq1	trinucleotide	(TCT)6	1	18	240	257
comp143868_c0_seq1	dinucleotide	(AT)6	1	12	214	225
comp143979_c0_seq1	trinucleotide	(TCC)5	1	15	2	16
comp144017_c1_seq1	trinucleotide	(CTG)5	1	15	231	245
comp144093_c0_seq1	pentanucleotide	(TACTA)5	1	25	93	117
comp144361_c0_seq1	trinucleotide	(CAG)6	1	18	1	18
comp144403_c0_seq1	trinucleotide	(TTC)5	1	15	118	132
comp144448_c0_seq1	trinucleotide	(ATG)5	1	15	111	125
comp144533_c0_seq1	trinucleotide	(GTT)5	1	15	1	15
comp144535_c0_seq1	pentanucleotide	(CTGGT)4	1	20	50	69
comp144600_c0_seq1	trinucleotide	(GGC)5	1	15	202	216
comp144682_c1_seq1	dinucleotide	(TA)6	1	12	352	363
comp144693_c0_seq1	trinucleotide	(CTC)5	1	15	2	16
comp144697_c1_seq1	dinucleotide	(AG)6	1	12	512	523
comp144719_c0_seq1	dinucleotide	(GA)6	1	12	618	629
comp144836_c0_seq1	pentanucleotide	(CCGGC)4	1	20	106	125
comp144896_c0_seq1	trinucleotide	(GGC)5	1	15	827	841
comp145178_c0_seq1	dinucleotide	(AG)10	1	20	1	20
comp145313_c0_seq1	dinucleotide	(TG)9	1	18	1	18
comp145317_c0_seq1	trinucleotide	(AAT)5	1	15	130	144
comp145545_c0_seq1	pentanucleotide	(TTGCA)4	1	20	1	20
comp145830_c0_seq1	trinucleotide	(CAA)6	1	18	388	405
comp145872_c0_seq1	dinucleotide	(TC)10	1	20	532	551
comp145972_c0_seq1	dinucleotide	(TA)6	1	12	1014	1025
comp146064_c0_seq1	trinucleotide	(GCC)5	1	15	282	296
comp146213_c0_seq1	dinucleotide	(CG)6	1	12	37	48
comp146585_c0_seq1	trinucleotide	(GTC)5	1	15	237	251
comp146593_c0_seq1	dinucleotide	(AG)6	1	12	886	897
comp146736_c0_seq1	hexanucleotide	(TCGCAG)4	1	24	213	236
comp146753_c0_seq1	trinucleotide	(GGC)6	1	18	307	324
comp147010_c0_seq1	dinucleotide	(AG)10	1	20	479	498
comp147049_c0_seq1	dinucleotide	(TC)6	1	12	125	136
comp147135_c0_seq1	pentanucleotide	(AGGGC)4	1	20	653	672
comp147197_c0_seq1	trinucleotide	(TCC)7	1	21	1	21
comp147322_c0_seq1	tetranucleotide	(TATT)5	1	20	2	21
comp147487_c0_seq1	dinucleotide	(GA)6	1	12	1085	1096
comp147563_c0_seq1	dinucleotide	(GA)7	1	14	1	14
comp147571_c0_seq1	dinucleotide	(CG)8	1	16	21	36
comp147866_c0_seq1	trinucleotide	(TCT)5	1	15	266	280
comp147975_c0_seq1	pentanucleotide	(TCACA)4	1	20	317	336
comp148167_c0_seq1	dinucleotide	(TC)6	1	12	506	517
comp148297_c0_seq1	trinucleotide	(TTA)5	1	15	288	302
comp148438_c0_seq1	dinucleotide	(TC)6	1	12	14	25
comp148611_c0_seq1	dinucleotide	(AC)10	1	20	448	467
comp149072_c0_seq1	trinucleotide	(CCG)5	1	15	8	22
comp149081_c0_seq1	dinucleotide	(TG)6	1	12	249	260
comp149096_c0_seq1	trinucleotide	(TGG)6	1	18	425	442
comp149302_c0_seq1	dinucleotide	(TG)8	1	16	223	238
comp149709_c0_seq1	dinucleotide	(TA)6	1	12	235	246
comp150070_c0_seq1	trinucleotide	(GTT)5	1	15	190	204
comp150431_c0_seq1	trinucleotide	(CGA)5	1	15	306	320
comp150474_c0_seq1	trinucleotide	(GAG)7	1	21	4	24
comp150474_c0_seq1	pentanucleotide	(TCAAT)4	1	20	188	207
comp150476_c0_seq1	trinucleotide	(ATT)5	1	15	55	69
comp150599_c0_seq1	trinucleotide	(CGT)5	1	15	298	312
comp150637_c0_seq1	trinucleotide	(ACA)5	1	15	111	125
comp150773_c0_seq1	trinucleotide	(CCT)5	1	15	301	315
comp150806_c0_seq1	trinucleotide	(AGG)6	1	18	1	18
comp150824_c0_seq1	trinucleotide	(TCG)5	1	15	115	129
comp150824_c0_seq1	trinucleotide	(GTC)5	1	15	574	588
comp150932_c0_seq1	trinucleotide	(CGT)5	1	15	128	142
comp151176_c0_seq1	trinucleotide	(GTC)5	1	15	426	440
comp151188_c0_seq1	dinucleotide	(AC)8	1	16	560	575
comp151192_c0_seq1	trinucleotide	(AGA)5	1	15	28	42
comp151203_c0_seq1	trinucleotide	(CTC)6	1	18	311	328
comp151469_c0_seq1	dinucleotide	(CT)6	1	12	6	17
comp151535_c0_seq1	tetranucleotide	(TTCC)5	1	20	341	360
comp151886_c0_seq1	pentanucleotide	(AAACC)4	1	20	300	319
comp151947_c1_seq1	dinucleotide	(TG)8	1	16	239	254
comp151948_c0_seq1	dinucleotide	(GA)9	1	18	508	525
comp152319_c2_seq1	trinucleotide	(GAC)5	1	15	777	791
comp152320_c0_seq1	trinucleotide	(ACA)6	1	18	325	342
comp152353_c0_seq1	trinucleotide	(CTT)5	1	15	408	422
comp152699_c0_seq1	dinucleotide	(AG)11	1	22	337	358
comp152803_c0_seq1	trinucleotide	(AGC)5	1	15	1	15
comp152821_c0_seq1	trinucleotide	(GCG)5	1	15	218	232
comp152882_c0_seq1	tetranucleotide	(TATC)5	1	20	1	20
comp152971_c0_seq1	trinucleotide	(GAG)6	1	18	316	333
comp152984_c0_seq1	tetranucleotide	(TATG)5	1	20	1	20
comp153072_c0_seq1	dinucleotide	(AG)6	1	12	71	82
comp153242_c0_seq1	dinucleotide	(AG)8	1	16	565	580
comp153714_c0_seq1	trinucleotide	(TCT)5	1	15	107	121
comp153873_c0_seq1	trinucleotide	(TGT)6	1	18	1	18
comp153953_c0_seq1	trinucleotide	(CGC)5	1	15	79	93
comp154230_c0_seq1	dinucleotide	(AT)7	1	14	292	305
comp154442_c0_seq1	trinucleotide	(CGG)6	1	18	304	321
comp154544_c0_seq1	trinucleotide	(CGT)5	1	15	405	419
comp154600_c0_seq1	trinucleotide	(GGC)5	1	15	140	154
comp154777_c0_seq1	trinucleotide	(CAC)5	1	15	49	63
comp154796_c0_seq1	trinucleotide	(CGA)5	1	15	178	192
comp154799_c0_seq1	dinucleotide	(TG)8	1	16	447	462
comp155182_c0_seq1	trinucleotide	(GCT)6	1	18	352	369
comp155280_c2_seq1	dinucleotide	(TG)6	1	12	95	106
comp155291_c0_seq1	dinucleotide	(GT)10	1	20	1	20
comp155405_c1_seq1	dinucleotide	(TA)8	1	16	17	32
comp155448_c0_seq1	trinucleotide	(GCT)5	1	15	233	247
comp155468_c0_seq1	dinucleotide	(CG)6	1	12	293	304
comp155613_c1_seq1	dinucleotide	(AG)8	1	16	257	272
comp155837_c0_seq1	dinucleotide	(TC)6	1	12	284	295
comp156000_c0_seq1	dinucleotide	(TC)6	1	12	62	73
comp156036_c0_seq1	dinucleotide	(AG)8	1	16	60	75
comp156048_c0_seq1	dinucleotide	(TA)6	1	12	55	66
comp156174_c0_seq1	trinucleotide	(GGA)6	1	18	7	24
comp156256_c0_seq1	trinucleotide	(GCG)5	1	15	1	15
comp156392_c0_seq1	dinucleotide	(TC)6	1	12	347	358
comp156497_c0_seq1	dinucleotide	(TC)7	1	14	143	156
comp156541_c0_seq1	trinucleotide	(CTG)5	1	15	47	61
comp156927_c0_seq1	trinucleotide	(GCA)6	1	18	205	222
comp156951_c0_seq1	trinucleotide	(AAG)5	1	15	293	307
comp156955_c0_seq1	trinucleotide	(ACA)6	1	18	496	513
comp156969_c0_seq1	trinucleotide	(AGA)6	1	18	319	336
comp157136_c0_seq1	trinucleotide	(TGT)6	1	18	1	18
comp157230_c0_seq1	trinucleotide	(AGC)5	1	15	104	118
comp157576_c0_seq1	dinucleotide	(GT)9	1	18	320	337
comp157613_c0_seq1	pentanucleotide	(GCAAC)4	1	20	352	371
comp157695_c0_seq1	trinucleotide	(GCG)5	1	15	228	242
comp157734_c0_seq1	dinucleotide	(TG)9	1	18	24	41
comp157931_c0_seq1	trinucleotide	(CCG)5	1	15	326	340
comp157950_c0_seq1	trinucleotide	(GCA)5	1	15	194	208
comp157952_c0_seq1	tetranucleotide	(AAGA)5	1	20	451	470
comp158026_c0_seq1	trinucleotide	(CAA)7	1	21	532	552
comp158041_c1_seq1	dinucleotide	(TC)6	1	12	439	450
comp158049_c0_seq1	dinucleotide	(TC)9	1	18	16	33
comp158132_c0_seq1	trinucleotide	(GCA)5	1	15	59	73
comp158223_c0_seq1	trinucleotide	(TGT)6	1	18	2	19
comp158266_c0_seq1	dinucleotide	(TC)6	1	12	510	521
comp158446_c0_seq1	trinucleotide	(GGA)5	1	15	325	339
comp158537_c0_seq1	dinucleotide	(AC)9	1	18	587	604
comp158612_c0_seq1	trinucleotide	(CGG)5	1	15	240	254
comp158613_c0_seq1	dinucleotide	(TA)6	1	12	132	143
comp158657_c0_seq1	dinucleotide	(CA)6	1	12	1	12
comp158683_c0_seq1	trinucleotide	(TAT)5	1	15	107	121
comp158707_c0_seq1	trinucleotide	(CGA)5	1	15	155	169
comp158775_c0_seq1	dinucleotide	(AT)6	1	12	64	75
comp158840_c0_seq1	dinucleotide	(AC)6	1	12	202	213
comp158851_c0_seq1	dinucleotide	(GC)6	1	12	413	424
comp158908_c1_seq1	trinucleotide	(ACA)6	1	18	677	694
comp158951_c0_seq1	trinucleotide	(TCC)5	1	15	171	185
comp158999_c0_seq1	dinucleotide	(CT)6	1	12	96	107
comp159030_c0_seq1	trinucleotide	(TAC)5	1	15	24	38
comp159050_c0_seq1	dinucleotide	(GA)7	1	14	310	323
comp159119_c0_seq1	pentanucleotide	(AGAAA)4	1	20	637	656
comp159239_c0_seq1	pentanucleotide	(AAGAA)4	1	20	388	407
comp159444_c0_seq1	trinucleotide	(GCA)5	1	15	456	470
comp159454_c0_seq1	trinucleotide	(CAA)5	1	15	5	19
comp159516_c0_seq1	pentanucleotide	(CTCCT)4	1	20	181	200
comp159540_c0_seq1	trinucleotide	(GTT)5	1	15	1	15
comp159547_c0_seq1	dinucleotide	(GC)6	1	12	189	200
comp159672_c0_seq1	dinucleotide	(AG)9	1	18	1	18
comp159766_c0_seq1	trinucleotide	(GAC)5	1	15	275	289
comp159770_c0_seq1	dinucleotide	(GA)9	1	18	1	18
comp159771_c0_seq1	trinucleotide	(TCC)5	1	15	406	420
comp159772_c0_seq1	dinucleotide	(AG)10	1	20	1158	1177
comp159791_c0_seq1	trinucleotide	(CCT)5	1	15	398	412
comp159798_c0_seq1	dinucleotide	(GA)10	1	20	1	20
comp159877_c1_seq1	dinucleotide	(GT)7	1	14	309	322
comp159952_c0_seq1	dinucleotide	(TA)6	1	12	238	249
comp159982_c0_seq1	dinucleotide	(AT)8	1	16	1	16
comp160029_c0_seq1	dinucleotide	(GT)10	1	20	1	20
comp160146_c1_seq1	trinucleotide	(CTG)5	1	15	29	43
comp160230_c0_seq1	dinucleotide	(AC)8	1	16	7	22
comp160302_c0_seq1	trinucleotide	(CGT)5	1	15	62	76
comp160372_c0_seq1	trinucleotide	(ACA)5	1	15	401	415
comp160392_c0_seq1	pentanucleotide	(GGAGA)4	1	20	1	20
comp160392_c0_seq1	trinucleotide	(CGG)5	1	15	552	566
comp160438_c0_seq1	dinucleotide	(CT)9	1	18	15	32
comp160439_c0_seq1	trinucleotide	(GTC)5	1	15	347	361
comp160490_c1_seq1	dinucleotide	(GT)10	1	20	1	20
comp160522_c0_seq1	dinucleotide	(TC)7	1	14	10	23
comp160558_c0_seq1	dinucleotide	(CA)7	1	14	34	47
comp160564_c1_seq1	dinucleotide	(TA)10	1	20	405	424
comp160653_c1_seq1	trinucleotide	(CCA)5	1	15	573	587
comp160684_c0_seq1	dinucleotide	(GT)6	1	12	279	290
comp160694_c0_seq1	dinucleotide	(GT)6	1	12	5	16
comp160799_c0_seq1	trinucleotide	(CAA)6	1	18	519	536
comp160808_c0_seq1	dinucleotide	(GA)7	1	14	844	857
comp160970_c0_seq1	tetranucleotide	(TATT)5	1	20	385	404
comp161039_c0_seq1	dinucleotide	(AG)9	1	18	471	488
comp161072_c0_seq1	trinucleotide	(ACA)5	1	15	501	515
comp161103_c0_seq1	dinucleotide	(AT)8	1	16	195	210
comp161324_c0_seq1	trinucleotide	(CGT)5	1	15	13	27
comp161537_c0_seq1	trinucleotide	(CTG)5	1	15	100	114
comp161592_c0_seq1	dinucleotide	(AT)7	1	14	347	360
comp161611_c0_seq1	trinucleotide	(TGG)6	1	18	847	864
comp161675_c0_seq1	dinucleotide	(AG)6	1	12	372	383
comp161703_c0_seq1	dinucleotide	(TA)7	1	14	139	152
comp161723_c0_seq1	dinucleotide	(AT)8	1	16	304	319
comp161725_c0_seq1	trinucleotide	(GGA)5	1	15	224	238
comp161755_c0_seq1	trinucleotide	(GCG)6	1	18	28	45
comp161759_c0_seq1	trinucleotide	(CAG)5	1	15	481	495
comp161780_c0_seq1	dinucleotide	(AG)6	1	12	263	274
comp161859_c0_seq1	dinucleotide	(TA)8	1	16	465	480
comp161895_c0_seq1	dinucleotide	(TA)6	1	12	612	623
comp161931_c0_seq1	pentanucleotide	(AAAAT)4	1	20	241	260
comp161976_c0_seq1	trinucleotide	(GCG)6	1	18	226	243
comp161997_c0_seq1	dinucleotide	(CG)6	1	12	372	383
comp162006_c0_seq1	dinucleotide	(TA)6	1	12	134	145
comp162165_c0_seq1	dinucleotide	(TC)11	1	22	316	337
comp162464_c0_seq1	trinucleotide	(TCG)6	1	18	215	232
comp162714_c0_seq1	dinucleotide	(AC)7	1	14	239	252
comp162740_c0_seq1	dinucleotide	(TA)6	1	12	277	288
comp162751_c0_seq1	trinucleotide	(TGG)6	1	18	306	323
comp162791_c0_seq1	trinucleotide	(CAC)6	1	18	32	49
comp162868_c0_seq1	trinucleotide	(GTG)5	1	15	376	390
comp162925_c0_seq1	trinucleotide	(CAG)5	1	15	385	399
comp162966_c2_seq1	dinucleotide	(GA)9	1	18	409	426
comp163067_c0_seq1	dinucleotide	(GA)7	1	14	158	171
comp163148_c0_seq1	dinucleotide	(AT)6	1	12	22	33
comp163176_c0_seq1	dinucleotide	(TC)6	1	12	1082	1093
comp163181_c1_seq1	trinucleotide	(GAG)5	1	15	201	215
comp163203_c0_seq1	trinucleotide	(TGC)5	1	15	248	262
comp163248_c0_seq1	trinucleotide	(GAC)5	1	15	3	17
comp163453_c0_seq1	dinucleotide	(TA)6	1	12	200	211
comp163562_c0_seq1	dinucleotide	(AT)8	1	16	55	70
comp163630_c0_seq1	trinucleotide	(AGC)6	1	18	80	97
comp163630_c0_seq1	dinucleotide	(TC)6	1	12	265	276
comp163645_c0_seq1	trinucleotide	(GTT)6	1	18	1	18
comp163772_c0_seq1	trinucleotide	(GGC)5	1	15	1	15
comp163793_c0_seq1	dinucleotide	(GA)8	1	16	1	16
comp163857_c0_seq1	trinucleotide	(GCC)5	1	15	7	21
comp163859_c1_seq1	dinucleotide	(GT)7	1	14	254	267
comp163960_c0_seq1	dinucleotide	(AG)6	1	12	86	97
comp164094_c0_seq1	trinucleotide	(AGG)5	1	15	153	167
comp164166_c0_seq1	trinucleotide	(TGG)5	1	15	103	117
comp164189_c0_seq1	trinucleotide	(GTT)7	1	21	1	21
comp164281_c0_seq1	trinucleotide	(CGG)5	1	15	114	128
comp164313_c0_seq1	trinucleotide	(CCT)5	1	15	100	114
comp164405_c0_seq1	dinucleotide	(AG)11	1	22	351	372
comp164413_c0_seq1	dinucleotide	(AC)6	1	12	301	312
comp164430_c0_seq1	compound	(AG)7gacg(GGA)6	2	36	588	623
comp164506_c0_seq1	trinucleotide	(GCT)6	1	18	78	95
comp164633_c0_seq1	trinucleotide	(GTT)6	1	18	369	386
comp164662_c0_seq1	trinucleotide	(GAG)6	1	18	1	18
comp164699_c0_seq1	compound	(GTT)6gtaagtatagtcttgttgtagtgaaacttcagtgcagaaatttgacaactacctctttggatatggtagtaacataaaaaaaaa(AC)6	2	114	1	114
comp164797_c0_seq1	dinucleotide	(GT)6	1	12	150	161
comp164944_c1_seq1	trinucleotide	(CAG)5	1	15	493	507
comp164960_c0_seq1	trinucleotide	(TCC)5	1	15	20	34
comp165033_c0_seq1	pentanucleotide	(GGAGC)5	1	25	22	46
comp165073_c0_seq1	trinucleotide	(ATG)5	1	15	150	164
comp165186_c0_seq1	trinucleotide	(AAC)5	1	15	38	52
comp165204_c0_seq1	dinucleotide	(AT)7	1	14	578	591
comp165211_c0_seq1	dinucleotide	(AT)8	1	16	54	69
comp165354_c0_seq1	dinucleotide	(AT)7	1	14	597	610
comp165371_c0_seq1	dinucleotide	(AT)7	1	14	492	505
comp165384_c0_seq1	dinucleotide	(AG)6	1	12	522	533
comp165444_c1_seq1	dinucleotide	(GA)10	1	20	1	20
comp165453_c0_seq1	dinucleotide	(CA)8	1	16	7	22
comp165483_c0_seq1	trinucleotide	(GCA)5	1	15	476	490
comp165575_c0_seq1	dinucleotide	(GA)7	1	14	239	252
comp165633_c0_seq1	dinucleotide	(CG)6	1	12	80	91
comp165633_c0_seq1	hexanucleotide	(AGCACC)4	1	24	384	407
comp165780_c1_seq1	trinucleotide	(GGC)5	1	15	359	373
comp165878_c0_seq1	tetranucleotide	(CCAT)5	1	20	1	20
comp165891_c0_seq1	hexanucleotide	(CGAACC)4	1	24	429	452
comp165981_c0_seq1	trinucleotide	(CTC)7	1	21	1	21
comp165992_c0_seq1	hexanucleotide	(TGGTTA)4	1	24	400	423
comp166042_c0_seq1	compound	(CGA)5cttggtcgtcgtgctggcggtgacgatgctctcgtccacccccttcttctggtcgtggccaagg(CCA)5	2	94	353	446
comp166075_c0_seq1	trinucleotide	(ACA)5	1	15	287	301
comp166081_c0_seq1	dinucleotide	(CA)10	1	20	592	611
comp166153_c0_seq1	compound	(AGC)5t(GAA)5	2	31	217	247
comp166165_c0_seq1	trinucleotide	(CTG)6	1	18	172	189
comp166194_c0_seq1	trinucleotide	(GCT)5	1	15	251	265
comp166409_c0_seq1	trinucleotide	(AGG)5	1	15	208	222
comp166443_c0_seq1	trinucleotide	(AGC)5	1	15	4	18
comp166596_c0_seq1	trinucleotide	(TTG)6	1	18	4	21
comp166625_c0_seq1	dinucleotide	(AG)7	1	14	329	342
comp166631_c0_seq1	trinucleotide	(ACA)6	1	18	372	389
comp166658_c1_seq1	dinucleotide	(TA)6	1	12	841	852
comp166704_c0_seq1	tetranucleotide	(AAAT)5	1	20	542	561
comp166789_c0_seq1	pentanucleotide	(TGCAA)4	1	20	337	356
comp166848_c0_seq1	trinucleotide	(CAA)6	1	18	410	427
comp166861_c0_seq1	trinucleotide	(CGG)5	1	15	30	44
comp166891_c0_seq1	dinucleotide	(CT)7	1	14	314	327
comp166893_c0_seq1	trinucleotide	(GAG)5	1	15	249	263
comp166917_c0_seq1	trinucleotide	(CTT)5	1	15	160	174
comp166980_c0_seq1	dinucleotide	(AC)8	1	16	853	868
comp167001_c0_seq1	hexanucleotide	(GTCATT)4	1	24	192	215
comp167049_c0_seq1	trinucleotide	(CCA)5	1	15	22	36
comp167085_c0_seq1	trinucleotide	(CGA)5	1	15	784	798
comp167085_c0_seq1	tetranucleotide	(TGCA)5	1	20	999	1018
comp167196_c0_seq1	trinucleotide	(TGC)7	1	21	1	21
comp167196_c1_seq1	trinucleotide	(GCA)6	1	18	26	43
comp167212_c0_seq1	dinucleotide	(GA)9	1	18	396	413
comp167270_c0_seq1	hexanucleotide	(GCAAGG)4	1	24	1	24
comp167285_c0_seq1	dinucleotide	(AT)8	1	16	28	43
comp167385_c0_seq1	trinucleotide	(TGC)5	1	15	7	21
comp167421_c0_seq1	dinucleotide	(AG)6	1	12	13	24
comp167469_c0_seq1	dinucleotide	(GA)6	1	12	172	183
comp167475_c0_seq1	trinucleotide	(AAG)5	1	15	211	225
comp167488_c0_seq1	dinucleotide	(GA)9	1	18	1	18
comp167579_c0_seq1	dinucleotide	(AG)7	1	14	11	24
comp167749_c0_seq1	trinucleotide	(CGT)5	1	15	67	81
comp167755_c0_seq1	dinucleotide	(AG)7	1	14	1	14
comp167886_c0_seq1	pentanucleotide	(GGTAG)4	1	20	152	171
comp167902_c0_seq1	dinucleotide	(TG)9	1	18	568	585
comp167947_c0_seq1	trinucleotide	(TTC)5	1	15	79	93
comp168201_c0_seq1	trinucleotide	(ATC)5	1	15	256	270
comp168220_c0_seq1	dinucleotide	(GA)7	1	14	893	906
comp168322_c0_seq1	trinucleotide	(TGT)5	1	15	5	19
comp168397_c1_seq1	trinucleotide	(GGA)6	1	18	868	885
comp168503_c0_seq1	dinucleotide	(TA)10	1	20	207	226
comp168548_c0_seq1	trinucleotide	(GAC)5	1	15	11	25
comp168674_c0_seq1	trinucleotide	(GGA)6	1	18	231	248
comp168698_c0_seq1	trinucleotide	(CCA)5	1	15	2	16
comp168749_c0_seq1	trinucleotide	(ATG)5	1	15	915	929
comp168755_c0_seq1	dinucleotide	(AT)6	1	12	101	112
comp168760_c0_seq1	hexanucleotide	(GCGGAT)4	1	24	9	32
comp168832_c0_seq1	trinucleotide	(CCT)5	1	15	552	566
comp168888_c0_seq1	dinucleotide	(TG)6	1	12	174	185
comp168968_c0_seq1	dinucleotide	(CT)7	1	14	138	151
comp168986_c0_seq1	dinucleotide	(GA)8	1	16	10	25
comp169057_c0_seq1	trinucleotide	(CCT)6	1	18	491	508
comp169075_c0_seq1	trinucleotide	(TGA)5	1	15	122	136
comp169128_c0_seq1	dinucleotide	(TC)7	1	14	1	14
comp169140_c0_seq1	trinucleotide	(GAC)5	1	15	80	94
comp169315_c0_seq1	dinucleotide	(GA)7	1	14	176	189
comp169324_c0_seq1	dinucleotide	(CT)9	1	18	19	36
comp169342_c0_seq1	dinucleotide	(TA)10	1	20	325	344
comp169358_c0_seq1	dinucleotide	(TA)7	1	14	50	63
comp169362_c0_seq1	trinucleotide	(GGC)5	1	15	428	442
comp169385_c0_seq1	dinucleotide	(AG)6	1	12	500	511
comp169414_c0_seq1	trinucleotide	(TAG)6	1	18	290	307
comp169442_c0_seq1	dinucleotide	(TC)8	1	16	75	90
comp169472_c0_seq1	tetranucleotide	(ATGG)5	1	20	892	911
comp169522_c0_seq1	trinucleotide	(CGG)5	1	15	453	467
comp169529_c0_seq1	trinucleotide	(GCA)5	1	15	321	335
comp169532_c0_seq1	dinucleotide	(GT)9	1	18	2	19
comp169578_c1_seq1	trinucleotide	(GTG)5	1	15	184	198
comp169594_c0_seq1	trinucleotide	(TAA)6	1	18	262	279
comp169638_c0_seq1	dinucleotide	(GA)8	1	16	303	318
comp169678_c0_seq1	trinucleotide	(GTC)5	1	15	277	291
comp169698_c0_seq1	dinucleotide	(AT)9	1	18	389	406
comp169821_c0_seq1	dinucleotide	(TA)6	1	12	1698	1709
comp169830_c0_seq1	dinucleotide	(GA)6	1	12	417	428
comp169844_c0_seq1	trinucleotide	(CAG)5	1	15	154	168
comp169887_c0_seq1	dinucleotide	(GT)6	1	12	25	36
comp169955_c0_seq1	trinucleotide	(GTT)5	1	15	1	15
comp169990_c0_seq1	trinucleotide	(TGC)5	1	15	40	54
comp170055_c0_seq1	dinucleotide	(GA)10	1	20	483	502
comp170062_c0_seq1	trinucleotide	(AGG)5	1	15	258	272
comp170082_c0_seq1	dinucleotide	(GC)6	1	12	153	164
comp170132_c0_seq1	dinucleotide	(AT)6	1	12	665	676
comp170149_c0_seq1	tetranucleotide	(CGGA)5	1	20	99	118
comp170183_c0_seq1	trinucleotide	(GCA)5	1	15	332	346
comp170184_c0_seq1	dinucleotide	(TG)10	1	20	293	312
comp170195_c0_seq1	dinucleotide	(AC)7	1	14	2	15
comp170204_c0_seq1	dinucleotide	(GT)6	1	12	436	447
comp170262_c0_seq1	trinucleotide	(GCT)5	1	15	153	167
comp170262_c0_seq1	trinucleotide	(CGG)6	1	18	417	434
comp170292_c0_seq1	dinucleotide	(GA)6	1	12	1072	1083
comp170294_c0_seq1	dinucleotide	(GT)7	1	14	301	314
comp170371_c0_seq1	dinucleotide	(AC)6	1	12	146	157
comp170373_c1_seq1	dinucleotide	(AC)8	1	16	207	222
comp170400_c0_seq1	dinucleotide	(CA)10	1	20	1	20
comp170459_c0_seq1	dinucleotide	(TC)6	1	12	689	700
comp170460_c0_seq1	dinucleotide	(GA)6	1	12	248	259
comp170497_c0_seq1	dinucleotide	(TA)9	1	18	592	609
comp170504_c0_seq1	trinucleotide	(CTT)5	1	15	125	139
comp170504_c0_seq1	tetranucleotide	(AAAG)5	1	20	339	358
comp170510_c0_seq1	dinucleotide	(GA)7	1	14	197	210
comp170517_c0_seq1	trinucleotide	(TCC)5	1	15	413	427
comp170531_c0_seq1	trinucleotide	(ACA)6	1	18	314	331
comp170570_c0_seq1	trinucleotide	(ACA)5	1	15	302	316
comp170594_c0_seq1	trinucleotide	(AAG)5	1	15	567	581
comp170649_c0_seq1	trinucleotide	(AGG)5	1	15	30	44
comp170654_c0_seq1	dinucleotide	(AT)6	1	12	532	543
comp170677_c0_seq1	trinucleotide	(TGT)6	1	18	1	18
comp170828_c0_seq1	trinucleotide	(ACA)7	1	21	857	877
comp170856_c0_seq1	trinucleotide	(CAC)5	1	15	76	90
comp170890_c0_seq1	dinucleotide	(CT)6	1	12	208	219
comp170899_c0_seq1	trinucleotide	(AAG)5	1	15	14	28
comp170905_c1_seq1	dinucleotide	(AT)6	1	12	327	338
comp170929_c1_seq1	dinucleotide	(TC)6	1	12	175	186
comp170930_c0_seq1	dinucleotide	(AG)8	1	16	322	337
comp170940_c0_seq1	dinucleotide	(GA)9	1	18	1	18
comp170995_c0_seq1	trinucleotide	(GAC)5	1	15	131	145
comp171055_c0_seq1	dinucleotide	(TA)6	1	12	109	120
comp171056_c0_seq1	trinucleotide	(CGG)5	1	15	483	497
comp171135_c0_seq1	dinucleotide	(GA)6	1	12	146	157
comp171183_c0_seq1	trinucleotide	(TTC)6	1	18	317	334
comp171238_c0_seq1	dinucleotide	(TG)9	1	18	1	18
comp171260_c0_seq1	dinucleotide	(TA)10	1	20	1	20
comp171270_c1_seq1	compound	(AGG)5ggaaagaccgaaagggaaaggggt(TTTA)5	2	59	889	947
comp171346_c0_seq1	dinucleotide	(AG)7	1	14	749	762
comp171350_c0_seq1	trinucleotide	(ACA)6	1	18	283	300
comp171356_c0_seq1	dinucleotide	(TA)6	1	12	24	35
comp171375_c0_seq1	pentanucleotide	(CCCCT)4	1	20	30	49
comp171421_c0_seq1	trinucleotide	(GCG)5	1	15	9	23
comp171442_c0_seq1	pentanucleotide	(AGAGG)4	1	20	1	20
comp171450_c0_seq1	dinucleotide	(CA)7	1	14	592	605
comp171460_c0_seq1	trinucleotide	(GCG)5	1	15	153	167
comp171460_c0_seq1	trinucleotide	(TTA)5	1	15	456	470
comp171509_c0_seq1	compound	(CCCTG)4ccgccggaagaagcctccccttccttcgcgcgcg(CT)11	2	76	282	357
comp171523_c0_seq1	trinucleotide	(CTC)5	1	15	9	23
comp171527_c1_seq1	trinucleotide	(GGC)5	1	15	331	345
comp171539_c0_seq1	trinucleotide	(GAA)6	1	18	226	243
comp171577_c0_seq1	trinucleotide	(TGT)6	1	18	1	18
comp171604_c0_seq1	dinucleotide	(TC)6	1	12	51	62
comp171692_c1_seq1	trinucleotide	(CGG)5	1	15	305	319
comp171701_c0_seq1	trinucleotide	(TCC)6	1	18	33	50
comp171701_c1_seq1	dinucleotide	(TA)6	1	12	60	71
comp171708_c1_seq1	dinucleotide	(AC)10	1	20	1	20
comp171714_c0_seq1	dinucleotide	(AC)6	1	12	286	297
comp171738_c0_seq1	dinucleotide	(TC)8	1	16	46	61
comp171753_c1_seq1	dinucleotide	(GT)7	1	14	1386	1399
comp171817_c2_seq1	trinucleotide	(GGA)6	1	18	339	356
comp171828_c0_seq1	trinucleotide	(CGC)6	1	18	573	590
comp171835_c0_seq1	dinucleotide	(TA)6	1	12	5	16
comp171862_c0_seq1	trinucleotide	(TGG)5	1	15	20	34
comp171949_c0_seq1	dinucleotide	(GA)6	1	12	219	230
comp172018_c0_seq1	pentanucleotide	(CGAGC)4	1	20	474	493
comp172024_c0_seq1	trinucleotide	(AGA)5	1	15	1	15
comp172035_c0_seq1	dinucleotide	(GA)6	1	12	43	54
comp172082_c0_seq1	trinucleotide	(AGA)5	1	15	1249	1263
comp172086_c0_seq1	dinucleotide	(AC)6	1	12	19	30
comp172092_c0_seq1	dinucleotide	(TC)6	1	12	1	12
comp172111_c0_seq1	trinucleotide	(ATT)5	1	15	118	132
comp172122_c0_seq1	trinucleotide	(GCC)5	1	15	587	601
comp172125_c0_seq1	trinucleotide	(GCG)6	1	18	128	145
comp172211_c0_seq1	dinucleotide	(GA)6	1	12	361	372
comp172217_c0_seq1	trinucleotide	(GGC)5	1	15	323	337
comp172318_c0_seq1	dinucleotide	(GT)10	1	20	384	403
comp172335_c0_seq1	trinucleotide	(GAG)6	1	18	26	43
comp172342_c0_seq1	dinucleotide	(GT)6	1	12	547	558
comp172354_c0_seq1	trinucleotide	(CCG)7	1	21	1	21
comp172443_c0_seq1	trinucleotide	(TGT)7	1	21	1	21
comp172467_c0_seq1	dinucleotide	(TA)6	1	12	189	200
comp172487_c1_seq1	pentanucleotide	(TTTTC)4	1	20	154	173
comp172540_c0_seq1	dinucleotide	(GT)6	1	12	44	55
comp172549_c0_seq1	trinucleotide	(TGG)5	1	15	157	171
comp172640_c0_seq1	trinucleotide	(GCG)5	1	15	665	679
comp172669_c1_seq1	trinucleotide	(ACA)6	1	18	328	345
comp172676_c0_seq1	dinucleotide	(GA)6	1	12	120	131
comp172722_c0_seq1	dinucleotide	(CT)6	1	12	117	128
comp172736_c0_seq1	trinucleotide	(GCC)6	1	18	162	179
comp172744_c0_seq1	trinucleotide	(GTG)5	1	15	290	304
comp172775_c0_seq1	dinucleotide	(AG)8	1	16	116	131
comp172924_c0_seq1	dinucleotide	(AC)10	1	20	5	24
comp172975_c0_seq1	trinucleotide	(TTC)5	1	15	1091	1105
comp173059_c0_seq1	dinucleotide	(TC)9	1	18	182	199
comp173071_c0_seq1	dinucleotide	(CT)8	1	16	802	817
comp173123_c0_seq1	trinucleotide	(TGC)5	1	15	95	109
comp173152_c0_seq1	trinucleotide	(GAG)6	1	18	85	102
comp173202_c0_seq1	trinucleotide	(TCC)5	1	15	91	105
comp173254_c0_seq1	trinucleotide	(CCG)6	1	18	310	327
comp173283_c0_seq1	dinucleotide	(AG)6	1	12	134	145
comp173332_c0_seq1	dinucleotide	(GT)6	1	12	589	600
comp173334_c0_seq1	dinucleotide	(AG)9	1	18	5	22
comp173346_c0_seq1	dinucleotide	(TA)9	1	18	24	41
comp173360_c0_seq1	dinucleotide	(AG)6	1	12	8	19
comp173401_c1_seq1	trinucleotide	(CCG)5	1	15	19	33
comp173416_c1_seq1	compound	(AAT)6aagag(GAA)5	2	38	238	275
comp173458_c1_seq1	trinucleotide	(GCG)5	1	15	1	15
comp173459_c0_seq1	trinucleotide	(CCG)6	1	18	131	148
comp173474_c0_seq1	trinucleotide	(TTC)5	1	15	610	624
comp173478_c0_seq1	trinucleotide	(GAC)5	1	15	382	396
comp173504_c0_seq1	dinucleotide	(CA)7	1	14	1	14
comp173508_c0_seq1	dinucleotide	(TA)7	1	14	394	407
comp173515_c0_seq1	trinucleotide	(CCG)5	1	15	127	141
comp173571_c0_seq1	dinucleotide	(AT)6	1	12	87	98
comp173574_c0_seq1	dinucleotide	(TG)6	1	12	60	71
comp173613_c0_seq1	dinucleotide	(AG)6	1	12	15	26
comp173728_c0_seq1	compound	(AT)11g(TA)8	2	39	1	39
comp173728_c0_seq1	trinucleotide	(GGT)5	1	15	612	626
comp173749_c0_seq1	trinucleotide	(TGA)5	1	15	365	379
comp173755_c0_seq1	dinucleotide	(GT)6	1	12	255	266
comp173775_c0_seq1	dinucleotide	(TC)6	1	12	429	440
comp173779_c0_seq1	dinucleotide	(TC)8	1	16	34	49
comp173794_c1_seq1	dinucleotide	(AG)11	1	22	1	22
comp173814_c0_seq1	trinucleotide	(GAC)6	1	18	214	231
comp173844_c0_seq1	dinucleotide	(GA)9	1	18	1	18
comp173927_c0_seq1	trinucleotide	(GGT)8	1	24	2	25
comp173964_c0_seq1	dinucleotide	(GA)6	1	12	436	447
comp173985_c0_seq1	dinucleotide	(CT)6	1	12	13	24
comp174061_c2_seq1	trinucleotide	(GCG)6	1	18	402	419
comp174150_c0_seq1	dinucleotide	(GT)8	1	16	134	149
comp174199_c0_seq1	trinucleotide	(CTG)6	1	18	48	65
comp174216_c0_seq1	dinucleotide	(TA)8	1	16	1	16
comp174227_c0_seq1	dinucleotide	(AT)9	1	18	639	656
comp174287_c0_seq1	trinucleotide	(CCA)5	1	15	97	111
comp174290_c0_seq1	trinucleotide	(CTC)5	1	15	5	19
comp174293_c0_seq1	trinucleotide	(GAG)5	1	15	1849	1863
comp174318_c0_seq1	dinucleotide	(CA)6	1	12	340	351
comp174389_c0_seq1	trinucleotide	(GGC)5	1	15	279	293
comp174409_c0_seq1	pentanucleotide	(GGAGT)4	1	20	6	25
comp174420_c0_seq1	trinucleotide	(GAG)5	1	15	619	633
comp174429_c0_seq1	trinucleotide	(TGG)5	1	15	239	253
comp174479_c0_seq1	trinucleotide	(CCG)5	1	15	227	241
comp174531_c0_seq1	pentanucleotide	(CTCGA)4	1	20	195	214
comp174542_c0_seq1	dinucleotide	(CT)9	1	18	2	19
comp174619_c0_seq1	dinucleotide	(CT)6	1	12	88	99
comp174619_c0_seq1	trinucleotide	(CAC)5	1	15	355	369
comp174641_c0_seq1	dinucleotide	(AC)8	1	16	1	16
comp174655_c0_seq1	trinucleotide	(GTT)6	1	18	1	18
comp174695_c0_seq1	trinucleotide	(AGC)5	1	15	330	344
comp174732_c0_seq1	dinucleotide	(GA)9	1	18	7	24
comp174732_c0_seq1	dinucleotide	(GA)7	1	14	148	161
comp174753_c0_seq1	compound	(TA)7tggaaattgccttctactcttag(AC)7	2	51	9	59
comp174772_c0_seq1	pentanucleotide	(GATTG)4	1	20	233	252
comp174786_c0_seq1	dinucleotide	(TG)6	1	12	145	156
comp174840_c0_seq1	dinucleotide	(TG)6	1	12	353	364
comp174842_c1_seq1	dinucleotide	(AT)6	1	12	305	316
comp174852_c0_seq1	dinucleotide	(AG)7	1	14	1	14
comp174869_c0_seq1	trinucleotide	(TCG)5	1	15	326	340
comp175008_c0_seq1	hexanucleotide	(GCATTA)4	1	24	294	317
comp175087_c0_seq1	dinucleotide	(AT)10	1	20	3	22
comp175089_c0_seq1	trinucleotide	(GGC)5	1	15	18	32
comp175096_c0_seq1	pentanucleotide	(GGCGA)4	1	20	262	281
comp175104_c0_seq1	dinucleotide	(AT)6	1	12	40	51
comp175106_c0_seq1	dinucleotide	(CA)7	1	14	392	405
comp175110_c1_seq1	trinucleotide	(ACA)6	1	18	404	421
comp175118_c0_seq1	dinucleotide	(GT)6	1	12	328	339
comp175121_c0_seq1	trinucleotide	(ATT)5	1	15	251	265
comp175128_c0_seq1	trinucleotide	(CCG)6	1	18	20	37
comp175188_c1_seq1	dinucleotide	(AG)9	1	18	62	79
comp175190_c0_seq1	dinucleotide	(GA)6	1	12	146	157
comp175230_c0_seq1	dinucleotide	(CT)6	1	12	342	353
comp175234_c0_seq1	dinucleotide	(TG)11	1	22	871	892
comp175239_c0_seq1	trinucleotide	(GGC)5	1	15	146	160
comp175246_c0_seq1	dinucleotide	(TG)6	1	12	246	257
comp175246_c0_seq1	dinucleotide	(TG)9	1	18	393	410
comp175250_c0_seq1	dinucleotide	(CT)6	1	12	39	50
comp175258_c0_seq1	hexanucleotide	(ACATGG)4	1	24	15	38
comp175299_c1_seq1	trinucleotide	(AGC)7	1	21	288	308
comp175350_c0_seq1	compound	(TC)7tgtgtgtgtcttcgatttggttctcgaatatctttcggtgtcctg(CT)8	2	75	1	75
comp175352_c0_seq1	dinucleotide	(AG)7	1	14	37	50
comp175352_c0_seq1	dinucleotide	(GT)10	1	20	348	367
comp175354_c0_seq1	trinucleotide	(CGA)5	1	15	71	85
comp175372_c0_seq1	dinucleotide	(CT)7	1	14	288	301
comp175473_c0_seq1	trinucleotide	(CGT)5	1	15	235	249
comp175505_c0_seq1	trinucleotide	(ACC)7	1	21	95	115
comp175516_c1_seq1	trinucleotide	(GAA)5	1	15	348	362
comp175594_c0_seq1	trinucleotide	(TAC)5	1	15	15	29
comp175604_c0_seq1	dinucleotide	(AC)7	1	14	1	14
comp175609_c1_seq1	dinucleotide	(AG)7	1	14	27	40
comp175613_c0_seq1	trinucleotide	(CGG)5	1	15	203	217
comp175631_c0_seq1	trinucleotide	(CCT)5	1	15	215	229
comp175636_c0_seq1	pentanucleotide	(AACCG)4	1	20	1405	1424
comp175636_c0_seq1	trinucleotide	(GGA)6	1	18	1730	1747
comp175647_c3_seq1	dinucleotide	(TC)9	1	18	348	365
comp175649_c0_seq1	trinucleotide	(CGG)5	1	15	676	690
comp175663_c0_seq1	hexanucleotide	(GATGGT)4	1	24	88	111
comp175669_c0_seq1	dinucleotide	(TC)7	1	14	56	69
comp175673_c0_seq1	trinucleotide	(GAG)5	1	15	348	362
comp175699_c1_seq1	trinucleotide	(TGG)6	1	18	562	579
comp175714_c2_seq1	trinucleotide	(CGC)5	1	15	305	319
comp175717_c0_seq1	dinucleotide	(AG)8	1	16	15	30
comp175717_c0_seq1	dinucleotide	(TA)7	1	14	412	425
comp175728_c0_seq1	trinucleotide	(TAA)6	1	18	455	472
comp175738_c0_seq1	trinucleotide	(TCC)5	1	15	667	681
comp175742_c0_seq1	trinucleotide	(CCG)5	1	15	149	163
comp175760_c1_seq1	dinucleotide	(GT)6	1	12	131	142
comp175777_c2_seq1	dinucleotide	(CA)6	1	12	297	308
comp175813_c0_seq1	trinucleotide	(AGC)5	1	15	307	321
comp175884_c1_seq1	trinucleotide	(AGC)5	1	15	677	691
comp175909_c0_seq1	dinucleotide	(TG)7	1	14	121	134
comp175938_c0_seq1	trinucleotide	(CGC)5	1	15	1	15
comp175944_c0_seq1	tetranucleotide	(AAAG)5	1	20	524	543
comp175978_c0_seq1	dinucleotide	(AT)8	1	16	1	16
comp175984_c1_seq1	dinucleotide	(TC)6	1	12	152	163
comp176006_c0_seq1	dinucleotide	(AC)7	1	14	10	23
comp176018_c0_seq1	trinucleotide	(CGA)5	1	15	371	385
comp176033_c0_seq1	trinucleotide	(CCG)5	1	15	42	56
comp176046_c0_seq1	trinucleotide	(CGT)5	1	15	379	393
comp176072_c0_seq1	hexanucleotide	(TGGATG)4	1	24	479	502
comp176088_c0_seq1	dinucleotide	(CG)6	1	12	602	613
comp176146_c0_seq1	dinucleotide	(TA)6	1	12	681	692
comp176148_c0_seq1	dinucleotide	(AG)9	1	18	177	194
comp176198_c0_seq1	pentanucleotide	(GCAGG)4	1	20	1282	1301
comp176234_c0_seq1	tetranucleotide	(TTTC)5	1	20	1	20
comp176244_c0_seq1	trinucleotide	(CGT)6	1	18	130	147
comp176248_c0_seq1	trinucleotide	(GGT)6	1	18	61	78
comp176273_c0_seq1	trinucleotide	(CCG)6	1	18	1	18
comp176284_c0_seq1	dinucleotide	(CT)6	1	12	240	251
comp176294_c1_seq1	trinucleotide	(GGC)5	1	15	470	484
comp176307_c0_seq1	trinucleotide	(CGT)5	1	15	444	458
comp176326_c0_seq1	trinucleotide	(CGA)5	1	15	234	248
comp176328_c1_seq1	trinucleotide	(GCT)5	1	15	1125	1139
comp176328_c2_seq1	trinucleotide	(GCA)5	1	15	1404	1418
comp176350_c0_seq1	trinucleotide	(CGG)5	1	15	90	104
comp176353_c0_seq1	dinucleotide	(GA)7	1	14	101	114
comp176425_c0_seq1	dinucleotide	(AG)6	1	12	1312	1323
comp176432_c0_seq1	trinucleotide	(GTT)5	1	15	1	15
comp176448_c0_seq1	trinucleotide	(CGC)5	1	15	1028	1042
comp176507_c0_seq1	dinucleotide	(GA)7	1	14	97	110
comp176533_c0_seq1	compound	(AG)11cagaagcaggggcaagacgcggagcggcgagcatgagg(GGC)6	2	78	1	78
comp176548_c0_seq1	trinucleotide	(CCG)5	1	15	245	259
comp176557_c0_seq1	pentanucleotide	(TTAGA)4	1	20	1	20
comp176564_c1_seq1	trinucleotide	(GAG)5	1	15	233	247
comp176573_c0_seq1	dinucleotide	(CA)7	1	14	819	832
comp176705_c0_seq1	trinucleotide	(CCG)5	1	15	18	32
comp176788_c0_seq1	trinucleotide	(GGA)5	1	15	152	166
comp176868_c0_seq1	trinucleotide	(GGA)6	1	18	1	18
comp176885_c0_seq1	tetranucleotide	(GGTC)5	1	20	150	169
comp176889_c0_seq1	trinucleotide	(ACG)5	1	15	443	457
comp176889_c0_seq1	trinucleotide	(GGC)5	1	15	927	941
comp176895_c1_seq1	trinucleotide	(GAA)5	1	15	300	314
comp176932_c0_seq1	trinucleotide	(TTC)6	1	18	28	45
comp176971_c0_seq1	dinucleotide	(CG)7	1	14	310	323
comp176976_c0_seq1	trinucleotide	(GCC)5	1	15	270	284
comp176997_c0_seq1	dinucleotide	(TA)9	1	18	282	299
comp177005_c3_seq1	trinucleotide	(GCT)5	1	15	206	220
comp177138_c0_seq1	dinucleotide	(CA)10	1	20	1	20
comp177183_c0_seq1	dinucleotide	(GA)6	1	12	222	233
comp177220_c0_seq1	tetranucleotide	(AGAT)5	1	20	678	697
comp177249_c0_seq1	trinucleotide	(GTC)6	1	18	322	339
comp177273_c0_seq1	trinucleotide	(CGC)5	1	15	661	675
comp177321_c1_seq1	trinucleotide	(CAA)5	1	15	774	788
comp177348_c0_seq1	dinucleotide	(AC)7	1	14	242	255
comp177366_c0_seq1	trinucleotide	(TCG)5	1	15	1	15
comp177385_c0_seq1	trinucleotide	(GCG)5	1	15	1	15
comp177401_c0_seq1	tetranucleotide	(CAAT)6	1	24	230	253
comp177401_c0_seq1	pentanucleotide	(GAAGA)4	1	20	359	378
comp177428_c0_seq1	trinucleotide	(GGA)5	1	15	369	383
comp177433_c0_seq1	trinucleotide	(CTC)5	1	15	46	60
comp177452_c0_seq1	trinucleotide	(TCA)5	1	15	269	283
comp177470_c0_seq1	pentanucleotide	(ATCCA)4	1	20	2	21
comp177474_c1_seq1	trinucleotide	(CCG)5	1	15	56	70
comp177488_c0_seq1	dinucleotide	(TG)7	1	14	27	40
comp177588_c0_seq1	dinucleotide	(TG)10	1	20	319	338
comp177640_c0_seq1	compound	(AG)10gtggaggtgaagcgaaggcgaggc(AG)6	2	56	1	56
comp177648_c0_seq1	trinucleotide	(CCT)5	1	15	1	15
comp177649_c0_seq1	trinucleotide	(TCC)5	1	15	23	37
comp177652_c0_seq1	dinucleotide	(GT)6	1	12	527	538
comp177654_c0_seq1	trinucleotide	(GAG)6	1	18	7	24
comp177663_c0_seq1	dinucleotide	(AC)10	1	20	1	20
comp177668_c0_seq1	trinucleotide	(TAT)7	1	21	1	21
comp177698_c0_seq1	trinucleotide	(TGC)5	1	15	66	80
comp177718_c0_seq1	trinucleotide	(GAG)5	1	15	1	15
comp177720_c0_seq1	hexanucleotide	(TACCTA)4	1	24	372	395
comp177720_c1_seq1	hexanucleotide	(CCTATA)4	1	24	1	24
comp177785_c0_seq1	trinucleotide	(CCG)5	1	15	1	15
comp177815_c0_seq1	dinucleotide	(CT)8	1	16	1	16
comp177830_c0_seq1	pentanucleotide	(ATGCA)4	1	20	852	871
comp177841_c0_seq1	trinucleotide	(CGG)6	1	18	328	345
comp177847_c1_seq1	dinucleotide	(AG)6	1	12	945	956
comp177877_c2_seq1	trinucleotide	(TTA)7	1	21	755	775
comp177887_c0_seq1	dinucleotide	(GT)10	1	20	1	20
comp177890_c0_seq1	dinucleotide	(TG)10	1	20	402	421
comp177896_c1_seq1	trinucleotide	(CAA)5	1	15	299	313
comp177905_c0_seq1	dinucleotide	(TC)6	1	12	47	58
comp177948_c0_seq1	dinucleotide	(AG)8	1	16	651	666
comp178015_c0_seq1	dinucleotide	(CA)6	1	12	78	89
comp178023_c0_seq1	trinucleotide	(AGG)5	1	15	791	805
comp178025_c0_seq1	dinucleotide	(GA)10	1	20	3	22
comp178088_c0_seq1	dinucleotide	(AC)6	1	12	155	166
comp178091_c0_seq1	trinucleotide	(TCG)5	1	15	1	15
comp178091_c0_seq1	trinucleotide	(GAG)6	1	18	313	330
comp178109_c0_seq1	dinucleotide	(TC)9	1	18	520	537
comp178110_c0_seq1	dinucleotide	(AG)7	1	14	228	241
comp178152_c0_seq1	pentanucleotide	(AACCG)4	1	20	489	508
comp178185_c0_seq1	dinucleotide	(CT)9	1	18	71	88
comp178199_c0_seq1	dinucleotide	(CA)6	1	12	242	253
comp178205_c0_seq1	trinucleotide	(CCG)5	1	15	302	316
comp178294_c0_seq1	dinucleotide	(TC)6	1	12	28	39
comp178319_c0_seq1	dinucleotide	(TC)9	1	18	1	18
comp178324_c0_seq1	trinucleotide	(TCC)6	1	18	91	108
comp178361_c0_seq1	dinucleotide	(AG)7	1	14	449	462
comp178404_c0_seq1	dinucleotide	(AT)6	1	12	75	86
comp178472_c0_seq1	dinucleotide	(CT)7	1	14	335	348
comp178507_c0_seq1	trinucleotide	(GAA)5	1	15	124	138
comp178579_c1_seq1	dinucleotide	(GT)6	1	12	524	535
comp178648_c0_seq1	trinucleotide	(ACT)5	1	15	609	623
comp178690_c0_seq1	trinucleotide	(CAG)5	1	15	590	604
comp178732_c0_seq1	compound	(AC)6(AG)6	2	24	12	35
comp178751_c0_seq1	trinucleotide	(AGC)5	1	15	144	158
comp178790_c1_seq1	dinucleotide	(AC)11	1	22	1	22
comp178814_c0_seq1	trinucleotide	(AGG)5	1	15	11	25
comp178833_c0_seq1	trinucleotide	(CAA)5	1	15	960	974
comp178887_c0_seq1	pentanucleotide	(GTGGA)4	1	20	384	403
comp178889_c0_seq1	dinucleotide	(CT)8	1	16	48	63
comp178932_c0_seq1	hexanucleotide	(CAGTGA)4	1	24	303	326
comp178960_c0_seq1	dinucleotide	(TC)7	1	14	770	783
comp178969_c0_seq1	trinucleotide	(CAC)5	1	15	580	594
comp178972_c0_seq1	dinucleotide	(TG)7	1	14	146	159
comp178984_c0_seq1	dinucleotide	(GA)7	1	14	21	34
comp179011_c0_seq1	dinucleotide	(TG)10	1	20	1162	1181
comp179033_c0_seq1	dinucleotide	(TG)7	1	14	535	548
comp179065_c0_seq1	trinucleotide	(GGC)5	1	15	353	367
comp179103_c0_seq1	trinucleotide	(GGC)6	1	18	264	281
comp179123_c0_seq1	dinucleotide	(TA)6	1	12	29	40
comp179135_c0_seq1	dinucleotide	(TA)9	1	18	284	301
comp179140_c0_seq1	trinucleotide	(GCA)5	1	15	66	80
comp179142_c0_seq1	trinucleotide	(CTT)5	1	15	400	414
comp179142_c0_seq1	dinucleotide	(CT)6	1	12	1023	1034
comp179182_c0_seq1	dinucleotide	(TG)8	1	16	486	501
comp179202_c0_seq1	dinucleotide	(GA)6	1	12	380	391
comp179211_c1_seq1	trinucleotide	(GCG)5	1	15	108	122
comp179220_c1_seq1	hexanucleotide	(GGAGAG)4	1	24	161	184
comp179241_c0_seq1	trinucleotide	(AGA)6	1	18	29	46
comp179259_c1_seq1	tetranucleotide	(CGTT)5	1	20	1	20
comp179261_c0_seq1	trinucleotide	(GTT)6	1	18	1	18
comp179270_c0_seq1	pentanucleotide	(GTTTC)4	1	20	202	221
comp179291_c0_seq1	trinucleotide	(GGT)5	1	15	622	636
comp179346_c0_seq1	dinucleotide	(GT)9	1	18	1	18
comp179349_c1_seq1	pentanucleotide	(AAAAG)4	1	20	854	873
comp179355_c0_seq1	trinucleotide	(GAA)5	1	15	451	465
comp179365_c0_seq1	tetranucleotide	(GGTT)5	1	20	7	26
comp179376_c0_seq1	trinucleotide	(GCA)5	1	15	4	18
comp179399_c0_seq1	pentanucleotide	(CTCTC)4	1	20	1	20
comp179407_c0_seq1	trinucleotide	(GTC)6	1	18	328	345
comp179411_c1_seq1	dinucleotide	(TA)6	1	12	667	678
comp179418_c0_seq1	trinucleotide	(GGC)5	1	15	103	117
comp179425_c0_seq1	trinucleotide	(CAG)5	1	15	697	711
comp179444_c0_seq1	trinucleotide	(GAC)5	1	15	2	16
comp179470_c0_seq1	dinucleotide	(TG)10	1	20	1	20
comp179473_c1_seq1	dinucleotide	(GT)6	1	12	491	502
comp179539_c0_seq1	trinucleotide	(GCC)7	1	21	3	23
comp179540_c0_seq1	dinucleotide	(AG)6	1	12	672	683
comp179551_c0_seq1	trinucleotide	(CTT)5	1	15	488	502
comp179557_c0_seq1	compound	(GCG)6ccatctgtttcggttgccggcggtagagggagggacgagaagacgcagcctaggccggg(GGC)5	2	92	7	98
comp179564_c0_seq1	dinucleotide	(TC)6	1	12	51	62
comp179571_c0_seq1	trinucleotide	(GTG)5	1	15	1824	1838
comp179575_c0_seq1	trinucleotide	(CCT)5	1	15	83	97
comp179589_c0_seq1	trinucleotide	(TTG)6	1	18	7	24
comp179593_c0_seq1	dinucleotide	(GT)6	1	12	2	13
comp179608_c0_seq1	trinucleotide	(TCC)5	1	15	198	212
comp179614_c0_seq1	dinucleotide	(AG)11	1	22	1	22
comp179622_c0_seq1	trinucleotide	(AGG)5	1	15	339	353
comp179627_c1_seq1	dinucleotide	(CG)6	1	12	299	310
comp179643_c0_seq1	dinucleotide	(AG)8	1	16	241	256
comp179674_c0_seq1	trinucleotide	(ACG)7	1	21	308	328
comp179708_c0_seq1	trinucleotide	(GCT)5	1	15	338	352
comp179717_c1_seq1	tetranucleotide	(GAAA)5	1	20	1	20
comp179718_c0_seq1	trinucleotide	(CAG)5	1	15	265	279
comp179728_c0_seq1	trinucleotide	(GTG)5	1	15	30	44
comp179752_c0_seq1	trinucleotide	(TGT)6	1	18	1	18
comp179768_c0_seq1	trinucleotide	(CAG)5	1	15	69	83
comp179768_c0_seq1	trinucleotide	(TCC)5	1	15	1783	1797
comp179789_c0_seq1	trinucleotide	(TTG)6	1	18	1	18
comp179810_c0_seq1	trinucleotide	(GAG)5	1	15	130	144
comp179811_c0_seq1	dinucleotide	(CG)6	1	12	100	111
comp179812_c1_seq1	trinucleotide	(CTG)5	1	15	1	15
comp179835_c0_seq1	dinucleotide	(TG)6	1	12	353	364
comp179841_c0_seq1	dinucleotide	(GA)11	1	22	29	50
comp179891_c0_seq1	dinucleotide	(GA)7	1	14	374	387
comp179893_c0_seq1	tetranucleotide	(CATA)5	1	20	160	179
comp179898_c0_seq1	trinucleotide	(GAA)7	1	21	1130	1150
comp179900_c0_seq1	tetranucleotide	(TCAT)6	1	24	704	727
comp179952_c0_seq1	dinucleotide	(AG)6	1	12	233	244
comp179972_c0_seq1	trinucleotide	(TTC)5	1	15	340	354
comp179986_c0_seq1	dinucleotide	(CT)7	1	14	10	23
comp179986_c0_seq1	dinucleotide	(TC)6	1	12	679	690
comp180007_c0_seq1	dinucleotide	(AC)10	1	20	719	738
comp180046_c0_seq1	hexanucleotide	(GCTCTG)4	1	24	366	389
comp180046_c1_seq1	trinucleotide	(CTG)6	1	18	681	698
comp180061_c0_seq1	dinucleotide	(AC)7	1	14	176	189
comp180063_c0_seq1	dinucleotide	(GT)6	1	12	385	396
comp180100_c0_seq1	pentanucleotide	(GAGGC)4	1	20	200	219
comp180104_c0_seq1	trinucleotide	(CAG)5	1	15	1346	1360
comp180145_c0_seq1	trinucleotide	(TCC)6	1	18	5	22
comp180173_c0_seq1	trinucleotide	(ACA)5	1	15	1590	1604
comp180173_c0_seq1	trinucleotide	(CTT)5	1	15	1809	1823
comp180175_c0_seq1	dinucleotide	(CT)6	1	12	438	449
comp180201_c0_seq1	dinucleotide	(AT)7	1	14	120	133
comp180213_c0_seq1	trinucleotide	(TTA)5	1	15	1063	1077
comp180227_c0_seq1	dinucleotide	(GT)6	1	12	377	388
comp180236_c0_seq1	trinucleotide	(CGC)5	1	15	6	20
comp180255_c0_seq1	trinucleotide	(TCT)5	1	15	278	292
comp180282_c0_seq1	dinucleotide	(CA)6	1	12	19	30
comp180282_c0_seq1	dinucleotide	(AC)7	1	14	408	421
comp180299_c0_seq1	dinucleotide	(CA)10	1	20	1	20
comp180301_c0_seq1	dinucleotide	(AG)10	1	20	474	493
comp180307_c0_seq1	dinucleotide	(CA)7	1	14	335	348
comp180317_c0_seq1	trinucleotide	(TTA)6	1	18	261	278
comp180327_c0_seq1	dinucleotide	(TG)8	1	16	149	164
comp180376_c0_seq1	trinucleotide	(GCC)5	1	15	33	47
comp180383_c0_seq1	trinucleotide	(CGG)5	1	15	1	15
comp180389_c0_seq1	trinucleotide	(CGG)5	1	15	373	387
comp180401_c0_seq1	dinucleotide	(CA)8	1	16	1	16
comp180414_c0_seq1	dinucleotide	(TC)10	1	20	355	374
comp180428_c0_seq1	trinucleotide	(GCG)7	1	21	1	21
comp180432_c0_seq1	trinucleotide	(ACA)7	1	21	877	897
comp180445_c0_seq1	trinucleotide	(GGT)6	1	18	444	461
comp180446_c0_seq1	compound	(AGC)6cggagcgaagcgcgcagaaggtcgtcggggagacgctgctggagaagcttaaattgggcgatggtccct(CCG)5	2	102	527	628
comp180449_c0_seq1	trinucleotide	(GCG)5	1	15	398	412
comp180484_c1_seq1	trinucleotide	(TGT)5	1	15	1	15
comp180503_c0_seq1	trinucleotide	(CTG)6	1	18	243	260
comp180511_c0_seq1	trinucleotide	(GTG)6	1	18	35	52
comp180515_c0_seq1	dinucleotide	(TC)7	1	14	905	918
comp180518_c0_seq1	trinucleotide	(GAG)5	1	15	20	34
comp180538_c1_seq1	trinucleotide	(GGA)5	1	15	45	59
comp180544_c0_seq1	dinucleotide	(GT)7	1	14	746	759
comp180545_c0_seq1	dinucleotide	(AG)8	1	16	204	219
comp180545_c0_seq1	dinucleotide	(GA)9	1	18	350	367
comp180556_c0_seq1	trinucleotide	(GTT)7	1	21	1	21
comp180571_c0_seq1	trinucleotide	(ACA)7	1	21	395	415
comp180605_c0_seq1	trinucleotide	(TCA)6	1	18	288	305
comp180617_c0_seq1	trinucleotide	(GAG)6	1	18	39	56
comp180621_c0_seq1	trinucleotide	(GAT)5	1	15	248	262
comp180632_c0_seq1	trinucleotide	(CGT)5	1	15	90	104
comp180653_c0_seq1	tetranucleotide	(TTTC)5	1	20	305	324
comp180688_c0_seq1	dinucleotide	(CT)9	1	18	1	18
comp180751_c0_seq1	dinucleotide	(CT)7	1	14	29	42
comp180778_c0_seq1	dinucleotide	(GA)8	1	16	338	353
comp180850_c0_seq1	dinucleotide	(AC)8	1	16	248	263
comp180853_c0_seq1	trinucleotide	(CCT)5	1	15	118	132
comp180894_c0_seq1	tetranucleotide	(CTGC)5	1	20	1	20
comp180911_c0_seq1	tetranucleotide	(GCAC)5	1	20	600	619
comp180915_c0_seq1	compound	(GA)6a(GAG)5	2	28	186	213
comp180957_c0_seq1	trinucleotide	(TGG)5	1	15	288	302
comp180990_c0_seq1	trinucleotide	(CTC)5	1	15	419	433
comp181021_c0_seq1	trinucleotide	(GCT)5	1	15	336	350
comp181022_c0_seq1	trinucleotide	(CCG)5	1	15	2	16
comp181048_c0_seq1	pentanucleotide	(CCTGT)4	1	20	185	204
comp181074_c0_seq1	dinucleotide	(GA)10	1	20	1	20
comp181088_c0_seq1	dinucleotide	(AC)6	1	12	269	280
comp181095_c0_seq1	trinucleotide	(GGT)5	1	15	1185	1199
comp181107_c0_seq1	dinucleotide	(GT)8	1	16	851	866
comp181146_c0_seq1	dinucleotide	(CT)7	1	14	37	50
comp181148_c0_seq1	trinucleotide	(GAG)5	1	15	336	350
comp181151_c0_seq1	dinucleotide	(AT)6	1	12	386	397
comp181162_c0_seq1	pentanucleotide	(AAGGA)4	1	20	592	611
comp181165_c0_seq1	trinucleotide	(GCA)5	1	15	323	337
comp181178_c0_seq1	trinucleotide	(CGG)5	1	15	326	340
comp181220_c0_seq1	dinucleotide	(TA)7	1	14	72	85
comp181227_c0_seq1	dinucleotide	(GA)7	1	14	361	374
comp181241_c0_seq1	pentanucleotide	(ATCCA)4	1	20	924	943
comp181271_c0_seq1	trinucleotide	(AGC)5	1	15	308	322
comp181282_c1_seq1	dinucleotide	(AG)6	1	12	50	61
comp181282_c1_seq1	dinucleotide	(TA)7	1	14	336	349
comp181285_c1_seq1	pentanucleotide	(CGTTT)4	1	20	74	93
comp181343_c0_seq1	trinucleotide	(ACG)6	1	18	9	26
comp181385_c1_seq1	pentanucleotide	(TAAAA)4	1	20	40	59
comp181391_c0_seq1	dinucleotide	(CG)6	1	12	149	160
comp181398_c0_seq1	dinucleotide	(TC)10	1	20	1	20
comp181399_c0_seq1	trinucleotide	(AGG)6	1	18	1	18
comp181399_c0_seq1	compound	(AG)6tagtactctggccggctttcaattctttctctctctgcctgtctctcctgga(TGCCT)5	2	89	272	360
comp181440_c0_seq1	hexanucleotide	(ACGGAG)4	1	24	108	131
comp181441_c0_seq1	trinucleotide	(GTT)7	1	21	1	21
comp181491_c1_seq1	dinucleotide	(TC)8	1	16	181	196
comp181538_c0_seq1	trinucleotide	(CAC)6	1	18	414	431
comp181543_c0_seq1	dinucleotide	(CA)10	1	20	342	361
comp181557_c0_seq1	tetranucleotide	(TTGT)5	1	20	31	50
comp181571_c0_seq1	pentanucleotide	(CTCCT)4	1	20	4	23
comp181571_c0_seq1	dinucleotide	(CT)6	1	12	182	193
comp181571_c0_seq1	tetranucleotide	(CATA)5	1	20	867	886
comp181598_c0_seq1	trinucleotide	(CGA)5	1	15	343	357
comp181668_c0_seq1	dinucleotide	(GT)6	1	12	340	351
comp181704_c0_seq1	pentanucleotide	(GATTG)4	1	20	1	20
comp181725_c0_seq1	trinucleotide	(CCG)5	1	15	208	222
comp181770_c0_seq1	trinucleotide	(TTC)5	1	15	152	166
comp181843_c0_seq1	dinucleotide	(TA)6	1	12	414	425
comp181877_c0_seq1	dinucleotide	(CT)6	1	12	178	189
comp181917_c0_seq1	trinucleotide	(GCT)6	1	18	1	18
comp181981_c0_seq1	trinucleotide	(AGA)7	1	21	1	21
comp181981_c1_seq1	trinucleotide	(CCT)6	1	18	12	29
comp182001_c0_seq1	dinucleotide	(CA)7	1	14	10	23
comp182047_c0_seq1	dinucleotide	(AC)9	1	18	1	18
comp182068_c0_seq1	dinucleotide	(TC)6	1	12	148	159
comp182085_c1_seq1	dinucleotide	(AT)7	1	14	649	662
comp182106_c0_seq1	trinucleotide	(AGA)6	1	18	258	275
comp182106_c0_seq1	trinucleotide	(CGA)7	1	21	471	491
comp182125_c2_seq1	trinucleotide	(GGT)5	1	15	1045	1059
comp182137_c0_seq1	trinucleotide	(GGA)5	1	15	1086	1100
comp182140_c0_seq1	dinucleotide	(GA)6	1	12	83	94
comp182159_c0_seq1	trinucleotide	(CCA)5	1	15	1	15
comp182171_c0_seq1	trinucleotide	(TGC)5	1	15	2074	2088
comp182189_c0_seq1	trinucleotide	(GAG)7	1	21	1	21
comp182215_c0_seq1	dinucleotide	(GA)6	1	12	277	288
comp182228_c1_seq1	trinucleotide	(GTT)6	1	18	1	18
comp182279_c1_seq1	hexanucleotide	(CCAGAG)4	1	24	6	29
comp182279_c2_seq1	hexanucleotide	(CTGGCT)4	1	24	1	24
comp182313_c0_seq1	trinucleotide	(GCT)5	1	15	9	23
comp182324_c1_seq1	trinucleotide	(TGC)5	1	15	188	202
comp182339_c0_seq1	dinucleotide	(GA)7	1	14	792	805
comp182343_c0_seq1	trinucleotide	(CCG)5	1	15	372	386
comp182391_c0_seq1	dinucleotide	(CT)7	1	14	211	224
comp182408_c0_seq1	dinucleotide	(GA)7	1	14	231	244
comp182413_c0_seq1	trinucleotide	(AAT)5	1	15	37	51
comp182437_c0_seq1	trinucleotide	(TTC)5	1	15	153	167
comp182442_c0_seq1	trinucleotide	(GCT)5	1	15	17	31
comp182448_c0_seq1	dinucleotide	(AC)8	1	16	144	159
comp182451_c0_seq1	dinucleotide	(CT)7	1	14	269	282
comp182453_c0_seq1	trinucleotide	(ACG)6	1	18	567	584
comp182454_c0_seq1	compound	(GAA)5aggtataagaaatccatacaacagc(CA)7	2	54	481	534
comp182479_c0_seq1	trinucleotide	(TCC)6	1	18	33	50
comp182510_c0_seq1	trinucleotide	(GAG)5	1	15	23	37
comp182527_c0_seq1	dinucleotide	(TG)8	1	16	489	504
comp182535_c0_seq1	trinucleotide	(CCG)5	1	15	797	811
comp182541_c0_seq1	trinucleotide	(GTC)5	1	15	813	827
comp182608_c1_seq1	dinucleotide	(TG)6	1	12	870	881
comp182634_c0_seq1	pentanucleotide	(CGTAC)4	1	20	203	222
comp182635_c0_seq1	dinucleotide	(AG)9	1	18	1	18
comp182693_c0_seq1	trinucleotide	(GCC)5	1	15	4	18
comp182705_c1_seq1	trinucleotide	(AAC)5	1	15	334	348
comp182707_c0_seq1	trinucleotide	(CTG)6	1	18	723	740
comp182714_c0_seq1	trinucleotide	(CAG)5	1	15	409	423
comp182715_c0_seq1	dinucleotide	(AG)10	1	20	1	20
comp182716_c0_seq1	trinucleotide	(GCC)5	1	15	1051	1065
comp182721_c0_seq1	trinucleotide	(TTC)5	1	15	620	634
comp182742_c0_seq1	trinucleotide	(CCT)7	1	21	29	49
comp182748_c0_seq1	dinucleotide	(AG)6	1	12	292	303
comp182760_c0_seq1	hexanucleotide	(CGTGTG)4	1	24	1	24
comp182760_c0_seq1	trinucleotide	(GTG)6	1	18	394	411
comp182790_c0_seq1	dinucleotide	(TG)6	1	12	8	19
comp182800_c0_seq1	trinucleotide	(CGC)5	1	15	419	433
comp182805_c0_seq1	dinucleotide	(AT)8	1	16	2384	2399
comp182813_c0_seq1	dinucleotide	(TC)6	1	12	227	238
comp182821_c0_seq1	dinucleotide	(TC)6	1	12	186	197
comp182824_c0_seq1	compound	(GCC)6gcgaggcttcgccatggctctccccccttggttgcttgctcgcagtttcaggtcgctttgttgggtgagttc(T)12	1	102	792	893
comp182831_c0_seq1	dinucleotide	(TG)6	1	12	90	101
comp182832_c1_seq1	trinucleotide	(CAG)5	1	15	340	354
comp182895_c0_seq1	trinucleotide	(GGA)5	1	15	327	341
comp182897_c0_seq1	dinucleotide	(AT)6	1	12	273	284
comp182908_c0_seq1	dinucleotide	(GA)9	1	18	436	453
comp182953_c0_seq1	trinucleotide	(CGG)5	1	15	1	15
comp182968_c0_seq1	dinucleotide	(TC)7	1	14	550	563
comp183015_c0_seq1	trinucleotide	(CAA)7	1	21	707	727
comp183054_c0_seq1	trinucleotide	(CGG)5	1	15	1020	1034
comp183055_c0_seq1	dinucleotide	(TC)9	1	18	300	317
comp183078_c0_seq1	trinucleotide	(CGC)5	1	15	19	33
comp183101_c1_seq1	trinucleotide	(GGA)5	1	15	221	235
comp183113_c0_seq1	trinucleotide	(CCG)5	1	15	59	73
comp183137_c0_seq1	dinucleotide	(AG)10	1	20	1	20
comp183137_c1_seq1	trinucleotide	(GCA)6	1	18	2	19
comp183137_c1_seq1	dinucleotide	(GA)9	1	18	438	455
comp183138_c0_seq1	dinucleotide	(AG)9	1	18	201	218
comp183143_c0_seq1	dinucleotide	(GA)6	1	12	202	213
comp183146_c0_seq1	dinucleotide	(AT)6	1	12	319	330
comp183150_c0_seq1	dinucleotide	(CT)8	1	16	9	24
comp183164_c0_seq1	dinucleotide	(GA)11	1	22	658	679
comp183167_c0_seq1	trinucleotide	(GGC)5	1	15	1	15
comp183194_c0_seq1	trinucleotide	(GAC)5	1	15	586	600
comp183199_c0_seq1	dinucleotide	(CA)9	1	18	1	18
comp183217_c0_seq1	dinucleotide	(GT)6	1	12	290	301
comp183263_c0_seq1	trinucleotide	(GAC)5	1	15	624	638
comp183311_c0_seq1	dinucleotide	(TG)7	1	14	31	44
comp183317_c0_seq1	dinucleotide	(TA)6	1	12	850	861
comp183318_c0_seq1	trinucleotide	(GGC)7	1	21	833	853
comp183331_c0_seq1	dinucleotide	(CT)6	1	12	531	542
comp183365_c0_seq1	trinucleotide	(ACA)6	1	18	731	748
comp183420_c0_seq1	trinucleotide	(CGC)5	1	15	287	301
comp183420_c0_seq1	hexanucleotide	(GTTCCT)4	1	24	480	503
comp183424_c0_seq1	dinucleotide	(GA)7	1	14	309	322
comp183439_c1_seq1	trinucleotide	(TCG)6	1	18	802	819
comp183443_c0_seq1	dinucleotide	(GA)9	1	18	577	594
comp183447_c0_seq1	dinucleotide	(TC)6	1	12	595	606
comp183447_c1_seq1	trinucleotide	(CAA)5	1	15	205	219
comp183460_c0_seq1	trinucleotide	(GCC)5	1	15	1	15
comp183460_c0_seq1	trinucleotide	(CGC)5	1	15	390	404
comp183464_c0_seq1	dinucleotide	(TG)6	1	12	814	825
comp183465_c0_seq1	dinucleotide	(GT)6	1	12	546	557
comp183498_c0_seq1	trinucleotide	(CTG)5	1	15	723	737
comp183501_c0_seq1	dinucleotide	(GA)7	1	14	1	14
comp183528_c0_seq1	dinucleotide	(GA)6	1	12	1043	1054
comp183577_c0_seq1	dinucleotide	(AC)7	1	14	289	302
comp183587_c0_seq1	trinucleotide	(CAG)5	1	15	482	496
comp183590_c0_seq1	dinucleotide	(TG)9	1	18	1125	1142
comp183635_c0_seq1	hexanucleotide	(GGCAAG)4	1	24	1	24
comp183653_c0_seq1	dinucleotide	(AT)8	1	16	89	104
comp183653_c0_seq1	dinucleotide	(TA)9	1	18	330	347
comp183662_c1_seq1	dinucleotide	(GT)11	1	22	1366	1387
comp183671_c0_seq1	dinucleotide	(TC)8	1	16	28	43
comp183739_c0_seq1	trinucleotide	(GCG)5	1	15	393	407
comp183746_c0_seq1	pentanucleotide	(AATCG)4	1	20	381	400
comp183746_c0_seq1	trinucleotide	(GCG)5	1	15	687	701
comp183771_c0_seq1	dinucleotide	(CT)7	1	14	409	422
comp183777_c0_seq1	trinucleotide	(TTG)5	1	15	10	24
comp183790_c0_seq1	trinucleotide	(CGC)5	1	15	519	533
comp183792_c0_seq1	dinucleotide	(AT)7	1	14	10	23
comp183814_c0_seq1	trinucleotide	(CGC)5	1	15	1	15
comp183815_c0_seq1	dinucleotide	(CT)7	1	14	851	864
comp183816_c0_seq1	dinucleotide	(AG)7	1	14	242	255
comp183848_c0_seq1	trinucleotide	(CGC)5	1	15	2	16
comp183853_c0_seq1	dinucleotide	(TG)8	1	16	459	474
comp183872_c0_seq1	compound	(CTT)5(CTA)5	2	30	241	270
comp183880_c0_seq1	trinucleotide	(GTC)6	1	18	123	140
comp183908_c0_seq1	dinucleotide	(TA)7	1	14	681	694
comp183924_c0_seq1	trinucleotide	(CGC)5	1	15	58	72
comp183931_c0_seq1	dinucleotide	(CT)6	1	12	34	45
comp184004_c0_seq1	dinucleotide	(CT)9	1	18	7	24
comp184011_c0_seq1	trinucleotide	(GGC)6	1	18	363	380
comp184015_c0_seq1	dinucleotide	(CT)11	1	22	1	22
comp184021_c0_seq1	hexanucleotide	(GGATCG)4	1	24	541	564
comp184032_c0_seq1	trinucleotide	(GCA)5	1	15	1055	1069
comp184051_c0_seq1	trinucleotide	(TAA)7	1	21	1	21
comp184075_c1_seq1	pentanucleotide	(CTCCC)4	1	20	154	173
comp184104_c0_seq1	trinucleotide	(ACA)6	1	18	930	947
comp184135_c3_seq1	dinucleotide	(TG)6	1	12	437	448
comp184137_c0_seq1	trinucleotide	(TGC)5	1	15	572	586
comp184143_c1_seq1	dinucleotide	(AC)8	1	16	11	26
comp184152_c0_seq1	trinucleotide	(CCA)6	1	18	22	39
comp184164_c0_seq1	dinucleotide	(AG)10	1	20	397	416
comp184172_c0_seq1	dinucleotide	(GA)6	1	12	49	60
comp184172_c0_seq1	hexanucleotide	(AATACA)5	1	30	205	234
comp184195_c0_seq1	dinucleotide	(CT)10	1	20	1	20
comp184195_c1_seq1	dinucleotide	(GA)8	1	16	1	16
comp184195_c1_seq1	dinucleotide	(AC)7	1	14	1036	1049
comp184273_c0_seq1	trinucleotide	(CTA)5	1	15	34	48
comp184332_c0_seq1	dinucleotide	(TA)6	1	12	179	190
comp184351_c0_seq1	trinucleotide	(TGT)6	1	18	1	18
comp184352_c0_seq1	dinucleotide	(TG)8	1	16	373	388
comp184374_c0_seq1	pentanucleotide	(GTTTT)4	1	20	1	20
comp184382_c0_seq1	trinucleotide	(TCG)5	1	15	217	231
comp184400_c1_seq1	trinucleotide	(ATT)5	1	15	953	967
comp184417_c0_seq1	trinucleotide	(TCG)5	1	15	616	630
comp184419_c0_seq1	dinucleotide	(AG)6	1	12	564	575
comp184428_c0_seq1	dinucleotide	(AG)9	1	18	1	18
comp184435_c0_seq1	trinucleotide	(CAG)6	1	18	1	18
comp184456_c0_seq1	pentanucleotide	(GGCAT)4	1	20	223	242
comp184457_c0_seq1	hexanucleotide	(CTCCCA)4	1	24	59	82
comp184465_c0_seq1	dinucleotide	(AT)6	1	12	792	803
comp184472_c0_seq1	dinucleotide	(GA)7	1	14	11	24
comp184482_c0_seq1	trinucleotide	(CCT)6	1	18	2	19
comp184524_c0_seq1	trinucleotide	(GTT)6	1	18	1	18
comp184533_c0_seq1	trinucleotide	(TGC)5	1	15	533	547
comp184564_c1_seq1	dinucleotide	(AT)7	1	14	425	438
comp184583_c0_seq1	trinucleotide	(TAC)6	1	18	713	730
comp184616_c0_seq1	dinucleotide	(GA)8	1	16	143	158
comp184635_c0_seq1	trinucleotide	(GCT)7	1	21	29	49
comp184679_c0_seq1	trinucleotide	(CGC)5	1	15	146	160
comp184692_c0_seq1	trinucleotide	(CGT)6	1	18	520	537
comp184698_c0_seq1	compound	(GCC)5ttctactgaga(AG)6	2	38	37	74
comp184699_c0_seq1	dinucleotide	(CT)8	1	16	1	16
comp184703_c0_seq1	trinucleotide	(GCG)5	1	15	875	889
comp184712_c1_seq1	dinucleotide	(GT)10	1	20	1	20
comp184712_c1_seq1	dinucleotide	(GT)8	1	16	286	301
comp184738_c1_seq1	dinucleotide	(CT)7	1	14	60	73
comp184758_c0_seq1	trinucleotide	(GCT)5	1	15	83	97
comp184774_c0_seq1	trinucleotide	(GGC)5	1	15	1159	1173
comp184775_c1_seq1	compound	(GC)7aagacgagaagggaaggaaggagaaaaccaggcggaaaaaaggacgtcgaaattggaagcctgtcagcca(GCG)5	2	99	699	797
comp184785_c0_seq1	hexanucleotide	(GCTCCG)4	1	24	738	761
comp184795_c0_seq1	dinucleotide	(GT)6	1	12	1	12
comp184795_c1_seq1	dinucleotide	(TG)10	1	20	337	356
comp184824_c0_seq1	dinucleotide	(GC)6	1	12	435	446
comp184826_c0_seq1	trinucleotide	(TTG)6	1	18	1	18
comp184828_c0_seq1	dinucleotide	(TC)6	1	12	596	607
comp184841_c0_seq1	trinucleotide	(GGA)5	1	15	605	619
comp184847_c1_seq1	trinucleotide	(TTG)6	1	18	1	18
comp184896_c0_seq1	dinucleotide	(AT)9	1	18	91	108
comp184897_c0_seq1	pentanucleotide	(CGTAG)4	1	20	315	334
comp184907_c0_seq1	dinucleotide	(TC)6	1	12	17	28
comp184948_c0_seq1	trinucleotide	(AAG)6	1	18	74	91
comp184960_c2_seq1	trinucleotide	(GCA)6	1	18	614	631
comp184963_c0_seq1	trinucleotide	(TTC)5	1	15	42	56
comp184976_c0_seq1	dinucleotide	(AG)6	1	12	550	561
comp184983_c0_seq1	dinucleotide	(CA)6	1	12	103	114
comp184984_c1_seq1	trinucleotide	(TCC)5	1	15	14	28
comp184995_c0_seq1	dinucleotide	(AG)7	1	14	1	14
comp184997_c1_seq1	dinucleotide	(TG)6	1	12	301	312
comp184998_c0_seq1	trinucleotide	(TGT)6	1	18	6	23
comp184999_c0_seq1	trinucleotide	(TGT)5	1	15	4	18
comp185005_c0_seq1	trinucleotide	(CGG)6	1	18	246	263
comp185026_c0_seq1	trinucleotide	(AGG)7	1	21	70	90
comp185061_c0_seq1	trinucleotide	(CCG)6	1	18	1	18
comp185064_c0_seq1	trinucleotide	(CGG)6	1	18	1	18
comp185102_c1_seq1	dinucleotide	(CT)10	1	20	1	20
comp185123_c0_seq1	trinucleotide	(GCC)5	1	15	202	216
comp185141_c0_seq1	dinucleotide	(GA)9	1	18	2038	2055
comp185192_c0_seq1	trinucleotide	(CGC)5	1	15	1155	1169
comp185212_c1_seq1	trinucleotide	(GGC)5	1	15	6	20
comp185220_c0_seq1	trinucleotide	(CCG)5	1	15	147	161
comp185230_c0_seq1	pentanucleotide	(TGGAC)4	1	20	516	535
comp185231_c0_seq1	trinucleotide	(GGA)5	1	15	43	57
comp185257_c0_seq1	dinucleotide	(CT)9	1	18	1	18
comp185264_c1_seq1	trinucleotide	(ATA)5	1	15	488	502
comp185296_c0_seq1	trinucleotide	(GTC)5	1	15	31	45
comp185306_c2_seq1	dinucleotide	(TC)8	1	16	339	354
comp185339_c0_seq1	pentanucleotide	(GATGA)4	1	20	528	547
comp185353_c0_seq1	dinucleotide	(AT)7	1	14	252	265
comp185357_c0_seq1	dinucleotide	(AT)7	1	14	206	219
comp185370_c0_seq1	dinucleotide	(AG)6	1	12	333	344
comp185382_c0_seq1	dinucleotide	(TG)8	1	16	523	538
comp185397_c0_seq1	trinucleotide	(GCC)5	1	15	586	600
comp185402_c0_seq1	trinucleotide	(GAG)5	1	15	266	280
comp185410_c0_seq1	dinucleotide	(TG)9	1	18	417	434
comp185443_c0_seq1	pentanucleotide	(CTCTC)4	1	20	251	270
comp185474_c0_seq1	dinucleotide	(CT)6	1	12	249	260
comp185499_c0_seq1	dinucleotide	(AG)6	1	12	270	281
comp185500_c0_seq1	dinucleotide	(AG)7	1	14	348	361
comp185511_c0_seq1	dinucleotide	(TG)10	1	20	1151	1170
comp185517_c0_seq1	trinucleotide	(CGG)5	1	15	66	80
comp185541_c0_seq1	pentanucleotide	(TATAT)4	1	20	498	517
comp185549_c0_seq1	dinucleotide	(GA)10	1	20	1	20
comp185580_c0_seq1	tetranucleotide	(AAGA)6	1	24	7	30
comp185580_c0_seq1	trinucleotide	(TGA)5	1	15	2018	2032
comp185591_c0_seq1	dinucleotide	(TC)6	1	12	1289	1300
comp185599_c0_seq1	dinucleotide	(AG)6	1	12	303	314
comp185607_c0_seq1	dinucleotide	(CT)10	1	20	618	637
comp185613_c0_seq1	trinucleotide	(GCT)5	1	15	580	594
comp185658_c0_seq1	trinucleotide	(GCC)5	1	15	10	24
comp185686_c0_seq1	trinucleotide	(CGG)6	1	18	18	35
comp185688_c0_seq1	dinucleotide	(AC)8	1	16	1	16
comp185691_c0_seq1	trinucleotide	(GTT)7	1	21	1	21
comp185693_c0_seq1	trinucleotide	(GGC)5	1	15	573	587
comp185700_c0_seq1	dinucleotide	(CA)6	1	12	702	713
comp185704_c0_seq1	trinucleotide	(TCC)5	1	15	1	15
comp185704_c0_seq1	dinucleotide	(AT)9	1	18	1056	1073
comp185722_c0_seq1	compound	(TG)7tttgtagctatagagtatatagatatttcagctaaatatatttttgtaggactatattccag(TA)6	2	88	668	755
comp185725_c0_seq1	dinucleotide	(GT)6	1	12	685	696
comp185734_c0_seq1	dinucleotide	(AG)10	1	20	1	20
comp185740_c0_seq1	dinucleotide	(CT)10	1	20	1	20
comp185742_c0_seq1	hexanucleotide	(GAAGAC)5	1	30	166	195
comp185744_c0_seq1	dinucleotide	(GA)6	1	12	2	13
comp185748_c0_seq1	trinucleotide	(GCT)5	1	15	63	77
comp185754_c0_seq1	compound	(AGC)5aaagcgaaaaccaaaagctctctataaattaagggttctatagatgtcagtctcttcttcctcctccagctccaacctcctccgatcctagcagcga(CGG)5	2	127	238	364
comp185779_c0_seq1	trinucleotide	(CTT)6	1	18	441	458
comp185780_c0_seq1	dinucleotide	(CG)6	1	12	237	248
comp185795_c0_seq1	tetranucleotide	(GATG)5	1	20	109	128
comp185827_c0_seq1	trinucleotide	(GAT)5	1	15	1249	1263
comp185879_c0_seq1	trinucleotide	(GAC)5	1	15	372	386
comp185894_c0_seq1	trinucleotide	(CGC)6	1	18	7	24
comp185904_c0_seq1	dinucleotide	(CA)10	1	20	2	21
comp185908_c2_seq1	dinucleotide	(GA)6	1	12	290	301
comp185922_c0_seq1	trinucleotide	(TTA)5	1	15	1015	1029
comp185932_c0_seq1	pentanucleotide	(AGAAA)4	1	20	351	370
comp185932_c1_seq1	pentanucleotide	(CTTTT)4	1	20	812	831
comp185940_c0_seq1	hexanucleotide	(TGTGTC)4	1	24	177	200
comp185956_c0_seq1	trinucleotide	(CCA)6	1	18	394	411
comp185965_c0_seq1	dinucleotide	(CT)8	1	16	112	127
comp185975_c0_seq1	trinucleotide	(ATT)6	1	18	220	237
comp185984_c0_seq1	dinucleotide	(CT)6	1	12	524	535
comp185996_c0_seq1	trinucleotide	(ATG)5	1	15	1138	1152
comp186000_c1_seq1	dinucleotide	(AG)9	1	18	951	968
comp186004_c0_seq1	trinucleotide	(GAC)5	1	15	601	615
comp186006_c0_seq1	trinucleotide	(CTC)5	1	15	239	253
comp186010_c0_seq1	dinucleotide	(TG)6	1	12	1028	1039
comp186015_c0_seq1	trinucleotide	(GGC)5	1	15	159	173
comp186017_c0_seq1	trinucleotide	(CAG)5	1	15	270	284
comp186036_c0_seq1	trinucleotide	(CAG)5	1	15	337	351
comp186048_c0_seq1	trinucleotide	(GAC)5	1	15	1273	1287
comp186054_c0_seq1	trinucleotide	(CGC)5	1	15	796	810
comp186072_c0_seq1	trinucleotide	(GCG)5	1	15	218	232
comp186116_c0_seq1	trinucleotide	(GCT)5	1	15	3	17
comp186132_c0_seq1	trinucleotide	(GAC)5	1	15	473	487
comp186142_c0_seq1	dinucleotide	(GA)7	1	14	463	476
comp186154_c0_seq1	trinucleotide	(TAC)6	1	18	137	154
comp186180_c0_seq1	dinucleotide	(AT)6	1	12	15	26
comp186188_c0_seq1	dinucleotide	(TC)7	1	14	185	198
comp186188_c0_seq1	tetranucleotide	(CGAG)5	1	20	518	537
comp186200_c0_seq1	tetranucleotide	(AAGA)5	1	20	1	20
comp186205_c0_seq1	tetranucleotide	(AATA)5	1	20	960	979
comp186211_c0_seq1	trinucleotide	(TCT)5	1	15	133	147
comp186214_c1_seq1	trinucleotide	(GCA)6	1	18	1	18
comp186217_c0_seq1	dinucleotide	(GT)7	1	14	706	719
comp186218_c0_seq1	pentanucleotide	(GGCGC)4	1	20	527	546
comp186226_c0_seq1	dinucleotide	(AT)7	1	14	323	336
comp186227_c0_seq1	hexanucleotide	(CCGACG)5	1	30	558	587
comp186232_c0_seq1	trinucleotide	(TGC)5	1	15	652	666
comp186248_c0_seq1	trinucleotide	(CTC)7	1	21	94	114
comp186251_c1_seq1	dinucleotide	(AG)6	1	12	960	971
comp186266_c0_seq1	dinucleotide	(GT)9	1	18	1	18
comp186266_c1_seq1	dinucleotide	(TG)9	1	18	538	555
comp186281_c0_seq1	trinucleotide	(CCG)5	1	15	400	414
comp186291_c0_seq1	trinucleotide	(TAA)5	1	15	158	172
comp186293_c0_seq1	dinucleotide	(AT)6	1	12	785	796
comp186315_c0_seq1	trinucleotide	(CGC)5	1	15	67	81
comp186326_c0_seq1	hexanucleotide	(CGAGGG)4	1	24	1089	1112
comp186326_c0_seq1	compound	(A)12tcaccaccaaatgacacgtcatca(AAAG)16	1	100	1619	1718
comp186347_c0_seq1	dinucleotide	(GT)6	1	12	192	203
comp186364_c0_seq1	dinucleotide	(GA)6	1	12	1357	1368
comp186383_c0_seq1	dinucleotide	(TG)10	1	20	1102	1121
comp186392_c0_seq1	trinucleotide	(CGG)5	1	15	625	639
comp186395_c0_seq1	trinucleotide	(CGT)6	1	18	1	18
comp186404_c0_seq1	hexanucleotide	(GGGCGA)4	1	24	1429	1452
comp186409_c1_seq1	tetranucleotide	(AAAT)5	1	20	744	763
comp186416_c0_seq1	tetranucleotide	(TCCT)5	1	20	2	21
comp186419_c1_seq1	tetranucleotide	(AACA)5	1	20	1	20
comp186425_c0_seq1	trinucleotide	(GCA)5	1	15	723	737
comp186429_c0_seq1	hexanucleotide	(GGGTAC)4	1	24	424	447
comp186447_c2_seq1	dinucleotide	(AC)6	1	12	180	191
comp186464_c0_seq1	dinucleotide	(TG)8	1	16	421	436
comp186473_c0_seq1	trinucleotide	(TCG)5	1	15	1455	1469
comp186497_c0_seq1	trinucleotide	(CAC)5	1	15	26	40
comp186501_c0_seq1	trinucleotide	(GTT)6	1	18	1	18
comp186511_c1_seq1	dinucleotide	(AG)7	1	14	384	397
comp186519_c0_seq1	dinucleotide	(AG)8	1	16	426	441
comp186520_c0_seq1	dinucleotide	(CT)11	1	22	1398	1419
comp186541_c0_seq1	dinucleotide	(TA)9	1	18	1	18
comp186551_c1_seq1	dinucleotide	(AT)7	1	14	9	22
comp186555_c0_seq1	trinucleotide	(GGT)5	1	15	443	457
comp186583_c0_seq1	dinucleotide	(GT)6	1	12	220	231
comp186598_c0_seq1	pentanucleotide	(CGTCG)4	1	20	1187	1206
comp186619_c0_seq1	trinucleotide	(TGA)7	1	21	832	852
comp186619_c1_seq1	trinucleotide	(TGA)7	1	21	1	21
comp186625_c1_seq1	trinucleotide	(CGG)5	1	15	9	23
comp186639_c0_seq1	trinucleotide	(CTC)7	1	21	49	69
comp186653_c0_seq1	trinucleotide	(AGG)6	1	18	1	18
comp186655_c0_seq1	tetranucleotide	(ACAT)5	1	20	1	20
comp186658_c0_seq1	dinucleotide	(GA)10	1	20	1	20
comp186665_c0_seq1	dinucleotide	(CT)7	1	14	33	46
comp186665_c0_seq1	dinucleotide	(AT)6	1	12	1236	1247
comp186666_c0_seq1	hexanucleotide	(AACAGC)4	1	24	1	24
comp186672_c0_seq1	compound	(TGG)5(CGG)5	2	30	44	73
comp186691_c0_seq1	dinucleotide	(TA)6	1	12	67	78
comp186699_c0_seq1	tetranucleotide	(TCAG)5	1	20	1044	1063
comp186734_c2_seq1	dinucleotide	(CT)7	1	14	195	208
comp186740_c0_seq1	tetranucleotide	(GCCA)5	1	20	803	822
comp186741_c0_seq1	trinucleotide	(TCA)5	1	15	5041	5055
comp186741_c0_seq1	trinucleotide	(TCA)5	1	15	12483	12497
comp186742_c0_seq1	tetranucleotide	(TTCC)13	1	52	2734	2785
comp186751_c0_seq1	trinucleotide	(ATA)7	1	21	1	21
comp186754_c0_seq1	dinucleotide	(GC)6	1	12	455	466
comp186766_c0_seq1	tetranucleotide	(GCCT)5	1	20	150	169
comp186771_c0_seq1	dinucleotide	(TG)6	1	12	912	923
comp186771_c1_seq1	trinucleotide	(TTG)7	1	21	1352	1372
comp186772_c0_seq1	trinucleotide	(GAC)5	1	15	144	158
comp186777_c0_seq1	dinucleotide	(AG)8	1	16	1	16
comp186793_c0_seq1	trinucleotide	(GAA)5	1	15	370	384
comp186828_c0_seq1	trinucleotide	(GGC)5	1	15	142	156
comp186854_c0_seq1	trinucleotide	(GTG)5	1	15	1782	1796
comp186861_c0_seq1	dinucleotide	(GA)7	1	14	669	682
comp186866_c1_seq1	trinucleotide	(GGC)5	1	15	261	275
comp186874_c0_seq1	dinucleotide	(AG)11	1	22	1	22
comp186904_c0_seq1	trinucleotide	(GGA)5	1	15	132	146
comp186904_c0_seq1	trinucleotide	(GCC)5	1	15	682	696
comp186910_c0_seq1	trinucleotide	(GAA)7	1	21	1	21
comp186914_c0_seq1	trinucleotide	(GCC)5	1	15	1119	1133
comp186917_c0_seq1	trinucleotide	(GAG)5	1	15	1107	1121
comp186920_c0_seq1	trinucleotide	(GGC)5	1	15	710	724
comp186933_c0_seq1	trinucleotide	(GAG)5	1	15	5	19
comp186939_c0_seq1	trinucleotide	(CAG)6	1	18	6	23
comp186939_c0_seq1	trinucleotide	(TAC)5	1	15	722	736
comp186945_c0_seq1	trinucleotide	(GGA)5	1	15	95	109
comp186969_c0_seq1	trinucleotide	(TTC)6	1	18	158	175
comp186971_c1_seq1	trinucleotide	(TGT)6	1	18	5	22
comp186983_c0_seq1	trinucleotide	(TTG)5	1	15	605	619
comp187003_c0_seq1	compound	(A)15(AG)7*	1	28	290	317
comp187009_c0_seq1	trinucleotide	(GAA)5	1	15	505	519
comp187015_c0_seq1	dinucleotide	(GC)6	1	12	402	413
comp187028_c0_seq1	dinucleotide	(AG)6	1	12	551	562
comp187055_c0_seq1	trinucleotide	(CAA)5	1	15	286	300
comp187056_c0_seq1	trinucleotide	(CGG)5	1	15	776	790
comp187075_c0_seq1	pentanucleotide	(TTCTC)4	1	20	36	55
comp187104_c0_seq1	compound	(GT)8agt(GC)8	2	35	169	203
comp187110_c2_seq1	dinucleotide	(TC)6	1	12	552	563
comp187129_c0_seq1	trinucleotide	(GCC)5	1	15	1	15
comp187133_c1_seq1	trinucleotide	(CTT)5	1	15	1	15
comp187165_c1_seq1	trinucleotide	(CGC)5	1	15	141	155
comp187167_c0_seq1	trinucleotide	(CAG)8	1	24	42	65
comp187172_c0_seq1	dinucleotide	(TA)6	1	12	65	76
comp187185_c0_seq1	dinucleotide	(TC)8	1	16	517	532
comp187187_c0_seq1	pentanucleotide	(CTGGG)4	1	20	240	259
comp187188_c1_seq1	compound	(GCT)5ggagcaacagcaggcg(GTC)5	2	46	397	442
comp187195_c0_seq1	trinucleotide	(CCT)7	1	21	1	21
comp187200_c0_seq1	trinucleotide	(CGG)5	1	15	1096	1110
comp187201_c0_seq1	trinucleotide	(AGA)5	1	15	402	416
comp187202_c0_seq1	tetranucleotide	(CCAG)5	1	20	25	44
comp187208_c0_seq1	dinucleotide	(AG)8	1	16	15	30
comp187254_c1_seq1	trinucleotide	(GCA)6	1	18	1476	1493
comp187261_c0_seq1	trinucleotide	(AAC)6	1	18	1134	1151
comp187306_c0_seq1	dinucleotide	(CA)8	1	16	1539	1554
comp187334_c0_seq1	dinucleotide	(TC)6	1	12	2119	2130
comp187394_c0_seq1	dinucleotide	(CT)10	1	20	2	21
comp187394_c0_seq1	trinucleotide	(TGG)5	1	15	295	309
comp187398_c0_seq1	trinucleotide	(CCA)5	1	15	383	397
comp187400_c0_seq1	trinucleotide	(CCG)5	1	15	609	623
comp187464_c0_seq1	dinucleotide	(CT)8	1	16	298	313
comp187482_c0_seq1	trinucleotide	(GCG)5	1	15	725	739
comp187487_c0_seq1	trinucleotide	(GCC)6	1	18	31	48
comp187489_c0_seq1	trinucleotide	(CGT)6	1	18	684	701
comp187492_c1_seq1	trinucleotide	(TCC)5	1	15	110	124
comp187515_c0_seq1	tetranucleotide	(ATGG)5	1	20	142	161
comp187518_c0_seq1	pentanucleotide	(GCAAC)5	1	25	173	197
comp187518_c0_seq1	dinucleotide	(AG)7	1	14	1653	1666
comp187549_c0_seq1	trinucleotide	(GCG)5	1	15	479	493
comp187553_c0_seq1	trinucleotide	(TTC)6	1	18	750	767
comp187554_c0_seq1	trinucleotide	(GAC)5	1	15	503	517
comp187554_c0_seq1	trinucleotide	(AGA)5	1	15	728	742
comp187599_c0_seq1	dinucleotide	(GT)11	1	22	622	643
comp187617_c0_seq1	trinucleotide	(CAG)5	1	15	714	728
comp187619_c1_seq1	dinucleotide	(CT)6	1	12	48	59
comp187627_c0_seq1	dinucleotide	(CA)8	1	16	271	286
comp187669_c1_seq1	trinucleotide	(CTC)5	1	15	108	122
comp187694_c1_seq1	dinucleotide	(GA)10	1	20	1	20
comp187695_c1_seq1	trinucleotide	(CTG)5	1	15	452	466
comp187702_c0_seq1	dinucleotide	(CT)8	1	16	114	129
comp187702_c0_seq1	dinucleotide	(GA)7	1	14	245	258
comp187705_c2_seq1	trinucleotide	(CAA)7	1	21	59	79
comp187705_c2_seq1	dinucleotide	(GT)9	1	18	949	966
comp187716_c2_seq1	dinucleotide	(CT)11	1	22	408	429
comp187719_c0_seq1	dinucleotide	(GC)6	1	12	873	884
comp187728_c0_seq1	dinucleotide	(CG)7	1	14	1721	1734
comp187740_c0_seq1	trinucleotide	(GCA)5	1	15	502	516
comp187770_c0_seq1	trinucleotide	(GCC)5	1	15	71	85
comp187780_c0_seq1	trinucleotide	(GCG)5	1	15	4	18
comp187831_c0_seq1	dinucleotide	(GA)6	1	12	31	42
comp187833_c0_seq1	dinucleotide	(CT)9	1	18	4	21
comp187845_c0_seq1	dinucleotide	(AT)8	1	16	1294	1309
comp187850_c0_seq1	compound	(T)13cagtgcgcgcgtgcctgctccaggcggtgctgcgcccagtccttgacgtcgtgcgccttgccgga(CTG)5	1	93	223	315
comp187853_c0_seq1	trinucleotide	(GCC)5	1	15	403	417
comp187854_c1_seq1	dinucleotide	(AG)10	1	20	507	526
comp187863_c0_seq1	compound	(CCT)5c(TGA)5	2	31	12	42
comp187866_c0_seq1	dinucleotide	(AG)6	1	12	545	556
comp187873_c0_seq1	trinucleotide	(CCG)5	1	15	18	32
comp187878_c0_seq1	dinucleotide	(TG)7	1	14	478	491
comp187881_c0_seq1	trinucleotide	(CTT)5	1	15	360	374
comp187886_c0_seq1	dinucleotide	(AC)6	1	12	707	718
comp187890_c0_seq1	trinucleotide	(CCG)5	1	15	983	997
comp187900_c1_seq1	hexanucleotide	(GCTGGT)4	1	24	12	35
comp187900_c1_seq1	tetranucleotide	(GATG)5	1	20	695	714
comp187903_c0_seq1	dinucleotide	(TG)6	1	12	1248	1259
comp187923_c0_seq1	dinucleotide	(CA)10	1	20	1221	1240
comp187935_c0_seq1	compound	(TG)7tttgtttgg(GT)6	2	35	87	121
comp187935_c0_seq1	compound	(TC)6gctgtgtgtgtttgtgtctgtttgtgtttgggtgtgtgtgtttttgggtctttccggtacctgctgttgctactggaaagcagcga(GT)6	2	110	611	720
comp187937_c0_seq1	trinucleotide	(CTC)7	1	21	37	57
comp187940_c0_seq1	trinucleotide	(GAG)6	1	18	637	654
comp187944_c1_seq1	dinucleotide	(GA)10	1	20	1	20
comp187947_c0_seq1	compound	(T)13(TTG)5*	1	26	1361	1386
comp187965_c0_seq1	trinucleotide	(CTT)5	1	15	282	296
comp187967_c1_seq1	trinucleotide	(ATT)5	1	15	1082	1096
comp187981_c1_seq1	tetranucleotide	(GATA)5	1	20	1385	1404
comp187983_c0_seq1	tetranucleotide	(AAAT)5	1	20	2019	2038
comp187988_c0_seq1	trinucleotide	(GCG)5	1	15	659	673
comp188010_c0_seq1	trinucleotide	(GGC)5	1	15	269	283
comp188010_c0_seq1	pentanucleotide	(CTTTT)4	1	20	1148	1167
comp188015_c0_seq1	trinucleotide	(TTA)5	1	15	107	121
comp188028_c0_seq1	dinucleotide	(CT)7	1	14	77	90
comp188038_c0_seq1	dinucleotide	(GA)11	1	22	1	22
comp188050_c0_seq1	trinucleotide	(CCA)5	1	15	1031	1045
comp188053_c1_seq1	dinucleotide	(CA)6	1	12	792	803
comp188054_c0_seq1	pentanucleotide	(ACAGC)4	1	20	779	798
comp188056_c0_seq1	trinucleotide	(GCT)5	1	15	540	554
comp188090_c0_seq1	trinucleotide	(GAA)5	1	15	620	634
comp188093_c0_seq1	trinucleotide	(GAG)5	1	15	551	565
comp188093_c0_seq1	dinucleotide	(AG)10	1	20	1151	1170
comp188100_c0_seq1	dinucleotide	(AT)7	1	14	219	232
comp188101_c0_seq1	trinucleotide	(GGC)5	1	15	83	97
comp188102_c0_seq1	dinucleotide	(TA)6	1	12	644	655
comp188108_c0_seq1	trinucleotide	(CGA)5	1	15	352	366
comp188130_c0_seq1	trinucleotide	(GCC)7	1	21	77	97
comp188144_c0_seq1	trinucleotide	(GGA)5	1	15	20	34
comp188147_c0_seq1	trinucleotide	(AGG)7	1	21	1	21
comp188149_c1_seq1	trinucleotide	(CGC)6	1	18	33	50
comp188163_c0_seq1	dinucleotide	(CA)10	1	20	1	20
comp188175_c0_seq1	dinucleotide	(TG)10	1	20	641	660
comp188193_c0_seq1	dinucleotide	(TA)9	1	18	355	372
comp188206_c0_seq1	dinucleotide	(AG)11	1	22	2129	2150
comp188209_c0_seq1	trinucleotide	(CTC)5	1	15	145	159
comp188240_c0_seq1	dinucleotide	(GA)9	1	18	335	352
comp188240_c1_seq1	dinucleotide	(GA)11	1	22	1	22
comp188242_c0_seq1	trinucleotide	(GCC)5	1	15	34	48
comp188243_c0_seq1	trinucleotide	(AGG)6	1	18	274	291
comp188253_c0_seq1	tetranucleotide	(ATTA)5	1	20	184	203
comp188253_c0_seq1	pentanucleotide	(AAAAG)4	1	20	768	787
comp188306_c0_seq1	pentanucleotide	(GAAAA)4	1	20	349	368
comp188307_c0_seq1	pentanucleotide	(ACAGA)4	1	20	30	49
comp188326_c0_seq1	dinucleotide	(TC)6	1	12	304	315
comp188328_c1_seq1	trinucleotide	(GCT)5	1	15	113	127
comp188329_c0_seq1	trinucleotide	(AAC)6	1	18	414	431
comp188344_c0_seq1	trinucleotide	(GCC)5	1	15	815	829
comp188371_c0_seq1	dinucleotide	(TG)10	1	20	1	20
comp188371_c0_seq1	dinucleotide	(CT)6	1	12	1071	1082
comp188377_c1_seq1	dinucleotide	(GC)6	1	12	668	679
comp188389_c0_seq1	dinucleotide	(TG)7	1	14	413	426
comp188389_c1_seq1	dinucleotide	(AG)8	1	16	192	207
comp188389_c1_seq1	dinucleotide	(TG)6	1	12	392	403
comp188419_c1_seq1	pentanucleotide	(CAAGG)4	1	20	490	509
comp188426_c1_seq1	hexanucleotide	(CAGTTC)5	1	30	617	646
comp188437_c0_seq1	trinucleotide	(TCC)5	1	15	176	190
comp188438_c0_seq1	trinucleotide	(AAC)6	1	18	897	914
comp188446_c0_seq1	trinucleotide	(CGC)5	1	15	118	132
comp188498_c0_seq1	dinucleotide	(AG)6	1	12	692	703
comp188506_c0_seq1	trinucleotide	(CGC)5	1	15	63	77
comp188507_c0_seq1	trinucleotide	(GCG)5	1	15	212	226
comp188540_c0_seq1	dinucleotide	(GA)6	1	12	401	412
comp188553_c0_seq1	compound	(CT)8agagatctttcttttatttttaattttc(CT)6	2	56	650	705
comp188568_c0_seq1	trinucleotide	(TCG)5	1	15	9	23
comp188568_c0_seq1	trinucleotide	(GCG)5	1	15	473	487
comp188570_c0_seq1	trinucleotide	(GCG)7	1	21	1	21
comp188577_c0_seq1	compound	(AG)9gcacatgaggagacggagagg(GA)7	2	53	47	99
comp188578_c0_seq1	trinucleotide	(GGC)5	1	15	16	30
comp188578_c1_seq1	dinucleotide	(AG)6	1	12	111	122
comp188580_c0_seq1	trinucleotide	(AGC)6	1	18	1	18
comp188580_c1_seq1	trinucleotide	(GCA)6	1	18	417	434
comp188592_c0_seq1	dinucleotide	(TA)6	1	12	483	494
comp188597_c0_seq1	dinucleotide	(GC)6	1	12	89	100
comp188599_c0_seq1	compound	(TCC)6gcctcctccgtccaccgccgcgaggccgtccccgccgcggccccgtcaccggcccctagcaccaccacaccaccatcgccgtcgtccccggctaagc(CCG)5	2	130	853	982
comp188612_c0_seq1	dinucleotide	(AC)6	1	12	125	136
comp188619_c0_seq1	dinucleotide	(TA)6	1	12	576	587
comp188625_c1_seq1	trinucleotide	(TGA)5	1	15	23	37
comp188628_c0_seq1	dinucleotide	(TC)9	1	18	262	279
comp188635_c0_seq1	trinucleotide	(CCT)5	1	15	638	652
comp188642_c0_seq1	trinucleotide	(CGC)7	1	21	1	21
comp188656_c0_seq1	dinucleotide	(TC)10	1	20	495	514
comp188684_c0_seq1	tetranucleotide	(GAAA)5	1	20	1248	1267
comp188698_c0_seq1	trinucleotide	(GCA)5	1	15	142	156
comp188699_c0_seq1	trinucleotide	(CAA)5	1	15	4	18
comp188732_c1_seq1	compound	(C)23(CCG)6*	1	39	1	39
comp188733_c0_seq1	trinucleotide	(GCC)5	1	15	48	62
comp188749_c0_seq1	dinucleotide	(TA)7	1	14	70	83
comp188757_c0_seq1	dinucleotide	(AT)8	1	16	197	212
comp188772_c0_seq1	trinucleotide	(CGC)5	1	15	2586	2600
comp188783_c0_seq1	trinucleotide	(CAC)6	1	18	637	654
comp188783_c0_seq1	trinucleotide	(GCG)6	1	18	923	940
comp188808_c0_seq1	trinucleotide	(CAA)5	1	15	297	311
comp188831_c1_seq1	tetranucleotide	(ATTT)5	1	20	526	545
comp188852_c0_seq1	trinucleotide	(CGC)6	1	18	6	23
comp188865_c0_seq1	trinucleotide	(AAT)5	1	15	258	272
comp188877_c1_seq1	trinucleotide	(GGC)5	1	15	881	895
comp188890_c0_seq1	trinucleotide	(ATC)5	1	15	28	42
comp188903_c0_seq1	dinucleotide	(AT)6	1	12	429	440
comp188915_c0_seq1	tetranucleotide	(TGCG)5	1	20	286	305
comp188916_c0_seq1	trinucleotide	(CTG)5	1	15	1371	1385
comp188918_c0_seq1	trinucleotide	(CGT)5	1	15	1613	1627
comp188934_c0_seq1	dinucleotide	(CT)7	1	14	33	46
comp188949_c0_seq1	dinucleotide	(TC)7	1	14	141	154
comp188949_c0_seq1	trinucleotide	(TCC)5	1	15	302	316
comp188959_c0_seq1	trinucleotide	(ATT)7	1	21	424	444
comp188967_c0_seq1	dinucleotide	(GA)7	1	14	415	428
comp188977_c0_seq1	trinucleotide	(CGG)7	1	21	40	60
comp188978_c0_seq1	dinucleotide	(GT)6	1	12	707	718
comp188990_c0_seq1	tetranucleotide	(TATT)5	1	20	1	20
comp189001_c0_seq1	trinucleotide	(GGC)5	1	15	1766	1780
comp189018_c0_seq1	trinucleotide	(GAG)5	1	15	1839	1853
comp189023_c0_seq1	trinucleotide	(AGC)5	1	15	461	475
comp189023_c0_seq1	dinucleotide	(AT)6	1	12	1265	1276
comp189024_c0_seq1	compound	(GCG)5aaggcaggcggctagggtt(TGG)5	2	49	1475	1523
comp189025_c0_seq1	dinucleotide	(GA)10	1	20	1	20
comp189025_c1_seq1	dinucleotide	(TC)10	1	20	1	20
comp189038_c0_seq1	trinucleotide	(TCG)6	1	18	455	472
comp189046_c0_seq1	trinucleotide	(GGC)5	1	15	193	207
comp189047_c1_seq1	dinucleotide	(CT)7	1	14	46	59
comp189060_c0_seq1	compound	(TC)9ccttctctcgtctccattccagcaccaccaccaccagagacaa(AAC)5	2	76	1	76
comp189077_c0_seq1	pentanucleotide	(GAAAA)4	1	20	1	20
comp189078_c0_seq1	dinucleotide	(AG)11	1	22	1692	1713
comp189080_c0_seq1	trinucleotide	(TCT)5	1	15	1249	1263
comp189100_c0_seq1	trinucleotide	(GCC)5	1	15	203	217
comp189114_c0_seq1	trinucleotide	(CCT)5	1	15	224	238
comp189138_c3_seq1	trinucleotide	(TGA)5	1	15	280	294
comp189140_c2_seq1	trinucleotide	(CCT)6	1	18	2219	2236
comp189141_c0_seq1	trinucleotide	(AAC)5	1	15	283	297
comp189153_c0_seq1	dinucleotide	(GA)6	1	12	1875	1886
comp189154_c0_seq1	hexanucleotide	(GCCACT)6	1	36	1676	1711
comp189155_c0_seq1	pentanucleotide	(CGCCG)4	1	20	2008	2027
comp189180_c1_seq1	trinucleotide	(CAC)5	1	15	184	198
comp189181_c0_seq1	trinucleotide	(GCA)7	1	21	496	516
comp189192_c0_seq1	dinucleotide	(AG)7	1	14	545	558
comp189200_c0_seq1	dinucleotide	(AT)6	1	12	776	787
comp189214_c0_seq1	trinucleotide	(GGC)5	1	15	2059	2073
comp189223_c0_seq1	trinucleotide	(GGC)5	1	15	2812	2826
comp189224_c0_seq1	dinucleotide	(GA)7	1	14	784	797
comp189226_c0_seq1	dinucleotide	(TA)6	1	12	257	268
comp189231_c0_seq1	trinucleotide	(AGG)7	1	21	878	898
comp189276_c0_seq1	dinucleotide	(GC)7	1	14	1734	1747
comp189285_c0_seq1	hexanucleotide	(GTTATT)9	1	54	1900	1953
comp189291_c0_seq1	trinucleotide	(CCA)5	1	15	76	90
comp189307_c0_seq1	trinucleotide	(CGC)6	1	18	1140	1157
comp189329_c0_seq1	trinucleotide	(CCT)5	1	15	631	645
comp189343_c1_seq1	dinucleotide	(AT)6	1	12	480	491
comp189362_c2_seq1	trinucleotide	(TTA)5	1	15	341	355
comp189365_c1_seq1	trinucleotide	(GCT)5	1	15	244	258
comp189376_c0_seq1	trinucleotide	(GGC)5	1	15	5	19
comp189381_c0_seq1	trinucleotide	(GCC)5	1	15	104	118
comp189386_c0_seq1	hexanucleotide	(AGGAAA)4	1	24	970	993
comp189388_c0_seq1	trinucleotide	(ATA)6	1	18	80	97
comp189389_c0_seq1	tetranucleotide	(TCTT)5	1	20	1	20
comp189395_c0_seq1	trinucleotide	(GAG)5	1	15	252	266
comp189406_c0_seq1	hexanucleotide	(CCTCCC)4	1	24	245	268
comp189407_c0_seq1	trinucleotide	(GCG)5	1	15	511	525
comp189410_c2_seq1	dinucleotide	(AT)6	1	12	376	387
comp189420_c0_seq1	dinucleotide	(GT)6	1	12	568	579
comp189434_c0_seq1	dinucleotide	(CA)10	1	20	1	20
comp189434_c0_seq1	dinucleotide	(TG)7	1	14	1031	1044
comp189452_c0_seq1	trinucleotide	(GCG)6	1	18	1266	1283
comp189468_c1_seq1	compound	(TGC)7accatggccgtcgccagagagagaaggcctctcggatgactatgagaagacgaatggggg(GA)6	2	93	295	387
comp189475_c0_seq1	trinucleotide	(GGA)5	1	15	323	337
comp189492_c0_seq1	dinucleotide	(GT)10	1	20	1	20
comp189495_c0_seq1	trinucleotide	(TCG)5	1	15	271	285
comp189520_c0_seq1	trinucleotide	(CCT)6	1	18	4	21
comp189530_c0_seq1	hexanucleotide	(GCCTGT)4	1	24	543	566
comp189530_c0_seq1	trinucleotide	(CTG)5	1	15	776	790
comp189557_c0_seq1	dinucleotide	(CT)7	1	14	1664	1677
comp189558_c0_seq1	trinucleotide	(TGT)5	1	15	436	450
comp189617_c0_seq1	trinucleotide	(GAG)5	1	15	225	239
comp189617_c1_seq1	dinucleotide	(GA)9	1	18	2	19
comp189626_c0_seq1	dinucleotide	(GA)7	1	14	73	86
comp189667_c0_seq1	trinucleotide	(CTC)5	1	15	23	37
comp189683_c0_seq1	tetranucleotide	(TATG)5	1	20	876	895
comp189684_c0_seq1	trinucleotide	(CCA)5	1	15	663	677
comp189684_c1_seq1	dinucleotide	(TG)7	1	14	75	88
comp189708_c0_seq1	tetranucleotide	(AAAG)5	1	20	456	475
comp189729_c0_seq1	trinucleotide	(GCC)5	1	15	38	52
comp189729_c0_seq1	trinucleotide	(GCG)5	1	15	180	194
comp189742_c3_seq1	trinucleotide	(CGT)5	1	15	350	364
comp189745_c0_seq1	trinucleotide	(AGG)6	1	18	413	430
comp189776_c0_seq1	trinucleotide	(GGA)5	1	15	80	94
comp189778_c1_seq1	tetranucleotide	(TAAA)5	1	20	1	20
comp189806_c0_seq1	dinucleotide	(CA)6	1	12	21	32
comp189807_c0_seq1	trinucleotide	(CGG)5	1	15	60	74
comp189818_c0_seq1	trinucleotide	(CAG)5	1	15	426	440
comp189835_c0_seq1	trinucleotide	(CGC)5	1	15	834	848
comp189864_c0_seq1	trinucleotide	(ACA)6	1	18	503	520
comp189867_c0_seq1	trinucleotide	(ATA)8	1	24	1	24
comp189867_c0_seq1	trinucleotide	(GGC)5	1	15	1711	1725
comp189878_c0_seq1	trinucleotide	(GAC)5	1	15	1184	1198
comp189879_c1_seq1	trinucleotide	(AGA)5	1	15	183	197
comp189912_c0_seq1	trinucleotide	(TTC)5	1	15	142	156
comp189934_c0_seq1	trinucleotide	(GCA)5	1	15	442	456
comp189941_c0_seq1	dinucleotide	(TA)6	1	12	22	33
comp189958_c0_seq1	trinucleotide	(AAG)5	1	15	287	301
comp189962_c0_seq1	dinucleotide	(TG)6	1	12	1700	1711
comp189967_c0_seq1	dinucleotide	(TG)6	1	12	606	617
comp189972_c0_seq1	trinucleotide	(GCC)5	1	15	2291	2305
comp189974_c0_seq1	dinucleotide	(CT)6	1	12	467	478
comp189975_c2_seq1	dinucleotide	(GA)11	1	22	1	22
comp190000_c0_seq1	trinucleotide	(GTG)5	1	15	42	56
comp190008_c0_seq1	trinucleotide	(CAG)6	1	18	8	25
comp190011_c0_seq1	pentanucleotide	(CTGTT)4	1	20	96	115
comp190022_c0_seq1	trinucleotide	(TCG)5	1	15	828	842
comp190041_c0_seq1	trinucleotide	(CCT)5	1	15	801	815
comp190048_c0_seq1	compound	(GA)8gcgaactccgtagccatggtgtgggaggaggaggcggtggaagaggaggaatacgggaatgagatggcggcttcggagtc(GGA)5	2	111	77	187
comp190063_c0_seq1	dinucleotide	(AT)6	1	12	49	60
comp190063_c0_seq1	trinucleotide	(CCG)7	1	21	225	245
comp190071_c0_seq1	trinucleotide	(GTG)5	1	15	863	877
comp190077_c0_seq1	trinucleotide	(ACC)6	1	18	278	295
comp190077_c0_seq1	trinucleotide	(CGA)5	1	15	875	889
comp190087_c0_seq1	trinucleotide	(GCT)5	1	15	280	294
comp190089_c0_seq1	dinucleotide	(AG)10	1	20	1	20
comp190089_c1_seq1	dinucleotide	(TG)6	1	12	937	948
comp190104_c1_seq1	trinucleotide	(CTT)7	1	21	3	23
comp190105_c0_seq1	tetranucleotide	(TCCT)5	1	20	1	20
comp190109_c0_seq1	pentanucleotide	(AGATG)4	1	20	1115	1134
comp190109_c1_seq1	pentanucleotide	(ATGAG)4	1	20	1	20
comp190114_c0_seq1	dinucleotide	(GA)8	1	16	1	16
comp190131_c0_seq1	trinucleotide	(CAG)7	1	21	229	249
comp190144_c0_seq1	dinucleotide	(CA)6	1	12	145	156
comp190151_c0_seq1	trinucleotide	(AAG)6	1	18	877	894
comp190155_c0_seq1	trinucleotide	(CGC)6	1	18	2	19
comp190168_c1_seq1	trinucleotide	(TTA)5	1	15	969	983
comp190180_c1_seq1	tetranucleotide	(GAAA)6	1	24	1	24
comp190191_c0_seq1	hexanucleotide	(TTGGAT)4	1	24	351	374
comp190208_c0_seq1	dinucleotide	(CT)7	1	14	68	81
comp190217_c0_seq1	dinucleotide	(TA)6	1	12	569	580
comp190222_c0_seq1	trinucleotide	(GCT)5	1	15	312	326
comp190254_c1_seq1	dinucleotide	(GT)6	1	12	173	184
comp190255_c0_seq1	trinucleotide	(GCT)5	1	15	503	517
comp190259_c0_seq1	tetranucleotide	(TAAA)5	1	20	1	20
comp190275_c0_seq1	pentanucleotide	(CCACA)4	1	20	2	21
comp190275_c0_seq1	trinucleotide	(GCA)5	1	15	235	249
comp190277_c0_seq1	trinucleotide	(GCG)5	1	15	439	453
comp190301_c0_seq1	trinucleotide	(CCG)5	1	15	295	309
comp190302_c0_seq1	trinucleotide	(CCA)6	1	18	1	18
comp190328_c1_seq1	dinucleotide	(GA)10	1	20	512	531
comp190339_c0_seq1	dinucleotide	(GA)8	1	16	55	70
comp190343_c2_seq1	trinucleotide	(CTT)5	1	15	144	158
comp190352_c0_seq1	trinucleotide	(GCA)5	1	15	474	488
comp190374_c1_seq1	dinucleotide	(CG)6	1	12	1469	1480
comp190390_c0_seq1	hexanucleotide	(TGGCTT)4	1	24	286	309
comp190397_c0_seq1	trinucleotide	(CCG)5	1	15	86	100
comp190416_c0_seq1	dinucleotide	(CT)10	1	20	1518	1537
comp190416_c2_seq1	dinucleotide	(CT)11	1	22	1	22
comp190418_c0_seq1	dinucleotide	(TC)8	1	16	763	778
comp190427_c0_seq1	trinucleotide	(AGG)7	1	21	51	71
comp190435_c0_seq1	trinucleotide	(CCT)5	1	15	1021	1035
comp190435_c1_seq1	trinucleotide	(GGA)5	1	15	140	154
comp190456_c0_seq1	hexanucleotide	(GGAGAC)4	1	24	947	970
comp190462_c0_seq1	trinucleotide	(AAT)7	1	21	1229	1249
comp190463_c0_seq1	trinucleotide	(AAT)7	1	21	1	21
comp190474_c0_seq1	trinucleotide	(ATC)6	1	18	286	303
comp190482_c0_seq1	trinucleotide	(GCT)6	1	18	250	267
comp190484_c0_seq1	dinucleotide	(TC)8	1	16	359	374
comp190489_c0_seq1	dinucleotide	(AG)11	1	22	36	57
comp190490_c0_seq1	dinucleotide	(CA)9	1	18	1	18
comp190494_c0_seq1	compound	(GGC)5ag(CGA)5	2	32	10	41
comp190494_c0_seq1	trinucleotide	(GAC)6	1	18	163	180
comp190496_c1_seq1	trinucleotide	(CTC)5	1	15	86	100
comp190501_c0_seq1	trinucleotide	(TTG)5	1	15	1	15
comp190515_c0_seq1	trinucleotide	(GTT)5	1	15	1	15
comp190538_c0_seq1	trinucleotide	(AAG)5	1	15	896	910
comp190544_c0_seq1	dinucleotide	(TA)6	1	12	155	166
comp190545_c0_seq1	trinucleotide	(GGA)6	1	18	64	81
comp190546_c1_seq1	dinucleotide	(AT)6	1	12	517	528
comp190564_c0_seq1	trinucleotide	(TGG)5	1	15	1206	1220
comp190582_c2_seq1	trinucleotide	(TTC)5	1	15	517	531
comp190582_c3_seq1	trinucleotide	(AGA)5	1	15	2	16
comp190586_c1_seq1	trinucleotide	(TGT)5	1	15	1	15
comp190590_c1_seq1	tetranucleotide	(GCGT)5	1	20	269	288
comp190606_c1_seq1	hexanucleotide	(CGCCGT)4	1	24	8	31
comp190616_c1_seq1	dinucleotide	(GT)10	1	20	1	20
comp190617_c1_seq1	trinucleotide	(GTT)5	1	15	1	15
comp190620_c1_seq1	trinucleotide	(AAC)7	1	21	620	640
comp190621_c2_seq1	dinucleotide	(AG)6	1	12	1147	1158
comp190632_c1_seq1	trinucleotide	(GGC)5	1	15	1	15
comp190636_c0_seq1	dinucleotide	(AG)10	1	20	742	761
comp190647_c1_seq1	dinucleotide	(CA)6	1	12	232	243
comp190651_c0_seq1	trinucleotide	(CCG)5	1	15	433	447
comp190651_c0_seq1	trinucleotide	(CAG)5	1	15	742	756
comp190655_c0_seq1	pentanucleotide	(CTTTT)4	1	20	1201	1220
comp190664_c3_seq1	compound	(AGC)5(AGCAG)4*	2	32	743	774
comp190672_c0_seq1	trinucleotide	(AGG)7	1	21	1	21
comp190676_c0_seq1	dinucleotide	(AG)6	1	12	1804	1815
comp190677_c0_seq1	tetranucleotide	(ATAA)5	1	20	1298	1317
comp190715_c0_seq1	dinucleotide	(CG)6	1	12	953	964
comp190733_c0_seq1	dinucleotide	(AG)9	1	18	1	18
comp190747_c0_seq1	trinucleotide	(GAG)5	1	15	860	874
comp190754_c0_seq1	compound	(TCT)7tcattctcacccgccccggcgtgcgcga(CCG)6	2	67	1	67
comp190755_c0_seq1	trinucleotide	(GCG)5	1	15	209	223
comp190761_c1_seq1	trinucleotide	(CTC)6	1	18	274	291
comp190794_c0_seq1	trinucleotide	(TTC)5	1	15	156	170
comp190794_c0_seq1	trinucleotide	(CGG)5	1	15	1255	1269
comp190800_c0_seq1	dinucleotide	(GA)10	1	20	961	980
comp190807_c0_seq1	compound	(CGG)5cgacgagctgat(GCA)6	2	45	33	77
[truncated: 2,948 more rows]
